# Supplementary material for: Spontaneously established reverse electric field to enhance the performance of triboelectric nanogenerators via improving Coulombic efficiency
Source: Nat Commun. 2024 May 16;15:4167. doi: 10.1038/s41467-024-48456-1 (PMC11099027; doi:10.1038/s41467-024-48456-1)
Supplement: Supplementary file 3 — Source Data [file 41467_2024_48456_MOESM3_ESM.zip]

Archive with 31 entries (31 files):
- Source Data/Source Data Fig. 1.xlsx
- Source Data/Source Data Fig. 2.xlsx
- Source Data/Source Data Fig. 3.xlsx
- Source Data/Source Data Fig. 4.xlsx
- Source Data/Source Data Fig. 5.xlsx
- Source Data/Source Data Fig. S1.xlsx
- Source Data/Source Data Fig. S10.xlsx
- Source Data/Source Data Fig. S13.xlsx
- Source Data/Source Data Fig. S14.xlsx
- Source Data/Source Data Fig. S15.xlsx
- Source Data/Source Data Fig. S16.xlsx
- Source Data/Source Data Fig. S17.xlsx
- Source Data/Source Data Fig. S18.xlsx
- Source Data/Source Data Fig. S19.xlsx
- Source Data/Source Data Fig. S2.xlsx
- Source Data/Source Data Fig. S21.xlsx
- Source Data/Source Data Fig. S24.xlsx
- Source Data/Source Data Fig. S25.xlsx
- Source Data/Source Data Fig. S26.xlsx
- Source Data/Source Data Fig. S27.xlsx
- Source Data/Source Data Fig. S28.xlsx
- Source Data/Source Data Fig. S29.xlsx
- Source Data/Source Data Fig. S30.xlsx
- Source Data/Source Data Fig. S32.xlsx
- Source Data/Source Data Fig. S33.xlsx
- Source Data/Source Data Fig. S34.xlsx
- Source Data/Source Data Fig. S35.xlsx
- Source Data/Source Data Fig. S36.xlsx
- Source Data/Source Data Fig. S5.xlsx
- Source Data/Source Data Fig. S7.xlsx
- Source Data/Source Data Fig. S9.xlsx
