# Supplementary material for: Spontaneously established reverse electric field to enhance the performance of triboelectric nanogenerators via improving Coulombic efficiency
Source: Nat Commun. 2024 May 16;15:4167. doi: 10.1038/s41467-024-48456-1 (PMC11099027; doi:10.1038/s41467-024-48456-1)
Supplement: Supplementary file 3 — Source Data [file 41467_2024_48456_MOESM3_ESM.zip › Source Data/Source Data Fig. 1.xlsx]

## Sheet: 1c
Distance (mm)	Surface charge density (mC m-2)
10	0.273	0.247	0.337	0.38	0.347
20	0.322	0.436	0.478	0.425	0.639
30	0.527	0.571	0.813	0.863	0.767
40	0.663	0.809	0.877	0.667	0.922
50	0.83	0.718	0.75	0.746	0.975
60	0.963	0.998	0.833	0.858	0.749
70	0.86	1.068	0.919	0.959	0.803
80	0.89	0.985	0.962	1.019	0.936
90	1.04	0.774	0.789	1.036	0.928
100	1.181	1.059	0.984	0.801	0.838

## Sheet: 1e
Position (μm)	Electric field strength （MV m-1）	Position (μm)	Electric field strength （MV m-1）	Position (μm)	Electric field strength （MV m-1）
-50	7.07215e-09	-50	5.76322e-09	-50	9.96652e-09
-49.9533	7.07201e-09	-49.9534	5.76237e-09	-49.9534	9.96458e-09
-49.9066	7.07186e-09	-49.9067	5.76151e-09	-49.9067	9.96264e-09
-49.86	7.07172e-09	-49.8601	5.76066e-09	-49.8601	9.96069e-09
-49.8133	7.07157e-09	-49.8134	5.7598e-09	-49.8134	9.95875e-09
-49.7666	7.07143e-09	-49.7668	5.75894e-09	-49.7668	9.9568e-09
-49.72	7.07128e-09	-49.7202	5.75809e-09	-49.7202	9.95485e-09
-49.6733	7.07114e-09	-49.6735	5.75723e-09	-49.6735	9.9529e-09
-49.6266	7.07099e-09	-49.6269	5.75637e-09	-49.6269	9.95095e-09
-49.5799	7.07085e-09	-49.5802	5.75551e-09	-49.5802	9.94899e-09
-49.5333	7.0707e-09	-49.5336	5.75466e-09	-49.5336	9.94704e-09
-49.4866	7.07056e-09	-49.487	5.7538e-09	-49.487	9.94508e-09
-49.4399	7.07041e-09	-49.4403	5.75294e-09	-49.4403	9.94312e-09
-49.3933	7.07027e-09	-49.3937	5.75208e-09	-49.3937	9.94116e-09
-49.3466	7.07013e-09	-49.347	5.75122e-09	-49.347	9.9392e-09
-49.2999	7.06998e-09	-49.3004	5.75036e-09	-49.3004	9.93723e-09
-49.2532	7.06984e-09	-49.2538	5.74949e-09	-49.2538	9.93527e-09
-49.2066	7.06969e-09	-49.2071	5.74863e-09	-49.2071	9.9333e-09
-49.1599	7.06955e-09	-49.1605	5.74777e-09	-49.1605	9.93133e-09
-49.1132	7.0694e-09	-49.1138	5.74691e-09	-49.1138	9.92936e-09
-49.0665	7.06926e-09	-49.0672	5.74605e-09	-49.0672	9.92738e-09
-49.0199	7.06912e-09	-49.0206	5.74518e-09	-49.0206	9.92541e-09
-48.9732	7.06897e-09	-48.9739	5.74432e-09	-48.9739	9.92343e-09
-48.9265	7.06883e-09	-48.9273	5.74345e-09	-48.9273	9.92146e-09
-48.8799	7.06868e-09	-48.8806	5.74259e-09	-48.8806	9.91948e-09
-48.8332	7.06854e-09	-48.834	5.74173e-09	-48.834	9.9175e-09
-48.7865	7.0684e-09	-48.7874	5.74086e-09	-48.7874	9.91551e-09
-48.7398	7.06825e-09	-48.7407	5.73999e-09	-48.7407	9.91353e-09
-48.6932	7.06811e-09	-48.6941	5.73913e-09	-48.6941	9.91154e-09
-48.6465	7.06797e-09	-48.6474	5.73826e-09	-48.6474	9.90955e-09
-48.5998	7.06782e-09	-48.6008	5.73739e-09	-48.6008	9.90757e-09
-48.5532	7.06768e-09	-48.5542	5.73653e-09	-48.5542	9.90557e-09
-48.5065	7.06754e-09	-48.5075	5.73566e-09	-48.5075	9.90358e-09
-48.4598	7.06739e-09	-48.4609	5.73479e-09	-48.4609	9.90159e-09
-48.4131	7.06725e-09	-48.4142	5.73392e-09	-48.4142	9.89959e-09
-48.3665	7.06711e-09	-48.3676	5.73305e-09	-48.3676	9.89759e-09
-48.3198	7.06696e-09	-48.321	5.73218e-09	-48.321	9.89559e-09
-48.2731	7.06682e-09	-48.2743	5.73131e-09	-48.2743	9.89359e-09
-48.2264	7.06668e-09	-48.2277	5.73044e-09	-48.2277	9.89158e-09
-48.1798	7.06654e-09	-48.181	5.72957e-09	-48.181	9.88958e-09
-48.1331	7.06639e-09	-48.1344	5.7287e-09	-48.1344	9.88757e-09
-48.0864	7.06625e-09	-48.0878	5.72783e-09	-48.0878	9.88556e-09
-48.0397	7.06611e-09	-48.0411	5.72696e-09	-48.0411	9.88356e-09
-47.9931	7.06597e-09	-47.9945	5.72609e-09	-47.9945	9.88154e-09
-47.9464	7.06582e-09	-47.9478	5.72522e-09	-47.9478	9.87953e-09
-47.8997	7.06568e-09	-47.9012	5.72434e-09	-47.9012	9.87752e-09
-47.8531	7.06554e-09	-47.8546	5.72347e-09	-47.8546	9.8755e-09
-47.8064	7.0654e-09	-47.8079	5.7226e-09	-47.8079	9.87348e-09
-47.7597	7.06525e-09	-47.7613	5.72172e-09	-47.7613	9.87146e-09
-47.713	7.06511e-09	-47.7146	5.72085e-09	-47.7146	9.86944e-09
-47.6664	7.06497e-09	-47.668	5.71997e-09	-47.668	9.86741e-09
-47.6197	7.06483e-09	-47.6213	5.7191e-09	-47.6213	9.86539e-09
-47.573	7.06469e-09	-47.5747	5.71822e-09	-47.5747	9.86336e-09
-47.5264	7.06454e-09	-47.5281	5.71735e-09	-47.5281	9.86133e-09
-47.4797	7.0644e-09	-47.4814	5.71647e-09	-47.4814	9.8593e-09
-47.433	7.06426e-09	-47.4348	5.71559e-09	-47.4348	9.85727e-09
-47.3863	7.06412e-09	-47.3882	5.71472e-09	-47.3882	9.85524e-09
-47.3397	7.06398e-09	-47.3415	5.71384e-09	-47.3415	9.8532e-09
-47.293	7.06383e-09	-47.2949	5.71296e-09	-47.2949	9.85117e-09
-47.2463	7.06369e-09	-47.2482	5.71208e-09	-47.2482	9.84913e-09
-47.1996	7.06355e-09	-47.2016	5.71121e-09	-47.2016	9.84709e-09
-47.153	7.06341e-09	-47.1549	5.71033e-09	-47.1549	9.84504e-09
-47.1063	7.06327e-09	-47.1083	5.70945e-09	-47.1083	9.843e-09
-47.0596	7.06313e-09	-47.0617	5.70857e-09	-47.0617	9.84096e-09
-47.0129	7.06299e-09	-47.015	5.70769e-09	-47.015	9.83891e-09
-46.9663	7.06285e-09	-46.9684	5.70681e-09	-46.9684	9.83686e-09
-46.9196	7.0627e-09	-46.9218	5.70593e-09	-46.9218	9.83481e-09
-46.8729	7.06256e-09	-46.8751	5.70505e-09	-46.8751	9.83276e-09
-46.8263	7.06242e-09	-46.8285	5.70417e-09	-46.8285	9.8307e-09
-46.7796	7.06228e-09	-46.7818	5.70329e-09	-46.7818	9.82865e-09
-46.7329	7.06214e-09	-46.7352	5.7024e-09	-46.7352	9.82659e-09
-46.6862	7.062e-09	-46.6885	5.70152e-09	-46.6885	9.82453e-09
-46.6396	7.06186e-09	-46.6419	5.70064e-09	-46.6419	9.82247e-09
-46.5929	7.06172e-09	-46.5953	5.69976e-09	-46.5953	9.82041e-09
-46.5462	7.06158e-09	-46.5486	5.69887e-09	-46.5486	9.81835e-09
-46.4995	7.06144e-09	-46.502	5.69799e-09	-46.502	9.81628e-09
-46.4529	7.0613e-09	-46.4554	5.6971e-09	-46.4554	9.81422e-09
-46.4062	7.06116e-09	-46.4087	5.69622e-09	-46.4087	9.81215e-09
-46.3595	7.06102e-09	-46.3621	5.69534e-09	-46.3621	9.81008e-09
-46.3129	7.06088e-09	-46.3154	5.69445e-09	-46.3154	9.808e-09
-46.2662	7.06074e-09	-46.2688	5.69357e-09	-46.2688	9.80593e-09
-46.2195	7.0606e-09	-46.2221	5.69268e-09	-46.2221	9.80386e-09
-46.1728	7.06046e-09	-46.1755	5.69179e-09	-46.1755	9.80178e-09
-46.1262	7.06032e-09	-46.1289	5.69091e-09	-46.1289	9.7997e-09
-46.0795	7.06018e-09	-46.0822	5.69002e-09	-46.0822	9.79762e-09
-46.0328	7.06004e-09	-46.0356	5.68913e-09	-46.0356	9.79554e-09
-45.9862	7.0599e-09	-45.989	5.68825e-09	-45.989	9.79345e-09
-45.9395	7.05976e-09	-45.9423	5.68736e-09	-45.9423	9.79137e-09
-45.8928	7.05962e-09	-45.8957	5.68647e-09	-45.8957	9.78928e-09
-45.8461	7.05948e-09	-45.849	5.68558e-09	-45.849	9.78719e-09
-45.7995	7.05934e-09	-45.8024	5.6847e-09	-45.8024	9.78511e-09
-45.7528	7.0592e-09	-45.7557	5.68381e-09	-45.7557	9.78301e-09
-45.7061	7.05906e-09	-45.7091	5.68292e-09	-45.7091	9.78092e-09
-45.6594	7.05892e-09	-45.6625	5.68203e-09	-45.6625	9.77883e-09
-45.6128	7.05878e-09	-45.6158	5.68114e-09	-45.6158	9.77673e-09
-45.5661	7.05865e-09	-45.5692	5.68025e-09	-45.5692	9.77463e-09
-45.5194	7.05851e-09	-45.5226	5.67936e-09	-45.5226	9.77253e-09
-45.4727	7.05837e-09	-45.4759	5.67847e-09	-45.4759	9.77043e-09
-45.4261	7.05823e-09	-45.4293	5.67758e-09	-45.4293	9.76832e-09
-45.3794	7.05809e-09	-45.3826	5.67669e-09	-45.3826	9.76622e-09
-45.3327	7.05795e-09	-45.336	5.6758e-09	-45.336	9.76411e-09
-45.2861	7.05781e-09	-45.2893	5.6749e-09	-45.2893	9.76201e-09
-45.2394	7.05767e-09	-45.2427	5.67401e-09	-45.2427	9.7599e-09
-45.1927	7.05754e-09	-45.1961	5.67312e-09	-45.1961	9.75778e-09
-45.146	7.0574e-09	-45.1494	5.67223e-09	-45.1494	9.75567e-09
-45.0994	7.05726e-09	-45.1028	5.67134e-09	-45.1028	9.75356e-09
-45.0527	7.05712e-09	-45.0562	5.67044e-09	-45.0562	9.75144e-09
-45.006	7.05698e-09	-45.0095	5.66955e-09	-45.0095	9.74932e-09
-44.9594	7.05685e-09	-44.9629	5.66866e-09	-44.9629	9.74721e-09
-44.9127	7.05671e-09	-44.9162	5.66776e-09	-44.9162	9.74508e-09
-44.866	7.05657e-09	-44.8696	5.66687e-09	-44.8696	9.74296e-09
-44.8193	7.05643e-09	-44.8229	5.66597e-09	-44.8229	9.74084e-09
-44.7727	7.05629e-09	-44.7763	5.66508e-09	-44.7763	9.73871e-09
-44.726	7.05616e-09	-44.7297	5.66418e-09	-44.7297	9.73658e-09
-44.6793	7.05602e-09	-44.683	5.66329e-09	-44.683	9.73446e-09
-44.6326	7.05588e-09	-44.6364	5.66239e-09	-44.6364	9.73232e-09
-44.586	7.05574e-09	-44.5898	5.6615e-09	-44.5898	9.73019e-09
-44.5393	7.05561e-09	-44.5431	5.6606e-09	-44.5431	9.72806e-09
-44.4926	7.05547e-09	-44.4965	5.65971e-09	-44.4965	9.72592e-09
-44.446	7.05533e-09	-44.4498	5.65881e-09	-44.4498	9.72378e-09
-44.3993	7.05519e-09	-44.4032	5.65791e-09	-44.4032	9.72165e-09
-44.3526	7.05506e-09	-44.3565	5.65702e-09	-44.3565	9.7195e-09
-44.3059	7.05492e-09	-44.3099	5.65612e-09	-44.3099	9.71736e-09
-44.2593	7.05478e-09	-44.2633	5.65522e-09	-44.2633	9.71522e-09
-44.2126	7.05465e-09	-44.2166	5.65432e-09	-44.2166	9.71307e-09
-44.1659	7.05451e-09	-44.17	5.65343e-09	-44.17	9.71093e-09
-44.1192	7.05437e-09	-44.1233	5.65253e-09	-44.1233	9.70878e-09
-44.0726	7.05424e-09	-44.0767	5.65163e-09	-44.0767	9.70663e-09
-44.0259	7.0541e-09	-44.0301	5.65073e-09	-44.0301	9.70448e-09
-43.9792	7.05396e-09	-43.9834	5.64983e-09	-43.9834	9.70233e-09
-43.9325	7.05383e-09	-43.9368	5.64893e-09	-43.9368	9.70017e-09
-43.8859	7.05369e-09	-43.8901	5.64803e-09	-43.8901	9.69801e-09
-43.8392	7.05356e-09	-43.8435	5.64714e-09	-43.8435	9.69586e-09
-43.7925	7.05342e-09	-43.7969	5.64624e-09	-43.7969	9.6937e-09
-43.7459	7.05328e-09	-43.7502	5.64534e-09	-43.7502	9.69154e-09
-43.6992	7.05315e-09	-43.7036	5.64444e-09	-43.7036	9.68938e-09
-43.6525	7.05301e-09	-43.6569	5.64354e-09	-43.6569	9.68721e-09
-43.6058	7.05288e-09	-43.6103	5.64264e-09	-43.6103	9.68504e-09
-43.5592	7.05274e-09	-43.5637	5.64174e-09	-43.5637	9.68288e-09
-43.5125	7.0526e-09	-43.517	5.64083e-09	-43.517	9.68071e-09
-43.4658	7.05247e-09	-43.4704	5.63993e-09	-43.4704	9.67854e-09
-43.4192	7.05233e-09	-43.4237	5.63903e-09	-43.4237	9.67637e-09
-43.3725	7.0522e-09	-43.3771	5.63813e-09	-43.3771	9.67419e-09
-43.3258	7.05206e-09	-43.3305	5.63723e-09	-43.3305	9.67202e-09
-43.2791	7.05193e-09	-43.2838	5.63633e-09	-43.2838	9.66984e-09
-43.2325	7.05179e-09	-43.2372	5.63543e-09	-43.2372	9.66766e-09
-43.1858	7.05166e-09	-43.1905	5.63452e-09	-43.1905	9.66549e-09
-43.1391	7.05152e-09	-43.1439	5.63362e-09	-43.1439	9.66331e-09
-43.0924	7.05139e-09	-43.0973	5.63272e-09	-43.0973	9.66112e-09
-43.0458	7.05125e-09	-43.0506	5.63182e-09	-43.0506	9.65894e-09
-42.9991	7.05112e-09	-43.004	5.63092e-09	-43.004	9.65675e-09
-42.9524	7.05098e-09	-42.9573	5.63001e-09	-42.9573	9.65456e-09
-42.9057	7.05085e-09	-42.9107	5.62911e-09	-42.9107	9.65238e-09
-42.8591	7.05071e-09	-42.8641	5.62821e-09	-42.8641	9.65019e-09
-42.8124	7.05058e-09	-42.8174	5.6273e-09	-42.8174	9.64799e-09
-42.7657	7.05044e-09	-42.7708	5.6264e-09	-42.7708	9.6458e-09
-42.7191	7.05031e-09	-42.7241	5.6255e-09	-42.7241	9.64361e-09
-42.6724	7.05018e-09	-42.6775	5.62459e-09	-42.6775	9.64141e-09
-42.6257	7.05004e-09	-42.6309	5.62369e-09	-42.6309	9.63921e-09
-42.5791	7.04991e-09	-42.5842	5.62278e-09	-42.5842	9.63701e-09
-42.5324	7.04977e-09	-42.5376	5.62188e-09	-42.5376	9.63481e-09
-42.4857	7.04964e-09	-42.4909	5.62098e-09	-42.4909	9.63261e-09
-42.439	7.04951e-09	-42.4443	5.62007e-09	-42.4443	9.63041e-09
-42.3924	7.04937e-09	-42.3977	5.61917e-09	-42.3977	9.6282e-09
-42.3457	7.04924e-09	-42.351	5.61826e-09	-42.351	9.62599e-09
-42.299	7.04911e-09	-42.3044	5.61736e-09	-42.3044	9.62379e-09
-42.2523	7.04897e-09	-42.2577	5.61645e-09	-42.2577	9.62158e-09
-42.2057	7.04884e-09	-42.2111	5.61555e-09	-42.2111	9.61936e-09
-42.159	7.04871e-09	-42.1645	5.61464e-09	-42.1645	9.61715e-09
-42.1123	7.04857e-09	-42.1178	5.61374e-09	-42.1178	9.61494e-09
-42.0656	7.04844e-09	-42.0712	5.61283e-09	-42.0712	9.61272e-09
-42.019	7.04831e-09	-42.0245	5.61193e-09	-42.0245	9.61051e-09
-41.9723	7.04817e-09	-41.9779	5.61102e-09	-41.9779	9.60829e-09
-41.9256	7.04804e-09	-41.9313	5.61012e-09	-41.9313	9.60607e-09
-41.879	7.04791e-09	-41.8846	5.60921e-09	-41.8846	9.60385e-09
-41.8323	7.04777e-09	-41.838	5.6083e-09	-41.838	9.60162e-09
-41.7856	7.04764e-09	-41.7913	5.6074e-09	-41.7913	9.5994e-09
-41.7389	7.04751e-09	-41.7447	5.60649e-09	-41.7447	9.59717e-09
-41.6923	7.04738e-09	-41.6981	5.60559e-09	-41.6981	9.59494e-09
-41.6456	7.04724e-09	-41.6514	5.60468e-09	-41.6514	9.59272e-09
-41.5989	7.04711e-09	-41.6048	5.60378e-09	-41.6048	9.59049e-09
-41.5523	7.04698e-09	-41.5581	5.60287e-09	-41.5581	9.58825e-09
-41.5056	7.04685e-09	-41.5115	5.60196e-09	-41.5115	9.58602e-09
-41.4589	7.04672e-09	-41.4649	5.60106e-09	-41.4649	9.58379e-09
-41.4122	7.04658e-09	-41.4182	5.60015e-09	-41.4182	9.58155e-09
-41.3656	7.04645e-09	-41.3716	5.59924e-09	-41.3716	9.57931e-09
-41.3189	7.04632e-09	-41.3249	5.59834e-09	-41.3249	9.57708e-09
-41.2722	7.04619e-09	-41.2783	5.59743e-09	-41.2783	9.57483e-09
-41.2255	7.04606e-09	-41.2317	5.59652e-09	-41.2317	9.57259e-09
-41.1789	7.04593e-09	-41.185	5.59562e-09	-41.185	9.57035e-09
-41.1322	7.04579e-09	-41.1384	5.59471e-09	-41.1384	9.56811e-09
-41.0855	7.04566e-09	-41.0917	5.5938e-09	-41.0917	9.56586e-09
-41.0388	7.04553e-09	-41.0451	5.5929e-09	-41.0451	9.56361e-09
-40.9922	7.0454e-09	-40.9985	5.59199e-09	-40.9985	9.56136e-09
-40.9455	7.04527e-09	-40.9518	5.59108e-09	-40.9518	9.55911e-09
-40.8988	7.04514e-09	-40.9052	5.59018e-09	-40.9052	9.55686e-09
-40.8522	7.04501e-09	-40.8585	5.58927e-09	-40.8585	9.55461e-09
-40.8055	7.04488e-09	-40.8119	5.58836e-09	-40.8119	9.55236e-09
-40.7588	7.04475e-09	-40.7653	5.58746e-09	-40.7653	9.5501e-09
-40.7121	7.04462e-09	-40.7186	5.58655e-09	-40.7186	9.54784e-09
-40.6655	7.04449e-09	-40.672	5.58564e-09	-40.672	9.54558e-09
-40.6188	7.04436e-09	-40.6253	5.58474e-09	-40.6253	9.54333e-09
-40.5721	7.04423e-09	-40.5787	5.58383e-09	-40.5787	9.54106e-09
-40.5254	7.0441e-09	-40.5321	5.58292e-09	-40.5321	9.5388e-09
-40.4788	7.04396e-09	-40.4854	5.58202e-09	-40.4854	9.53654e-09
-40.4321	7.04383e-09	-40.4388	5.58111e-09	-40.4388	9.53427e-09
-40.3854	7.0437e-09	-40.3921	5.5802e-09	-40.3921	9.53201e-09
-40.3388	7.04358e-09	-40.3455	5.5793e-09	-40.3455	9.52974e-09
-40.2921	7.04345e-09	-40.2989	5.57839e-09	-40.2989	9.52747e-09
-40.2454	7.04332e-09	-40.2522	5.57749e-09	-40.2522	9.5252e-09
-40.1987	7.04319e-09	-40.2056	5.57658e-09	-40.2056	9.52293e-09
-40.1521	7.04306e-09	-40.1589	5.57567e-09	-40.1589	9.52066e-09
-40.1054	7.04293e-09	-40.1123	5.57477e-09	-40.1123	9.51838e-09
-40.0587	7.0428e-09	-40.0656	5.57386e-09	-40.0656	9.51611e-09
-40.0121	7.04267e-09	-40.019	5.57295e-09	-40.019	9.51383e-09
-39.9654	7.04254e-09	-39.9724	5.57205e-09	-39.9724	9.51155e-09
-39.9187	7.04241e-09	-39.9257	5.57114e-09	-39.9257	9.50927e-09
-39.872	7.04228e-09	-39.8791	5.57024e-09	-39.8791	9.50699e-09
-39.8254	7.04215e-09	-39.8325	5.56933e-09	-39.8325	9.50471e-09
-39.7787	7.04202e-09	-39.7858	5.56842e-09	-39.7858	9.50243e-09
-39.732	7.0419e-09	-39.7392	5.56752e-09	-39.7392	9.50014e-09
-39.6853	7.04177e-09	-39.6925	5.56661e-09	-39.6925	9.49785e-09
-39.6387	7.04164e-09	-39.6459	5.56571e-09	-39.6459	9.49557e-09
-39.592	7.04151e-09	-39.5992	5.5648e-09	-39.5992	9.49328e-09
-39.5453	7.04138e-09	-39.5526	5.5639e-09	-39.5526	9.49099e-09
-39.4986	7.04125e-09	-39.506	5.56299e-09	-39.506	9.4887e-09
-39.452	7.04113e-09	-39.4593	5.56209e-09	-39.4593	9.4864e-09
-39.4053	7.041e-09	-39.4127	5.56118e-09	-39.4127	9.48411e-09
-39.3586	7.04087e-09	-39.3661	5.56028e-09	-39.3661	9.48182e-09
-39.312	7.04074e-09	-39.3194	5.55937e-09	-39.3194	9.47952e-09
-39.2653	7.04061e-09	-39.2728	5.55847e-09	-39.2728	9.47722e-09
-39.2186	7.04049e-09	-39.2261	5.55756e-09	-39.2261	9.47493e-09
-39.1719	7.04036e-09	-39.1795	5.55666e-09	-39.1795	9.47263e-09
-39.1253	7.04023e-09	-39.1328	5.55575e-09	-39.1328	9.47032e-09
-39.0786	7.0401e-09	-39.0862	5.55485e-09	-39.0862	9.46802e-09
-39.0319	7.03998e-09	-39.0396	5.55395e-09	-39.0396	9.46572e-09
-38.9853	7.03985e-09	-38.9929	5.55304e-09	-38.9929	9.46341e-09
-38.9386	7.03972e-09	-38.9463	5.55214e-09	-38.9463	9.46111e-09
-38.8919	7.0396e-09	-38.8997	5.55124e-09	-38.8997	9.4588e-09
-38.8452	7.03947e-09	-38.853	5.55033e-09	-38.853	9.45649e-09
-38.7986	7.03934e-09	-38.8064	5.54943e-09	-38.8064	9.45419e-09
-38.7519	7.03922e-09	-38.7597	5.54853e-09	-38.7597	9.45187e-09
-38.7052	7.03909e-09	-38.7131	5.54762e-09	-38.7131	9.44956e-09
-38.6585	7.03896e-09	-38.6664	5.54672e-09	-38.6664	9.44725e-09
-38.6119	7.03884e-09	-38.6198	5.54582e-09	-38.6198	9.44494e-09
-38.5652	7.03871e-09	-38.5732	5.54492e-09	-38.5732	9.44262e-09
-38.5185	7.03858e-09	-38.5265	5.54402e-09	-38.5265	9.44031e-09
-38.4719	7.03846e-09	-38.4799	5.54311e-09	-38.4799	9.43799e-09
-38.4252	7.03833e-09	-38.4333	5.54221e-09	-38.4333	9.43567e-09
-38.3785	7.03821e-09	-38.3866	5.54131e-09	-38.3866	9.43335e-09
-38.3318	7.03808e-09	-38.34	5.54041e-09	-38.34	9.43103e-09
-38.2852	7.03795e-09	-38.2933	5.53951e-09	-38.2933	9.42871e-09
-38.2385	7.03783e-09	-38.2467	5.53861e-09	-38.2467	9.42639e-09
-38.1918	7.0377e-09	-38.2	5.53771e-09	-38.2	9.42406e-09
-38.1451	7.03758e-09	-38.1534	5.53681e-09	-38.1534	9.42174e-09
-38.0985	7.03745e-09	-38.1068	5.53591e-09	-38.1068	9.41941e-09
-38.0518	7.03733e-09	-38.0601	5.53501e-09	-38.0601	9.41708e-09
-38.0051	7.0372e-09	-38.0135	5.53411e-09	-38.0135	9.41475e-09
-37.9584	7.03708e-09	-37.9669	5.53321e-09	-37.9669	9.41243e-09
-37.9118	7.03695e-09	-37.9202	5.53232e-09	-37.9202	9.4101e-09
-37.8651	7.03683e-09	-37.8736	5.53142e-09	-37.8736	9.40776e-09
-37.8184	7.0367e-09	-37.8269	5.53052e-09	-37.8269	9.40543e-09
-37.7718	7.03658e-09	-37.7803	5.52962e-09	-37.7803	9.4031e-09
-37.7251	7.03645e-09	-37.7336	5.52872e-09	-37.7336	9.40076e-09
-37.6784	7.03633e-09	-37.687	5.52783e-09	-37.687	9.39843e-09
-37.6317	7.03621e-09	-37.6404	5.52693e-09	-37.6404	9.39609e-09
-37.5851	7.03608e-09	-37.5937	5.52603e-09	-37.5937	9.39375e-09
-37.5384	7.03596e-09	-37.5471	5.52514e-09	-37.5471	9.39142e-09
-37.4917	7.03583e-09	-37.5005	5.52424e-09	-37.5005	9.38907e-09
-37.4451	7.03571e-09	-37.4538	5.52335e-09	-37.4538	9.38673e-09
-37.3984	7.03559e-09	-37.4072	5.52245e-09	-37.4072	9.38439e-09
-37.3517	7.03546e-09	-37.3605	5.52156e-09	-37.3605	9.38205e-09
-37.305	7.03534e-09	-37.3139	5.52066e-09	-37.3139	9.37971e-09
-37.2584	7.03522e-09	-37.2672	5.51977e-09	-37.2672	9.37736e-09
-37.2117	7.03509e-09	-37.2206	5.51888e-09	-37.2206	9.37502e-09
-37.165	7.03497e-09	-37.174	5.51798e-09	-37.174	9.37267e-09
-37.1183	7.03485e-09	-37.1273	5.51709e-09	-37.1273	9.37032e-09
-37.0717	7.03472e-09	-37.0807	5.5162e-09	-37.0807	9.36797e-09
-37.025	7.0346e-09	-37.0341	5.5153e-09	-37.0341	9.36562e-09
-36.9783	7.03448e-09	-36.9874	5.51441e-09	-36.9874	9.36327e-09
-36.9316	7.03435e-09	-36.9408	5.51352e-09	-36.9408	9.36092e-09
-36.885	7.03423e-09	-36.8941	5.51263e-09	-36.8941	9.35857e-09
-36.8383	7.03411e-09	-36.8475	5.51174e-09	-36.8475	9.35622e-09
-36.7916	7.03399e-09	-36.8008	5.51085e-09	-36.8008	9.35386e-09
-36.745	7.03386e-09	-36.7542	5.50996e-09	-36.7542	9.35151e-09
-36.6983	7.03374e-09	-36.7076	5.50907e-09	-36.7076	9.34915e-09
-36.6516	7.03362e-09	-36.6609	5.50818e-09	-36.6609	9.3468e-09
-36.6049	7.0335e-09	-36.6143	5.5073e-09	-36.6143	9.34444e-09
-36.5583	7.03338e-09	-36.5677	5.50641e-09	-36.5677	9.34208e-09
-36.5116	7.03325e-09	-36.521	5.50552e-09	-36.521	9.33972e-09
-36.4649	7.03313e-09	-36.4744	5.50463e-09	-36.4744	9.33736e-09
-36.4183	7.03301e-09	-36.4277	5.50375e-09	-36.4277	9.335e-09
-36.3716	7.03289e-09	-36.3811	5.50286e-09	-36.3811	9.33264e-09
-36.3249	7.03277e-09	-36.3344	5.50198e-09	-36.3344	9.33028e-09
-36.2782	7.03265e-09	-36.2878	5.50109e-09	-36.2878	9.32791e-09
-36.2316	7.03253e-09	-36.2412	5.50021e-09	-36.2412	9.32555e-09
-36.1849	7.03241e-09	-36.1945	5.49932e-09	-36.1945	9.32318e-09
-36.1382	7.03228e-09	-36.1479	5.49844e-09	-36.1479	9.32082e-09
-36.0915	7.03216e-09	-36.1012	5.49756e-09	-36.1012	9.31845e-09
-36.0449	7.03204e-09	-36.0546	5.49667e-09	-36.0546	9.31609e-09
-35.9982	7.03192e-09	-36.008	5.49579e-09	-36.008	9.31372e-09
-35.9515	7.0318e-09	-35.9613	5.49491e-09	-35.9613	9.31135e-09
-35.9049	7.03168e-09	-35.9147	5.49403e-09	-35.9147	9.30898e-09
-35.8582	7.03156e-09	-35.868	5.49315e-09	-35.868	9.30661e-09
-35.8115	7.03144e-09	-35.8214	5.49227e-09	-35.8214	9.30424e-09
-35.7648	7.03132e-09	-35.7748	5.49139e-09	-35.7748	9.30187e-09
-35.7182	7.0312e-09	-35.7281	5.49051e-09	-35.7281	9.29949e-09
-35.6715	7.03108e-09	-35.6815	5.48963e-09	-35.6815	9.29712e-09
-35.6248	7.03096e-09	-35.6348	5.48876e-09	-35.6348	9.29475e-09
-35.5781	7.03084e-09	-35.5882	5.48788e-09	-35.5882	9.29237e-09
-35.5315	7.03072e-09	-35.5416	5.487e-09	-35.5416	9.29e-09
-35.4848	7.0306e-09	-35.4949	5.48613e-09	-35.4949	9.28762e-09
-35.4381	7.03048e-09	-35.4483	5.48525e-09	-35.4483	9.28525e-09
-35.3914	7.03037e-09	-35.4016	5.48438e-09	-35.4016	9.28287e-09
-35.3448	7.03025e-09	-35.355	5.48351e-09	-35.355	9.28049e-09
-35.2981	7.03013e-09	-35.3084	5.48263e-09	-35.3084	9.27811e-09
-35.2514	7.03001e-09	-35.2617	5.48176e-09	-35.2617	9.27573e-09
-35.2048	7.02989e-09	-35.2151	5.48089e-09	-35.2151	9.27335e-09
-35.1581	7.02977e-09	-35.1684	5.48002e-09	-35.1684	9.27097e-09
-35.1114	7.02965e-09	-35.1218	5.47915e-09	-35.1218	9.26859e-09
-35.0647	7.02953e-09	-35.0752	5.47828e-09	-35.0752	9.26621e-09
-35.0181	7.02942e-09	-35.0285	5.47741e-09	-35.0285	9.26383e-09
-34.9714	7.0293e-09	-34.9819	5.47654e-09	-34.9819	9.26145e-09
-34.9247	7.02918e-09	-34.9352	5.47567e-09	-34.9352	9.25906e-09
-34.8781	7.02906e-09	-34.8886	5.47481e-09	-34.8886	9.25668e-09
-34.8314	7.02894e-09	-34.842	5.47394e-09	-34.842	9.2543e-09
-34.7847	7.02883e-09	-34.7953	5.47308e-09	-34.7953	9.25191e-09
-34.738	7.02871e-09	-34.7487	5.47221e-09	-34.7487	9.24953e-09
-34.6914	7.02859e-09	-34.702	5.47135e-09	-34.702	9.24714e-09
-34.6447	7.02848e-09	-34.6554	5.47048e-09	-34.6554	9.24476e-09
-34.598	7.02836e-09	-34.6088	5.46962e-09	-34.6088	9.24237e-09
-34.5513	7.02824e-09	-34.5621	5.46876e-09	-34.5621	9.23998e-09
-34.5047	7.02812e-09	-34.5155	5.4679e-09	-34.5155	9.23759e-09
-34.458	7.02801e-09	-34.4688	5.46704e-09	-34.4688	9.23521e-09
-34.4113	7.02789e-09	-34.4222	5.46618e-09	-34.4222	9.23282e-09
-34.3647	7.02777e-09	-34.3756	5.46532e-09	-34.3756	9.23043e-09
-34.318	7.02766e-09	-34.3289	5.46446e-09	-34.3289	9.22804e-09
-34.2713	7.02754e-09	-34.2823	5.46361e-09	-34.2823	9.22565e-09
-34.2246	7.02742e-09	-34.2356	5.46275e-09	-34.2356	9.22326e-09
-34.178	7.02731e-09	-34.189	5.4619e-09	-34.189	9.22087e-09
-34.1313	7.02719e-09	-34.1424	5.46104e-09	-34.1424	9.21848e-09
-34.0846	7.02708e-09	-34.0957	5.46019e-09	-34.0957	9.21609e-09
-34.038	7.02696e-09	-34.0491	5.45934e-09	-34.0491	9.2137e-09
-33.9913	7.02685e-09	-34.0024	5.45848e-09	-34.0024	9.2113e-09
-33.9446	7.02673e-09	-33.9558	5.45763e-09	-33.9558	9.20891e-09
-33.8979	7.02661e-09	-33.9092	5.45678e-09	-33.9092	9.20652e-09
-33.8513	7.0265e-09	-33.8625	5.45593e-09	-33.8625	9.20413e-09
-33.8046	7.02638e-09	-33.8159	5.45509e-09	-33.8159	9.20173e-09
-33.7579	7.02627e-09	-33.7692	5.45424e-09	-33.7692	9.19934e-09
-33.7112	7.02615e-09	-33.7226	5.45339e-09	-33.7226	9.19695e-09
-33.6646	7.02604e-09	-33.676	5.45255e-09	-33.676	9.19455e-09
-33.6179	7.02592e-09	-33.6293	5.4517e-09	-33.6293	9.19216e-09
-33.5712	7.02581e-09	-33.5827	5.45086e-09	-33.5827	9.18976e-09
-33.5245	7.0257e-09	-33.536	5.45002e-09	-33.536	9.18737e-09
-33.4779	7.02558e-09	-33.4894	5.44918e-09	-33.4894	9.18497e-09
-33.4312	7.02547e-09	-33.4428	5.44834e-09	-33.4428	9.18258e-09
-33.3845	7.02535e-09	-33.3961	5.4475e-09	-33.3961	9.18018e-09
-33.3379	7.02524e-09	-33.3495	5.44666e-09	-33.3495	9.17779e-09
-33.2912	7.02513e-09	-33.3028	5.44582e-09	-33.3028	9.17539e-09
-33.2445	7.02501e-09	-33.2562	5.44498e-09	-33.2562	9.173e-09
-33.1978	7.0249e-09	-33.2096	5.44415e-09	-33.2096	9.1706e-09
-33.1512	7.02478e-09	-33.1629	5.44331e-09	-33.1629	9.1682e-09
-33.1045	7.02467e-09	-33.1163	5.44248e-09	-33.1163	9.16581e-09
-33.0578	7.02456e-09	-33.0696	5.44165e-09	-33.0696	9.16341e-09
-33.0112	7.02444e-09	-33.023	5.44082e-09	-33.023	9.16102e-09
-32.9645	7.02433e-09	-32.9764	5.43999e-09	-32.9764	9.15862e-09
-32.9178	7.02422e-09	-32.9297	5.43916e-09	-32.9297	9.15622e-09
-32.8711	7.02411e-09	-32.8831	5.43833e-09	-32.8831	9.15383e-09
-32.8245	7.02399e-09	-32.8364	5.4375e-09	-32.8364	9.15143e-09
-32.7778	7.02388e-09	-32.7898	5.43668e-09	-32.7898	9.14903e-09
-32.7311	7.02377e-09	-32.7432	5.43585e-09	-32.7432	9.14664e-09
-32.6844	7.02366e-09	-32.6965	5.43503e-09	-32.6965	9.14424e-09
-32.6378	7.02354e-09	-32.6499	5.4342e-09	-32.6499	9.14184e-09
-32.5911	7.02343e-09	-32.6032	5.43338e-09	-32.6032	9.13945e-09
-32.5444	7.02332e-09	-32.5566	5.43256e-09	-32.5566	9.13705e-09
-32.4978	7.02321e-09	-32.51	5.43174e-09	-32.51	9.13465e-09
-32.4511	7.0231e-09	-32.4633	5.43093e-09	-32.4633	9.13226e-09
-32.4044	7.02299e-09	-32.4167	5.43011e-09	-32.4167	9.12986e-09
-32.3577	7.02287e-09	-32.37	5.42929e-09	-32.37	9.12746e-09
-32.3111	7.02276e-09	-32.3234	5.42848e-09	-32.3234	9.12507e-09
-32.2644	7.02265e-09	-32.2767	5.42767e-09	-32.2767	9.12267e-09
-32.2177	7.02254e-09	-32.2301	5.42686e-09	-32.2301	9.12028e-09
-32.171	7.02243e-09	-32.1835	5.42605e-09	-32.1835	9.11788e-09
-32.1244	7.02232e-09	-32.1368	5.42524e-09	-32.1368	9.11548e-09
-32.0777	7.02221e-09	-32.0902	5.42443e-09	-32.0902	9.11309e-09
-32.031	7.0221e-09	-32.0436	5.42362e-09	-32.0436	9.11069e-09
-31.9843	7.02199e-09	-31.9969	5.42282e-09	-31.9969	9.1083e-09
-31.9377	7.02188e-09	-31.9503	5.42201e-09	-31.9503	9.1059e-09
-31.891	7.02177e-09	-31.9036	5.42121e-09	-31.9036	9.10351e-09
-31.8443	7.02166e-09	-31.857	5.42041e-09	-31.857	9.10112e-09
-31.7977	7.02155e-09	-31.8103	5.41961e-09	-31.8103	9.09872e-09
-31.751	7.02144e-09	-31.7637	5.41881e-09	-31.7637	9.09633e-09
-31.7043	7.02133e-09	-31.7171	5.41801e-09	-31.7171	9.09393e-09
-31.6576	7.02122e-09	-31.6704	5.41722e-09	-31.6704	9.09154e-09
-31.611	7.02111e-09	-31.6238	5.41642e-09	-31.6238	9.08915e-09
-31.5643	7.021e-09	-31.5771	5.41563e-09	-31.5771	9.08676e-09
-31.5176	7.02089e-09	-31.5305	5.41484e-09	-31.5305	9.08436e-09
-31.4709	7.02078e-09	-31.4839	5.41405e-09	-31.4839	9.08197e-09
-31.4243	7.02068e-09	-31.4372	5.41326e-09	-31.4372	9.07958e-09
-31.3776	7.02057e-09	-31.3906	5.41247e-09	-31.3906	9.07719e-09
-31.3309	7.02046e-09	-31.3439	5.41169e-09	-31.3439	9.0748e-09
-31.2843	7.02035e-09	-31.2973	5.4109e-09	-31.2973	9.07241e-09
-31.2376	7.02024e-09	-31.2507	5.41012e-09	-31.2507	9.07002e-09
-31.1909	7.02013e-09	-31.204	5.40934e-09	-31.204	9.06763e-09
-31.1442	7.02003e-09	-31.1574	5.40856e-09	-31.1574	9.06524e-09
-31.0976	7.01992e-09	-31.1107	5.40778e-09	-31.1107	9.06285e-09
-31.0509	7.01981e-09	-31.0641	5.407e-09	-31.0641	9.06047e-09
-31.0042	7.0197e-09	-31.0175	5.40623e-09	-31.0175	9.05808e-09
-30.9576	7.0196e-09	-30.9708	5.40545e-09	-30.9708	9.05569e-09
-30.9109	7.01949e-09	-30.9242	5.40468e-09	-30.9242	9.05331e-09
-30.8642	7.01938e-09	-30.8775	5.40391e-09	-30.8775	9.05092e-09
-30.8175	7.01927e-09	-30.8309	5.40314e-09	-30.8309	9.04854e-09
-30.7709	7.01917e-09	-30.7843	5.40237e-09	-30.7843	9.04615e-09
-30.7242	7.01906e-09	-30.7376	5.40161e-09	-30.7376	9.04377e-09
-30.6775	7.01895e-09	-30.691	5.40084e-09	-30.691	9.04138e-09
-30.6308	7.01885e-09	-30.6443	5.40008e-09	-30.6443	9.039e-09
-30.5842	7.01874e-09	-30.5977	5.39932e-09	-30.5977	9.03662e-09
-30.5375	7.01863e-09	-30.5511	5.39856e-09	-30.5511	9.03424e-09
-30.4908	7.01853e-09	-30.5044	5.3978e-09	-30.5044	9.03186e-09
-30.4442	7.01842e-09	-30.4578	5.39705e-09	-30.4578	9.02948e-09
-30.3975	7.01832e-09	-30.4111	5.39629e-09	-30.4111	9.0271e-09
-30.3508	7.01821e-09	-30.3645	5.39554e-09	-30.3645	9.02472e-09
-30.3041	7.01811e-09	-30.3179	5.39479e-09	-30.3179	9.02235e-09
-30.2575	7.018e-09	-30.2712	5.39404e-09	-30.2712	9.01997e-09
-30.2108	7.0179e-09	-30.2246	5.39329e-09	-30.2246	9.0176e-09
-30.1641	7.01779e-09	-30.1779	5.39255e-09	-30.1779	9.01522e-09
-30.1174	7.01769e-09	-30.1313	5.3918e-09	-30.1313	9.01285e-09
-30.0708	7.01758e-09	-30.0847	5.39106e-09	-30.0847	9.01047e-09
-30.0241	7.01748e-09	-30.038	5.39032e-09	-30.038	9.0081e-09
-29.9774	7.01737e-09	-29.9914	5.38958e-09	-29.9914	9.00573e-09
-29.9307	7.01727e-09	-29.9447	5.38885e-09	-29.9447	9.00336e-09
-29.8841	7.01716e-09	-29.8981	5.38811e-09	-29.8981	9.00099e-09
-29.8374	7.01706e-09	-29.8515	5.38738e-09	-29.8515	8.99862e-09
-29.7907	7.01696e-09	-29.8048	5.38665e-09	-29.8048	8.99626e-09
-29.7441	7.01685e-09	-29.7582	5.38592e-09	-29.7582	8.99389e-09
-29.6974	7.01675e-09	-29.7115	5.38519e-09	-29.7115	8.99153e-09
-29.6507	7.01664e-09	-29.6649	5.38447e-09	-29.6649	8.98916e-09
-29.604	7.01654e-09	-29.6183	5.38375e-09	-29.6183	8.9868e-09
-29.5574	7.01644e-09	-29.5716	5.38303e-09	-29.5716	8.98444e-09
-29.5107	7.01633e-09	-29.525	5.38231e-09	-29.525	8.98208e-09
-29.464	7.01623e-09	-29.4783	5.38159e-09	-29.4783	8.97972e-09
-29.4173	7.01613e-09	-29.4317	5.38087e-09	-29.4317	8.97736e-09
-29.3707	7.01603e-09	-29.3851	5.38016e-09	-29.3851	8.975e-09
-29.324	7.01592e-09	-29.3384	5.37945e-09	-29.3384	8.97265e-09
-29.2773	7.01582e-09	-29.2918	5.37874e-09	-29.2918	8.97029e-09
-29.2307	7.01572e-09	-29.2451	5.37804e-09	-29.2451	8.96794e-09
-29.184	7.01562e-09	-29.1985	5.37733e-09	-29.1985	8.96559e-09
-29.1373	7.01551e-09	-29.1519	5.37663e-09	-29.1519	8.96323e-09
-29.0906	7.01541e-09	-29.1052	5.37593e-09	-29.1052	8.96089e-09
-29.044	7.01531e-09	-29.0586	5.37523e-09	-29.0586	8.95854e-09
-28.9973	7.01521e-09	-29.0119	5.37453e-09	-29.0119	8.95619e-09
-28.9506	7.01511e-09	-28.9653	5.37384e-09	-28.9653	8.95384e-09
-28.9039	7.01501e-09	-28.9187	5.37315e-09	-28.9187	8.9515e-09
-28.8573	7.01491e-09	-28.872	5.37245e-09	-28.872	8.94916e-09
-28.8106	7.01481e-09	-28.8254	5.37177e-09	-28.8254	8.94682e-09
-28.7639	7.0147e-09	-28.7787	5.37108e-09	-28.7787	8.94448e-09
-28.7173	7.0146e-09	-28.7321	5.3704e-09	-28.7321	8.94214e-09
-28.6706	7.0145e-09	-28.6855	5.36972e-09	-28.6855	8.9398e-09
-28.6239	7.0144e-09	-28.6388	5.36904e-09	-28.6388	8.93747e-09
-28.5772	7.0143e-09	-28.5922	5.36836e-09	-28.5922	8.93513e-09
-28.5306	7.0142e-09	-28.5455	5.36769e-09	-28.5455	8.9328e-09
-28.4839	7.0141e-09	-28.4989	5.36702e-09	-28.4989	8.93047e-09
-28.4372	7.014e-09	-28.4523	5.36635e-09	-28.4523	8.92814e-09
-28.3906	7.0139e-09	-28.4056	5.36568e-09	-28.4056	8.92581e-09
-28.3439	7.0138e-09	-28.359	5.36502e-09	-28.359	8.92349e-09
-28.2972	7.01371e-09	-28.3123	5.36435e-09	-28.3123	8.92116e-09
-28.2505	7.01361e-09	-28.2657	5.36369e-09	-28.2657	8.91884e-09
-28.2039	7.01351e-09	-28.2191	5.36304e-09	-28.2191	8.91652e-09
-28.1572	7.01341e-09	-28.1724	5.36238e-09	-28.1724	8.9142e-09
-28.1105	7.01331e-09	-28.1258	5.36173e-09	-28.1258	8.91188e-09
-28.0638	7.01321e-09	-28.0791	5.36108e-09	-28.0791	8.90957e-09
-28.0172	7.01311e-09	-28.0325	5.36043e-09	-28.0325	8.90725e-09
-27.9705	7.01301e-09	-27.9859	5.35979e-09	-27.9859	8.90494e-09
-27.9238	7.01292e-09	-27.9392	5.35914e-09	-27.9392	8.90263e-09
-27.8772	7.01282e-09	-27.8926	5.3585e-09	-27.8926	8.90032e-09
-27.8305	7.01272e-09	-27.8459	5.35787e-09	-27.8459	8.89802e-09
-27.7838	7.01262e-09	-27.7993	5.35723e-09	-27.7993	8.89572e-09
-27.7371	7.01253e-09	-27.7527	5.3566e-09	-27.7527	8.89341e-09
-27.6905	7.01243e-09	-27.706	5.35597e-09	-27.706	8.89111e-09
-27.6438	7.01233e-09	-27.6594	5.35534e-09	-27.6594	8.88882e-09
-27.5971	7.01223e-09	-27.6127	5.35472e-09	-27.6127	8.88652e-09
-27.5505	7.01214e-09	-27.5661	5.3541e-09	-27.5661	8.88423e-09
-27.5038	7.01204e-09	-27.5195	5.35348e-09	-27.5195	8.88193e-09
-27.4571	7.01194e-09	-27.4728	5.35286e-09	-27.4728	8.87964e-09
-27.4104	7.01185e-09	-27.4262	5.35225e-09	-27.4262	8.87736e-09
-27.3637	7.01175e-09	-27.3795	5.35164e-09	-27.3795	8.87507e-09
-27.3171	7.01166e-09	-27.3329	5.35103e-09	-27.3329	8.87279e-09
-27.2704	7.01156e-09	-27.2863	5.35042e-09	-27.2863	8.87051e-09
-27.2237	7.01146e-09	-27.2396	5.34982e-09	-27.2396	8.86823e-09
-27.1771	7.01137e-09	-27.193	5.34922e-09	-27.193	8.86595e-09
-27.1304	7.01127e-09	-27.1463	5.34862e-09	-27.1463	8.86368e-09
-27.0837	7.01118e-09	-27.0997	5.34803e-09	-27.0997	8.86141e-09
-27.0371	7.01108e-09	-27.0531	5.34744e-09	-27.0531	8.85914e-09
-26.9904	7.01099e-09	-27.0064	5.34685e-09	-27.0064	8.85687e-09
-26.9437	7.01089e-09	-26.9598	5.34627e-09	-26.9598	8.85461e-09
-26.897	7.0108e-09	-26.9131	5.34568e-09	-26.9131	8.85234e-09
-26.8504	7.0107e-09	-26.8665	5.3451e-09	-26.8665	8.85008e-09
-26.8037	7.01061e-09	-26.8199	5.34453e-09	-26.8199	8.84783e-09
-26.757	7.01051e-09	-26.7732	5.34395e-09	-26.7732	8.84557e-09
-26.7103	7.01042e-09	-26.7266	5.34338e-09	-26.7266	8.84332e-09
-26.6637	7.01033e-09	-26.6799	5.34282e-09	-26.6799	8.84107e-09
-26.617	7.01023e-09	-26.6333	5.34225e-09	-26.6333	8.83882e-09
-26.5703	7.01014e-09	-26.5867	5.34169e-09	-26.5867	8.83658e-09
-26.5236	7.01005e-09	-26.54	5.34113e-09	-26.54	8.83434e-09
-26.477	7.00995e-09	-26.4934	5.34057e-09	-26.4934	8.8321e-09
-26.4303	7.00986e-09	-26.4467	5.34003e-09	-26.4467	8.82986e-09
-26.3836	7.00977e-09	-26.4001	5.33948e-09	-26.4001	8.82763e-09
-26.337	7.00967e-09	-26.3535	5.33893e-09	-26.3535	8.8254e-09
-26.2903	7.00958e-09	-26.3068	5.33839e-09	-26.3068	8.82317e-09
-26.2436	7.00949e-09	-26.2602	5.33785e-09	-26.2602	8.82095e-09
-26.1969	7.0094e-09	-26.2135	5.33731e-09	-26.2135	8.81872e-09
-26.1503	7.00931e-09	-26.1669	5.33678e-09	-26.1669	8.81651e-09
-26.1036	7.00921e-09	-26.1203	5.33625e-09	-26.1203	8.81429e-09
-26.0569	7.00912e-09	-26.0736	5.33572e-09	-26.0736	8.81208e-09
-26.0102	7.00903e-09	-26.027	5.3352e-09	-26.027	8.80987e-09
-25.9636	7.00894e-09	-25.9803	5.33468e-09	-25.9803	8.80766e-09
-25.9169	7.00885e-09	-25.9337	5.33417e-09	-25.9337	8.80545e-09
-25.8702	7.00876e-09	-25.8871	5.33366e-09	-25.8871	8.80326e-09
-25.8236	7.00867e-09	-25.8404	5.33315e-09	-25.8404	8.80106e-09
-25.7769	7.00857e-09	-25.7938	5.33264e-09	-25.7938	8.79886e-09
-25.7302	7.00848e-09	-25.7471	5.33214e-09	-25.7471	8.79667e-09
-25.6835	7.00839e-09	-25.7005	5.33164e-09	-25.7005	8.79448e-09
-25.6369	7.0083e-09	-25.6539	5.33114e-09	-25.6539	8.7923e-09
-25.5902	7.00821e-09	-25.6072	5.33065e-09	-25.6072	8.79012e-09
-25.5435	7.00812e-09	-25.5606	5.33017e-09	-25.5606	8.78794e-09
-25.4968	7.00803e-09	-25.5139	5.32968e-09	-25.5139	8.78576e-09
-25.4502	7.00794e-09	-25.4673	5.3292e-09	-25.4673	8.78359e-09
-25.4035	7.00785e-09	-25.4207	5.32872e-09	-25.4207	8.78142e-09
-25.3568	7.00777e-09	-25.374	5.32825e-09	-25.374	8.77926e-09
-25.3102	7.00768e-09	-25.3274	5.32778e-09	-25.3274	8.7771e-09
-25.2635	7.00759e-09	-25.2807	5.32731e-09	-25.2807	8.77494e-09
-25.2168	7.0075e-09	-25.2341	5.32685e-09	-25.2341	8.77278e-09
-25.1701	7.00741e-09	-25.1875	5.32639e-09	-25.1875	8.77064e-09
-25.1235	7.00732e-09	-25.1408	5.32594e-09	-25.1408	8.76849e-09
-25.0768	7.00723e-09	-25.0942	5.32548e-09	-25.0942	8.76634e-09
-25.0301	7.00715e-09	-25.0475	5.32504e-09	-25.0475	8.76421e-09
-24.9835	7.00706e-09	-25.0009	5.3246e-09	-25.0009	8.76207e-09
-24.9368	7.00697e-09	-24.9542	5.32415e-09	-24.9542	8.75994e-09
-24.8901	7.00688e-09	-24.9076	5.32372e-09	-24.9076	8.75781e-09
-24.8434	7.0068e-09	-24.861	5.32329e-09	-24.861	8.75569e-09
-24.7968	7.00671e-09	-24.8143	5.32286e-09	-24.8143	8.75356e-09
-24.7501	7.00662e-09	-24.7677	5.32244e-09	-24.7677	8.75145e-09
-24.7034	7.00653e-09	-24.7211	5.32202e-09	-24.7211	8.74934e-09
-24.6567	7.00645e-09	-24.6744	5.3216e-09	-24.6744	8.74723e-09
-24.6101	7.00636e-09	-24.6278	5.32119e-09	-24.6278	8.74512e-09
-24.5634	7.00627e-09	-24.5811	5.32078e-09	-24.5811	8.74302e-09
-24.5167	7.00619e-09	-24.5345	5.32038e-09	-24.5345	8.74093e-09
-24.4701	7.0061e-09	-24.4879	5.31998e-09	-24.4879	8.73884e-09
-24.4234	7.00602e-09	-24.4412	5.31959e-09	-24.4412	8.73675e-09
-24.3767	7.00593e-09	-24.3946	5.31919e-09	-24.3946	8.73466e-09
-24.33	7.00585e-09	-24.3479	5.31881e-09	-24.3479	8.73258e-09
-24.2834	7.00576e-09	-24.3013	5.31843e-09	-24.3013	8.73051e-09
-24.2367	7.00568e-09	-24.2547	5.31804e-09	-24.2547	8.72843e-09
-24.19	7.00559e-09	-24.208	5.31767e-09	-24.208	8.72637e-09
-24.1433	7.00551e-09	-24.1614	5.3173e-09	-24.1614	8.72431e-09
-24.0967	7.00542e-09	-24.1147	5.31694e-09	-24.1147	8.72225e-09
-24.05	7.00534e-09	-24.0681	5.31658e-09	-24.0681	8.7202e-09
-24.0033	7.00525e-09	-24.0215	5.31622e-09	-24.0215	8.71815e-09
-23.9566	7.00517e-09	-23.9748	5.31587e-09	-23.9748	8.7161e-09
-23.91	7.00508e-09	-23.9282	5.31552e-09	-23.9282	8.71407e-09
-23.8633	7.005e-09	-23.8815	5.31518e-09	-23.8815	8.71203e-09
-23.8166	7.00492e-09	-23.8349	5.31484e-09	-23.8349	8.71e-09
-23.77	7.00483e-09	-23.7883	5.31451e-09	-23.7883	8.70798e-09
-23.7233	7.00475e-09	-23.7416	5.31418e-09	-23.7416	8.70595e-09
-23.6766	7.00467e-09	-23.695	5.31385e-09	-23.695	8.70394e-09
-23.6299	7.00459e-09	-23.6483	5.31353e-09	-23.6483	8.70193e-09
-23.5833	7.0045e-09	-23.6017	5.31322e-09	-23.6017	8.69992e-09
-23.5366	7.00442e-09	-23.5551	5.3129e-09	-23.5551	8.69792e-09
-23.4899	7.00434e-09	-23.5084	5.3126e-09	-23.5084	8.69592e-09
-23.4432	7.00426e-09	-23.4618	5.3123e-09	-23.4618	8.69393e-09
-23.3966	7.00417e-09	-23.4151	5.312e-09	-23.4151	8.69194e-09
-23.3499	7.00409e-09	-23.3685	5.31171e-09	-23.3685	8.68997e-09
-23.3032	7.00401e-09	-23.3219	5.31142e-09	-23.3219	8.68799e-09
-23.2566	7.00393e-09	-23.2752	5.31114e-09	-23.2752	8.68602e-09
-23.2099	7.00385e-09	-23.2286	5.31087e-09	-23.2286	8.68405e-09
-23.1632	7.00377e-09	-23.1819	5.31059e-09	-23.1819	8.68209e-09
-23.1165	7.00369e-09	-23.1353	5.31032e-09	-23.1353	8.68013e-09
-23.0699	7.00361e-09	-23.0887	5.31006e-09	-23.0887	8.67819e-09
-23.0232	7.00353e-09	-23.042	5.30981e-09	-23.042	8.67624e-09
-22.9765	7.00345e-09	-22.9954	5.30955e-09	-22.9954	8.6743e-09
-22.9298	7.00337e-09	-22.9487	5.30931e-09	-22.9487	8.67237e-09
-22.8832	7.00329e-09	-22.9021	5.30907e-09	-22.9021	8.67045e-09
-22.8365	7.00321e-09	-22.8555	5.30883e-09	-22.8555	8.66852e-09
-22.7898	7.00313e-09	-22.8088	5.3086e-09	-22.8088	8.66661e-09
-22.7432	7.00305e-09	-22.7622	5.30837e-09	-22.7622	8.6647e-09
-22.6965	7.00297e-09	-22.7155	5.30815e-09	-22.7155	8.66279e-09
-22.6498	7.00289e-09	-22.6689	5.30794e-09	-22.6689	8.66089e-09
-22.6031	7.00281e-09	-22.6223	5.30773e-09	-22.6223	8.659e-09
-22.5565	7.00273e-09	-22.5756	5.30752e-09	-22.5756	8.65711e-09
-22.5098	7.00265e-09	-22.529	5.30732e-09	-22.529	8.65523e-09
-22.4631	7.00258e-09	-22.4823	5.30713e-09	-22.4823	8.65335e-09
-22.4165	7.0025e-09	-22.4357	5.30693e-09	-22.4357	8.65148e-09
-22.3698	7.00242e-09	-22.3891	5.30676e-09	-22.3891	8.64962e-09
-22.3231	7.00234e-09	-22.3424	5.30658e-09	-22.3424	8.64776e-09
-22.2764	7.00227e-09	-22.2958	5.3064e-09	-22.2958	8.64591e-09
-22.2298	7.00219e-09	-22.2491	5.30624e-09	-22.2491	8.64407e-09
-22.1831	7.00211e-09	-22.2025	5.30608e-09	-22.2025	8.64223e-09
-22.1364	7.00203e-09	-22.1559	5.30592e-09	-22.1559	8.64039e-09
-22.0897	7.00196e-09	-22.1092	5.30577e-09	-22.1092	8.63857e-09
-22.0431	7.00188e-09	-22.0626	5.30563e-09	-22.0626	8.63675e-09
-21.9964	7.0018e-09	-22.0159	5.30549e-09	-22.0159	8.63493e-09
-21.9497	7.00173e-09	-21.9693	5.30536e-09	-21.9693	8.63313e-09
-21.9031	7.00165e-09	-21.9227	5.30523e-09	-21.9227	8.63133e-09
-21.8564	7.00158e-09	-21.876	5.30511e-09	-21.876	8.62953e-09
-21.8097	7.0015e-09	-21.8294	5.305e-09	-21.8294	8.62775e-09
-21.763	7.00143e-09	-21.7827	5.30489e-09	-21.7827	8.62597e-09
-21.7164	7.00135e-09	-21.7361	5.30478e-09	-21.7361	8.62419e-09
-21.6697	7.00128e-09	-21.6895	5.30469e-09	-21.6895	8.62243e-09
-21.623	7.0012e-09	-21.6428	5.3046e-09	-21.6428	8.62067e-09
-21.5763	7.00113e-09	-21.5962	5.30451e-09	-21.5962	8.61892e-09
-21.5297	7.00105e-09	-21.5495	5.30444e-09	-21.5495	8.61718e-09
-21.483	7.00098e-09	-21.5029	5.30437e-09	-21.5029	8.61544e-09
-21.4363	7.00091e-09	-21.4563	5.3043e-09	-21.4563	8.6137e-09
-21.3896	7.00083e-09	-21.4096	5.30424e-09	-21.4096	8.61198e-09
-21.343	7.00076e-09	-21.363	5.30419e-09	-21.363	8.61026e-09
-21.2963	7.00068e-09	-21.3163	5.30414e-09	-21.3163	8.60855e-09
-21.2496	7.00061e-09	-21.2697	5.3041e-09	-21.2697	8.60685e-09
-21.203	7.00054e-09	-21.2231	5.30407e-09	-21.2231	8.60516e-09
-21.1563	7.00047e-09	-21.1764	5.30403e-09	-21.1764	8.60346e-09
-21.1096	7.00039e-09	-21.1298	5.30402e-09	-21.1298	8.60179e-09
-21.0629	7.00032e-09	-21.0831	5.304e-09	-21.0831	8.60012e-09
-21.0163	7.00025e-09	-21.0365	5.30399e-09	-21.0365	8.59845e-09
-20.9696	7.00018e-09	-20.9898	5.30399e-09	-20.9898	8.5968e-09
-20.9229	7.00011e-09	-20.9432	5.304e-09	-20.9432	8.59515e-09
-20.8762	7.00003e-09	-20.8966	5.30401e-09	-20.8966	8.5935e-09
-20.8296	6.99996e-09	-20.8499	5.30403e-09	-20.8499	8.59187e-09
-20.7829	6.99989e-09	-20.8033	5.30406e-09	-20.8033	8.59025e-09
-20.7362	6.99982e-09	-20.7566	5.30408e-09	-20.7566	8.58862e-09
-20.6896	6.99975e-09	-20.71	5.30413e-09	-20.71	8.58702e-09
-20.6429	6.99968e-09	-20.6634	5.30417e-09	-20.6634	8.58542e-09
-20.5962	6.99961e-09	-20.6167	5.30422e-09	-20.6167	8.58382e-09
-20.5495	6.99954e-09	-20.5701	5.30429e-09	-20.5701	8.58224e-09
-20.5029	6.99947e-09	-20.5234	5.30435e-09	-20.5234	8.58066e-09
-20.4562	6.9994e-09	-20.4768	5.30442e-09	-20.4768	8.57908e-09
-20.4095	6.99933e-09	-20.4302	5.30451e-09	-20.4302	8.57753e-09
-20.3629	6.99926e-09	-20.3835	5.3046e-09	-20.3835	8.57598e-09
-20.3162	6.99919e-09	-20.3369	5.30469e-09	-20.3369	8.57443e-09
-20.2695	6.99912e-09	-20.2902	5.30479e-09	-20.2902	8.5729e-09
-20.2228	6.99905e-09	-20.2436	5.3049e-09	-20.2436	8.57137e-09
-20.1762	6.99899e-09	-20.197	5.30502e-09	-20.197	8.56985e-09
-20.1295	6.99892e-09	-20.1503	5.30515e-09	-20.1503	8.56835e-09
-20.0828	6.99885e-09	-20.1037	5.30528e-09	-20.1037	8.56685e-09
-20.0361	6.99878e-09	-20.057	5.30541e-09	-20.057	8.56535e-09
-19.9895	6.99871e-09	-20.0104	5.30557e-09	-20.0104	8.56387e-09
-19.9428	6.99865e-09	-19.9638	5.30572e-09	-19.9638	8.5624e-09
-19.8961	6.99858e-09	-19.9171	5.30588e-09	-19.9171	8.56093e-09
-19.8495	6.99851e-09	-19.8705	5.30605e-09	-19.8705	8.55948e-09
-19.8028	6.99845e-09	-19.8238	5.30623e-09	-19.8238	8.55804e-09
-19.7561	6.99838e-09	-19.7772	5.30641e-09	-19.7772	8.55659e-09
-19.7094	6.99831e-09	-19.7306	5.30661e-09	-19.7306	8.55518e-09
-19.6628	6.99825e-09	-19.6839	5.30681e-09	-19.6839	8.55376e-09
-19.6161	6.99818e-09	-19.6373	5.30701e-09	-19.6373	8.55234e-09
-19.5694	6.99812e-09	-19.5906	5.30724e-09	-19.5906	8.55095e-09
-19.5227	6.99805e-09	-19.544	5.30746e-09	-19.544	8.54956e-09
-19.4761	6.99798e-09	-19.4974	5.30769e-09	-19.4974	8.54818e-09
-19.4294	6.99792e-09	-19.4507	5.30794e-09	-19.4507	8.54682e-09
-19.3827	6.99785e-09	-19.4041	5.30818e-09	-19.4041	8.54546e-09
-19.3361	6.99779e-09	-19.3574	5.30844e-09	-19.3574	8.5441e-09
-19.2894	6.99773e-09	-19.3108	5.30871e-09	-19.3108	8.54277e-09
-19.2427	6.99766e-09	-19.2642	5.30898e-09	-19.2642	8.54144e-09
-19.196	6.9976e-09	-19.2175	5.30926e-09	-19.2175	8.54011e-09
-19.1494	6.99753e-09	-19.1709	5.30955e-09	-19.1709	8.53881e-09
-19.1027	6.99747e-09	-19.1242	5.30985e-09	-19.1242	8.53751e-09
-19.056	6.99741e-09	-19.0776	5.31015e-09	-19.0776	8.53622e-09
-19.0094	6.99734e-09	-19.031	5.31048e-09	-19.031	8.53495e-09
-18.9627	6.99728e-09	-18.9843	5.3108e-09	-18.9843	8.53368e-09
-18.916	6.99722e-09	-18.9377	5.31113e-09	-18.9377	8.53242e-09
-18.8693	6.99716e-09	-18.891	5.31148e-09	-18.891	8.53118e-09
-18.8227	6.99709e-09	-18.8444	5.31183e-09	-18.8444	8.52994e-09
-18.776	6.99703e-09	-18.7978	5.31218e-09	-18.7978	8.52871e-09
-18.7293	6.99697e-09	-18.7511	5.31256e-09	-18.7511	8.52751e-09
-18.6826	6.99691e-09	-18.7045	5.31293e-09	-18.7045	8.5263e-09
-18.636	6.99685e-09	-18.6578	5.31331e-09	-18.6578	8.5251e-09
-18.5893	6.99679e-09	-18.6112	5.31371e-09	-18.6112	8.52393e-09
-18.5426	6.99672e-09	-18.5646	5.31412e-09	-18.5646	8.52276e-09
-18.496	6.99666e-09	-18.5179	5.31452e-09	-18.5179	8.5216e-09
-18.4493	6.9966e-09	-18.4713	5.31495e-09	-18.4713	8.52046e-09
-18.4026	6.99654e-09	-18.4246	5.31539e-09	-18.4246	8.51932e-09
-18.3559	6.99648e-09	-18.378	5.31582e-09	-18.378	8.51819e-09
-18.3093	6.99642e-09	-18.3314	5.31628e-09	-18.3314	8.51709e-09
-18.2626	6.99636e-09	-18.2847	5.31674e-09	-18.2847	8.51599e-09
-18.2159	6.9963e-09	-18.2381	5.3172e-09	-18.2381	8.51489e-09
-18.1692	6.99624e-09	-18.1914	5.31769e-09	-18.1914	8.51383e-09
-18.1226	6.99619e-09	-18.1448	5.31817e-09	-18.1448	8.51276e-09
-18.0759	6.99613e-09	-18.0982	5.31867e-09	-18.0982	8.5117e-09
-18.0292	6.99607e-09	-18.0515	5.31918e-09	-18.0515	8.51067e-09
-17.9825	6.99601e-09	-18.0049	5.3197e-09	-18.0049	8.50964e-09
-17.9359	6.99595e-09	-17.9582	5.32022e-09	-17.9582	8.50862e-09
-17.8892	6.99589e-09	-17.9116	5.32076e-09	-17.9116	8.50762e-09
-17.8425	6.99584e-09	-17.865	5.32131e-09	-17.865	8.50663e-09
-17.7959	6.99578e-09	-17.8183	5.32186e-09	-17.8183	8.50564e-09
-17.7492	6.99572e-09	-17.7717	5.32243e-09	-17.7717	8.50469e-09
-17.7025	6.99567e-09	-17.725	5.32301e-09	-17.725	8.50373e-09
-17.6558	6.99561e-09	-17.6784	5.32359e-09	-17.6784	8.50278e-09
-17.6092	6.99555e-09	-17.6318	5.3242e-09	-17.6318	8.50187e-09
-17.5625	6.9955e-09	-17.5851	5.32481e-09	-17.5851	8.50095e-09
-17.5158	6.99544e-09	-17.5385	5.32542e-09	-17.5385	8.50004e-09
-17.4691	6.99538e-09	-17.4918	5.32605e-09	-17.4918	8.49916e-09
-17.4225	6.99533e-09	-17.4452	5.32669e-09	-17.4452	8.49829e-09
-17.3758	6.99527e-09	-17.3986	5.32733e-09	-17.3986	8.49742e-09
-17.3291	6.99522e-09	-17.3519	5.328e-09	-17.3519	8.49658e-09
-17.2825	6.99516e-09	-17.3053	5.32867e-09	-17.3053	8.49574e-09
-17.2358	6.99511e-09	-17.2586	5.32935e-09	-17.2586	8.49491e-09
-17.1891	6.99506e-09	-17.212	5.33005e-09	-17.212	8.49412e-09
-17.1424	6.995e-09	-17.1654	5.33075e-09	-17.1654	8.49332e-09
-17.0958	6.99495e-09	-17.1187	5.33146e-09	-17.1187	8.49253e-09
-17.0491	6.99489e-09	-17.0721	5.33219e-09	-17.0721	8.49178e-09
-17.0024	6.99484e-09	-17.0254	5.33293e-09	-17.0254	8.49103e-09
-16.9557	6.99479e-09	-16.9788	5.33367e-09	-16.9788	8.49028e-09
-16.9091	6.99473e-09	-16.9322	5.33444e-09	-16.9322	8.48957e-09
-16.8624	6.99468e-09	-16.8855	5.33521e-09	-16.8855	8.48886e-09
-16.8157	6.99463e-09	-16.8389	5.33598e-09	-16.8389	8.48815e-09
-16.7691	6.99458e-09	-16.7922	5.33678e-09	-16.7922	8.48749e-09
-16.7224	6.99452e-09	-16.7456	5.33759e-09	-16.7456	8.48682e-09
-16.6757	6.99447e-09	-16.6989	5.33839e-09	-16.6989	8.48616e-09
-16.629	6.99442e-09	-16.6523	5.33923e-09	-16.6523	8.48554e-09
-16.5824	6.99437e-09	-16.6057	5.34007e-09	-16.6057	8.48492e-09
-16.5357	6.99432e-09	-16.559	5.34091e-09	-16.559	8.4843e-09
-16.489	6.99427e-09	-16.5124	5.34178e-09	-16.5124	8.48372e-09
-16.4424	6.99422e-09	-16.4657	5.34266e-09	-16.4657	8.48315e-09
-16.3957	6.99417e-09	-16.4191	5.34354e-09	-16.4191	8.48258e-09
-16.349	6.99412e-09	-16.3725	5.34444e-09	-16.3725	8.48205e-09
-16.3023	6.99407e-09	-16.3258	5.34535e-09	-16.3258	8.48152e-09
-16.2557	6.99402e-09	-16.2792	5.34627e-09	-16.2792	8.481e-09
-16.209	6.99397e-09	-16.2325	5.34721e-09	-16.2325	8.48051e-09
-16.1623	6.99392e-09	-16.1859	5.34816e-09	-16.1859	8.48003e-09
-16.1156	6.99387e-09	-16.1393	5.34911e-09	-16.1393	8.47955e-09
-16.069	6.99382e-09	-16.0926	5.35009e-09	-16.0926	8.47912e-09
-16.0223	6.99377e-09	-16.046	5.35108e-09	-16.046	8.47869e-09
-15.9756	6.99372e-09	-15.9993	5.35207e-09	-15.9993	8.47826e-09
-15.929	6.99368e-09	-15.9527	5.35309e-09	-15.9527	8.47787e-09
-15.8823	6.99363e-09	-15.9061	5.35411e-09	-15.9061	8.47749e-09
-15.8356	6.99358e-09	-15.8594	5.35514e-09	-15.8594	8.47711e-09
-15.7889	6.99353e-09	-15.8128	5.3562e-09	-15.8128	8.47678e-09
-15.7423	6.99349e-09	-15.7661	5.35726e-09	-15.7661	8.47644e-09
-15.6956	6.99344e-09	-15.7195	5.35833e-09	-15.7195	8.47612e-09
-15.6489	6.99339e-09	-15.6729	5.35942e-09	-15.6729	8.47583e-09
-15.6022	6.99335e-09	-15.6262	5.36053e-09	-15.6262	8.47555e-09
-15.5556	6.9933e-09	-15.5796	5.36163e-09	-15.5796	8.47527e-09
-15.5089	6.99326e-09	-15.5329	5.36277e-09	-15.5329	8.47504e-09
-15.4622	6.99321e-09	-15.4863	5.36391e-09	-15.4863	8.47481e-09
-15.4155	6.99317e-09	-15.4397	5.36506e-09	-15.4397	8.47459e-09
-15.3689	6.99312e-09	-15.393	5.36624e-09	-15.393	8.47441e-09
-15.3222	6.99308e-09	-15.3464	5.36742e-09	-15.3464	8.47424e-09
-15.2755	6.99303e-09	-15.2997	5.36861e-09	-15.2997	8.47407e-09
-15.2289	6.99299e-09	-15.2531	5.36983e-09	-15.2531	8.47394e-09
-15.1822	6.99294e-09	-15.2065	5.37105e-09	-15.2065	8.47382e-09
-15.1355	6.9929e-09	-15.1598	5.37228e-09	-15.1598	8.47371e-09
-15.0888	6.99286e-09	-15.1132	5.37355e-09	-15.1132	8.47364e-09
-15.0422	6.99281e-09	-15.0665	5.37481e-09	-15.0665	8.47358e-09
-14.9955	6.99277e-09	-15.0199	5.37609e-09	-15.0199	8.47352e-09
-14.9488	6.99273e-09	-14.9733	5.37739e-09	-14.9733	8.4735e-09
-14.9022	6.99269e-09	-14.9266	5.3787e-09	-14.9266	8.4735e-09
-14.8555	6.99264e-09	-14.88	5.38002e-09	-14.88	8.47349e-09
-14.8088	6.9926e-09	-14.8333	5.38137e-09	-14.8333	8.47354e-09
-14.7621	6.99256e-09	-14.7867	5.38272e-09	-14.7867	8.47359e-09
-14.7155	6.99252e-09	-14.7401	5.38408e-09	-14.7401	8.47365e-09
-14.6688	6.99248e-09	-14.6934	5.38548e-09	-14.6934	8.47375e-09
-14.6221	6.99244e-09	-14.6468	5.38688e-09	-14.6468	8.47386e-09
-14.5754	6.99239e-09	-14.6001	5.38828e-09	-14.6001	8.47398e-09
-14.5288	6.99235e-09	-14.5535	5.38972e-09	-14.5535	8.47414e-09
-14.4821	6.99231e-09	-14.5069	5.39117e-09	-14.5069	8.47431e-09
-14.4354	6.99227e-09	-14.4602	5.39262e-09	-14.4602	8.47449e-09
-14.3887	6.99224e-09	-14.4136	5.39411e-09	-14.4136	8.47471e-09
-14.3421	6.9922e-09	-14.3669	5.3956e-09	-14.3669	8.47495e-09
-14.2954	6.99216e-09	-14.3203	5.3971e-09	-14.3203	8.47518e-09
-14.2487	6.99212e-09	-14.2737	5.39863e-09	-14.2737	8.47547e-09
-14.2021	6.99208e-09	-14.227	5.40017e-09	-14.227	8.47577e-09
-14.1554	6.99204e-09	-14.1804	5.40171e-09	-14.1804	8.47607e-09
-14.1087	6.992e-09	-14.1337	5.4033e-09	-14.1337	8.47642e-09
-14.062	6.99197e-09	-14.0871	5.40489e-09	-14.0871	8.47678e-09
-14.0154	6.99193e-09	-14.0405	5.40648e-09	-14.0405	8.47714e-09
-13.9687	6.99189e-09	-13.9938	5.40811e-09	-13.9938	8.47756e-09
-13.922	6.99185e-09	-13.9472	5.40975e-09	-13.9472	8.47798e-09
-13.8753	6.99182e-09	-13.9006	5.41139e-09	-13.9006	8.47841e-09
-13.8287	6.99178e-09	-13.8539	5.41307e-09	-13.8539	8.47889e-09
-13.782	6.99174e-09	-13.8073	5.41476e-09	-13.8073	8.47938e-09
-13.7353	6.99171e-09	-13.7606	5.41645e-09	-13.7606	8.47988e-09
-13.6887	6.99167e-09	-13.714	5.41818e-09	-13.714	8.48043e-09
-13.642	6.99164e-09	-13.6674	5.41992e-09	-13.6674	8.48099e-09
-13.5953	6.9916e-09	-13.6207	5.42166e-09	-13.6207	8.48155e-09
-13.5486	6.99157e-09	-13.5741	5.42345e-09	-13.5741	8.48217e-09
-13.502	6.99153e-09	-13.5274	5.42524e-09	-13.5274	8.4828e-09
-13.4553	6.9915e-09	-13.4808	5.42703e-09	-13.4808	8.48343e-09
-13.4086	6.99146e-09	-13.4342	5.42887e-09	-13.4342	8.48412e-09
-13.362	6.99143e-09	-13.3875	5.43071e-09	-13.3875	8.48482e-09
-13.3153	6.9914e-09	-13.3409	5.43256e-09	-13.3409	8.48552e-09
-13.2686	6.99136e-09	-13.2942	5.43445e-09	-13.2942	8.48629e-09
-13.2219	6.99133e-09	-13.2476	5.43635e-09	-13.2476	8.48706e-09
-13.1753	6.9913e-09	-13.2009	5.43825e-09	-13.2009	8.48783e-09
-13.1286	6.99127e-09	-13.1543	5.44019e-09	-13.1543	8.48867e-09
-13.0819	6.99123e-09	-13.1077	5.44215e-09	-13.1077	8.48951e-09
-13.0352	6.9912e-09	-13.061	5.4441e-09	-13.061	8.49036e-09
-12.9886	6.99117e-09	-13.0144	5.4461e-09	-13.0144	8.49127e-09
-12.9419	6.99114e-09	-12.9677	5.44811e-09	-12.9677	8.49218e-09
-12.8952	6.99111e-09	-12.9211	5.45012e-09	-12.9211	8.49311e-09
-12.8485	6.99108e-09	-12.8745	5.45218e-09	-12.8745	8.49409e-09
-12.8019	6.99105e-09	-12.8278	5.45424e-09	-12.8278	8.49508e-09
-12.7552	6.99102e-09	-12.7812	5.45631e-09	-12.7812	8.49608e-09
-12.7085	6.99099e-09	-12.7345	5.45843e-09	-12.7345	8.49714e-09
-12.6619	6.99096e-09	-12.6879	5.46055e-09	-12.6879	8.49821e-09
-12.6152	6.99093e-09	-12.6413	5.46267e-09	-12.6413	8.49929e-09
-12.5685	6.9909e-09	-12.5946	5.46485e-09	-12.5946	8.50043e-09
-12.5219	6.99087e-09	-12.548	5.46703e-09	-12.548	8.50158e-09
-12.4752	6.99084e-09	-12.5013	5.46921e-09	-12.5013	8.50274e-09
-12.4285	6.99081e-09	-12.4547	5.47144e-09	-12.4547	8.50396e-09
-12.3818	6.99078e-09	-12.4081	5.47368e-09	-12.4081	8.50519e-09
-12.3352	6.99076e-09	-12.3614	5.47593e-09	-12.3614	8.50642e-09
-12.2885	6.99073e-09	-12.3148	5.47822e-09	-12.3148	8.50772e-09
-12.2418	6.9907e-09	-12.2681	5.48052e-09	-12.2681	8.50904e-09
-12.1951	6.99067e-09	-12.2215	5.48283e-09	-12.2215	8.51035e-09
-12.1485	6.99065e-09	-12.1749	5.48519e-09	-12.1749	8.51174e-09
-12.1018	6.99062e-09	-12.1282	5.48755e-09	-12.1282	8.51313e-09
-12.0551	6.9906e-09	-12.0816	5.48991e-09	-12.0816	8.51453e-09
-12.0084	6.99057e-09	-12.0349	5.49233e-09	-12.0349	8.51601e-09
-11.9618	6.99054e-09	-11.9883	5.49476e-09	-11.9883	8.51748e-09
-11.9151	6.99052e-09	-11.9417	5.49719e-09	-11.9417	8.51897e-09
-11.8684	6.99049e-09	-11.895	5.49967e-09	-11.895	8.52053e-09
-11.8218	6.99047e-09	-11.8484	5.50216e-09	-11.8484	8.52209e-09
-11.7751	6.99045e-09	-11.8017	5.50465e-09	-11.8017	8.52367e-09
-11.7284	6.99042e-09	-11.7551	5.5072e-09	-11.7551	8.52531e-09
-11.6817	6.9904e-09	-11.7085	5.50976e-09	-11.7085	8.52696e-09
-11.6351	6.99037e-09	-11.6618	5.51232e-09	-11.6618	8.52862e-09
-11.5884	6.99035e-09	-11.6152	5.51493e-09	-11.6152	8.53036e-09
-11.5417	6.99033e-09	-11.5685	5.51755e-09	-11.5685	8.5321e-09
-11.4951	6.99031e-09	-11.5219	5.52018e-09	-11.5219	8.53385e-09
-11.4484	6.99028e-09	-11.4753	5.52286e-09	-11.4753	8.53567e-09
-11.4017	6.99026e-09	-11.4286	5.52555e-09	-11.4286	8.53751e-09
-11.355	6.99024e-09	-11.382	5.52824e-09	-11.382	8.53935e-09
-11.3084	6.99022e-09	-11.3353	5.53099e-09	-11.3353	8.54127e-09
-11.2617	6.9902e-09	-11.2887	5.53375e-09	-11.2887	8.54319e-09
-11.215	6.99018e-09	-11.2421	5.53651e-09	-11.2421	8.54513e-09
-11.1683	6.99016e-09	-11.1954	5.53933e-09	-11.1954	8.54714e-09
-11.1217	6.99014e-09	-11.1488	5.54215e-09	-11.1488	8.54916e-09
-11.075	6.99012e-09	-11.1021	5.54498e-09	-11.1021	8.55119e-09
-11.0283	6.9901e-09	-11.0555	5.54787e-09	-11.0555	8.5533e-09
-10.9817	6.99008e-09	-11.0089	5.55077e-09	-11.0089	8.55541e-09
-10.935	6.99006e-09	-10.9622	5.55367e-09	-10.9622	8.55754e-09
-10.8883	6.99004e-09	-10.9156	5.55664e-09	-10.9156	8.55974e-09
-10.8416	6.99002e-09	-10.8689	5.5596e-09	-10.8689	8.56196e-09
-10.795	6.99e-09	-10.8223	5.56258e-09	-10.8223	8.56418e-09
-10.7483	6.98998e-09	-10.7757	5.56561e-09	-10.7757	8.56648e-09
-10.7016	6.98997e-09	-10.729	5.56866e-09	-10.729	8.56879e-09
-10.6549	6.98995e-09	-10.6824	5.5717e-09	-10.6824	8.57112e-09
-10.6083	6.98993e-09	-10.6357	5.57481e-09	-10.6357	8.57352e-09
-10.5616	6.98992e-09	-10.5891	5.57793e-09	-10.5891	8.57593e-09
-10.5149	6.9899e-09	-10.5425	5.58105e-09	-10.5425	8.57836e-09
-10.4682	6.98988e-09	-10.4958	5.58424e-09	-10.4958	8.58086e-09
-10.4216	6.98987e-09	-10.4492	5.58743e-09	-10.4492	8.58338e-09
-10.3749	6.98985e-09	-10.4025	5.59063e-09	-10.4025	8.58591e-09
-10.3282	6.98984e-09	-10.3559	5.59389e-09	-10.3559	8.58852e-09
-10.2816	6.98982e-09	-10.3093	5.59716e-09	-10.3093	8.59114e-09
-10.2349	6.98981e-09	-10.2626	5.60043e-09	-10.2626	8.59377e-09
-10.1882	6.98979e-09	-10.216	5.60377e-09	-10.216	8.59648e-09
-10.1415	6.98978e-09	-10.1693	5.60712e-09	-10.1693	8.59921e-09
-10.0949	6.98977e-09	-10.1227	5.61047e-09	-10.1227	8.60195e-09
-10.0482	6.98975e-09	-10.0761	5.61389e-09	-10.0761	8.60477e-09
-10.0015	6.98974e-09	-10.0294	5.61731e-09	-10.0294	8.6076e-09
-9.95485	6.98973e-09	-9.98278	5.62074e-09	-9.98278	8.61045e-09
-9.90818	6.98971e-09	-9.93614	5.62424e-09	-9.93614	8.61338e-09
-9.8615	6.9897e-09	-9.8895	5.62775e-09	-9.8895	8.61632e-09
-9.81483	6.98969e-09	-9.84286	5.63126e-09	-9.84286	8.61928e-09
-9.76816	6.98968e-09	-9.79622	5.63484e-09	-9.79622	8.62232e-09
-9.72149	6.98967e-09	-9.74958	5.63843e-09	-9.74958	8.62537e-09
-9.67481	6.98966e-09	-9.70294	5.64202e-09	-9.70294	8.62843e-09
-9.62814	6.98965e-09	-9.6563	5.64568e-09	-9.6563	8.63159e-09
-9.58147	6.98964e-09	-9.60966	5.64935e-09	-9.60966	8.63475e-09
-9.53479	6.98963e-09	-9.56302	5.65303e-09	-9.56302	8.63793e-09
-9.48812	6.98962e-09	-9.51637	5.65677e-09	-9.51637	8.6412e-09
-9.44145	6.98961e-09	-9.46973	5.66053e-09	-9.46973	8.64447e-09
-9.39478	6.9896e-09	-9.42309	5.66429e-09	-9.42309	8.64777e-09
-9.3481	6.98959e-09	-9.37645	5.66812e-09	-9.37645	8.65115e-09
-9.30143	6.98958e-09	-9.32981	5.67195e-09	-9.32981	8.65454e-09
-9.25476	6.98957e-09	-9.28317	5.6758e-09	-9.28317	8.65795e-09
-9.20809	6.98957e-09	-9.23653	5.67972e-09	-9.23653	8.66145e-09
-9.16141	6.98956e-09	-9.18989	5.68364e-09	-9.18989	8.66496e-09
-9.11474	6.98955e-09	-9.14325	5.68757e-09	-9.14325	8.66848e-09
-9.06807	6.98954e-09	-9.09661	5.69157e-09	-9.09661	8.6721e-09
-9.0214	6.98954e-09	-9.04997	5.69558e-09	-9.04997	8.67573e-09
-8.97472	6.98953e-09	-9.00333	5.6996e-09	-9.00333	8.67937e-09
-8.92805	6.98953e-09	-8.95669	5.70369e-09	-8.95669	8.6831e-09
-8.88138	6.98952e-09	-8.91005	5.70779e-09	-8.91005	8.68685e-09
-8.8347	6.98952e-09	-8.86341	5.7119e-09	-8.86341	8.69062e-09
-8.78803	6.98951e-09	-8.81677	5.71608e-09	-8.81677	8.69447e-09
-8.74136	6.98951e-09	-8.77013	5.72026e-09	-8.77013	8.69834e-09
-8.69469	6.9895e-09	-8.72349	5.72446e-09	-8.72349	8.70223e-09
-8.64801	6.9895e-09	-8.67685	5.72873e-09	-8.67685	8.7062e-09
-8.60134	6.98949e-09	-8.63021	5.73301e-09	-8.63021	8.71019e-09
-8.55467	6.98949e-09	-8.58357	5.73729e-09	-8.58357	8.7142e-09
-8.508	6.98949e-09	-8.53693	5.74165e-09	-8.53693	8.7183e-09
-8.46132	6.98949e-09	-8.49029	5.74602e-09	-8.49029	8.72241e-09
-8.41465	6.98948e-09	-8.44365	5.7504e-09	-8.44365	8.72655e-09
-8.36798	6.98948e-09	-8.39701	5.75485e-09	-8.39701	8.73077e-09
-8.32131	6.98948e-09	-8.35037	5.75931e-09	-8.35037	8.73501e-09
-8.27463	6.98948e-09	-8.30373	5.76378e-09	-8.30373	8.73927e-09
-8.22796	6.98948e-09	-8.25709	5.76832e-09	-8.25709	8.74361e-09
-8.18129	6.98948e-09	-8.21045	5.77287e-09	-8.21045	8.74797e-09
-8.13461	6.98948e-09	-8.16381	5.77744e-09	-8.16381	8.75236e-09
-8.08794	6.98948e-09	-8.11717	5.78207e-09	-8.11717	8.75683e-09
-8.04127	6.98948e-09	-8.07053	5.78672e-09	-8.07053	8.76132e-09
-7.9946	6.98948e-09	-8.02389	5.79137e-09	-8.02389	8.76583e-09
-7.94792	6.98948e-09	-7.97725	5.7961e-09	-7.97725	8.77043e-09
-7.90125	6.98948e-09	-7.93061	5.80084e-09	-7.93061	8.77505e-09
-7.85458	6.98948e-09	-7.88397	5.80559e-09	-7.88397	8.77968e-09
-7.80791	6.98948e-09	-7.83733	5.81041e-09	-7.83733	8.78441e-09
-7.76123	6.98949e-09	-7.79069	5.81525e-09	-7.79069	8.78915e-09
-7.71456	6.98949e-09	-7.74405	5.82009e-09	-7.74405	8.79392e-09
-7.66789	6.98949e-09	-7.69741	5.82501e-09	-7.69741	8.79877e-09
-7.62122	6.9895e-09	-7.65077	5.82993e-09	-7.65077	8.80364e-09
-7.57454	6.9895e-09	-7.60413	5.83488e-09	-7.60413	8.80854e-09
-7.52787	6.9895e-09	-7.55749	5.83989e-09	-7.55749	8.81352e-09
-7.4812	6.98951e-09	-7.51085	5.84491e-09	-7.51085	8.81852e-09
-7.43452	6.98951e-09	-7.46421	5.84995e-09	-7.46421	8.82354e-09
-7.38785	6.98952e-09	-7.41757	5.85505e-09	-7.41757	8.82865e-09
-7.34118	6.98952e-09	-7.37093	5.86017e-09	-7.37093	8.83378e-09
-7.29451	6.98953e-09	-7.32429	5.8653e-09	-7.32429	8.83893e-09
-7.24783	6.98954e-09	-7.27765	5.8705e-09	-7.27765	8.84416e-09
-7.20116	6.98954e-09	-7.23101	5.87571e-09	-7.23101	8.84942e-09
-7.15449	6.98955e-09	-7.18437	5.88094e-09	-7.18437	8.8547e-09
-7.10782	6.98956e-09	-7.13773	5.88623e-09	-7.13773	8.86006e-09
-7.06114	6.98956e-09	-7.09109	5.89154e-09	-7.09109	8.86544e-09
-7.01447	6.98957e-09	-7.04445	5.89686e-09	-7.04445	8.87085e-09
-6.9678	6.98958e-09	-6.99781	5.90225e-09	-6.99781	8.87634e-09
-6.92113	6.98959e-09	-6.95117	5.90765e-09	-6.95117	8.88185e-09
-6.87445	6.9896e-09	-6.90453	5.91307e-09	-6.90453	8.88738e-09
-6.82778	6.98961e-09	-6.85789	5.91855e-09	-6.85789	8.89299e-09
-6.78111	6.98962e-09	-6.81125	5.92404e-09	-6.81125	8.89863e-09
-6.73443	6.98962e-09	-6.76461	5.92956e-09	-6.76461	8.90429e-09
-6.68776	6.98964e-09	-6.71797	5.93513e-09	-6.71797	8.91003e-09
-6.64109	6.98965e-09	-6.67133	5.94072e-09	-6.67133	8.91579e-09
-6.59442	6.98966e-09	-6.62469	5.94633e-09	-6.62469	8.92157e-09
-6.54774	6.98967e-09	-6.57805	5.95199e-09	-6.57805	8.92743e-09
-6.50107	6.98968e-09	-6.53141	5.95767e-09	-6.53141	8.93331e-09
-6.4544	6.98969e-09	-6.48477	5.96337e-09	-6.48477	8.93922e-09
-6.40773	6.9897e-09	-6.43813	5.96912e-09	-6.43813	8.94519e-09
-6.36105	6.98972e-09	-6.39149	5.97489e-09	-6.39149	8.9512e-09
-6.31438	6.98973e-09	-6.34485	5.98068e-09	-6.34485	8.95723e-09
-6.26771	6.98974e-09	-6.29821	5.98652e-09	-6.29821	8.96332e-09
-6.22104	6.98976e-09	-6.25157	5.99238e-09	-6.25157	8.96944e-09
-6.17436	6.98977e-09	-6.20493	5.99826e-09	-6.20493	8.97559e-09
-6.12769	6.98979e-09	-6.15829	6.00419e-09	-6.15829	8.98179e-09
-6.08102	6.9898e-09	-6.11165	6.01013e-09	-6.11165	8.98803e-09
-6.03434	6.98982e-09	-6.06501	6.0161e-09	-6.06501	8.9943e-09
-5.98767	6.98983e-09	-6.01837	6.02211e-09	-6.01837	9.0006e-09
-5.941	6.98985e-09	-5.97173	6.02814e-09	-5.97173	9.00695e-09
-5.89433	6.98986e-09	-5.92509	6.0342e-09	-5.92509	9.01333e-09
-5.84765	6.98988e-09	-5.87845	6.04029e-09	-5.87845	9.01974e-09
-5.80098	6.9899e-09	-5.83181	6.0464e-09	-5.83181	9.02619e-09
-5.75431	6.98991e-09	-5.78517	6.05253e-09	-5.78517	9.03269e-09
-5.70764	6.98993e-09	-5.73853	6.0587e-09	-5.73853	9.0392e-09
-5.66096	6.98995e-09	-5.69188	6.06489e-09	-5.69188	9.04575e-09
-5.61429	6.98997e-09	-5.64524	6.07111e-09	-5.64524	9.05234e-09
-5.56762	6.98999e-09	-5.5986	6.07735e-09	-5.5986	9.05895e-09
-5.52095	6.99001e-09	-5.55196	6.08362e-09	-5.55196	9.0656e-09
-5.47427	6.99003e-09	-5.50532	6.0899e-09	-5.50532	9.07228e-09
-5.4276	6.99005e-09	-5.45868	6.09622e-09	-5.45868	9.07898e-09
-5.38093	6.99007e-09	-5.41204	6.10255e-09	-5.41204	9.08572e-09
-5.33425	6.99009e-09	-5.3654	6.10891e-09	-5.3654	9.0925e-09
-5.28758	6.99011e-09	-5.31876	6.11529e-09	-5.31876	9.09928e-09
-5.24091	6.99013e-09	-5.27212	6.12169e-09	-5.27212	9.1061e-09
-5.19424	6.99015e-09	-5.22548	6.12812e-09	-5.22548	9.11296e-09
-5.14756	6.99017e-09	-5.17884	6.13456e-09	-5.17884	9.11981e-09
-5.10089	6.9902e-09	-5.1322	6.14102e-09	-5.1322	9.1267e-09
-5.05422	6.99022e-09	-5.08556	6.14751e-09	-5.08556	9.13364e-09
-5.00755	6.99024e-09	-5.03892	6.154e-09	-5.03892	9.14056e-09
-4.96087	6.99027e-09	-4.99228	6.16051e-09	-4.99228	9.14752e-09
-4.9142	6.99029e-09	-4.94564	6.16706e-09	-4.94564	9.15452e-09
-4.86753	6.99031e-09	-4.899	6.17359e-09	-4.899	9.16149e-09
-4.82086	6.99034e-09	-4.85236	6.18016e-09	-4.85236	9.16851e-09
-4.77418	6.99036e-09	-4.80572	6.18675e-09	-4.80572	9.17557e-09
-4.72751	6.99039e-09	-4.75908	6.19333e-09	-4.75908	9.18258e-09
-4.68084	6.99042e-09	-4.71244	6.19993e-09	-4.71244	9.18964e-09
-4.63416	6.99044e-09	-4.6658	6.20656e-09	-4.6658	9.19675e-09
-4.58749	6.99047e-09	-4.61916	6.21317e-09	-4.61916	9.20379e-09
-4.54082	6.9905e-09	-4.57252	6.21981e-09	-4.57252	9.21088e-09
-4.49415	6.99052e-09	-4.52588	6.22647e-09	-4.52588	9.21803e-09
-4.44747	6.99055e-09	-4.47924	6.2331e-09	-4.47924	9.22509e-09
-4.4008	6.99058e-09	-4.4326	6.23976e-09	-4.4326	9.2322e-09
-4.35413	6.99061e-09	-4.38596	6.24645e-09	-4.38596	9.23936e-09
-4.30746	6.99064e-09	-4.33932	6.25309e-09	-4.33932	9.24642e-09
-4.26078	6.99067e-09	-4.29268	6.25976e-09	-4.29268	9.25354e-09
-4.21411	6.99069e-09	-4.24604	6.26647e-09	-4.24604	9.26071e-09
-4.16744	6.99072e-09	-4.1994	6.27311e-09	-4.1994	9.26776e-09
-4.12077	6.99076e-09	-4.15276	6.27978e-09	-4.15276	9.27486e-09
-4.07409	6.99079e-09	-4.10612	6.28649e-09	-4.10612	9.28203e-09
-4.02742	6.99082e-09	-4.05948	6.29312e-09	-4.05948	9.28905e-09
-3.98075	6.99085e-09	-4.01284	6.29978e-09	-4.01284	9.29612e-09
-3.93407	6.99088e-09	-3.9662	6.30649e-09	-3.9662	9.30326e-09
-3.8874	6.99091e-09	-3.91956	6.31309e-09	-3.91956	9.31023e-09
-3.84073	6.99095e-09	-3.87292	6.31973e-09	-3.87292	9.31726e-09
-3.79406	6.99098e-09	-3.82628	6.32642e-09	-3.82628	9.32436e-09
-3.74738	6.99101e-09	-3.77964	6.33298e-09	-3.77964	9.33125e-09
-3.70071	6.99105e-09	-3.733	6.33958e-09	-3.733	9.33822e-09
-3.65404	6.99108e-09	-3.68636	6.34623e-09	-3.68636	9.34525e-09
-3.60737	6.99112e-09	-3.63972	6.35274e-09	-3.63972	9.35205e-09
-3.56069	6.99115e-09	-3.59308	6.3593e-09	-3.59308	9.35893e-09
-3.51402	6.99119e-09	-3.54644	6.36589e-09	-3.54644	9.36588e-09
-3.46735	6.99122e-09	-3.4998	6.37234e-09	-3.4998	9.37257e-09
-3.42068	6.99126e-09	-3.45316	6.37882e-09	-3.45316	9.37933e-09
-3.374	6.99129e-09	-3.40652	6.38536e-09	-3.40652	9.38617e-09
-3.32733	6.99133e-09	-3.35988	6.39171e-09	-3.35988	9.39272e-09
-3.28066	6.99137e-09	-3.31324	6.39811e-09	-3.31324	9.39935e-09
-3.23398	6.99141e-09	-3.2666	6.40457e-09	-3.2666	9.40606e-09
-3.18731	6.99145e-09	-3.21996	6.41081e-09	-3.21996	9.41244e-09
-3.14064	6.99148e-09	-3.17332	6.41711e-09	-3.17332	9.41891e-09
-3.09397	6.99152e-09	-3.12668	6.42347e-09	-3.12668	9.42546e-09
-3.04729	6.99156e-09	-3.08004	6.42959e-09	-3.08004	9.43165e-09
-3.00062	6.9916e-09	-3.0334	6.43577e-09	-3.0334	9.43793e-09
-2.95395	6.99164e-09	-2.98676	6.442e-09	-2.98676	9.4443e-09
-2.90728	6.99168e-09	-2.94012	6.44798e-09	-2.94012	9.45027e-09
-2.8606	6.99173e-09	-2.89348	6.45402e-09	-2.89348	9.45633e-09
-2.81393	6.99177e-09	-2.84684	6.46011e-09	-2.84684	9.46248e-09
-2.76726	6.99181e-09	-2.8002	6.46593e-09	-2.8002	9.46819e-09
-2.72059	6.99185e-09	-2.75356	6.4718e-09	-2.75356	9.47401e-09
-2.67391	6.99189e-09	-2.70692	6.47773e-09	-2.70692	9.47991e-09
-2.62724	6.99194e-09	-2.66028	6.48336e-09	-2.66028	9.48535e-09
-2.58057	6.99198e-09	-2.61364	6.48904e-09	-2.61364	9.49088e-09
-2.53389	6.99202e-09	-2.567	6.49479e-09	-2.567	9.49651e-09
-2.48722	6.99207e-09	-2.52024	6.50022e-09	-2.52024	9.50164e-09
-2.44055	6.99211e-09	-2.47349	6.50571e-09	-2.47349	9.50687e-09
-2.39388	6.99216e-09	-2.42674	6.51127e-09	-2.42674	9.51221e-09
-2.3472	6.9922e-09	-2.37661	6.51684e-09	-2.37661	9.51733e-09
-2.30053	6.99225e-09	-2.32647	6.52247e-09	-2.32647	9.52256e-09
-2.25386	6.9923e-09	-2.27634	6.52818e-09	-2.27634	9.52791e-09
-2.20719	6.99234e-09	-2.22094	6.53398e-09	-2.22094	9.53305e-09
-2.16051	6.99239e-09	-2.16554	6.53985e-09	-2.16554	9.53831e-09
-2.11384	6.99244e-09	-2.11014	6.54582e-09	-2.11014	9.54373e-09
-2.06717	6.99249e-09	-2.04892	6.55175e-09	-2.04892	9.54869e-09
-2.0205	6.99253e-09	-1.98769	6.55777e-09	-1.98769	9.55381e-09
-1.97382	6.99258e-09	-1.92647	6.56391e-09	-1.92647	9.55913e-09
-1.92715	6.99263e-09	-1.85881	6.5698e-09	-1.85881	9.56364e-09
-1.88048	6.99268e-09	-1.79115	6.57581e-09	-1.79115	9.56835e-09
-1.8338	6.99273e-09	-1.7235	6.58197e-09	-1.7235	9.57333e-09
-1.78713	6.99278e-09	-1.64873	6.58759e-09	-1.64873	9.57701e-09
-1.74046	6.99283e-09	-1.57396	6.59336e-09	-1.57396	9.58095e-09
-1.69379	6.99289e-09	-1.49919	6.59933e-09	-1.49919	9.58522e-09
-1.64711	6.99294e-09	-1.41656	6.60432e-09	-1.41656	9.58754e-09
-1.60044	6.99299e-09	-1.33393	6.60952e-09	-1.33393	9.59019e-09
-1.55377	6.99304e-09	-1.2513	6.61498e-09	-1.2513	9.59326e-09
-1.5071	6.9931e-09	-1.15999	6.61887e-09	-1.15999	9.59349e-09
-1.46042	6.99315e-09	-1.06869	6.62305e-09	-1.06869	9.59417e-09
-1.41375	6.9932e-09	-0.97738	6.62755e-09	-0.97738	9.59537e-09
-1.36708	6.99326e-09	-0.88467	6.62949e-09	-0.88467	9.59276e-09
-1.32041	6.99331e-09	-0.79196	6.63192e-09	-0.79196	9.59083e-09
-1.27373	6.99337e-09	-0.69926	6.63441e-09	-0.69926	9.58914e-09
-1.22706	6.99342e-09	-0.61368	6.63461e-09	-0.61368	9.5844e-09
-1.18039	6.99348e-09	-0.5281	6.63512e-09	-0.5281	9.58015e-09
-1.13371	6.99354e-09	-0.44253	6.63573e-09	-0.44253	9.57607e-09
-1.08704	6.99359e-09	-0.36509	6.63442e-09	-0.36509	9.5697e-09
-1.04037	6.99365e-09	-0.28765	6.63336e-09	-0.28765	9.56375e-09
-0.9937	6.99371e-09	-0.21022	6.63237e-09	-0.21022	9.55784e-09
-0.94702	6.99377e-09	-0.14014	6.63002e-09	-0.14014	9.55045e-09
-0.90035	6.99383e-09	-0.07007	6.62788e-09	-0.07007	9.54341e-09
-0.85368	6.99388e-09	0	6.62595e-09	0	9.5367e-09
-0.80701	6.99394e-09	0	1.75169	0	2.64438
-0.76033	6.994e-09	0.06974	1.7515	0.06974	2.6441
-0.71366	6.99406e-09	0.13948	1.75135	0.13948	2.64387
-0.66699	6.99413e-09	0.20922	1.75124	0.20922	2.64371
-0.62031	6.99419e-09	0.28587	1.75067	0.28587	2.64286
-0.57364	6.99425e-09	0.36252	1.75014	0.36252	2.64208
-0.52697	6.99431e-09	0.43917	1.74967	0.43917	2.64137
-0.4803	6.99437e-09	0.5238	1.74861	0.5238	2.6398
-0.43362	6.99444e-09	0.60843	1.7476	0.60843	2.6383
-0.38695	6.9945e-09	0.69306	1.74665	0.69306	2.63689
-0.34028	6.99456e-09	0.78484	1.74501	0.78484	2.63445
-0.29361	6.99463e-09	0.87662	1.74343	0.87662	2.6321
-0.24693	6.99469e-09	0.96839	1.74191	0.9684	2.62983
-0.20026	6.99476e-09	1.05897	1.73981	1.05898	2.62672
-0.15359	6.99483e-09	1.14955	1.73778	1.14956	2.62371
-0.10692	6.99489e-09	1.24013	1.7358	1.24013	2.62076
-0.06024	6.99496e-09	1.3221	1.73353	1.3221	2.61739
-0.01357	6.99503e-09	1.40407	1.73133	1.40407	2.61413
0.0331	6.99509e-09	1.48603	1.72917	1.48604	2.61091
0.07978	6.99516e-09	1.5602	1.72686	1.56021	2.60748
0.12645	6.99523e-09	1.63437	1.7246	1.63438	2.60412
0.17312	6.9953e-09	1.70854	1.72237	1.70854	2.60081
0.21979	6.99537e-09	1.77565	1.72009	1.77566	2.59742
0.26647	6.99544e-09	1.84276	1.71784	1.84277	2.59408
0.31314	6.99551e-09	1.90987	1.71562	1.90988	2.59078
0.35981	6.99558e-09	1.97059	1.71342	1.9706	2.58751
0.40648	6.99565e-09	2.03132	1.71124	2.03133	2.58428
0.45316	6.99572e-09	2.09204	1.70908	2.09206	2.58107
0.49983	6.99579e-09	2.14699	1.70698	2.147	2.57795
0.5465	6.99587e-09	2.20194	1.70491	2.20195	2.57487
0.59317	6.99594e-09	2.25689	1.70285	2.2569	2.57181
0.63985	6.99601e-09	2.3066	1.70087	2.30662	2.56888
0.68652	6.99609e-09	2.35632	1.69891	2.35634	2.56598
0.73319	6.99616e-09	2.40604	1.69697	2.40606	2.56309
0.77987	6.99624e-09	2.45274	1.69506	2.45276	2.56025
0.82654	6.99631e-09	2.49944	1.69316	2.49946	2.55743
0.87321	6.99639e-09	2.54615	1.69127	2.54616	2.55463
0.91988	6.99647e-09	2.59281	1.68931	2.59282	2.55172
0.96656	6.99654e-09	2.63947	1.68737	2.63949	2.54883
1.01323	6.99662e-09	2.68613	1.68543	2.68615	2.54595
1.0599	6.9967e-09	2.73279	1.68342	2.73281	2.54298
1.10657	6.99677e-09	2.77945	1.68143	2.77947	2.54002
1.15325	6.99685e-09	2.82611	1.67944	2.82613	2.53707
1.19992	6.99693e-09	2.87277	1.6774	2.87279	2.53404
1.24659	6.99701e-09	2.91943	1.67536	2.91945	2.53102
1.29326	6.99709e-09	2.96609	1.67334	2.96611	2.52801
1.33994	6.99717e-09	3.01275	1.67126	3.01277	2.52493
1.38661	6.99725e-09	3.05941	1.66919	3.05943	2.52186
1.43328	6.99734e-09	3.10607	1.66713	3.10609	2.51881
1.47996	6.99742e-09	3.15273	1.66503	3.15275	2.51568
1.52663	6.9975e-09	3.19939	1.66293	3.19941	2.51257
1.5733	6.99758e-09	3.24605	1.66084	3.24608	2.50947
1.61997	6.99767e-09	3.29272	1.65871	3.29274	2.50631
1.66665	6.99775e-09	3.33938	1.65659	3.3394	2.50317
1.71332	6.99784e-09	3.38604	1.65447	3.38606	2.50003
1.75999	6.99792e-09	3.4327	1.65232	3.43272	2.49684
1.80666	6.99801e-09	3.47936	1.65018	3.47938	2.49367
1.85334	6.99809e-09	3.52602	1.64805	3.52604	2.49051
1.90001	6.99818e-09	3.57268	1.64589	3.5727	2.4873
1.94668	6.99826e-09	3.61934	1.64373	3.61936	2.48411
1.99335	6.99835e-09	3.666	1.64158	3.66602	2.48092
2.04003	6.99844e-09	3.71266	1.63941	3.71268	2.4777
2.0867	6.99853e-09	3.75932	1.63724	3.75934	2.47449
2.13337	6.99862e-09	3.80598	1.63509	3.806	2.47129
2.18005	6.99871e-09	3.85264	1.63291	3.85266	2.46806
2.22672	6.9988e-09	3.8993	1.63073	3.89932	2.46484
2.27339	6.99889e-09	3.94596	1.62857	3.94598	2.46163
2.32006	6.99898e-09	3.99262	1.62639	3.99264	2.4584
2.36674	6.99907e-09	4.03929	1.62421	4.03931	2.45518
2.41341	6.99916e-09	4.08595	1.62204	4.08597	2.45197
2.46008	6.99925e-09	4.13261	1.61986	4.13263	2.44873
2.50675	6.99935e-09	4.17927	1.61769	4.17929	2.44551
2.55343	6.99944e-09	4.22593	1.61552	4.22595	2.4423
2.6001	6.99953e-09	4.27259	1.61334	4.27261	2.43908
2.64677	6.99963e-09	4.31925	1.61117	4.31927	2.43586
2.69344	6.99972e-09	4.36591	1.609	4.36593	2.43266
2.74012	6.99982e-09	4.41257	1.60683	4.41259	2.42944
2.78679	6.99991e-09	4.45923	1.60467	4.45925	2.42624
2.83346	7.00001e-09	4.50589	1.60251	4.50591	2.42304
2.88014	7.00011e-09	4.55255	1.60034	4.55257	2.41984
2.92681	7.0002e-09	4.59921	1.59819	4.59923	2.41665
2.97348	7.0003e-09	4.64587	1.59604	4.64589	2.41347
3.02015	7.0004e-09	4.69253	1.59389	4.69255	2.41029
3.06683	7.0005e-09	4.73919	1.59174	4.73921	2.40711
3.1135	7.0006e-09	4.78586	1.5896	4.78588	2.40395
3.16017	7.0007e-09	4.83252	1.58747	4.83254	2.40079
3.20684	7.0008e-09	4.87918	1.58533	4.8792	2.39763
3.25352	7.0009e-09	4.92584	1.58321	4.92586	2.39449
3.30019	7.001e-09	4.9725	1.58109	4.97252	2.39135
3.34686	7.0011e-09	5.01916	1.57897	5.01918	2.38822
3.39353	7.0012e-09	5.06582	1.57686	5.06584	2.3851
3.44021	7.00131e-09	5.11248	1.57475	5.1125	2.38199
3.48688	7.00141e-09	5.15914	1.57266	5.15916	2.37889
3.53355	7.00151e-09	5.2058	1.57056	5.20582	2.37579
3.58023	7.00162e-09	5.25246	1.56848	5.25248	2.37271
3.6269	7.00172e-09	5.29912	1.5664	5.29914	2.36963
3.67357	7.00183e-09	5.34578	1.56432	5.3458	2.36656
3.72024	7.00193e-09	5.39244	1.56225	5.39246	2.36351
3.76692	7.00204e-09	5.4391	1.56019	5.43912	2.36047
3.81359	7.00215e-09	5.48576	1.55814	5.48578	2.35743
3.86026	7.00226e-09	5.53243	1.55609	5.53244	2.35441
3.90693	7.00236e-09	5.57909	1.55405	5.57911	2.3514
3.95361	7.00247e-09	5.62575	1.55202	5.62577	2.34839
4.00028	7.00258e-09	5.67241	1.55	5.67243	2.34541
4.04695	7.00269e-09	5.71907	1.54798	5.71909	2.34243
4.09362	7.0028e-09	5.76573	1.54596	5.76575	2.33945
4.1403	7.00291e-09	5.81239	1.54397	5.81241	2.3365
4.18697	7.00302e-09	5.85905	1.54197	5.85907	2.33356
4.23364	7.00314e-09	5.90571	1.53998	5.90573	2.33062
4.28032	7.00325e-09	5.95237	1.53801	5.95239	2.32771
4.32699	7.00336e-09	5.99903	1.53604	5.99905	2.3248
4.37366	7.00347e-09	6.04569	1.53407	6.04571	2.3219
4.42033	7.00359e-09	6.09235	1.53212	6.09237	2.31902
4.46701	7.0037e-09	6.13901	1.53017	6.13903	2.31615
4.51368	7.00382e-09	6.18567	1.52823	6.18569	2.31329
4.56035	7.00393e-09	6.23233	1.52631	6.23235	2.31045
4.60702	7.00405e-09	6.279	1.52439	6.27901	2.30762
4.6537	7.00417e-09	6.32566	1.52247	6.32567	2.30479
4.70037	7.00428e-09	6.37232	1.52057	6.37234	2.30199
4.74704	7.0044e-09	6.41898	1.51868	6.419	2.2992
4.79371	7.00452e-09	6.46564	1.51678	6.46566	2.29641
4.84039	7.00464e-09	6.5123	1.51491	6.51232	2.29365
4.88706	7.00476e-09	6.55896	1.51304	6.55898	2.2909
4.93373	7.00488e-09	6.60562	1.51118	6.60564	2.28815
4.98041	7.005e-09	6.65228	1.50933	6.6523	2.28543
5.02708	7.00512e-09	6.69894	1.50749	6.69896	2.28272
5.07375	7.00524e-09	6.7456	1.50565	6.74562	2.28
5.12042	7.00536e-09	6.79226	1.50383	6.79228	2.27733
5.1671	7.00548e-09	6.83892	1.50202	6.83894	2.27465
5.21377	7.00561e-09	6.88558	1.5002	6.8856	2.27198
5.26044	7.00573e-09	6.93224	1.49841	6.93226	2.26935
5.30711	7.00586e-09	6.9789	1.49662	6.97892	2.26671
5.35379	7.00598e-09	7.02557	1.49484	7.02558	2.26408
5.40046	7.00611e-09	7.07223	1.49307	7.07224	2.26149
5.44713	7.00623e-09	7.11889	1.49131	7.11891	2.2589
5.4938	7.00636e-09	7.16555	1.48955	7.16557	2.25631
5.54048	7.00649e-09	7.21221	1.48781	7.21223	2.25375
5.58715	7.00661e-09	7.25887	1.48608	7.25889	2.2512
5.63382	7.00674e-09	7.30553	1.48435	7.30555	2.24865
5.6805	7.00687e-09	7.35219	1.48264	7.35221	2.24614
5.72717	7.007e-09	7.39885	1.48093	7.39887	2.24363
5.77384	7.00713e-09	7.44551	1.47922	7.44553	2.24112
5.82051	7.00726e-09	7.49217	1.47754	7.49219	2.23865
5.86719	7.00739e-09	7.53883	1.47586	7.53885	2.23618
5.91386	7.00752e-09	7.58549	1.47418	7.58551	2.23371
5.96053	7.00765e-09	7.63215	1.47252	7.63217	2.23128
6.0072	7.00779e-09	7.67881	1.47087	7.67883	2.22885
6.05388	7.00792e-09	7.72547	1.46922	7.72549	2.22642
6.10055	7.00805e-09	7.77214	1.46759	7.77215	2.22403
6.14722	7.00819e-09	7.8188	1.46596	7.81881	2.22164
6.19389	7.00832e-09	7.86546	1.46434	7.86547	2.21925
6.24057	7.00846e-09	7.91212	1.46274	7.91214	2.2169
6.28724	7.00859e-09	7.95878	1.46114	7.9588	2.21455
6.33391	7.00873e-09	8.00544	1.45954	8.00546	2.21221
6.38059	7.00887e-09	8.0521	1.45796	8.05212	2.2099
6.42726	7.00901e-09	8.09876	1.45639	8.09878	2.20759
6.47393	7.00915e-09	8.14542	1.45482	8.14544	2.20528
6.5206	7.00928e-09	8.19208	1.45327	8.1921	2.20301
6.56728	7.00942e-09	8.23874	1.45172	8.23876	2.20074
6.61395	7.00956e-09	8.2854	1.45018	8.28542	2.19848
6.66062	7.00971e-09	8.33206	1.44865	8.33208	2.19625
6.70729	7.00985e-09	8.37872	1.44713	8.37874	2.19402
6.75397	7.00999e-09	8.42538	1.44561	8.4254	2.19179
6.80064	7.01013e-09	8.47204	1.44412	8.47206	2.1896
6.84731	7.01027e-09	8.51871	1.44262	8.51872	2.18741
6.89398	7.01042e-09	8.56537	1.44113	8.56538	2.18522
6.94066	7.01056e-09	8.61203	1.43966	8.61204	2.18307
6.98733	7.01071e-09	8.65869	1.43819	8.65871	2.18092
7.034	7.01085e-09	8.70535	1.43672	8.70537	2.17877
7.08068	7.011e-09	8.75201	1.43528	8.75203	2.17665
7.12735	7.01114e-09	8.79867	1.43383	8.79869	2.17454
7.17402	7.01129e-09	8.84533	1.43239	8.84535	2.17243
7.22069	7.01144e-09	8.89199	1.43097	8.89201	2.17036
7.26737	7.01159e-09	8.93865	1.42955	8.93867	2.16828
7.31404	7.01174e-09	8.98531	1.42814	8.98533	2.16621
7.36071	7.01189e-09	9.03197	1.42674	9.03199	2.16417
7.40738	7.01204e-09	9.07863	1.42535	9.07865	2.16213
7.45406	7.01219e-09	9.12529	1.42396	9.12531	2.1601
7.50073	7.01234e-09	9.17195	1.42259	9.17197	2.1581
7.5474	7.01249e-09	9.21861	1.42122	9.21863	2.1561
7.59407	7.01264e-09	9.26528	1.41985	9.26529	2.1541
7.64075	7.0128e-09	9.31194	1.41851	9.31195	2.15214
7.68742	7.01295e-09	9.3586	1.41716	9.35861	2.15017
7.73409	7.01311e-09	9.40526	1.41582	9.40527	2.14821
7.78077	7.01326e-09	9.45192	1.4145	9.45194	2.14629
7.82744	7.01342e-09	9.49858	1.41318	9.4986	2.14436
7.87411	7.01357e-09	9.54524	1.41186	9.54526	2.14243
7.92078	7.01373e-09	9.5919	1.41057	9.59192	2.14054
7.96746	7.01389e-09	9.63856	1.40927	9.63858	2.13865
8.01413	7.01405e-09	9.68522	1.40798	9.68524	2.13676
8.0608	7.01421e-09	9.73188	1.4067	9.7319	2.13491
8.10747	7.01436e-09	9.77854	1.40543	9.77856	2.13305
8.15415	7.01452e-09	9.8252	1.40416	9.82522	2.1312
8.20082	7.01469e-09	9.87186	1.40291	9.87188	2.12938
8.24749	7.01485e-09	9.91852	1.40166	9.91854	2.12756
8.29417	7.01501e-09	9.96518	1.40041	9.9652	2.12574
8.34084	7.01517e-09	10.0119	1.39918	10.0119	2.12395
8.38751	7.01533e-09	10.0585	1.39796	10.0585	2.12217
8.43418	7.0155e-09	10.1052	1.39673	10.1052	2.12038
8.48086	7.01566e-09	10.1518	1.39553	10.1518	2.11863
8.52753	7.01583e-09	10.1985	1.39432	10.1985	2.11688
8.5742	7.01599e-09	10.2452	1.39312	10.2452	2.11513
8.62087	7.01616e-09	10.2918	1.39194	10.2918	2.11341
8.66755	7.01633e-09	10.3385	1.39076	10.3385	2.11169
8.71422	7.01649e-09	10.3851	1.38958	10.3851	2.10997
8.76089	7.01666e-09	10.4318	1.38842	10.4318	2.10829
8.80756	7.01683e-09	10.4785	1.38726	10.4785	2.1066
8.85424	7.017e-09	10.5251	1.3861	10.5251	2.10492
8.90091	7.01717e-09	10.5718	1.38496	10.5718	2.10327
8.94758	7.01734e-09	10.6184	1.38382	10.6184	2.10162
8.99426	7.01751e-09	10.6651	1.38269	10.6651	2.09996
9.04093	7.01768e-09	10.7118	1.38157	10.7118	2.09834
9.0876	7.01786e-09	10.7584	1.38045	10.7584	2.09672
9.13427	7.01803e-09	10.8051	1.37934	10.8051	2.09511
9.18095	7.0182e-09	10.8517	1.37824	10.8517	2.09352
9.22762	7.01838e-09	10.8984	1.37715	10.8984	2.09193
9.27429	7.01855e-09	10.9451	1.37605	10.9451	2.09034
9.32096	7.01873e-09	10.9917	1.37498	10.9917	2.08878
9.36764	7.01891e-09	11.0384	1.3739	11.0384	2.08723
9.41431	7.01908e-09	11.085	1.37283	11.0851	2.08567
9.46098	7.01926e-09	11.1317	1.37178	11.1317	2.08414
9.50765	7.01944e-09	11.1784	1.37072	11.1784	2.08262
9.55433	7.01962e-09	11.225	1.36967	11.225	2.08109
9.601	7.0198e-09	11.2717	1.36863	11.2717	2.0796
9.64767	7.01998e-09	11.3183	1.3676	11.3184	2.0781
9.69435	7.02016e-09	11.365	1.36657	11.365	2.0766
9.74102	7.02034e-09	11.4117	1.36555	11.4117	2.07514
9.78769	7.02052e-09	11.4583	1.36454	11.4583	2.07367
9.83436	7.02071e-09	11.505	1.36353	11.505	2.07221
9.88104	7.02089e-09	11.5517	1.36253	11.5517	2.07077
9.92771	7.02107e-09	11.5983	1.36154	11.5983	2.06933
9.97438	7.02126e-09	11.645	1.36054	11.645	2.0679
10.0211	7.02145e-09	11.6916	1.35957	11.6916	2.06649
10.0677	7.02163e-09	11.7383	1.35859	11.7383	2.06508
10.1144	7.02182e-09	11.785	1.35762	11.785	2.06368
10.1611	7.02201e-09	11.8316	1.35666	11.8316	2.0623
10.2077	7.02219e-09	11.8783	1.3557	11.8783	2.06092
10.2544	7.02238e-09	11.9249	1.35475	11.925	2.05954
10.3011	7.02257e-09	11.9716	1.35381	11.9716	2.05819
10.3478	7.02276e-09	12.0183	1.35287	12.0183	2.05684
10.3944	7.02296e-09	12.0649	1.35194	12.0649	2.05549
10.4411	7.02315e-09	12.1116	1.35102	12.1116	2.05416
10.4878	7.02334e-09	12.1582	1.3501	12.1583	2.05284
10.5344	7.02353e-09	12.2049	1.34918	12.2049	2.05152
10.5811	7.02373e-09	12.2516	1.34828	12.2516	2.05022
10.6278	7.02392e-09	12.2982	1.34738	12.2982	2.04893
10.6745	7.02412e-09	12.3449	1.34648	12.3449	2.04763
10.7211	7.02431e-09	12.3915	1.34559	12.3916	2.04636
10.7678	7.02451e-09	12.4382	1.34471	12.4382	2.04509
10.8145	7.02471e-09	12.4849	1.34383	12.4849	2.04382
10.8612	7.0249e-09	12.5315	1.34296	12.5315	2.04258
10.9078	7.0251e-09	12.5782	1.3421	12.5782	2.04134
10.9545	7.0253e-09	12.6248	1.34123	12.6249	2.0401
11.0012	7.0255e-09	12.6715	1.34038	12.6715	2.03888
11.0479	7.0257e-09	12.7182	1.33954	12.7182	2.03767
11.0945	7.0259e-09	12.7648	1.33869	12.7648	2.03645
11.1412	7.02611e-09	12.8115	1.33786	12.8115	2.03526
11.1879	7.02631e-09	12.8581	1.33703	12.8582	2.03407
11.2345	7.02651e-09	12.9048	1.33619	12.9048	2.03288
11.2812	7.02672e-09	12.9515	1.33538	12.9515	2.03171
11.3279	7.02692e-09	12.9981	1.33457	12.9981	2.03055
11.3746	7.02713e-09	13.0448	1.33375	13.0448	2.02938
11.4212	7.02733e-09	13.0915	1.33295	13.0915	2.02824
11.4679	7.02754e-09	13.1381	1.33216	13.1381	2.0271
11.5146	7.02775e-09	13.1848	1.33136	13.1848	2.02596
11.5612	7.02796e-09	13.2314	1.33058	13.2314	2.02485
11.6079	7.02816e-09	13.2781	1.3298	13.2781	2.02373
11.6546	7.02837e-09	13.3247	1.32901	13.3248	2.02262
11.7013	7.02859e-09	13.3714	1.32825	13.3714	2.02152
11.7479	7.0288e-09	13.4181	1.32748	13.4181	2.02043
11.7946	7.02901e-09	13.4647	1.32672	13.4648	2.01934
11.8413	7.02922e-09	13.5114	1.32597	13.5114	2.01827
11.888	7.02943e-09	13.558	1.32522	13.5581	2.01721
11.9346	7.02965e-09	13.6047	1.32447	13.6047	2.01614
11.9813	7.02986e-09	13.6514	1.32374	13.6514	2.01509
12.028	7.03008e-09	13.698	1.323	13.6981	2.01405
12.0747	7.0303e-09	13.7447	1.32227	13.7447	2.01301
12.1213	7.03051e-09	13.7914	1.32155	13.7914	2.01199
12.168	7.03073e-09	13.838	1.32083	13.838	2.01097
12.2147	7.03095e-09	13.8847	1.32011	13.8847	2.00994
12.2613	7.03117e-09	13.9313	1.31941	13.9314	2.00895
12.308	7.03139e-09	13.978	1.31871	13.978	2.00795
12.3547	7.03161e-09	14.0247	1.318	14.0247	2.00695
12.4014	7.03183e-09	14.0713	1.31731	14.0713	2.00597
12.448	7.03205e-09	14.118	1.31663	14.118	2.005
12.4947	7.03227e-09	14.1646	1.31594	14.1647	2.00402
12.5414	7.0325e-09	14.2113	1.31526	14.2113	2.00307
12.5881	7.03272e-09	14.258	1.31459	14.258	2.00212
12.6347	7.03295e-09	14.3046	1.31392	14.3046	2.00116
12.6814	7.03317e-09	14.3513	1.31326	14.3513	2.00023
12.7281	7.0334e-09	14.3979	1.3126	14.398	1.9993
12.7747	7.03363e-09	14.4446	1.31194	14.4446	1.99837
12.8214	7.03385e-09	14.4913	1.31129	14.4913	1.99746
12.8681	7.03408e-09	14.5379	1.31065	14.5379	1.99655
12.9148	7.03431e-09	14.5846	1.31	14.5846	1.99564
12.9614	7.03454e-09	14.6312	1.30937	14.6313	1.99475
13.0081	7.03477e-09	14.6779	1.30874	14.6779	1.99386
13.0548	7.035e-09	14.7246	1.30811	14.7246	1.99297
13.1014	7.03524e-09	14.7712	1.30749	14.7712	1.9921
13.1481	7.03547e-09	14.8179	1.30688	14.8179	1.99123
13.1948	7.0357e-09	14.8645	1.30626	14.8646	1.99037
13.2415	7.03594e-09	14.9112	1.30565	14.9112	1.98952
13.2881	7.03617e-09	14.9579	1.30505	14.9579	1.98867
13.3348	7.03641e-09	15.0045	1.30445	15.0046	1.98782
13.3815	7.03665e-09	15.0512	1.30386	15.0512	1.987
13.4282	7.03688e-09	15.0978	1.30327	15.0979	1.98617
13.4748	7.03712e-09	15.1445	1.30268	15.1445	1.98534
13.5215	7.03736e-09	15.1912	1.3021	15.1912	1.98453
13.5682	7.0376e-09	15.2378	1.30152	15.2378	1.98373
13.6149	7.03784e-09	15.2845	1.30095	15.2845	1.98292
13.6615	7.03809e-09	15.3312	1.30038	15.3312	1.98213
13.7082	7.03833e-09	15.3778	1.29982	15.3778	1.98134
13.7549	7.03857e-09	15.4245	1.29926	15.4245	1.98056
13.8015	7.03881e-09	15.4711	1.2987	15.4711	1.97979
13.8482	7.03906e-09	15.5178	1.29815	15.5178	1.97902
13.8949	7.03931e-09	15.5645	1.2976	15.5645	1.97825
13.9416	7.03955e-09	15.6111	1.29706	15.6111	1.9775
13.9882	7.0398e-09	15.6578	1.29653	15.6578	1.97676
14.0349	7.04005e-09	15.7044	1.29599	15.7045	1.97601
14.0816	7.04029e-09	15.7511	1.29546	15.7511	1.97528
14.1282	7.04054e-09	15.7978	1.29494	15.7978	1.97455
14.1749	7.04079e-09	15.8444	1.29441	15.8444	1.97382
14.2216	7.04104e-09	15.8911	1.2939	15.8911	1.9731
14.2683	7.0413e-09	15.9377	1.29338	15.9378	1.97239
14.3149	7.04155e-09	15.9844	1.29287	15.9844	1.97168
14.3616	7.0418e-09	16.0311	1.29237	16.0311	1.97099
14.4083	7.04206e-09	16.0777	1.29187	16.0777	1.9703
14.455	7.04231e-09	16.1244	1.29137	16.1244	1.9696
14.5016	7.04257e-09	16.1711	1.29088	16.1711	1.96893
14.5483	7.04282e-09	16.2177	1.29039	16.2177	1.96825
14.595	7.04308e-09	16.2644	1.2899	16.2644	1.96758
14.6417	7.04334e-09	16.311	1.28942	16.311	1.96692
14.6883	7.0436e-09	16.3577	1.28894	16.3577	1.96626
14.735	7.04386e-09	16.4044	1.28847	16.4044	1.96561
14.7817	7.04412e-09	16.451	1.288	16.451	1.96497
14.8283	7.04438e-09	16.4977	1.28753	16.4977	1.96433
14.875	7.04464e-09	16.5443	1.28707	16.5444	1.96369
14.9217	7.0449e-09	16.591	1.28661	16.591	1.96307
14.9684	7.04517e-09	16.6377	1.28616	16.6377	1.96244
15.015	7.04543e-09	16.6843	1.28571	16.6843	1.96182
15.0617	7.0457e-09	16.731	1.28526	16.731	1.96122
15.1084	7.04596e-09	16.7776	1.28482	16.7777	1.96061
15.155	7.04623e-09	16.8243	1.28438	16.8243	1.96001
15.2017	7.0465e-09	16.871	1.28394	16.871	1.95942
15.2484	7.04677e-09	16.9176	1.28351	16.9176	1.95883
15.2951	7.04704e-09	16.9643	1.28308	16.9643	1.95824
15.3417	7.04731e-09	17.0109	1.28266	17.011	1.95767
15.3884	7.04758e-09	17.0576	1.28224	17.0576	1.9571
15.4351	7.04785e-09	17.1043	1.28182	17.1043	1.95653
15.4818	7.04812e-09	17.1509	1.28141	17.1509	1.95597
15.5284	7.04839e-09	17.1976	1.281	17.1976	1.95542
15.5751	7.04867e-09	17.2442	1.28059	17.2443	1.95486
15.6218	7.04894e-09	17.2909	1.28019	17.2909	1.95432
15.6684	7.04922e-09	17.3376	1.27979	17.3376	1.95379
15.7151	7.0495e-09	17.3842	1.27939	17.3842	1.95325
15.7618	7.04977e-09	17.4309	1.279	17.4309	1.95272
15.8085	7.05005e-09	17.4776	1.27861	17.4776	1.9522
15.8551	7.05033e-09	17.5242	1.27823	17.5242	1.95168
15.9018	7.05061e-09	17.5709	1.27785	17.5709	1.95117
15.9485	7.05089e-09	17.6175	1.27747	17.6175	1.95066
15.9952	7.05117e-09	17.6642	1.27709	17.6642	1.95016
16.0418	7.05146e-09	17.7109	1.27672	17.7109	1.94967
16.0885	7.05174e-09	17.7575	1.27636	17.7575	1.94917
16.1352	7.05203e-09	17.8042	1.27599	17.8042	1.94868
16.1819	7.05231e-09	17.8508	1.27563	17.8508	1.94821
16.2285	7.0526e-09	17.8975	1.27527	17.8975	1.94773
16.2752	7.05288e-09	17.9442	1.27491	17.9442	1.94726
16.3219	7.05317e-09	17.9908	1.27457	17.9908	1.94679
16.3685	7.05346e-09	18.0375	1.27422	18.0375	1.94633
16.4152	7.05375e-09	18.0841	1.27387	18.0842	1.94587
16.4619	7.05404e-09	18.1308	1.27353	18.1308	1.94543
16.5085	7.05433e-09	18.1775	1.2732	18.1775	1.94498
16.5552	7.05462e-09	18.2241	1.27286	18.2241	1.94454
16.6019	7.05492e-09	18.2708	1.27253	18.2708	1.94411
16.6486	7.05521e-09	18.3174	1.2722	18.3175	1.94367
16.6953	7.0555e-09	18.3641	1.27187	18.3641	1.94324
16.7419	7.0558e-09	18.4108	1.27156	18.4108	1.94283
16.7886	7.0561e-09	18.4574	1.27124	18.4574	1.94241
16.8353	7.05639e-09	18.5041	1.27092	18.5041	1.94199
16.8819	7.05669e-09	18.5507	1.27061	18.5508	1.94159
16.9286	7.05699e-09	18.5974	1.2703	18.5974	1.94119
16.9753	7.05729e-09	18.6441	1.26999	18.6441	1.94079
17.022	7.05759e-09	18.6907	1.26969	18.6907	1.9404
17.0686	7.05789e-09	18.7374	1.26939	18.7374	1.94001
17.1153	7.0582e-09	18.784	1.2691	18.7841	1.93963
17.162	7.0585e-09	18.8307	1.26881	18.8307	1.93925
17.2086	7.0588e-09	18.8774	1.26851	18.8774	1.93888
17.2553	7.05911e-09	18.924	1.26822	18.924	1.9385
17.302	7.05941e-09	18.9707	1.26794	18.9707	1.93814
17.3487	7.05972e-09	19.0174	1.26766	19.0174	1.93779
17.3953	7.06003e-09	19.064	1.26738	19.064	1.93743
17.442	7.06034e-09	19.1107	1.26711	19.1107	1.93708
17.4887	7.06065e-09	19.1573	1.26684	19.1573	1.93673
17.5354	7.06096e-09	19.204	1.26657	19.204	1.93639
17.582	7.06127e-09	19.2507	1.2663	19.2507	1.93605
17.6287	7.06158e-09	19.2973	1.26604	19.2973	1.93572
17.6754	7.06189e-09	19.344	1.26578	19.344	1.93539
17.722	7.06221e-09	19.3906	1.26552	19.3906	1.93507
17.7687	7.06252e-09	19.4373	1.26527	19.4373	1.93475
17.8154	7.06284e-09	19.484	1.26501	19.484	1.93443
17.8621	7.06316e-09	19.5306	1.26477	19.5306	1.93413
17.9087	7.06347e-09	19.5773	1.26452	19.5773	1.93382
17.9554	7.06379e-09	19.6239	1.26428	19.624	1.93351
18.0021	7.06411e-09	19.6706	1.26404	19.6706	1.93322
18.0487	7.06443e-09	19.7173	1.2638	19.7173	1.93293
18.0954	7.06475e-09	19.7639	1.26357	19.7639	1.93264
18.1421	7.06508e-09	19.8106	1.26334	19.8106	1.93236
18.1888	7.0654e-09	19.8572	1.26311	19.8573	1.93208
18.2354	7.06572e-09	19.9039	1.26288	19.9039	1.9318
18.2821	7.06605e-09	19.9506	1.26266	19.9506	1.93153
18.3288	7.06637e-09	19.9972	1.26244	19.9972	1.93126
18.3755	7.0667e-09	20.0439	1.26222	20.0439	1.93099
18.4221	7.06703e-09	20.0905	1.26201	20.0906	1.93074
18.4688	7.06736e-09	20.1372	1.2618	20.1372	1.93048
18.5155	7.06769e-09	20.1839	1.26159	20.1839	1.93023
18.5621	7.06802e-09	20.2305	1.26138	20.2305	1.92999
18.6088	7.06835e-09	20.2772	1.26118	20.2772	1.92975
18.6555	7.06868e-09	20.3238	1.26098	20.3239	1.9295
18.7022	7.06902e-09	20.3705	1.26078	20.3705	1.92927
18.7488	7.06935e-09	20.4172	1.26059	20.4172	1.92904
18.7955	7.06969e-09	20.4638	1.26039	20.4638	1.92881
18.8422	7.07002e-09	20.5105	1.2602	20.5105	1.9286
18.8889	7.07036e-09	20.5572	1.26002	20.5572	1.92838
18.9355	7.0707e-09	20.6038	1.25983	20.6038	1.92816
18.9822	7.07104e-09	20.6505	1.25965	20.6505	1.92795
19.0289	7.07138e-09	20.6971	1.25947	20.6971	1.92775
19.0755	7.07172e-09	20.7438	1.25929	20.7438	1.92754
19.1222	7.07206e-09	20.7904	1.25912	20.7905	1.92735
19.1689	7.0724e-09	20.8371	1.25895	20.8371	1.92715
19.2156	7.07275e-09	20.8838	1.25877	20.8838	1.92696
19.2622	7.07309e-09	20.9304	1.25861	20.9304	1.92678
19.3089	7.07344e-09	20.9771	1.25845	20.9771	1.92659
19.3556	7.07379e-09	21.0237	1.25828	21.0238	1.92641
19.4023	7.07413e-09	21.0704	1.25813	21.0704	1.92624
19.4489	7.07448e-09	21.1171	1.25797	21.1171	1.92607
19.4956	7.07483e-09	21.1637	1.25781	21.1638	1.9259
19.5423	7.07518e-09	21.2104	1.25766	21.2104	1.92574
19.589	7.07553e-09	21.2571	1.25751	21.2571	1.92558
19.6356	7.07589e-09	21.3037	1.25737	21.3037	1.92542
19.6823	7.07624e-09	21.3504	1.25722	21.3504	1.92527
19.729	7.07659e-09	21.397	1.25708	21.3971	1.92512
19.7756	7.07695e-09	21.4437	1.25694	21.4437	1.92498
19.8223	7.07731e-09	21.4904	1.25681	21.4904	1.92484
19.869	7.07766e-09	21.537	1.25667	21.537	1.9247
19.9157	7.07802e-09	21.5837	1.25654	21.5837	1.92457
19.9623	7.07838e-09	21.6303	1.25641	21.6303	1.92444
20.009	7.07874e-09	21.677	1.25628	21.677	1.92431
20.0557	7.0791e-09	21.7237	1.25616	21.7237	1.92419
20.1024	7.07947e-09	21.7703	1.25604	21.7703	1.92407
20.149	7.07983e-09	21.817	1.25592	21.817	1.92396
20.1957	7.08019e-09	21.8636	1.2558	21.8637	1.92384
20.2424	7.08056e-09	21.9103	1.25568	21.9103	1.92374
20.289	7.08093e-09	21.957	1.25557	21.957	1.92363
20.3357	7.08129e-09	22.0036	1.25546	22.0036	1.92353
20.3824	7.08166e-09	22.0503	1.25535	22.0503	1.92344
20.4291	7.08203e-09	22.0969	1.25525	22.097	1.92334
20.4757	7.0824e-09	22.1436	1.25514	22.1436	1.92325
20.5224	7.08277e-09	22.1903	1.25504	22.1903	1.92317
20.5691	7.08315e-09	22.2369	1.25494	22.2369	1.92308
20.6157	7.08352e-09	22.2836	1.25485	22.2836	1.923
20.6624	7.08389e-09	22.3302	1.25475	22.3303	1.92293
20.7091	7.08427e-09	22.3769	1.25466	22.3769	1.92285
20.7558	7.08465e-09	22.4236	1.25457	22.4236	1.92278
20.8024	7.08502e-09	22.4702	1.25448	22.4702	1.92272
20.8491	7.0854e-09	22.5169	1.2544	22.5169	1.92266
20.8958	7.08578e-09	22.5635	1.25431	22.5636	1.92259
20.9425	7.08616e-09	22.6102	1.25424	22.6102	1.92254
20.9891	7.08654e-09	22.6569	1.25416	22.6569	1.92249
21.0358	7.08693e-09	22.7035	1.25408	22.7035	1.92244
21.0825	7.08731e-09	22.7502	1.25401	22.7502	1.92239
21.1291	7.0877e-09	22.7969	1.25393	22.7969	1.92235
21.1758	7.08808e-09	22.8435	1.25386	22.8435	1.92231
21.2225	7.08847e-09	22.8902	1.2538	22.8902	1.92228
21.2692	7.08886e-09	22.9368	1.25373	22.9368	1.92225
21.3158	7.08925e-09	22.9835	1.25367	22.9835	1.92221
21.3625	7.08964e-09	23.0302	1.25361	23.0302	1.92219
21.4092	7.09003e-09	23.0768	1.25355	23.0768	1.92217
21.4559	7.09042e-09	23.1235	1.25349	23.1235	1.92215
21.5025	7.09081e-09	23.1701	1.25344	23.1701	1.92213
21.5492	7.09121e-09	23.2168	1.25338	23.2168	1.92212
21.5959	7.0916e-09	23.2635	1.25333	23.2635	1.92211
21.6425	7.092e-09	23.3101	1.25329	23.3101	1.9221
21.6892	7.09239e-09	23.3568	1.25324	23.3568	1.9221
21.7359	7.09279e-09	23.4034	1.25319	23.4035	1.9221
21.7826	7.09319e-09	23.4501	1.25315	23.4501	1.9221
21.8292	7.09359e-09	23.4968	1.25311	23.4968	1.92211
21.8759	7.094e-09	23.5434	1.25307	23.5434	1.92212
21.9226	7.0944e-09	23.5901	1.25304	23.5901	1.92213
21.9693	7.0948e-09	23.6367	1.25301	23.6368	1.92215
22.0159	7.09521e-09	23.6834	1.25297	23.6834	1.92216
22.0626	7.09561e-09	23.7301	1.25294	23.7301	1.92219
22.1093	7.09602e-09	23.7767	1.25292	23.7767	1.92222
22.156	7.09643e-09	23.8234	1.25289	23.8234	1.92224
22.2026	7.09684e-09	23.87	1.25287	23.8701	1.92227
22.2493	7.09725e-09	23.9167	1.25284	23.9167	1.92231
22.296	7.09766e-09	23.9634	1.25282	23.9634	1.92234
22.3426	7.09807e-09	24.01	1.25281	24.01	1.92239
22.3893	7.09848e-09	24.0567	1.25279	24.0567	1.92243
22.436	7.0989e-09	24.1033	1.25278	24.1034	1.92247
22.4827	7.09932e-09	24.15	1.25277	24.15	1.92253
22.5293	7.09973e-09	24.1967	1.25276	24.1967	1.92258
22.576	7.10015e-09	24.2433	1.25275	24.2433	1.92263
22.6227	7.10057e-09	24.29	1.25274	24.29	1.92269
22.6694	7.10099e-09	24.3367	1.25274	24.3367	1.92275
22.716	7.10141e-09	24.3833	1.25273	24.3833	1.92281
22.7627	7.10183e-09	24.43	1.25274	24.43	1.92288
22.8094	7.10226e-09	24.4766	1.25274	24.4766	1.92295
22.856	7.10268e-09	24.5233	1.25274	24.5233	1.92302
22.9027	7.10311e-09	24.57	1.25275	24.57	1.9231
22.9494	7.10353e-09	24.6166	1.25275	24.6166	1.92318
22.9961	7.10396e-09	24.6633	1.25276	24.6633	1.92326
23.0427	7.10439e-09	24.7099	1.25277	24.7099	1.92335
23.0894	7.10482e-09	24.7566	1.25279	24.7566	1.92344
23.1361	7.10525e-09	24.8033	1.2528	24.8033	1.92352
23.1827	7.10568e-09	24.8499	1.25282	24.8499	1.92362
23.2294	7.10612e-09	24.8966	1.25284	24.8966	1.92372
23.2761	7.10655e-09	24.9432	1.25286	24.9433	1.92381
23.3228	7.10699e-09	24.9899	1.25288	24.9899	1.92392
23.3694	7.10742e-09	25.0366	1.25291	25.0366	1.92402
23.4161	7.10786e-09	25.0832	1.25293	25.0832	1.92412
23.4628	7.1083e-09	25.1299	1.25296	25.1299	1.92424
23.5095	7.10874e-09	25.1765	1.25299	25.1766	1.92435
23.5561	7.10919e-09	25.2232	1.25302	25.2232	1.92446
23.6028	7.10963e-09	25.2699	1.25305	25.2699	1.92458
23.6495	7.11007e-09	25.3165	1.25309	25.3165	1.9247
23.6961	7.11052e-09	25.3632	1.25312	25.3632	1.92483
23.7428	7.11096e-09	25.4098	1.25316	25.4099	1.92495
23.7895	7.11141e-09	25.4565	1.2532	25.4565	1.92508
23.8362	7.11186e-09	25.5032	1.25325	25.5032	1.92521
23.8828	7.11231e-09	25.5498	1.25329	25.5498	1.92535
23.9295	7.11276e-09	25.5965	1.25334	25.5965	1.92549
23.9762	7.11321e-09	25.6431	1.25338	25.6432	1.92562
24.0228	7.11366e-09	25.6898	1.25343	25.6898	1.92577
24.0695	7.11412e-09	25.7365	1.25348	25.7365	1.92591
24.1162	7.11457e-09	25.7831	1.25354	25.7831	1.92606
24.1629	7.11503e-09	25.8298	1.25359	25.8298	1.92621
24.2096	7.11549e-09	25.8765	1.25365	25.8765	1.92637
24.2562	7.11595e-09	25.9231	1.2537	25.9231	1.92652
24.3029	7.11641e-09	25.9698	1.25377	25.9698	1.92668
24.3496	7.11687e-09	26.0164	1.25383	26.0164	1.92684
24.3962	7.11733e-09	26.0631	1.25389	26.0631	1.927
24.4429	7.11779e-09	26.1098	1.25395	26.1098	1.92717
24.4896	7.11826e-09	26.1564	1.25402	26.1564	1.92734
24.5362	7.11873e-09	26.2031	1.25409	26.2031	1.92751
24.5829	7.11919e-09	26.2497	1.25416	26.2497	1.92768
24.6296	7.11966e-09	26.2964	1.25423	26.2964	1.92786
24.6763	7.12013e-09	26.3431	1.2543	26.3431	1.92804
24.7229	7.1206e-09	26.3897	1.25438	26.3897	1.92822
24.7696	7.12107e-09	26.4364	1.25445	26.4364	1.9284
24.8163	7.12155e-09	26.483	1.25453	26.4831	1.92859
24.863	7.12202e-09	26.5297	1.25461	26.5297	1.92878
24.9096	7.1225e-09	26.5764	1.25469	26.5764	1.92897
24.9563	7.12297e-09	26.623	1.25477	26.623	1.92916
25.003	7.12345e-09	26.6697	1.25486	26.6697	1.92936
25.0496	7.12393e-09	26.7163	1.25495	26.7164	1.92956
25.0963	7.12441e-09	26.763	1.25503	26.763	1.92976
25.143	7.12489e-09	26.8097	1.25512	26.8097	1.92997
25.1897	7.12538e-09	26.8563	1.25521	26.8563	1.93017
25.2363	7.12586e-09	26.903	1.2553	26.903	1.93038
25.283	7.12635e-09	26.9496	1.2554	26.9497	1.93059
25.3297	7.12683e-09	26.9963	1.25549	26.9963	1.9308
25.3764	7.12732e-09	27.043	1.25559	27.043	1.93102
25.423	7.12781e-09	27.0896	1.25569	27.0896	1.93124
25.4697	7.1283e-09	27.1363	1.25579	27.1363	1.93146
25.5164	7.12879e-09	27.183	1.25589	27.183	1.93168
25.5631	7.12928e-09	27.2296	1.256	27.2296	1.93191
25.6097	7.12978e-09	27.2763	1.2561	27.2763	1.93213
25.6564	7.13027e-09	27.3229	1.25621	27.3229	1.93236
25.7031	7.13077e-09	27.3696	1.25632	27.3696	1.9326
25.7497	7.13127e-09	27.4163	1.25643	27.4163	1.93283
25.7964	7.13177e-09	27.4629	1.25654	27.4629	1.93307
25.8431	7.13227e-09	27.5096	1.25665	27.5096	1.93331
25.8898	7.13277e-09	27.5562	1.25676	27.5562	1.93355
25.9364	7.13327e-09	27.6029	1.25688	27.6029	1.93379
25.9831	7.13378e-09	27.6496	1.257	27.6496	1.93404
26.0298	7.13428e-09	27.6962	1.25711	27.6962	1.93429
26.0765	7.13479e-09	27.7429	1.25723	27.7429	1.93454
26.1231	7.1353e-09	27.7895	1.25736	27.7895	1.93479
26.1698	7.13581e-09	27.8362	1.25748	27.8362	1.93505
26.2165	7.13632e-09	27.8829	1.2576	27.8829	1.9353
26.2631	7.13683e-09	27.9295	1.25773	27.9295	1.93557
26.3098	7.13734e-09	27.9762	1.25786	27.9762	1.93583
26.3565	7.13786e-09	28.0228	1.25799	28.0229	1.93609
26.4032	7.13837e-09	28.0695	1.25812	28.0695	1.93636
26.4498	7.13889e-09	28.1162	1.25825	28.1162	1.93663
26.4965	7.13941e-09	28.1628	1.25838	28.1628	1.9369
26.5432	7.13993e-09	28.2095	1.25852	28.2095	1.93717
26.5898	7.14045e-09	28.2562	1.25865	28.2562	1.93745
26.6365	7.14097e-09	28.3028	1.25879	28.3028	1.93772
26.6832	7.14149e-09	28.3495	1.25893	28.3495	1.93801
26.7299	7.14202e-09	28.3961	1.25907	28.3961	1.93829
26.7765	7.14254e-09	28.4428	1.25921	28.4428	1.93857
26.8232	7.14307e-09	28.4895	1.25936	28.4895	1.93886
26.8699	7.1436e-09	28.5361	1.2595	28.5361	1.93915
26.9166	7.14413e-09	28.5828	1.25965	28.5828	1.93943
26.9632	7.14466e-09	28.6294	1.25979	28.6294	1.93973
27.0099	7.14519e-09	28.6761	1.25994	28.6761	1.94002
27.0566	7.14573e-09	28.7228	1.26009	28.7228	1.94032
27.1032	7.14626e-09	28.7694	1.26025	28.7694	1.94062
27.1499	7.1468e-09	28.8161	1.2604	28.8161	1.94092
27.1966	7.14734e-09	28.8627	1.26055	28.8627	1.94122
27.2433	7.14788e-09	28.9094	1.26071	28.9094	1.94153
27.2899	7.14842e-09	28.9561	1.26087	28.9561	1.94184
27.3366	7.14896e-09	29.0027	1.26102	29.0027	1.94215
27.3833	7.1495e-09	29.0494	1.26118	29.0494	1.94246
27.43	7.15005e-09	29.096	1.26135	29.0961	1.94277
27.4766	7.15059e-09	29.1427	1.26151	29.1427	1.94309
27.5233	7.15114e-09	29.1894	1.26167	29.1894	1.94341
27.57	7.15169e-09	29.236	1.26184	29.236	1.94373
27.6166	7.15224e-09	29.2827	1.262	29.2827	1.94405
27.6633	7.15279e-09	29.3293	1.26217	29.3294	1.94437
27.71	7.15334e-09	29.376	1.26234	29.376	1.9447
27.7567	7.1539e-09	29.4227	1.26251	29.4227	1.94502
27.8033	7.15445e-09	29.4693	1.26268	29.4693	1.94536
27.85	7.15501e-09	29.516	1.26286	29.516	1.94569
27.8967	7.15557e-09	29.5627	1.26303	29.5627	1.94602
27.9434	7.15613e-09	29.6093	1.26321	29.6093	1.94636
27.99	7.15669e-09	29.656	1.26338	29.656	1.9467
28.0367	7.15725e-09	29.7026	1.26356	29.7026	1.94703
28.0834	7.15782e-09	29.7493	1.26374	29.7493	1.94738
28.1301	7.15838e-09	29.796	1.26392	29.796	1.94772
28.1767	7.15895e-09	29.8426	1.2641	29.8426	1.94807
28.2234	7.15952e-09	29.8893	1.26429	29.8893	1.94841
28.2701	7.16008e-09	29.9359	1.26447	29.9359	1.94876
28.3167	7.16066e-09	29.9826	1.26466	29.9826	1.94911
28.3634	7.16123e-09	30.0293	1.26485	30.0293	1.94947
28.4101	7.1618e-09	30.0759	1.26504	30.0759	1.94983
28.4568	7.16238e-09	30.1226	1.26522	30.1226	1.95018
28.5034	7.16295e-09	30.1692	1.26542	30.1692	1.95054
28.5501	7.16353e-09	30.2159	1.26561	30.2159	1.9509
28.5968	7.16411e-09	30.2626	1.2658	30.2626	1.95126
28.6435	7.16469e-09	30.3092	1.266	30.3092	1.95163
28.6901	7.16527e-09	30.3559	1.26619	30.3559	1.952
28.7368	7.16586e-09	30.4025	1.26639	30.4026	1.95236
28.7835	7.16644e-09	30.4492	1.26659	30.4492	1.95274
28.8301	7.16702e-09	30.4959	1.26679	30.4959	1.95311
28.8768	7.16761e-09	30.5425	1.26699	30.5425	1.95348
28.9235	7.1682e-09	30.5892	1.26719	30.5892	1.95386
28.9702	7.16879e-09	30.6358	1.26739	30.6359	1.95424
29.0168	7.16939e-09	30.6825	1.2676	30.6825	1.95462
29.0635	7.16998e-09	30.7292	1.2678	30.7292	1.955
29.1102	7.17057e-09	30.7758	1.26801	30.7758	1.95538
29.1568	7.17117e-09	30.8225	1.26822	30.8225	1.95577
29.2035	7.17177e-09	30.8691	1.26843	30.8692	1.95615
29.2502	7.17237e-09	30.9158	1.26864	30.9158	1.95654
29.2969	7.17297e-09	30.9625	1.26885	30.9625	1.95693
29.3435	7.17357e-09	31.0091	1.26906	31.0091	1.95733
29.3902	7.17417e-09	31.0558	1.26928	31.0558	1.95772
29.4369	7.17478e-09	31.1025	1.26949	31.1025	1.95811
29.4836	7.17539e-09	31.1491	1.26971	31.1491	1.95851
29.5302	7.17599e-09	31.1958	1.26993	31.1958	1.95891
29.5769	7.1766e-09	31.2424	1.27014	31.2424	1.95931
29.6236	7.17721e-09	31.2891	1.27037	31.2891	1.95972
29.6702	7.17782e-09	31.3358	1.27059	31.3358	1.96012
29.7169	7.17844e-09	31.3824	1.27081	31.3824	1.96053
29.7636	7.17906e-09	31.4291	1.27103	31.4291	1.96094
29.8103	7.17967e-09	31.4757	1.27126	31.4757	1.96135
29.8569	7.18029e-09	31.5224	1.27148	31.5224	1.96176
29.9036	7.18091e-09	31.5691	1.27171	31.5691	1.96217
29.9503	7.18153e-09	31.6157	1.27194	31.6157	1.96259
29.997	7.18215e-09	31.6624	1.27216	31.6624	1.963
30.0436	7.18278e-09	31.709	1.27239	31.709	1.96342
30.0903	7.1834e-09	31.7557	1.27262	31.7557	1.96384
30.137	7.18403e-09	31.8024	1.27286	31.8024	1.96426
30.1837	7.18466e-09	31.849	1.27309	31.849	1.96469
30.2303	7.18529e-09	31.8957	1.27332	31.8957	1.96511
30.277	7.18592e-09	31.9423	1.27356	31.9424	1.96554
30.3237	7.18656e-09	31.989	1.2738	31.989	1.96597
30.3703	7.18719e-09	32.0357	1.27403	32.0357	1.9664
30.417	7.18783e-09	32.0823	1.27427	32.0823	1.96683
30.4637	7.18847e-09	32.129	1.27451	32.129	1.96727
30.5104	7.1891e-09	32.1756	1.27475	32.1756	1.9677
30.557	7.18975e-09	32.2223	1.27499	32.2223	1.96814
30.6037	7.19039e-09	32.269	1.27524	32.269	1.96858
30.6504	7.19103e-09	32.3156	1.27548	32.3156	1.96902
30.6971	7.19168e-09	32.3623	1.27573	32.3623	1.96946
30.7437	7.19233e-09	32.4089	1.27597	32.4089	1.9699
30.7904	7.19297e-09	32.4556	1.27622	32.4556	1.97035
30.8371	7.19363e-09	32.5023	1.27647	32.5023	1.97079
30.8837	7.19428e-09	32.5489	1.27672	32.5489	1.97124
30.9304	7.19493e-09	32.5956	1.27697	32.5956	1.97169
30.9771	7.19559e-09	32.6422	1.27722	32.6423	1.97214
31.0238	7.19624e-09	32.6889	1.27747	32.6889	1.97259
31.0704	7.1969e-09	32.7356	1.27773	32.7356	1.97305
31.1171	7.19756e-09	32.7822	1.27798	32.7822	1.9735
31.1638	7.19822e-09	32.8289	1.27824	32.8289	1.97396
31.2105	7.19888e-09	32.8755	1.27849	32.8756	1.97442
31.2571	7.19955e-09	32.9222	1.27875	32.9222	1.97488
31.3038	7.20022e-09	32.9689	1.27901	32.9689	1.97534
31.3505	7.20088e-09	33.0155	1.27927	33.0155	1.97581
31.3971	7.20155e-09	33.0622	1.27953	33.0622	1.97627
31.4438	7.20222e-09	33.1088	1.27979	33.1089	1.97674
31.4905	7.2029e-09	33.1555	1.28005	33.1555	1.97721
31.5372	7.20357e-09	33.2022	1.28032	33.2022	1.97768
31.5838	7.20425e-09	33.2488	1.28058	33.2488	1.97815
31.6305	7.20492e-09	33.2955	1.28085	33.2955	1.97862
31.6772	7.2056e-09	33.3422	1.28111	33.3422	1.9791
31.7238	7.20628e-09	33.3888	1.28138	33.3888	1.97957
31.7705	7.20696e-09	33.4355	1.28165	33.4355	1.98005
31.8172	7.20765e-09	33.4821	1.28192	33.4821	1.98053
31.8639	7.20833e-09	33.5288	1.28219	33.5288	1.98101
31.9105	7.20902e-09	33.5755	1.28246	33.5755	1.98149
31.9572	7.20971e-09	33.6221	1.28273	33.6221	1.98197
32.0039	7.2104e-09	33.6688	1.28301	33.6688	1.98246
32.0506	7.21109e-09	33.7154	1.28328	33.7154	1.98294
32.0972	7.21179e-09	33.7621	1.28356	33.7621	1.98343
32.1439	7.21248e-09	33.8088	1.28383	33.8088	1.98392
32.1906	7.21318e-09	33.8554	1.28411	33.8554	1.98441
32.2372	7.21388e-09	33.9021	1.28439	33.9021	1.9849
32.2839	7.21458e-09	33.9487	1.28467	33.9487	1.9854
32.3306	7.21528e-09	33.9954	1.28495	33.9954	1.98589
32.3773	7.21598e-09	34.0421	1.28523	34.0421	1.98639
32.4239	7.21669e-09	34.0887	1.28551	34.0887	1.98689
32.4706	7.21739e-09	34.1354	1.28579	34.1354	1.98738
32.5173	7.2181e-09	34.182	1.28608	34.1821	1.98788
32.5639	7.21881e-09	34.2287	1.28636	34.2287	1.98839
32.6106	7.21952e-09	34.2754	1.28665	34.2754	1.98889
32.6573	7.22024e-09	34.322	1.28693	34.322	1.98939
32.704	7.22095e-09	34.3687	1.28722	34.3687	1.9899
32.7506	7.22167e-09	34.4153	1.28751	34.4154	1.99041
32.7973	7.22239e-09	34.462	1.2878	34.462	1.99092
32.844	7.22311e-09	34.5087	1.28809	34.5087	1.99143
32.8907	7.22383e-09	34.5553	1.28838	34.5553	1.99194
32.9373	7.22455e-09	34.602	1.28867	34.602	1.99245
32.984	7.22528e-09	34.6487	1.28897	34.6487	1.99297
33.0307	7.22601e-09	34.6953	1.28926	34.6953	1.99348
33.0774	7.22674e-09	34.742	1.28955	34.742	1.994
33.124	7.22747e-09	34.7886	1.28985	34.7886	1.99452
33.1707	7.2282e-09	34.8353	1.29015	34.8353	1.99504
33.2174	7.22893e-09	34.882	1.29044	34.882	1.99556
33.264	7.22967e-09	34.9286	1.29074	34.9286	1.99608
33.3107	7.2304e-09	34.9753	1.29104	34.9753	1.9966
33.3574	7.23114e-09	35.0219	1.29134	35.0219	1.99713
33.4041	7.23189e-09	35.0686	1.29164	35.0686	1.99765
33.4507	7.23263e-09	35.1153	1.29194	35.1153	1.99818
33.4974	7.23337e-09	35.1619	1.29225	35.1619	1.99871
33.5441	7.23412e-09	35.2086	1.29255	35.2086	1.99924
33.5907	7.23487e-09	35.2552	1.29285	35.2552	1.99977
33.6374	7.23562e-09	35.3019	1.29316	35.3019	2.0003
33.6841	7.23637e-09	35.3486	1.29347	35.3486	2.00084
33.7308	7.23712e-09	35.3952	1.29377	35.3952	2.00137
33.7774	7.23788e-09	35.4419	1.29408	35.4419	2.00191
33.8241	7.23863e-09	35.4885	1.29439	35.4885	2.00245
33.8708	7.23939e-09	35.5352	1.2947	35.5352	2.00299
33.9175	7.24015e-09	35.5819	1.29501	35.5819	2.00353
33.9641	7.24091e-09	35.6285	1.29532	35.6285	2.00407
34.0108	7.24168e-09	35.6752	1.29563	35.6752	2.00461
34.0575	7.24244e-09	35.7219	1.29594	35.7219	2.00515
34.1041	7.24321e-09	35.7685	1.29626	35.7685	2.0057
34.1508	7.24398e-09	35.8152	1.29657	35.8152	2.00625
34.1975	7.24475e-09	35.8618	1.29689	35.8618	2.00679
34.2442	7.24552e-09	35.9085	1.2972	35.9085	2.00734
34.2908	7.2463e-09	35.9552	1.29752	35.9552	2.00789
34.3375	7.24707e-09	36.0018	1.29784	36.0018	2.00845
34.3842	7.24785e-09	36.0485	1.29816	36.0485	2.009
34.4309	7.24863e-09	36.0951	1.29848	36.0951	2.00955
34.4775	7.24941e-09	36.1418	1.2988	36.1418	2.01011
34.5242	7.2502e-09	36.1885	1.29912	36.1885	2.01066
34.5709	7.25098e-09	36.2351	1.29944	36.2351	2.01122
34.6176	7.25177e-09	36.2818	1.29976	36.2818	2.01178
34.6642	7.25256e-09	36.3284	1.30008	36.3284	2.01234
34.7109	7.25335e-09	36.3751	1.30041	36.3751	2.0129
34.7576	7.25414e-09	36.4218	1.30073	36.4218	2.01346
34.8042	7.25494e-09	36.4684	1.30106	36.4684	2.01403
34.8509	7.25573e-09	36.5151	1.30139	36.5151	2.01459
34.8976	7.25653e-09	36.5617	1.30171	36.5618	2.01516
34.9443	7.25733e-09	36.6084	1.30204	36.6084	2.01572
34.9909	7.25814e-09	36.6551	1.30237	36.6551	2.01629
35.0376	7.25894e-09	36.7017	1.3027	36.7017	2.01686
35.0843	7.25975e-09	36.7484	1.30303	36.7484	2.01743
35.1309	7.26055e-09	36.795	1.30336	36.7951	2.018
35.1776	7.26136e-09	36.8417	1.30369	36.8417	2.01857
35.2243	7.26218e-09	36.8884	1.30402	36.8884	2.01915
35.271	7.26299e-09	36.935	1.30436	36.935	2.01972
35.3176	7.2638e-09	36.9817	1.30469	36.9817	2.0203
35.3643	7.26462e-09	37.0284	1.30503	37.0284	2.02088
35.411	7.26544e-09	37.075	1.30536	37.075	2.02145
35.4577	7.26626e-09	37.1217	1.3057	37.1217	2.02203
35.5043	7.26709e-09	37.1683	1.30604	37.1683	2.02261
35.551	7.26791e-09	37.215	1.30637	37.215	2.0232
35.5977	7.26874e-09	37.2617	1.30671	37.2617	2.02378
35.6444	7.26957e-09	37.3083	1.30705	37.3083	2.02436
35.691	7.27039e-09	37.355	1.30739	37.355	2.02495
35.7377	7.27123e-09	37.4016	1.30773	37.4016	2.02553
35.7844	7.27206e-09	37.4483	1.30807	37.4483	2.02612
35.831	7.2729e-09	37.495	1.30842	37.495	2.02671
35.8777	7.27374e-09	37.5416	1.30876	37.5416	2.0273
35.9244	7.27458e-09	37.5883	1.3091	37.5883	2.02789
35.9711	7.27542e-09	37.6349	1.30945	37.6349	2.02848
36.0177	7.27626e-09	37.6816	1.30979	37.6816	2.02907
36.0644	7.27711e-09	37.7283	1.31014	37.7283	2.02966
36.1111	7.27796e-09	37.7749	1.31048	37.7749	2.03026
36.1578	7.27881e-09	37.8216	1.31083	37.8216	2.03085
36.2044	7.27966e-09	37.8682	1.31118	37.8682	2.03145
36.2511	7.28051e-09	37.9149	1.31153	37.9149	2.03205
36.2978	7.28137e-09	37.9616	1.31188	37.9616	2.03265
36.3444	7.28223e-09	38.0082	1.31223	38.0082	2.03325
36.3911	7.28309e-09	38.0549	1.31258	38.0549	2.03385
36.4378	7.28395e-09	38.1015	1.31293	38.1016	2.03445
36.4845	7.28482e-09	38.1482	1.31328	38.1482	2.03505
36.5311	7.28568e-09	38.1949	1.31363	38.1949	2.03565
36.5778	7.28655e-09	38.2415	1.31399	38.2415	2.03626
36.6245	7.28742e-09	38.2882	1.31434	38.2882	2.03687
36.6711	7.28829e-09	38.3348	1.3147	38.3349	2.03747
36.7178	7.28916e-09	38.3815	1.31505	38.3815	2.03808
36.7645	7.29004e-09	38.4282	1.31541	38.4282	2.03869
36.8112	7.29092e-09	38.4748	1.31576	38.4748	2.0393
36.8578	7.2918e-09	38.5215	1.31612	38.5215	2.03991
36.9045	7.29268e-09	38.5682	1.31648	38.5682	2.04052
36.9512	7.29356e-09	38.6148	1.31684	38.6148	2.04113
36.9979	7.29445e-09	38.6615	1.3172	38.6615	2.04175
37.0445	7.29534e-09	38.7081	1.31756	38.7081	2.04236
37.0912	7.29623e-09	38.7548	1.31792	38.7548	2.04298
37.1379	7.29712e-09	38.8015	1.31828	38.8015	2.04359
37.1846	7.29802e-09	38.8481	1.31864	38.8481	2.04421
37.2312	7.29891e-09	38.8948	1.31901	38.8948	2.04483
37.2779	7.29981e-09	38.9414	1.31937	38.9414	2.04545
37.3246	7.30071e-09	38.9881	1.31973	38.9881	2.04607
37.3712	7.30161e-09	39.0348	1.3201	39.0348	2.04669
37.4179	7.30252e-09	39.0814	1.32046	39.0814	2.04731
37.4646	7.30343e-09	39.1281	1.32083	39.1281	2.04794
37.5113	7.30433e-09	39.1747	1.3212	39.1747	2.04856
37.5579	7.30525e-09	39.2214	1.32156	39.2214	2.04918
37.6046	7.30616e-09	39.2681	1.32193	39.2681	2.04981
37.6513	7.30707e-09	39.3147	1.3223	39.3147	2.05044
37.6979	7.30799e-09	39.3614	1.32267	39.3614	2.05106
37.7446	7.30891e-09	39.408	1.32304	39.408	2.05169
37.7913	7.30983e-09	39.4547	1.32341	39.4547	2.05232
37.838	7.31076e-09	39.5014	1.32378	39.5014	2.05295
37.8846	7.31168e-09	39.548	1.32415	39.548	2.05358
37.9313	7.31261e-09	39.5947	1.32453	39.5947	2.05422
37.978	7.31354e-09	39.6413	1.3249	39.6414	2.05485
38.0247	7.31447e-09	39.688	1.32527	39.688	2.05548
38.0713	7.3154e-09	39.7347	1.32565	39.7347	2.05612
38.118	7.31634e-09	39.7813	1.32602	39.7813	2.05675
38.1647	7.31728e-09	39.828	1.3264	39.828	2.05739
38.2114	7.31822e-09	39.8746	1.32677	39.8747	2.05803
38.258	7.31916e-09	39.9213	1.32715	39.9213	2.05867
38.3047	7.32011e-09	39.968	1.32753	39.968	2.05931
38.3514	7.32105e-09	40.0146	1.3279	40.0146	2.05995
38.398	7.32201e-09	40.0613	1.32828	40.0613	2.06059
38.4447	7.32296e-09	40.108	1.32866	40.108	2.06123
38.4914	7.32391e-09	40.1546	1.32904	40.1546	2.06187
38.5381	7.32487e-09	40.2013	1.32942	40.2013	2.06252
38.5847	7.32582e-09	40.2479	1.3298	40.2479	2.06316
38.6314	7.32678e-09	40.2946	1.33018	40.2946	2.06381
38.6781	7.32775e-09	40.3413	1.33057	40.3413	2.06445
38.7248	7.32871e-09	40.3879	1.33095	40.3879	2.0651
38.7714	7.32968e-09	40.4346	1.33133	40.4346	2.06575
38.8181	7.33065e-09	40.4812	1.33172	40.4812	2.0664
38.8648	7.33162e-09	40.5279	1.3321	40.5279	2.06705
38.9114	7.33259e-09	40.5746	1.33249	40.5746	2.0677
38.9581	7.33357e-09	40.6212	1.33287	40.6212	2.06835
39.0048	7.33455e-09	40.6679	1.33326	40.6679	2.069
39.0515	7.33553e-09	40.7145	1.33364	40.7145	2.06965
39.0981	7.33651e-09	40.7612	1.33403	40.7612	2.0703
39.1448	7.33749e-09	40.8079	1.33442	40.8079	2.07096
39.1915	7.33848e-09	40.8545	1.33481	40.8545	2.07161
39.2381	7.33947e-09	40.9012	1.33519	40.9012	2.07227
39.2848	7.34046e-09	40.9478	1.33558	40.9478	2.07293
39.3315	7.34145e-09	40.9945	1.33597	40.9945	2.07358
39.3782	7.34245e-09	41.0412	1.33636	41.0412	2.07424
39.4248	7.34345e-09	41.0878	1.33676	41.0878	2.0749
39.4715	7.34445e-09	41.1345	1.33715	41.1345	2.07556
39.5182	7.34545e-09	41.1811	1.33754	41.1812	2.07622
39.5648	7.34646e-09	41.2278	1.33793	41.2278	2.07688
39.6115	7.34746e-09	41.2745	1.33833	41.2745	2.07755
39.6582	7.34848e-09	41.3211	1.33872	41.3211	2.07821
39.7049	7.34949e-09	41.3678	1.33911	41.3678	2.07887
39.7515	7.3505e-09	41.4145	1.33951	41.4145	2.07954
39.7982	7.35152e-09	41.4611	1.3399	41.4611	2.0802
39.8449	7.35254e-09	41.5078	1.3403	41.5078	2.08087
39.8916	7.35356e-09	41.5544	1.3407	41.5544	2.08154
39.9382	7.35458e-09	41.6011	1.34109	41.6011	2.0822
39.9849	7.35561e-09	41.6478	1.34149	41.6478	2.08287
40.0316	7.35664e-09	41.6944	1.34189	41.6944	2.08354
40.0782	7.35767e-09	41.7411	1.34229	41.7411	2.08421
40.1249	7.3587e-09	41.7877	1.34269	41.7877	2.08488
40.1716	7.35974e-09	41.8344	1.34309	41.8344	2.08555
40.2183	7.36078e-09	41.8811	1.34349	41.8811	2.08622
40.2649	7.36182e-09	41.9277	1.34389	41.9277	2.0869
40.3116	7.36286e-09	41.9744	1.34429	41.9744	2.08757
40.3583	7.3639e-09	42.021	1.34469	42.021	2.08824
40.405	7.36495e-09	42.0677	1.34509	42.0677	2.08892
40.4516	7.366e-09	42.1144	1.3455	42.1144	2.08959
40.4983	7.36705e-09	42.161	1.3459	42.161	2.09027
40.545	7.36811e-09	42.2077	1.3463	42.2077	2.09095
40.5917	7.36916e-09	42.2543	1.34671	42.2543	2.09162
40.6383	7.37022e-09	42.301	1.34711	42.301	2.0923
40.685	7.37129e-09	42.3477	1.34752	42.3477	2.09298
40.7317	7.37235e-09	42.3943	1.34792	42.3943	2.09366
40.7783	7.37342e-09	42.441	1.34833	42.441	2.09434
40.825	7.37449e-09	42.4876	1.34874	42.4876	2.09502
40.8717	7.37556e-09	42.5343	1.34915	42.5343	2.0957
40.9184	7.37663e-09	42.581	1.34955	42.581	2.09639
40.965	7.37771e-09	42.6276	1.34996	42.6276	2.09707
41.0117	7.37878e-09	42.6743	1.35037	42.6743	2.09775
41.0584	7.37987e-09	42.7209	1.35078	42.721	2.09844
41.105	7.38095e-09	42.7676	1.35119	42.7676	2.09912
41.1517	7.38204e-09	42.8143	1.3516	42.8143	2.09981
41.1984	7.38313e-09	42.8609	1.35201	42.8609	2.1005
41.2451	7.38422e-09	42.9076	1.35242	42.9076	2.10118
41.2917	7.38531e-09	42.9543	1.35283	42.9543	2.10187
41.3384	7.38641e-09	43.0009	1.35325	43.0009	2.10256
41.3851	7.38751e-09	43.0476	1.35366	43.0476	2.10325
41.4318	7.38861e-09	43.0942	1.35407	43.0942	2.10394
41.4784	7.38971e-09	43.1409	1.35448	43.1409	2.10463
41.5251	7.39082e-09	43.1876	1.3549	43.1876	2.10532
41.5718	7.39192e-09	43.2342	1.35531	43.2342	2.10601
41.6185	7.39304e-09	43.2809	1.35573	43.2809	2.1067
41.6651	7.39415e-09	43.3275	1.35614	43.3275	2.1074
41.7118	7.39526e-09	43.3742	1.35656	43.3742	2.10809
41.7585	7.39639e-09	43.4209	1.35698	43.4209	2.10878
41.8051	7.39751e-09	43.4675	1.35739	43.4675	2.10948
41.8518	7.39863e-09	43.5142	1.35781	43.5142	2.11017
41.8985	7.39976e-09	43.5608	1.35823	43.5608	2.11087
41.9452	7.40089e-09	43.6075	1.35865	43.6075	2.11157
41.9918	7.40202e-09	43.6542	1.35907	43.6542	2.11226
42.0385	7.40315e-09	43.7008	1.35949	43.7008	2.11296
42.0852	7.40429e-09	43.7475	1.35991	43.7475	2.11366
42.1319	7.40543e-09	43.7941	1.36033	43.7941	2.11436
42.1785	7.40657e-09	43.8408	1.36075	43.8408	2.11506
42.2252	7.40772e-09	43.8875	1.36117	43.8875	2.11576
42.2719	7.40886e-09	43.9341	1.36159	43.9341	2.11646
42.3185	7.41001e-09	43.9808	1.36201	43.9808	2.11716
42.3652	7.41116e-09	44.0274	1.36243	44.0274	2.11786
42.4119	7.41232e-09	44.0741	1.36286	44.0741	2.11857
42.4586	7.41348e-09	44.1208	1.36328	44.1208	2.11927
42.5052	7.41464e-09	44.1674	1.3637	44.1674	2.11997
42.5519	7.4158e-09	44.2141	1.36413	44.2141	2.12068
42.5986	7.41697e-09	44.2607	1.36455	44.2608	2.12138
42.6452	7.41813e-09	44.3074	1.36498	44.3074	2.12209
42.6919	7.4193e-09	44.3541	1.3654	44.3541	2.1228
42.7386	7.42048e-09	44.4007	1.36583	44.4007	2.1235
42.7853	7.42165e-09	44.4474	1.36626	44.4474	2.12421
42.8319	7.42283e-09	44.4941	1.36668	44.4941	2.12492
42.8786	7.42401e-09	44.5407	1.36711	44.5407	2.12562
42.9253	7.4252e-09	44.5874	1.36754	44.5874	2.12633
42.972	7.42638e-09	44.634	1.36797	44.634	2.12704
43.0186	7.42758e-09	44.6807	1.36839	44.6807	2.12775
43.0653	7.42877e-09	44.7274	1.36882	44.7274	2.12846
43.112	7.42996e-09	44.774	1.36925	44.774	2.12918
43.1587	7.43116e-09	44.8207	1.36968	44.8207	2.12989
43.2053	7.43236e-09	44.8673	1.37011	44.8673	2.1306
43.252	7.43356e-09	44.914	1.37054	44.914	2.13131
[truncated: 4,358 more rows]
