# Supplementary material for: Spontaneously established reverse electric field to enhance the performance of triboelectric nanogenerators via improving Coulombic efficiency
Source: Nat Commun. 2024 May 16;15:4167. doi: 10.1038/s41467-024-48456-1 (PMC11099027; doi:10.1038/s41467-024-48456-1)
Supplement: Supplementary file 3 — Source Data [file 41467_2024_48456_MOESM3_ESM.zip › Source Data/Source Data Fig. 2.xlsx]

## Sheet: 2b
Time (s)	Output charge (nC)	Time (s)	Output current (μA)
0	0.114	0	0.01064
0.001	-0.215	0.001	0.00176
0.002	-0.215	0.002	0.00143
0.003	-0.215	0.003	0.000772
0.004	0.443	0.004	0.00373
0.005	-0.215	0.005	0.00275
0.006	0.114	0.006	0.00176
0.007	-0.215	0.007	0.00801
0.008	-0.215	0.008	0.01097
0.009	-0.215	0.009	0.01196
0.01	-0.215	0.01	0.01623
0.011	-0.215	0.011	0.01196
0.012	0.114	0.012	0.01591
0.013	0.114	0.013	0.01854
0.014	-0.215	0.014	0.01459
0.015	-0.544	0.015	0.01953
0.016	-0.215	0.016	0.02413
0.017	0.114	0.017	0.02216
0.018	-0.215	0.018	0.01788
0.019	-0.215	0.019	0.0136
0.02	-0.215	0.02	0.01722
0.021	0.114	0.021	0.02347
0.022	0.114	0.022	0.02183
0.023	0.114	0.023	0.01656
0.024	0.114	0.024	0.01722
0.025	-0.215	0.025	0.01788
0.026	0.114	0.026	0.02216
0.027	0.114	0.027	0.02051
0.028	-0.215	0.028	0.01821
0.029	-0.215	0.029	0.01393
0.03	0.443	0.03	0.01196
0.031	0.114	0.031	0.00998
0.032	-0.544	0.032	0.00998
0.033	0.114	0.033	0.00834
0.034	0.114	0.034	0.00768
0.035	-0.215	0.035	0.00966
0.036	0.114	0.036	0.01262
0.037	0.114	0.037	0.01327
0.038	0.114	0.038	0.01295
0.039	-0.215	0.039	0.01196
0.04	0.443	0.04	0.00768
0.041	0.114	0.041	0.01262
0.042	0.114	0.042	0.02018
0.043	0.443	0.043	0.01953
0.044	-0.215	0.044	0.01887
0.045	0.114	0.045	0.01623
0.046	-0.215	0.046	0.0136
0.047	0.114	0.047	0.01393
0.048	0.114	0.048	0.01426
0.049	0.114	0.049	0.00538
0.05	-0.215	0.05	0.00406
0.051	0.114	0.051	0.00308
0.052	-0.215	0.052	0.0011
0.053	-0.215	0.053	-0.00219
0.054	-0.215	0.054	-0.00778
0.055	-0.215	0.055	-0.00976
0.056	-0.215	0.056	-0.01074
0.057	-0.215	0.057	-0.01436
0.058	-0.215	0.058	-0.01469
0.059	-0.215	0.059	-0.01107
0.06	-0.215	0.06	-0.00976
0.061	0.114	0.061	-0.01107
0.062	-0.215	0.062	-0.00943
0.063	-0.215	0.063	-0.00811
0.064	-0.215	0.064	-0.00548
0.065	-0.215	0.065	-0.00482
0.066	0.443	0.066	-0.00482
0.067	-0.215	0.067	-0.00482
0.068	0.114	0.068	-0.00548
0.069	0.114	0.069	-0.0012
0.07	-0.215	0.07	0.000443
0.071	-0.544	0.071	-0.00153
0.072	0.114	0.072	-0.00285
0.073	-0.215	0.073	-0.00515
0.074	0.114	0.074	-0.00647
0.075	-0.215	0.075	-0.00844
0.076	-0.215	0.076	-0.01074
0.077	-0.544	0.077	-0.01305
0.078	-0.215	0.078	-0.01666
0.079	-0.215	0.079	-0.01798
0.08	-0.873	0.08	-0.02094
0.081	-0.215	0.081	-0.02588
0.082	-0.215	0.082	-0.03311
0.083	-0.873	0.083	-0.03443
0.084	-0.544	0.084	-0.03509
0.085	-0.215	0.085	-0.03608
0.086	-0.215	0.086	-0.03608
0.087	-0.873	0.087	-0.03542
0.088	-0.215	0.088	-0.03542
0.089	-0.873	0.089	-0.03575
0.09	-0.544	0.09	-0.03443
0.091	-0.544	0.091	-0.03311
0.092	-0.544	0.092	-0.02917
0.093	-0.544	0.093	-0.02752
0.094	-0.544	0.094	-0.02291
0.095	-0.544	0.095	-0.01765
0.096	-0.544	0.096	-0.01469
0.097	-0.873	0.097	-0.02193
0.098	-0.544	0.098	-0.01173
0.099	-0.544	0.099	-0.00318
0.1	-0.544	0.1	0.00176
0.101	-1.531	0.101	0.00275
0.102	-0.544	0.102	0.00505
0.103	-0.544	0.103	0.00604
0.104	-0.544	0.104	0.00637
0.105	-0.215	0.105	0.00538
0.106	-0.873	0.106	0.00571
0.107	-0.215	0.107	0.00571
0.108	-0.215	0.108	0.00373
0.109	-0.544	0.109	0.00176
0.11	-0.215	0.11	0.00143
0.111	-0.544	0.111	0.000443
0.112	-0.215	0.112	-0.00219
0.113	-0.873	0.113	-0.00383
0.114	-0.544	0.114	-0.00351
0.115	-0.544	0.115	-0.00449
0.116	-0.215	0.116	-0.00614
0.117	-0.544	0.117	-0.00679
0.118	-0.215	0.118	-0.00548
0.119	-0.215	0.119	-0.00482
0.12	-0.544	0.12	-0.00515
0.121	-0.215	0.121	-0.00449
0.122	-0.215	0.122	-0.00318
0.123	-0.215	0.123	-0.00548
0.124	-0.215	0.124	-0.00647
0.125	-0.544	0.125	-0.00515
0.126	-0.873	0.126	-0.0035
0.127	-0.544	0.127	-0.00318
0.128	-0.215	0.128	-0.00614
0.129	-0.215	0.129	-0.00515
0.13	-0.873	0.13	-0.00482
0.131	-0.873	0.131	-0.00482
0.132	-0.215	0.132	-0.00383
0.133	-0.873	0.133	-0.00482
0.134	-0.215	0.134	-0.00548
0.135	-0.544	0.135	-0.00679
0.136	-0.544	0.136	-0.00548
0.137	-0.873	0.137	-0.00679
0.138	-0.873	0.138	-0.01206
0.139	-0.544	0.139	-0.00581
0.14	-0.873	0.14	-0.00153
0.141	-0.544	0.141	-0.000215
0.142	-0.544	0.142	0.000114
0.143	-0.544	0.143	0.0011
0.144	-0.873	0.144	0.00143
0.145	-0.873	0.145	0.00209
0.146	-0.544	0.146	0.00242
0.147	-0.215	0.147	0.00143
0.148	-0.873	0.148	0.00143
0.149	-0.544	0.149	0.00176
0.15	-0.873	0.15	0.000772
0.151	-0.544	0.151	0.000443
0.152	-0.544	0.152	0.000772
0.153	-0.544	0.153	-0.000215
0.154	-0.873	0.154	-0.000873
0.155	-0.873	0.155	-0.000873
0.156	-0.544	0.156	-0.000215
0.157	-0.873	0.157	-0.000873
0.158	-0.544	0.158	0.000772
0.159	-0.544	0.159	0.00209
0.16	-0.544	0.16	0.00275
0.161	-0.544	0.161	0.00242
0.162	-0.544	0.162	0.00275
0.163	-0.544	0.163	0.0034
0.164	-0.544	0.164	0.0034
0.165	-0.873	0.165	0.00308
0.166	-0.873	0.166	0.00275
0.167	-0.544	0.167	0.00307
0.168	-0.544	0.168	0.00242
0.169	-0.544	0.169	0.00143
0.17	-0.215	0.17	0.00143
0.171	-0.873	0.171	0.0011
0.172	-0.215	0.172	0.000443
0.173	-0.215	0.173	-0.000215
0.174	-0.544	0.174	-0.000215
0.175	-0.873	0.175	-0.000215
0.176	-0.215	0.176	0.000443
0.177	-0.544	0.177	0.000443
0.178	-0.215	0.178	0.00209
0.179	-0.215	0.179	0.00242
0.18	-0.215	0.18	0.0034
0.181	-0.215	0.181	0.00373
0.182	-0.544	0.182	0.00406
0.183	-0.215	0.183	0.00406
0.184	-0.544	0.184	0.00406
0.185	-0.215	0.185	0.00373
0.186	-0.215	0.186	0.00373
0.187	-0.544	0.187	0.00307
0.188	-0.544	0.188	0.00242
0.189	-0.873	0.189	0.00242
0.19	-0.544	0.19	0.00176
0.191	-0.215	0.191	0.000443
0.192	-0.873	0.192	-0.000215
0.193	0.114	0.193	-0.000873
0.194	-0.215	0.194	-0.0012
0.195	-0.544	0.195	-0.00153
0.196	0.114	0.196	-0.00153
0.197	-0.544	0.197	-0.00186
0.198	-0.544	0.198	-0.000544
0.199	-0.215	0.199	0.000772
0.2	-0.215	0.2	0.00143
0.201	-0.544	0.201	0.00209
0.202	-0.873	0.202	0.00209
0.203	-1.202	0.203	0.00275
0.204	-0.544	0.204	0.00242
0.205	-0.544	0.205	0.00275
0.206	-0.544	0.206	0.00242
0.207	-0.544	0.207	0.00209
0.208	-0.544	0.208	0.00176
0.209	-0.544	0.209	0.00209
0.21	-0.215	0.21	0.00143
0.211	-0.544	0.211	0.0011
0.212	-0.873	0.212	0.0011
0.213	-0.544	0.213	0.00143
0.214	-0.544	0.214	0.00143
0.215	-0.544	0.215	0.000772
0.216	-0.544	0.216	0.000443
0.217	-0.215	0.217	-0.000215
0.218	-0.873	0.218	0.000114
0.219	-0.215	0.219	0.000114
0.22	-0.544	0.22	0.00143
0.221	-0.873	0.221	0.00176
0.222	-0.215	0.222	0.00308
0.223	-0.544	0.223	0.00406
0.224	-0.544	0.224	0.00373
0.225	-0.873	0.225	0.00275
0.226	-0.873	0.226	0.00209
0.227	-0.215	0.227	0.0011
0.228	-0.873	0.228	0.000443
0.229	-0.873	0.229	-0.000873
0.23	-0.544	0.23	-0.00153
0.231	-0.544	0.231	-0.00252
0.232	-0.544	0.232	-0.00318
0.233	-0.544	0.233	-0.00449
0.234	-0.544	0.234	-0.00548
0.235	-0.544	0.235	-0.00614
0.236	-0.544	0.236	-0.00679
0.237	-0.544	0.237	-0.00745
0.238	-0.544	0.238	-0.00745
0.239	-0.544	0.239	-0.00679
0.24	-0.544	0.24	-0.00614
0.241	-0.544	0.241	-0.00712
0.242	-0.544	0.242	-0.00581
0.243	-0.873	0.243	-0.00482
0.244	-0.544	0.244	-0.00383
0.245	-0.873	0.245	-0.00252
0.246	-0.873	0.246	0.000772
0.247	-0.873	0.247	0.0034
0.248	-0.544	0.248	0.00604
0.249	-0.215	0.249	0.009
0.25	-0.544	0.25	0.01163
0.251	-0.544	0.251	0.01426
0.252	-0.215	0.252	0.01722
0.253	-0.544	0.253	0.02084
0.254	-0.544	0.254	0.02479
0.255	-0.215	0.255	0.02808
0.256	-0.215	0.256	0.03104
0.257	-0.544	0.257	0.03301
0.258	-0.215	0.258	0.03565
0.259	-0.215	0.259	0.03828
0.26	-0.215	0.26	0.03959
0.261	-0.215	0.261	0.03992
0.262	-0.215	0.262	0.03762
0.263	-0.544	0.263	0.03499
0.264	-0.215	0.264	0.03236
0.265	-0.544	0.265	0.03038
0.266	-0.215	0.266	0.02874
0.267	0.114	0.267	0.02709
0.268	0.772	0.268	0.02643
0.269	-0.215	0.269	0.02611
0.27	-0.215	0.27	0.02874
0.271	-0.215	0.271	0.03104
0.272	0.772	0.272	0.03301
0.273	-0.215	0.273	0.03499
0.274	0.114	0.274	0.03959
0.275	0.114	0.275	0.04749
0.276	0.114	0.276	0.05572
0.277	1.101	0.277	0.06197
0.278	0.114	0.278	0.06822
0.279	0.772	0.279	0.12546
0.28	0.772	0.28	0.10572
0.281	1.101	0.281	0.09421
0.282	1.101	0.282	0.12086
0.283	1.101	0.283	0.10901
0.284	1.101	0.284	0.13138
0.285	1.43	0.285	0.12645
0.286	1.43	0.286	0.13007
0.287	2.417	0.287	0.1406
0.288	2.088	0.288	0.14553
0.289	1.759	0.289	0.12546
0.29	2.088	0.29	0.17053
0.291	2.746	0.291	0.14027
0.292	2.746	0.292	0.18402
0.293	2.746	0.293	0.16132
0.294	3.075	0.294	0.13928
0.295	3.404	0.295	0.19258
0.296	3.404	0.296	0.17613
0.297	3.733	0.297	0.15606
0.298	4.062	0.298	0.23995
0.299	4.72	0.299	0.19883
0.3	4.062	0.3	0.1804
0.301	4.062	0.301	0.25015
0.302	4.72	0.302	0.21363
0.303	5.049	0.303	0.22581
0.304	5.378	0.304	0.22548
0.305	5.707	0.305	0.28338
0.306	5.707	0.306	0.26496
0.307	6.694	0.307	0.31793
0.308	7.023	0.308	0.33076
0.309	7.023	0.309	0.34523
0.31	7.023	0.31	0.40741
0.311	8.339	0.311	0.35313
0.312	8.339	0.312	0.36234
0.313	8.997	0.313	0.32944
0.314	8.997	0.314	0.41333
0.315	8.997	0.315	0.39721
0.316	9.326	0.316	0.38833
0.317	9.984	0.317	0.37682
0.318	10.313	0.318	0.36958
0.319	10.971	0.319	0.41958
0.32	11.958	0.32	0.44294
0.321	11.629	0.321	0.42748
0.322	12.287	0.322	0.46828
0.323	12.945	0.323	0.51631
0.324	13.603	0.324	0.52223
0.325	14.261	0.325	0.44492
0.326	14.59	0.326	0.6206
0.327	16.235	0.327	0.51006
0.328	15.577	0.328	0.64659
0.329	16.564	0.329	0.51993
0.33	17.222	0.33	0.4617
0.331	17.88	0.331	0.50381
0.332	18.209	0.332	0.66271
0.333	18.867	0.333	0.66469
0.334	19.196	0.334	0.54131
0.335	20.183	0.335	0.80517
0.336	20.183	0.336	0.55645
0.337	21.828	0.337	0.58902
0.338	22.486	0.338	0.47255
0.339	23.473	0.339	0.75319
0.34	23.802	0.34	0.69792
0.341	24.46	0.341	0.59593
0.342	25.118	0.342	0.79003
0.343	25.447	0.343	0.61468
0.344	26.105	0.344	0.74299
0.345	26.763	0.345	0.54131
0.346	27.421	0.346	0.69035
0.347	27.75	0.347	0.52519
0.348	28.737	0.348	0.62587
0.349	29.395	0.349	0.72358
0.35	30.382	0.35	0.67324
0.351	31.04	0.351	0.82326
0.352	31.369	0.352	0.62225
0.353	32.027	0.353	0.77062
0.354	33.014	0.354	0.70713
0.355	34.001	0.355	0.56171
0.356	34.659	0.356	0.90354
0.357	35.646	0.357	0.66567
0.358	28.737	0.358	0.63541
0.359	36.962	0.359	0.67094
0.36	32.685	0.36	0.56763
0.361	38.607	0.361	0.97888
0.362	39.265	0.362	0.79563
0.363	39.923	0.363	0.85254
0.364	40.91	0.364	0.75022
0.365	42.226	0.365	0.58671
0.366	42.555	0.366	0.86998
0.367	44.529	0.367	0.97065
0.368	44.529	0.368	0.74792
0.369	45.845	0.369	0.85616
0.37	43.542	0.37	1.01934
0.371	47.49	0.371	0.80418
0.372	47.161	0.372	0.95256
0.373	49.793	0.373	0.98348
0.374	50.122	0.374	0.83576
0.375	51.438	0.375	0.96045
0.376	52.425	0.376	1.06606
0.377	51.438	0.377	0.81076
0.378	53.741	0.378	0.97427
0.379	55.057	0.379	0.87623
0.38	55.386	0.38	0.80616
0.381	56.702	0.381	0.87722
0.382	57.689	0.382	0.7976
0.383	58.676	0.383	0.88906
0.384	57.689	0.384	1.02921
0.385	59.992	0.385	0.73476
0.386	61.308	0.386	0.82655
0.387	61.637	0.387	0.84103
0.388	62.953	0.388	0.84366
0.389	63.94	0.389	0.85254
0.39	64.927	0.39	0.8384
0.391	64.927	0.391	0.76865
0.392	66.243	0.392	0.90025
0.393	66.901	0.393	0.66798
0.394	67.23	0.394	0.87623
0.395	69.204	0.395	0.919
0.396	67.23	0.396	0.89531
0.397	70.191	0.397	0.96111
0.398	71.836	0.398	0.71864
0.399	72.494	0.399	0.83478
0.4	73.152	0.4	0.95289
0.401	73.481	0.401	0.78674
0.402	75.455	0.402	0.93019
0.403	75.784	0.403	0.89959
0.404	77.429	0.404	0.86143
0.405	77.429	0.405	0.96341
0.406	78.086	0.406	0.87195
0.407	80.06	0.407	0.83642
0.408	80.718	0.408	0.95651
0.409	81.376	0.409	0.96177
0.41	82.363	0.41	0.87426
0.411	84.008	0.411	1.02954
0.412	84.008	0.412	0.99368
0.413	85.653	0.413	0.99632
0.414	87.298	0.414	0.97493
0.415	87.298	0.415	1.00816
0.416	81.047	0.416	1.09403
0.417	89.601	0.417	0.97921
0.418	90.588	0.418	0.99664
0.419	86.64	0.419	1.00915
0.42	92.562	0.42	1.13745
0.421	94.207	0.421	0.98875
0.422	88.614	0.422	1.01375
0.423	96.51	0.423	1.13548
0.424	97.826	0.424	1.18516
0.425	98.155	0.425	1.08416
0.426	99.8	0.426	0.99335
0.427	99.8	0.427	1.19963
0.428	102.103	0.428	1.02888
0.429	102.761	0.429	0.95914
0.43	103.09	0.43	1.23122
0.431	104.735	0.431	1.09074
0.432	105.722	0.432	0.99434
0.433	106.38	0.433	1.21806
0.434	107.696	0.434	0.8384
0.435	84.666	0.435	0.87853
0.436	110.328	0.436	0.85123
0.437	105.722	0.437	1.12923
0.438	111.973	0.438	0.90058
0.439	111.973	0.439	0.68048
0.44	112.96	0.44	0.87952
0.441	113.947	0.441	1.00059
0.442	111.315	0.442	0.78016
0.443	116.579	0.443	0.90091
0.444	116.908	0.444	0.69101
0.445	117.237	0.445	0.9496
0.446	118.553	0.446	1.06869
0.447	119.54	0.447	0.88018
0.448	120.198	0.448	0.79793
0.449	109.67	0.449	0.87031
0.45	121.843	0.45	0.7601
0.451	116.908	0.451	0.92558
0.452	123.488	0.452	0.68837
0.453	124.804	0.453	0.8259
0.454	125.133	0.454	0.76437
0.455	126.12	0.455	0.75713
0.456	127.107	0.456	0.86669
0.457	127.107	0.457	0.69627
0.458	128.094	0.458	0.92887
0.459	129.081	0.459	0.69199
0.46	129.41	0.46	0.84596
0.461	131.055	0.461	0.82491
0.462	131.384	0.462	0.70285
0.463	132.7	0.463	0.88742
0.464	131.384	0.464	0.69495
0.465	134.674	0.465	0.78576
0.466	125.462	0.466	0.91735
0.467	136.319	0.467	0.70548
0.468	136.977	0.468	0.77128
0.469	136.977	0.469	0.88577
0.47	138.622	0.47	0.67489
0.471	138.622	0.471	0.78345
0.472	139.938	0.472	0.77358
0.473	139.938	0.473	0.67752
0.474	141.583	0.474	0.97756
0.475	141.583	0.475	0.74069
0.476	143.557	0.476	0.95914
0.477	143.228	0.477	0.6887
0.478	144.215	0.478	0.70779
0.479	145.202	0.479	0.7374
0.48	145.86	0.48	0.67423
0.481	146.518	0.481	0.79431
0.482	147.505	0.482	0.61468
0.483	148.163	0.483	0.74891
0.484	149.15	0.484	0.78674
0.485	149.479	0.485	0.64166
0.486	150.137	0.486	0.91571
0.487	140.596	0.487	0.68673
0.488	151.782	0.488	0.63574
0.489	151.782	0.489	0.61238
0.49	152.769	0.49	0.55151
0.491	154.085	0.491	0.78642
0.492	154.414	0.492	0.58375
0.493	155.072	0.493	0.82886
0.494	155.401	0.494	0.61402
0.495	156.059	0.495	0.71075
0.496	157.046	0.496	0.54296
0.497	151.124	0.497	0.63574
0.498	158.362	0.498	0.51368
0.499	158.362	0.499	0.75286
0.5	159.349	0.5	0.55085
0.501	160.007	0.501	0.60876
0.502	160.336	0.502	0.49032
0.503	158.033	0.503	0.59264
0.504	161.652	0.504	0.68114
0.505	160.994	0.505	0.60974
0.506	162.309	0.506	0.54164
0.507	163.296	0.507	0.63573
0.508	163.954	0.508	0.63442
0.509	164.941	0.509	0.56599
0.51	163.954	0.51	0.47354
0.511	165.599	0.511	0.58902
0.512	166.257	0.512	0.55678
0.513	166.586	0.513	0.55381
0.514	166.257	0.514	0.50315
0.515	167.902	0.515	0.43636
0.516	168.231	0.516	0.58704
0.517	168.56	0.517	0.50611
0.518	168.889	0.518	0.55645
0.519	166.586	0.519	0.52453
0.52	170.205	0.52	0.57816
0.521	170.863	0.521	0.59856
0.522	171.521	0.522	0.56369
0.523	172.508	0.523	0.6841
0.524	173.495	0.524	0.61994
0.525	173.824	0.525	0.73674
0.526	174.482	0.526	0.62817
0.527	174.811	0.527	0.7068
0.528	176.127	0.528	0.57388
0.529	176.127	0.529	0.6887
0.53	177.114	0.53	0.55414
0.531	176.456	0.531	0.69693
0.532	178.43	0.532	0.64199
0.533	175.469	0.533	0.62554
0.534	179.417	0.534	0.57915
0.535	179.746	0.535	0.50677
0.536	180.404	0.536	0.56369
0.537	181.391	0.537	0.69463
0.538	182.049	0.538	0.54592
0.539	182.049	0.539	0.65712
0.54	182.707	0.54	0.60218
0.541	183.365	0.541	0.59231
0.542	182.707	0.542	0.59461
0.543	184.681	0.543	0.45084
0.544	185.01	0.544	0.55941
0.545	185.997	0.545	0.43669
0.546	185.997	0.546	0.6637
0.547	179.746	0.547	0.4663
0.548	187.313	0.548	0.62751
0.549	187.642	0.549	0.46597
0.55	188.3	0.55	0.49854
0.551	189.287	0.551	0.49723
0.552	189.616	0.552	0.39688
0.553	190.274	0.553	0.45742
0.554	190.603	0.554	0.38669
0.555	189.945	0.555	0.71766
0.556	191.919	0.556	0.50315
0.557	191.261	0.557	0.38998
0.558	193.235	0.558	0.5423
0.559	193.235	0.559	0.5117
0.56	193.893	0.56	0.4538
0.561	193.564	0.561	0.50282
0.562	194.551	0.562	0.41037
0.563	194.551	0.563	0.43077
0.564	195.538	0.564	0.5298
0.565	195.867	0.565	0.49624
0.566	196.525	0.566	0.38669
0.567	196.525	0.567	0.34194
0.568	197.183	0.568	0.58211
0.569	198.17	0.569	0.40741
0.57	197.841	0.57	0.41629
0.571	198.828	0.571	0.49328
0.572	199.486	0.572	0.37254
0.573	199.157	0.573	0.45248
0.574	200.473	0.574	0.45939
0.575	200.144	0.575	0.38307
0.576	200.473	0.576	0.36596
0.577	200.802	0.577	0.31825
0.578	201.131	0.578	0.59329
0.579	202.118	0.579	0.40807
0.58	201.789	0.58	0.37056
0.581	202.447	0.581	0.45545
0.582	202.447	0.582	0.38899
0.583	203.105	0.583	0.33207
0.584	204.092	0.584	0.48407
0.585	204.421	0.585	0.40708
0.586	204.421	0.586	0.34885
0.587	204.75	0.587	0.47453
0.588	205.737	0.588	0.34622
0.589	205.408	0.589	0.4186
0.59	206.066	0.59	0.32845
0.591	206.724	0.591	0.32944
0.592	206.724	0.592	0.42551
0.593	207.382	0.593	0.3959
0.594	207.382	0.594	0.2972
0.595	207.711	0.595	0.36859
0.596	208.04	0.596	0.2893
0.597	208.369	0.597	0.44985
0.598	209.027	0.598	0.32286
0.599	209.356	0.599	0.33207
0.6	208.698	0.6	0.26989
0.601	209.685	0.601	0.32977
0.602	209.685	0.602	0.30082
0.603	210.672	0.603	0.27483
0.604	210.672	0.604	0.32516
0.605	210.672	0.605	0.38668
0.606	211.659	0.606	0.2745
0.607	211.659	0.607	0.25838
0.608	211.659	0.608	0.22285
0.609	212.646	0.609	0.24226
0.61	212.317	0.61	0.42255
0.611	213.304	0.611	0.29325
0.612	212.975	0.612	0.22219
0.613	213.304	0.613	0.25936
0.614	212.975	0.614	0.27581
0.615	213.962	0.615	0.21923
0.616	214.291	0.616	0.19718
0.617	213.962	0.617	0.40445
0.618	214.291	0.618	0.34622
0.619	214.62	0.619	0.24423
0.62	214.62	0.62	0.19751
0.621	214.62	0.621	0.19389
0.622	214.949	0.622	0.16988
0.623	214.949	0.623	0.15573
0.624	215.278	0.624	0.34359
0.625	215.936	0.625	0.23403
0.626	215.936	0.626	0.19981
0.627	215.936	0.627	0.16198
0.628	215.936	0.628	0.1429
0.629	216.923	0.629	0.13303
0.63	216.594	0.63	0.12711
0.631	216.594	0.631	0.28009
0.632	216.923	0.632	0.26627
0.633	217.252	0.633	0.16198
0.634	217.252	0.634	0.12086
0.635	217.252	0.635	0.10506
0.636	217.581	0.636	0.10901
0.637	217.581	0.637	0.12151
0.638	217.252	0.638	0.10342
0.639	217.91	0.639	0.09388
0.64	218.239	0.64	0.2314
0.641	218.239	0.641	0.24456
0.642	218.568	0.642	0.14093
0.643	218.239	0.643	0.0998
0.644	218.568	0.644	0.08664
0.645	218.568	0.645	0.0794
0.646	218.239	0.646	0.08171
0.647	218.568	0.647	0.0998
0.648	219.226	0.648	0.07776
0.649	218.897	0.649	0.06756
0.65	218.897	0.65	0.06164
0.651	219.226	0.651	0.05835
0.652	219.555	0.652	0.12151
0.653	219.226	0.653	0.16889
0.654	219.226	0.654	0.10638
0.655	219.555	0.655	0.06591
0.656	219.226	0.656	0.04979
0.657	219.555	0.657	0.0419
0.658	219.555	0.658	0.03795
0.659	218.897	0.659	0.03532
0.66	219.555	0.66	0.03269
0.661	219.555	0.661	0.02972
0.662	219.555	0.662	0.0294
0.663	219.555	0.663	0.02676
0.664	219.884	0.664	0.02314
0.665	219.884	0.665	0.0192
0.666	219.226	0.666	0.01525
0.667	219.555	0.667	0.08105
0.668	219.884	0.668	0.04552
0.669	219.555	0.669	0.02018
0.67	219.226	0.67	0.009
0.671	219.884	0.671	0.00373
0.672	219.884	0.672	0.000114
0.673	219.555	0.673	-0.0012
0.674	219.555	0.674	-0.00285
0.675	219.555	0.675	-0.00252
0.676	219.226	0.676	-0.00285
0.677	218.897	0.677	-0.00219
0.678	219.555	0.678	-0.00219
0.679	219.226	0.679	-0.0012
0.68	219.555	0.68	-0.000544
0.681	219.555	0.681	-0.000544
0.682	219.555	0.682	0.000114
0.683	219.555	0.683	0.000114
0.684	219.555	0.684	0.000443
0.685	219.226	0.685	0.000114
0.686	219.555	0.686	-0.000544
0.687	219.555	0.687	-0.000873
0.688	219.555	0.688	-0.0012
0.689	219.555	0.689	-0.00186
0.69	219.884	0.69	-0.00252
0.691	219.226	0.691	-0.00351
0.692	219.555	0.692	-0.00416
0.693	219.226	0.693	-0.00515
0.694	219.555	0.694	-0.00614
0.695	219.555	0.695	-0.00712
0.696	219.555	0.696	-0.00778
0.697	219.555	0.697	-0.01272
0.698	219.555	0.698	-0.01666
0.699	219.226	0.699	-0.02226
0.7	219.226	0.7	-0.02653
0.701	219.226	0.701	-0.0318
0.702	218.897	0.702	-0.03805
0.703	219.226	0.703	-0.04529
0.704	218.897	0.704	-0.05253
0.705	218.897	0.705	-0.06075
0.706	219.226	0.706	-0.06898
0.707	218.897	0.707	-0.0772
0.708	218.568	0.708	-0.08477
0.709	218.897	0.709	-0.09069
0.71	218.568	0.71	-0.09529
0.711	217.91	0.711	-0.09891
0.712	218.239	0.712	-0.10056
0.713	218.239	0.713	-0.10089
0.714	218.239	0.714	-0.10023
0.715	217.91	0.715	-0.09727
0.716	217.581	0.716	-0.09365
0.717	217.581	0.717	-0.08839
0.718	217.581	0.718	-0.08378
0.719	217.581	0.719	-0.0772
0.72	217.252	0.72	-0.07128
0.721	217.581	0.721	-0.06536
0.722	217.252	0.722	-0.05878
0.723	217.581	0.723	-0.05022
0.724	217.252	0.724	-0.04167
0.725	216.923	0.725	-0.01239
0.726	217.252	0.726	-0.01666
0.727	217.252	0.727	-0.01732
0.728	217.252	0.728	-0.01304
0.729	216.923	0.729	-0.01107
0.73	217.252	0.73	-0.01008
0.731	217.252	0.731	0.00439
0.732	216.923	0.732	-0.00416
0.733	217.252	0.733	-0.0091
0.734	216.923	0.734	-0.01074
0.735	217.252	0.735	-0.00877
0.736	216.923	0.736	-0.00877
0.737	216.923	0.737	0.0011
0.738	216.923	0.738	0.00176
0.739	216.594	0.739	-0.00416
0.74	217.252	0.74	-0.00712
0.741	216.923	0.741	-0.00647
0.742	217.252	0.742	-0.00646
0.743	216.594	0.743	0.00538
0.744	217.252	0.744	-0.000873
0.745	217.252	0.745	-0.00416
0.746	217.581	0.746	0.01459
0.747	216.923	0.747	0.00406
0.748	216.594	0.748	-0.00153
0.749	217.252	0.749	-0.00351
0.75	216.923	0.75	-0.00318
0.751	217.252	0.751	-0.00285
0.752	216.923	0.752	-0.00252
0.753	217.252	0.753	-0.00383
0.754	216.923	0.754	-0.00515
0.755	217.252	0.755	-0.00515
0.756	216.923	0.756	-0.00515
0.757	216.923	0.757	-0.00482
0.758	217.581	0.758	0.00472
0.759	216.923	0.759	0.0011
0.76	217.252	0.76	-0.000215
0.761	216.594	0.761	0.00143
0.762	216.923	0.762	0.00176
0.763	217.581	0.763	0.00176
0.764	217.252	0.764	0.01887
0.765	217.252	0.765	0.0113
0.766	216.923	0.766	0.00669
0.767	217.252	0.767	-0.00383
0.768	216.923	0.768	0.000772
0.769	216.923	0.769	0.00933
0.77	216.923	0.77	0.00406
0.771	216.923	0.771	0.000443
0.772	217.252	0.772	0.00571
0.773	216.594	0.773	-0.00449
0.774	216.923	0.774	-0.00416
0.775	216.923	0.775	-0.00285
0.776	216.923	0.776	0.000114
0.777	217.252	0.777	0.00143
0.778	216.923	0.778	0.00143
0.779	216.594	0.779	0.01558
0.78	217.252	0.78	0.01163
0.781	217.252	0.781	0.00834
0.782	216.923	0.782	0.00373
0.783	216.923	0.783	0.00308
0.784	216.923	0.784	0.00439
0.785	216.923	0.785	0.00571
0.786	216.594	0.786	0.00505
0.787	216.923	0.787	0.0034
0.788	217.252	0.788	0.01426
0.789	216.923	0.789	0.00867
0.79	216.923	0.79	0.00538
0.791	217.252	0.791	0.00176
0.792	216.923	0.792	0.00472
0.793	216.923	0.793	0.0011
0.794	216.594	0.794	0.00176
0.795	216.923	0.795	0.000772
0.796	216.923	0.796	-0.000215
0.797	217.252	0.797	0.00998
0.798	217.252	0.798	0.00472
0.799	217.252	0.799	0.00637
0.8	216.923	0.8	0.00242
0.801	216.923	0.801	0.000772
0.802	217.252	0.802	-0.00581
0.803	217.252	0.803	0.000772
0.804	216.923	0.804	0.00275
0.805	216.923	0.805	0.00406
0.806	216.594	0.806	0.0034
0.807	216.923	0.807	0.000443
0.808	216.923	0.808	-0.000544
0.809	216.923	0.809	-0.00186
0.81	216.923	0.81	-0.00219
0.811	216.923	0.811	0.01624
0.812	216.923	0.812	0.0034
0.813	216.923	0.813	-0.00252
0.814	217.252	0.814	-0.00581
0.815	217.252	0.815	-0.000215
0.816	217.252	0.816	0.000772
0.817	216.594	0.817	0.00406
0.818	216.594	0.818	0.00966
0.819	217.252	0.819	0.01295
0.82	216.923	0.82	0.01755
0.821	217.581	0.821	0.0215
0.822	217.252	0.822	0.02709
0.823	217.581	0.823	0.03005
0.824	217.581	0.824	0.03137
0.825	217.581	0.825	0.03269
0.826	217.252	0.826	0.03663
0.827	217.581	0.827	0.02939
0.828	217.91	0.828	0.02742
0.829	217.91	0.829	0.02479
0.83	217.581	0.83	0.02808
0.831	217.91	0.831	0.02775
0.832	217.252	0.832	0.02676
0.833	217.91	0.833	0.02314
0.834	217.581	0.834	0.01854
0.835	217.252	0.835	0.01722
0.836	217.581	0.836	0.01624
0.837	217.91	0.837	0.01426
0.838	217.581	0.838	0.00834
0.839	217.581	0.839	-0.000215
0.84	218.239	0.84	0.00439
0.841	218.239	0.841	0.00439
0.842	217.91	0.842	-0.01239
0.843	218.239	0.843	0.0011
0.844	217.91	0.844	0.01031
0.845	217.91	0.845	0.01262
0.846	217.91	0.846	0.01327
0.847	217.91	0.847	0.01656
0.848	217.91	0.848	0.01689
0.849	218.239	0.849	0.01229
0.85	217.581	0.85	0.01788
0.851	217.91	0.851	0.01689
0.852	217.581	0.852	0.01097
0.853	218.239	0.853	0.00768
0.854	217.252	0.854	0.009
0.855	217.91	0.855	0.01163
0.856	217.91	0.856	0.01591
0.857	217.581	0.857	0.01031
0.858	218.239	0.858	0.009
0.859	217.91	0.859	0.01097
0.86	217.581	0.86	0.01722
0.861	218.239	0.861	0.00604
0.862	218.239	0.862	0.00373
0.863	218.239	0.863	-0.00712
0.864	218.239	0.864	-0.00482
0.865	217.91	0.865	-0.00383
0.866	217.581	0.866	-0.00285
0.867	218.239	0.867	-0.02982
0.868	218.239	0.868	-0.01074
0.869	218.239	0.869	0.000443
0.87	217.91	0.87	0.009
0.871	217.91	0.871	0.01196
0.872	218.239	0.872	0.0192
0.873	218.239	0.873	0.00439
0.874	218.239	0.874	0.00735
0.875	218.239	0.875	0.01229
0.876	217.91	0.876	0.00308
0.877	218.239	0.877	0.01229
0.878	218.239	0.878	0.01887
0.879	218.239	0.879	0.0238
0.88	217.91	0.88	0.02347
0.881	217.581	0.881	0.02084
0.882	218.239	0.882	0.01689
0.883	217.91	0.883	0.00998
0.884	218.239	0.884	0.00998
0.885	218.239	0.885	-0.00449
0.886	218.239	0.886	0.00308
0.887	218.239	0.887	0.00373
0.888	218.239	0.888	0.00669
0.889	218.568	0.889	0.00439
0.89	218.239	0.89	0.00242
0.891	218.239	0.891	0.00308
0.892	218.568	0.892	0.00406
0.893	218.239	0.893	-0.01897
0.894	217.91	0.894	-0.00614
0.895	218.239	0.895	0.00801
0.896	218.239	0.896	0.00143
0.897	218.239	0.897	0.0011
0.898	218.239	0.898	-0.00679
0.899	218.239	0.899	-0.01568
0.9	218.239	0.9	-0.02061
0.901	217.91	0.901	-0.00679
0.902	218.239	0.902	-0.01239
0.903	218.239	0.903	-0.00647
0.904	218.239	0.904	-0.01305
0.905	217.581	0.905	-0.00679
0.906	218.239	0.906	-0.0216
0.907	217.581	0.907	-0.01699
0.908	217.91	0.908	-0.01864
0.909	218.568	0.909	-0.02292
0.91	218.568	0.91	-0.01864
0.911	217.581	0.911	-0.01864
0.912	217.581	0.912	-0.02324
0.913	217.581	0.913	-0.0216
0.914	217.91	0.914	-0.0262
0.915	218.239	0.915	-0.02522
0.916	217.581	0.916	-0.02489
0.917	217.252	0.917	-0.02588
0.918	217.581	0.918	-0.02324
0.919	217.581	0.919	-0.01699
0.92	217.581	0.92	-0.01436
0.921	217.581	0.921	-0.00351
0.922	217.581	0.922	-0.00482
0.923	217.581	0.923	0.00143
0.924	217.581	0.924	0.01163
0.925	217.91	0.925	0.00933
0.926	217.91	0.926	0.01393
0.927	217.581	0.927	0.01689
0.928	217.581	0.928	0.01031
0.929	217.252	0.929	0.00406
0.93	217.581	0.93	0.00176
0.931	218.239	0.931	0.00176
0.932	217.91	0.932	-0.000215
0.933	217.581	0.933	0.00373
0.934	217.581	0.934	0.01163
0.935	217.91	0.935	0.01854
0.936	217.91	0.936	0.01525
0.937	217.581	0.937	0.01459
0.938	218.239	0.938	0.01097
0.939	217.91	0.939	0.00571
0.94	217.91	0.94	0.00176
0.941	218.239	0.941	0.00406
0.942	217.91	0.942	0.000114
0.943	217.581	0.943	0.00604
0.944	217.91	0.944	0.00735
0.945	217.91	0.945	0.00406
0.946	218.239	0.946	0.00571
0.947	218.239	0.947	-0.00318
0.948	218.239	0.948	-0.00219
0.949	217.581	0.949	-0.000544
0.95	217.91	0.95	-0.00811
0.951	217.91	0.951	-0.01436
0.952	217.91	0.952	-0.01403
0.953	217.581	0.953	-0.01337
0.954	217.91	0.954	-0.0193
0.955	217.91	0.955	-0.02785
0.956	217.91	0.956	-0.01995
0.957	217.581	0.957	-0.00778
0.958	217.581	0.958	-0.01239
0.959	218.239	0.959	-0.01864
0.96	217.581	0.96	-0.01864
0.961	217.252	0.961	-0.01239
0.962	217.581	0.962	-0.01041
0.963	217.581	0.963	-0.01403
0.964	217.581	0.964	-0.01041
0.965	218.239	0.965	-0.00844
0.966	217.581	0.966	-0.00515
0.967	217.91	0.967	-0.00647
0.968	217.581	0.968	-0.00383
0.969	217.91	0.969	0.00275
0.97	217.581	0.97	0.0034
0.971	217.581	0.971	-0.00252
0.972	217.581	0.972	0.00669
0.973	218.239	0.973	0.00768
0.974	217.581	0.974	0.00604
0.975	217.581	0.975	0.00505
0.976	217.91	0.976	0.0113
0.977	217.252	0.977	0.01295
0.978	217.91	0.978	0.00669
0.979	217.581	0.979	0.00373
0.98	217.252	0.98	0.00867
0.981	217.252	0.981	0.01492
0.982	217.581	0.982	0.00933
0.983	217.91	0.983	0.00637
0.984	217.91	0.984	0.00768
0.985	217.581	0.985	0.01558
0.986	217.91	0.986	0.02018
0.987	217.581	0.987	0.0136
0.988	217.581	0.988	0.00702
0.989	217.91	0.989	0.00998
0.99	217.91	0.99	0.00735
0.991	217.581	0.991	0.00966
0.992	218.239	0.992	0.01097
0.993	217.91	0.993	0.00768
0.994	217.91	0.994	0.00735
0.995	218.239	0.995	0.009
0.996	217.91	0.996	0.01558
0.997	217.91	0.997	0.01624
0.998	217.91	0.998	0.01393
0.999	217.91	0.999	0.00998
1	218.239	1	0.01229
1.001	218.239	1.001	0.00702
1.002	218.239	1.002	0.00637
1.003	217.91	1.003	0.0011
1.004	217.91	1.004	0.00143
1.005	218.239	1.005	0.00933
1.006	218.239	1.006	0.00768
1.007	218.239	1.007	0.00571
1.008	217.91	1.008	0.01163
1.009	218.568	1.009	0.0192
1.01	218.239	1.01	0.01755
1.011	217.91	1.011	0.0136
1.012	218.568	1.012	0.01262
1.013	217.91	1.013	0.01064
1.014	218.239	1.014	0.01393
1.015	217.91	1.015	0.0215
1.016	218.239	1.016	0.02446
1.017	217.91	1.017	0.02413
1.018	218.239	1.018	0.01689
1.019	217.91	1.019	0.01163
1.02	218.239	1.02	0.0192
1.021	218.239	1.021	0.02479
1.022	218.568	1.022	0.02512
1.023	218.568	1.023	0.02413
1.024	218.239	1.024	0.01755
1.025	218.239	1.025	0.01624
1.026	218.239	1.026	0.01788
1.027	218.239	1.027	0.01788
1.028	218.239	1.028	0.01887
1.029	218.239	1.029	0.01525
1.03	218.568	1.03	0.00966
1.031	218.568	1.031	0.01097
1.032	218.239	1.032	0.01229
1.033	218.239	1.033	0.01163
1.034	218.568	1.034	0.009
1.035	218.239	1.035	0.01097
1.036	218.568	1.036	0.01196
1.037	218.239	1.037	0.01327
1.038	218.568	1.038	0.01558
1.039	218.897	1.039	0.01623
1.04	218.239	1.04	0.01426
1.041	218.897	1.041	0.01887
1.042	218.568	1.042	0.02051
1.043	218.897	1.043	0.02018
1.044	218.897	1.044	0.01525
1.045	218.897	1.045	0.01327
1.046	218.239	1.046	0.01163
1.047	218.568	1.047	0.01229
1.048	218.568	1.048	0.01459
1.049	218.568	1.049	0.01163
1.05	218.239	1.05	0.00176
1.051	218.568	1.051	0.0011
1.052	218.568	1.052	0.000443
1.053	218.568	1.053	0.00143
1.054	218.239	1.054	-0.00383
1.055	218.568	1.055	-0.00515
1.056	218.568	1.056	-0.00877
1.057	218.568	1.057	-0.01337
1.058	218.239	1.058	-0.01305
1.059	218.239	1.059	-0.00877
1.06	218.568	1.06	-0.00811
1.061	217.91	1.061	-0.00811
1.062	218.568	1.062	-0.00745
1.063	218.568	1.063	-0.00679
1.064	218.568	1.064	-0.00383
1.065	218.239	1.065	-0.00581
1.066	218.239	1.066	-0.00416
1.067	218.239	1.067	-0.00712
1.068	218.239	1.068	-0.00515
1.069	218.897	1.069	-0.00252
1.07	218.239	1.07	-0.000873
1.071	218.897	1.071	-0.00153
1.072	218.239	1.072	-0.00383
1.073	217.91	1.073	-0.00482
1.074	218.239	1.074	-0.00614
1.075	218.239	1.075	-0.00778
1.076	218.568	1.076	-0.01074
1.077	218.239	1.077	-0.01337
1.078	218.568	1.078	-0.01535
1.079	218.568	1.079	-0.01699
1.08	218.568	1.08	-0.02094
1.081	217.91	1.081	-0.02522
1.082	218.239	1.082	-0.03015
1.083	218.239	1.083	-0.03279
1.084	218.239	1.084	-0.03476
1.085	218.239	1.085	-0.03542
1.086	218.239	1.086	-0.03377
1.087	218.239	1.087	-0.03279
1.088	217.91	1.088	-0.03377
1.089	218.239	1.089	-0.03476
1.09	218.239	1.09	-0.03311
1.091	217.91	1.091	-0.02982
1.092	218.239	1.092	-0.02621
1.093	217.91	1.093	-0.02292
1.094	217.91	1.094	-0.02028
1.095	217.91	1.095	-0.01699
1.096	217.581	1.096	-0.01469
1.097	217.581	1.097	-0.01173
1.098	217.581	1.098	-0.00745
1.099	217.91	1.099	-0.0012
1.1	217.581	1.1	0.00176
1.101	217.581	1.101	0.0034
1.102	217.91	1.102	0.00637
1.103	218.239	1.103	0.00669
1.104	217.91	1.104	0.00637
1.105	217.581	1.105	-0.00449
1.106	217.252	1.106	0.000114
1.107	217.91	1.107	0.00472
1.108	217.91	1.108	0.00373
1.109	218.239	1.109	-0.01239
1.11	217.252	1.11	-0.00647
1.111	217.581	1.111	-0.00383
1.112	217.581	1.112	-0.01206
1.113	217.581	1.113	-0.00811
1.114	218.239	1.114	-0.00614
1.115	217.91	1.115	-0.00614
1.116	217.91	1.116	-0.00745
1.117	218.239	1.117	-0.00811
1.118	217.91	1.118	-0.00712
1.119	218.239	1.119	-0.00647
1.12	217.91	1.12	-0.00679
1.121	217.91	1.121	-0.00679
1.122	218.239	1.122	-0.00844
1.123	218.239	1.123	-0.00844
1.124	217.581	1.124	-0.00778
1.125	217.91	1.125	-0.00614
1.126	217.91	1.126	-0.00581
1.127	217.581	1.127	-0.00515
1.128	217.91	1.128	-0.00581
1.129	217.91	1.129	-0.00515
1.13	217.581	1.13	-0.00482
1.131	217.581	1.131	-0.00712
1.132	218.239	1.132	-0.00778
1.133	217.581	1.133	-0.00778
1.134	218.239	1.134	-0.00778
1.135	217.581	1.135	-0.00745
1.136	217.581	1.136	-0.00647
1.137	217.91	1.137	-0.00614
1.138	217.581	1.138	-0.00515
1.139	217.581	1.139	-0.00318
1.14	217.581	1.14	-0.00186
1.141	217.91	1.141	-0.000873
1.142	218.239	1.142	-0.00679
1.143	218.239	1.143	-0.00219
1.144	217.581	1.144	0.000114
1.145	217.91	1.145	0.00143
1.146	217.91	1.146	0.00209
1.147	217.581	1.147	0.00143
1.148	218.239	1.148	0.00209
1.149	217.252	1.149	0.00176
1.15	218.239	1.15	0.00143
1.151	217.91	1.151	0.000772
1.152	217.581	1.152	0.000114
1.153	217.581	1.153	-0.000215
1.154	217.91	1.154	-0.000873
1.155	217.581	1.155	-0.000544
1.156	217.581	1.156	-0.000544
1.157	217.91	1.157	0.000114
1.158	218.239	1.158	0.000114
1.159	217.581	1.159	0.00143
1.16	217.91	1.16	0.00176
1.161	218.239	1.161	0.00242
1.162	217.581	1.162	0.00275
1.163	217.581	1.163	0.00275
1.164	217.581	1.164	0.00275
1.165	217.91	1.165	0.00308
1.166	217.581	1.166	0.00275
1.167	218.239	1.167	0.00307
1.168	218.239	1.168	0.00242
1.169	217.252	1.169	0.00209
1.17	217.91	1.17	0.00176
1.171	217.91	1.171	0.00143
1.172	218.239	1.172	0.000443
1.173	217.91	1.173	-0.000215
1.174	218.239	1.174	-0.000215
1.175	217.91	1.175	-0.000215
1.176	217.91	1.176	0.000443
1.177	218.239	1.177	0.000772
1.178	217.581	1.178	0.000443
1.179	218.239	1.179	0.00176
1.18	217.581	1.18	0.00209
1.181	217.581	1.181	0.0034
1.182	218.239	1.182	0.0034
1.183	218.239	1.183	0.00406
1.184	217.91	1.184	0.00439
1.185	218.239	1.185	0.00472
1.186	217.581	1.186	0.00406
1.187	218.239	1.187	0.00373
1.188	218.239	1.188	0.00373
1.189	218.239	1.189	0.0034
1.19	217.91	1.19	0.00209
1.191	217.581	1.191	0.0011
1.192	217.91	1.192	0.000443
1.193	218.239	1.193	-0.000544
1.194	217.581	1.194	-0.0012
1.195	217.581	1.195	-0.00153
1.196	218.239	1.196	-0.0012
1.197	218.239	1.197	-0.000544
1.198	217.91	1.198	-0.000215
1.199	217.91	1.199	0.000114
1.2	217.252	1.2	0.0011
1.201	217.91	1.201	0.00176
1.202	218.239	1.202	0.00242
1.203	217.91	1.203	0.00209
1.204	217.91	1.204	0.00275
1.205	218.239	1.205	0.00275
1.206	217.91	1.206	0.0034
1.207	217.91	1.207	0.00373
1.208	217.91	1.208	0.0034
1.209	218.239	1.209	0.00308
1.21	217.581	1.21	0.00307
1.211	218.239	1.211	0.00242
1.212	217.581	1.212	0.00209
1.213	217.581	1.213	0.00307
1.214	217.252	1.214	0.00275
1.215	217.91	1.215	0.00308
1.216	217.91	1.216	-0.0012
1.217	218.239	1.217	0.000443
1.218	218.239	1.218	0.0011
1.219	217.581	1.219	0.00308
1.22	218.239	1.22	0.00308
1.221	217.91	1.221	0.00373
1.222	218.239	1.222	0.00439
1.223	218.239	1.223	0.00505
1.224	217.91	1.224	0.00571
1.225	218.239	1.225	0.00505
1.226	217.581	1.226	0.00439
1.227	218.239	1.227	0.0034
1.228	217.91	1.228	0.00307
1.229	217.91	1.229	0.00209
1.23	217.91	1.23	0.0011
1.231	218.239	1.231	-0.000215
1.232	217.91	1.232	-0.00153
1.233	218.239	1.233	-0.00285
1.234	217.581	1.234	-0.00383
1.235	217.91	1.235	-0.00548
1.236	218.239	1.236	-0.00614
1.237	217.91	1.237	-0.00745
1.238	217.581	1.238	-0.00877
1.239	217.581	1.239	-0.00811
1.24	217.252	1.24	-0.00844
1.241	217.581	1.241	-0.00679
1.242	217.581	1.242	-0.00712
1.243	217.91	1.243	-0.00679
1.244	217.91	1.244	-0.00548
1.245	217.581	1.245	-0.0035
1.246	217.581	1.246	-0.0012
1.247	218.239	1.247	0.00176
1.248	217.91	1.248	0.00439
1.249	218.239	1.249	0.00735
1.25	217.581	1.25	0.01031
1.251	217.91	1.251	0.01295
1.252	217.581	1.252	0.01591
1.253	217.91	1.253	0.02018
1.254	217.91	1.254	0.02347
1.255	218.239	1.255	0.02709
1.256	217.91	1.256	0.03071
1.257	218.239	1.257	0.03301
1.258	218.239	1.258	0.03565
1.259	218.239	1.259	0.03729
1.26	218.568	1.26	0.03861
1.261	218.239	1.261	0.04058
1.262	218.239	1.262	0.03762
1.263	218.568	1.263	0.03499
1.264	218.239	1.264	0.03269
1.265	217.91	1.265	0.03137
1.266	218.239	1.266	0.02972
1.267	218.568	1.267	0.02841
1.268	218.239	1.268	0.02742
1.269	218.568	1.269	0.02742
1.27	218.239	1.27	0.02874
1.271	218.568	1.271	0.03071
1.272	218.568	1.272	0.03367
1.273	218.568	1.273	0.03565
1.274	218.568	1.274	0.03959
1.275	218.239	1.275	0.04683
1.276	218.897	1.276	0.05506
1.277	218.897	1.277	0.0692
1.278	218.897	1.278	0.07019
1.279	218.897	1.279	0.09026
1.28	219.555	1.28	0.08532
1.281	219.555	1.281	0.08532
1.282	219.226	1.282	0.08796
1.283	219.555	1.283	0.19192
1.284	219.884	1.284	0.14652
1.285	220.213	1.285	0.13204
1.286	219.884	1.286	0.11428
1.287	219.884	1.287	0.12908
1.288	220.542	1.288	0.16659
1.289	221.2	1.289	0.13237
1.29	220.542	1.29	0.15606
1.291	220.542	1.291	0.13961
1.292	220.871	1.292	0.14125
1.293	221.2	1.293	0.18995
1.294	221.2	1.294	0.15441
1.295	221.529	1.295	0.16757
1.296	221.858	1.296	0.17086
1.297	221.858	1.297	0.15507
1.298	222.187	1.298	0.24456
1.299	222.516	1.299	0.20541
1.3	222.516	1.3	0.19356
1.301	222.845	1.301	0.29884
1.302	222.845	1.302	0.2462
1.303	223.832	1.303	0.24226
1.304	224.161	1.304	0.28042
1.305	224.161	1.305	0.24587
1.306	224.49	1.306	0.25377
1.307	224.49	1.307	0.22712
1.308	225.477	1.308	0.3732
1.309	226.135	1.309	0.32779
1.31	225.806	1.31	0.32714
1.311	226.135	1.311	0.38208
1.312	227.451	1.312	0.35971
1.313	227.122	1.313	0.28832
1.314	227.451	1.314	0.40281
1.315	229.425	1.315	0.34688
1.316	228.767	1.316	0.40149
1.317	228.767	1.317	0.37089
1.318	229.096	1.318	0.43077
1.319	229.754	1.319	0.37385
1.32	230.412	1.32	0.47288
1.321	230.412	1.321	0.42682
1.322	231.399	1.322	0.50019
1.323	231.399	1.323	0.48604
1.324	232.057	1.324	0.48012
1.325	233.044	1.325	0.61468
1.326	233.373	1.326	0.48144
1.327	233.373	1.327	0.56763
1.328	234.689	1.328	0.61303
1.329	235.018	1.329	0.49789
1.33	235.676	1.33	0.6002
1.331	237.321	1.331	0.63804
1.332	236.663	1.332	0.50118
1.333	237.65	1.333	0.81603
1.334	237.979	1.334	0.56171
1.335	238.966	1.335	0.61303
1.336	239.624	1.336	0.46992
1.337	240.282	1.337	0.64067
1.338	241.269	1.338	0.78543
1.339	241.598	1.339	0.56434
1.34	242.256	1.34	0.8259
1.341	242.585	1.341	0.58309
1.342	242.914	1.342	0.52947
1.343	244.23	1.343	0.64067
1.344	244.559	1.344	0.77029
1.345	245.545	1.345	0.64593
1.346	245.874	1.346	0.60645
1.347	246.861	1.347	0.74529
1.348	247.519	1.348	0.62455
1.349	247.848	1.349	0.73114
1.35	248.506	1.35	0.54658
1.351	249.493	1.351	0.67982
1.352	250.151	1.352	0.66502
1.353	250.809	1.353	0.80023
1.354	251.796	1.354	0.64067
1.355	252.454	1.355	0.61205
1.356	253.441	1.356	0.78543
1.357	254.099	1.357	0.69627
1.358	254.757	1.358	0.76536
1.359	255.086	1.359	0.65284
1.36	256.402	1.36	0.92854
1.361	257.06	1.361	0.69956
1.362	257.718	1.362	0.83642
1.363	259.034	1.363	0.63705
1.364	259.692	1.364	0.87919
1.365	247.848	1.365	0.69166
1.366	261.337	1.366	0.82228
1.367	262.324	1.367	0.79892
1.368	262.324	1.368	0.66633
1.369	263.969	1.369	1.01507
1.37	264.627	1.37	0.96341
1.371	264.956	1.371	0.88117
1.372	266.601	1.372	0.79464
1.373	268.246	1.373	1.13712
1.374	267.917	1.374	0.8963
1.375	269.562	1.375	0.96605
1.376	270.22	1.376	0.74398
1.377	267.259	1.377	0.88018
1.378	272.523	1.378	0.79793
1.379	273.181	1.379	0.85682
1.38	271.536	1.38	0.92887
1.381	275.155	1.381	0.74101
1.382	276.142	1.382	1.10159
1.383	276.8	1.383	0.80714
1.384	277.458	1.384	1.09008
1.385	278.774	1.385	0.94137
1.386	277.458	1.386	0.76503
1.387	280.09	1.387	0.98644
1.388	281.077	1.388	0.73575
1.389	275.813	1.389	0.93611
1.39	282.722	1.39	0.67883
1.391	284.038	1.391	0.95782
1.392	284.696	1.392	0.88544
1.393	285.354	1.393	0.6943
1.394	285.683	1.394	0.99434
1.395	286.999	1.395	0.74759
1.396	288.315	1.396	0.78444
1.397	288.644	1.397	0.89071
1.398	289.631	1.398	0.71798
1.399	290.618	1.399	0.85024
1.4	293.908	1.4	1.01573
1.401	292.921	1.401	0.79629
1.402	293.25	1.402	0.86373
1.403	294.237	1.403	0.91012
1.404	295.553	1.404	0.95289
1.405	296.54	1.405	0.78082
1.406	296.54	1.406	0.9371
1.407	298.514	1.407	1.00717
1.408	299.172	1.408	0.8259
1.409	299.83	1.409	0.95749
1.41	300.817	1.41	0.97329
1.411	302.462	1.411	0.96638
1.412	302.462	1.412	0.89926
1.413	304.107	1.413	1.00158
1.414	305.423	1.414	1.03283
1.415	306.081	1.415	0.89893
1.416	307.068	1.416	0.97625
1.417	302.791	1.417	1.03086
1.418	309.042	1.418	1.07495
1.419	310.358	1.419	0.93611
1.42	311.016	1.42	1.05521
1.421	311.345	1.421	1.09172
1.422	313.319	1.422	0.9598
1.423	314.635	1.423	1.10192
1.424	315.951	1.424	1.03415
1.425	317.267	1.425	1.13647
1.426	318.254	1.426	1.11673
1.427	319.241	1.427	1.2855
1.428	320.557	1.428	1.12758
1.429	321.544	1.429	1.10423
1.43	322.202	1.43	0.85024
1.431	323.518	1.431	1.16016
1.432	324.834	1.432	1.21411
1.433	325.492	1.433	1.21082
1.434	327.137	1.434	0.97789
1.435	326.479	1.435	1.05586
1.436	328.453	1.436	0.89729
1.437	329.768	1.437	1.0223
1.438	330.426	1.438	1.01046
1.439	331.742	1.439	1.12528
1.44	331.742	1.44	0.82688
1.441	333.058	1.441	0.73246
1.442	333.716	1.442	0.98579
1.443	333.058	1.443	0.91209
1.444	336.019	1.444	1.06869
1.445	336.677	1.445	0.80155
1.446	329.439	1.446	0.82162
1.447	338.651	1.447	0.6535
1.448	338.322	1.448	0.99763
1.449	339.638	1.449	1.03086
1.45	340.296	1.45	0.76832
1.451	341.941	1.451	0.75516
1.452	342.27	1.452	1.00487
1.453	342.928	1.453	0.77951
1.454	343.915	1.454	0.94729
1.455	342.928	1.455	0.77589
1.456	345.231	1.456	0.84103
1.457	346.218	1.457	0.64725
1.458	347.205	1.458	0.79793
1.459	347.863	1.459	0.63245
1.46	347.863	1.46	0.92032
1.461	349.508	1.461	0.8884
1.462	350.166	1.462	0.74957
1.463	350.495	1.463	0.93808
1.464	351.811	1.464	0.71173
1.465	353.127	1.465	0.85748
1.466	353.785	1.466	0.66502
1.467	354.443	1.467	0.78674
1.468	355.101	1.468	0.69627
1.469	355.43	1.469	0.78938
1.47	356.746	1.47	0.93742
1.471	357.733	1.471	0.72424
1.472	358.062	1.472	0.81964
1.473	359.049	1.473	0.6387
1.474	360.694	1.474	0.81734
1.475	360.694	1.475	0.64001
1.476	361.023	1.476	0.8157
1.477	362.339	1.477	0.86373
1.478	362.997	1.478	0.73312
1.479	361.023	1.479	0.89433
1.48	363.655	1.48	0.6716
1.481	365.3	1.481	0.85517
1.482	365.629	1.482	0.66206
1.483	366.616	1.483	0.83346
1.484	367.603	1.484	0.63771
1.485	367.932	1.485	0.72785
1.486	365.3	1.486	0.62916
1.487	369.906	1.487	0.73871
1.488	370.235	1.488	0.74463
1.489	371.222	1.489	0.6512
1.49	370.893	1.49	0.53243
1.491	371.88	1.491	0.81175
1.492	372.867	1.492	0.58277
1.493	369.577	1.493	0.59297
1.494	374.183	1.494	0.50381
1.495	374.512	1.495	0.81109
1.496	375.17	1.496	0.57948
1.497	372.538	1.497	0.60119
1.498	376.815	1.498	0.58474
1.499	376.157	1.499	0.62192
1.5	377.473	1.5	0.60613
1.501	377.802	1.501	0.6229
1.502	379.118	1.502	0.49295
1.503	379.118	1.503	0.69002
1.504	379.447	1.504	0.51795
1.505	380.105	1.505	0.59099
1.506	381.092	1.506	0.47946
1.507	382.079	1.507	0.67028
1.508	382.408	1.508	0.56434
1.509	382.737	1.509	0.61238
1.51	383.395	1.51	0.4969
1.511	383.724	1.511	0.62159
1.512	384.711	1.512	0.48308
1.513	385.369	1.513	0.62455
1.514	385.04	1.514	0.489
1.515	386.027	1.515	0.44722
1.516	386.685	1.516	0.54658
1.517	387.014	1.517	0.45906
1.518	388.001	1.518	0.60316
1.519	388.001	1.519	0.4969
1.52	389.317	1.52	0.63113
1.521	391.291	1.521	0.58836
1.522	390.304	1.522	0.55776
1.523	389.975	1.523	0.60119
1.524	390.962	1.524	0.58211
1.525	391.62	1.525	0.57652
1.526	391.949	1.526	0.56632
1.527	393.594	1.527	0.71667
1.528	393.923	1.528	0.61205
1.529	394.581	1.529	0.70186
1.53	394.91	1.53	0.56599
1.531	395.897	1.531	0.67028
1.532	396.226	1.532	0.55513
1.533	397.213	1.533	0.67258
1.534	397.542	1.534	0.70515
1.535	397.871	1.535	0.51763
1.536	398.529	1.536	0.59757
1.537	399.516	1.537	0.50841
1.538	387.343	1.538	0.60843
1.539	400.832	1.539	0.5627
1.54	400.503	1.54	0.53638
1.541	401.819	1.541	0.44525
1.542	401.819	1.542	0.83675
1.543	402.477	1.543	0.56072
1.544	403.135	1.544	0.67324
1.545	403.793	1.545	0.4992
1.546	404.122	1.546	0.58211
1.547	405.109	1.547	0.54592
1.548	405.109	1.548	0.42287
1.549	406.096	1.549	0.67686
1.55	406.096	1.55	0.46367
1.551	407.412	1.551	0.48242
1.552	408.07	1.552	0.59033
1.553	408.07	1.553	0.45051
1.554	409.057	1.554	0.55053
1.555	410.373	1.555	0.42024
1.556	409.715	1.556	0.56007
1.557	409.386	1.557	0.42024
1.558	410.702	1.558	0.50973
1.559	411.36	1.559	0.41564
1.56	411.689	1.56	0.63574
1.561	412.018	1.561	0.49493
1.562	412.675	1.562	0.42847
1.563	413.004	1.563	0.51105
1.564	413.333	1.564	0.3903
1.565	413.662	1.565	0.5548
1.566	413.991	1.566	0.43735
1.567	414.649	1.567	0.35773
1.568	415.307	1.568	0.48275
1.569	415.636	1.569	0.37813
1.57	415.965	1.57	0.48736
1.571	416.294	1.571	0.49657
1.572	413.004	1.572	0.36859
1.573	417.281	1.573	0.48604
1.574	417.61	1.574	0.37583
1.575	417.939	1.575	0.54625
1.576	418.926	1.576	0.43143
1.577	418.926	1.577	0.33799
1.578	419.255	1.578	0.53177
1.579	419.584	1.579	0.39919
1.58	419.913	1.58	0.38636
1.581	420.9	1.581	0.43735
1.582	420.9	1.582	0.38537
1.583	421.558	1.583	0.40248
1.584	421.558	1.584	0.40708
1.585	422.545	1.585	0.3528
1.586	422.545	1.586	0.36267
1.587	423.203	1.587	0.3653
1.588	423.203	1.588	0.39919
1.589	423.861	1.589	0.38965
1.59	423.861	1.59	0.36991
1.591	424.519	1.591	0.30509
1.592	424.519	1.592	0.37616
1.593	425.177	1.593	0.30049
1.594	425.506	1.594	0.26529
1.595	425.835	1.595	0.5196
1.596	426.164	1.596	0.3857
1.597	426.164	1.597	0.28634
1.598	426.822	1.598	0.28305
1.599	427.151	1.599	0.37978
1.6	427.151	1.6	0.30773
1.601	427.48	1.601	0.28404
1.602	428.467	1.602	0.29654
1.603	428.467	1.603	0.32187
1.604	428.796	1.604	0.30312
1.605	429.125	1.605	0.24489
1.606	429.454	1.606	0.41136
1.607	429.125	1.607	0.41103
1.608	429.783	1.608	0.34095
1.609	430.441	1.609	0.26035
1.61	430.112	1.61	0.23699
1.611	431.099	1.611	0.2666
1.612	431.099	1.612	0.24456
1.613	430.77	1.613	0.25015
1.614	430.77	1.614	0.27877
1.615	431.428	1.615	0.22975
1.616	431.757	1.616	0.20705
1.617	432.086	1.617	0.25574
1.618	431.757	1.618	0.19916
1.619	432.086	1.619	0.2972
1.62	433.073	1.62	0.22515
1.621	432.744	1.621	0.1804
1.622	433.073	1.622	0.20245
1.623	433.731	1.623	0.18435
1.624	433.731	1.624	0.16264
1.625	434.06	1.625	0.31431
1.626	433.731	1.626	0.2212
1.627	434.389	1.627	0.1633
1.628	434.389	1.628	0.13994
1.629	434.389	1.629	0.19258
1.63	434.389	1.63	0.14816
1.631	434.718	1.631	0.17481
1.632	435.047	1.632	0.19685
1.633	435.047	1.633	0.14224
1.634	435.376	1.634	0.11526
1.635	435.376	1.635	0.14487
1.636	435.376	1.636	0.13303
1.637	435.705	1.637	0.13369
1.638	435.705	1.638	0.10934
1.639	435.705	1.639	0.09454
1.64	436.363	1.64	0.08796
1.641	436.363	1.641	0.23403
1.642	436.363	1.642	0.15376
1.643	436.363	1.643	0.10572
1.644	436.363	1.644	0.14093
1.645	436.692	1.645	0.10079
1.646	436.692	1.646	0.08203
1.647	436.692	1.647	0.07381
1.648	437.021	1.648	0.0692
1.649	437.021	1.649	0.06559
1.65	436.692	1.65	0.0748
1.651	436.692	1.651	0.06493
1.652	437.021	1.652	0.07809
1.653	436.692	1.653	0.09881
1.654	437.021	1.654	0.15441
1.655	437.35	1.655	0.09651
1.656	437.021	1.656	0.06131
1.657	437.35	1.657	0.04782
1.658	437.35	1.658	0.05966
1.659	437.679	1.659	0.05308
1.66	437.35	1.66	0.04091
1.661	438.008	1.661	0.03499
1.662	438.008	1.662	0.03104
1.663	438.008	1.663	0.02709
1.664	437.679	1.664	0.02413
1.665	437.679	1.665	0.02084
1.666	437.35	1.666	0.01722
1.667	438.008	1.667	0.01393
1.668	437.35	1.668	0.01163
1.669	438.008	1.669	0.00801
1.67	437.679	1.67	0.00505
1.671	437.35	1.671	0.00209
1.672	438.337	1.672	-0.000215
1.673	437.679	1.673	-0.00186
1.674	437.679	1.674	0.06032
1.675	437.679	1.675	0.02578
1.676	438.008	1.676	0.00834
1.677	438.008	1.677	0.00143
1.678	438.008	1.678	-0.000873
1.679	438.008	1.679	-0.0012
1.68	438.008	1.68	-0.00153
1.681	438.008	1.681	0.000114
1.682	437.679	1.682	-0.000215
1.683	437.679	1.683	0.000114
1.684	438.008	1.684	0.000114
1.685	437.35	1.685	0.000443
1.686	437.679	1.686	0.000114
1.687	437.679	1.687	-0.000215
1.688	438.008	1.688	-0.000873
1.689	438.008	1.689	-0.00153
1.69	438.008	1.69	-0.00186
1.691	438.008	1.691	-0.00285
1.692	437.35	1.692	-0.00383
1.693	437.35	1.693	-0.00515
1.694	438.008	1.694	-0.00647
1.695	438.008	1.695	-0.00745
1.696	437.679	1.696	-0.0091
1.697	437.679	1.697	-0.01403
1.698	437.679	1.698	-0.01864
1.699	437.679	1.699	-0.0239
1.7	437.35	1.7	-0.02917
1.701	437.35	1.701	-0.0341
1.702	437.35	1.702	-0.04035
1.703	437.35	1.703	-0.04792
1.704	437.35	1.704	-0.05516
1.705	437.021	1.705	-0.0624
1.706	436.692	1.706	-0.07029
1.707	437.021	1.707	-0.07819
1.708	436.692	1.708	-0.08674
1.709	437.021	1.709	-0.09266
1.71	436.692	1.71	-0.09727
1.711	436.363	1.711	-0.09957
1.712	436.692	1.712	-0.10155
1.713	436.363	1.713	-0.1022
1.714	436.363	1.714	-0.1022
1.715	436.692	1.715	-0.10089
1.716	436.034	1.716	-0.09825
1.717	435.376	1.717	-0.09398
1.718	436.034	1.718	-0.0897
1.719	435.705	1.719	-0.08411
1.72	435.705	1.72	-0.07819
1.721	435.705	1.721	-0.07161
1.722	435.705	1.722	-0.06404
1.723	436.034	1.723	-0.05614
1.724	435.705	1.724	-0.0466
1.725	435.705	1.725	-0.03739
1.726	435.705	1.726	-0.02884
1.727	435.705	1.727	-0.0216
1.728	436.034	1.728	-0.01732
1.729	436.363	1.729	-0.01469
1.73	435.705	1.73	-0.01272
1.731	436.034	1.731	-0.01074
1.732	436.034	1.732	-0.0114
1.733	435.705	1.733	-0.0114
1.734	435.705	1.734	-0.01403
1.735	435.376	1.735	-0.00219
1.736	435.705	1.736	-0.00614
1.737	435.705	1.737	-0.00943
1.738	435.705	1.738	-0.01041
1.739	435.705	1.739	-0.01173
1.74	435.705	1.74	-0.0114
1.741	435.376	1.741	-0.00811
1.742	435.376	1.742	0.00801
1.743	435.705	1.743	-0.000873
1.744	435.705	1.744	-0.00515
1.745	435.376	1.745	-0.01008
1.746	435.705	1.746	-0.00844
1.747	435.705	1.747	-0.00745
1.748	435.705	1.748	-0.00679
1.749	436.034	1.749	-0.00614
1.75	435.376	1.75	-0.00383
1.751	435.376	1.751	-0.00318
1.752	435.376	1.752	0.01031
1.753	436.034	1.753	0.00242
1.754	435.705	1.754	-0.00285
1.755	435.376	1.755	-0.00548
1.756	435.705	1.756	-0.00745
1.757	435.705	1.757	-0.00548
1.758	436.034	1.758	0.03038
1.759	435.376	1.759	0.01196
1.76	435.705	1.76	0.00176
1.761	435.705	1.761	-0.00318
1.762	435.705	1.762	-0.00186
1.763	435.705	1.763	-0.000873
1.764	435.376	1.764	-0.000215
1.765	435.705	1.765	-0.000873
1.766	435.376	1.766	0.000114
1.767	435.705	1.767	0.00242
1.768	436.034	1.768	-0.000215
1.769	436.034	1.769	-0.000544
1.77	435.705	1.77	-0.00186
1.771	435.705	1.771	-0.00416
1.772	435.705	1.772	-0.00482
1.773	435.705	1.773	-0.00383
1.774	435.705	1.774	0.01163
1.775	436.034	1.775	0.00406
1.776	435.705	1.776	0.00176
1.777	436.034	1.777	0.00143
1.778	436.034	1.778	0.00209
1.779	435.705	1.779	0.00275
1.78	435.705	1.78	0.00275
1.781	436.034	1.781	0.02545
1.782	435.705	1.782	0.01624
1.783	436.363	1.783	0.01426
1.784	435.705	1.784	0.01097
1.785	436.034	1.785	-0.00318
1.786	435.376	1.786	-0.000544
1.787	436.034	1.787	0.000772
1.788	435.705	1.788	0.00143
1.789	436.034	1.789	-0.000215
1.79	435.705	1.79	-0.00153
1.791	436.034	1.791	-0.000873
1.792	436.034	1.792	-0.000215
1.793	436.034	1.793	-0.00219
1.794	435.376	1.794	-0.00252
1.795	435.705	1.795	-0.01206
1.796	436.034	1.796	-0.00581
1.797	435.705	1.797	-0.00482
1.798	436.034	1.798	-0.00811
1.799	436.034	1.799	0.00406
1.8	435.705	1.8	0.00472
1.801	436.363	1.801	0.00209
1.802	435.705	1.802	-0.000544
1.803	435.705	1.803	-0.00285
1.804	436.034	1.804	-0.000873
1.805	436.034	1.805	0.000114
1.806	435.705	1.806	-0.00219
1.807	435.705	1.807	-0.00186
1.808	435.705	1.808	-0.00877
1.809	436.034	1.809	0.000114
1.81	436.034	1.81	-0.000873
1.811	436.034	1.811	0.000114
1.812	435.705	1.812	0.0011
1.813	435.705	1.813	0.00143
1.814	435.705	1.814	0.000772
1.815	436.034	1.815	0.00637
1.816	435.705	1.816	0.01097
1.817	435.705	1.817	0.0136
1.818	436.034	1.818	0.01426
1.819	435.705	1.819	0.0192
1.82	435.705	1.82	0.01656
1.821	435.705	1.821	0.01854
1.822	436.034	1.822	0.02578
1.823	436.034	1.823	0.01459
1.824	436.363	1.824	0.02216
1.825	436.363	1.825	0.02742
1.826	436.034	1.826	0.03137
1.827	436.034	1.827	0.0317
1.828	436.692	1.828	0.03005
1.829	436.034	1.829	0.0317
1.83	436.692	1.83	0.02874
1.831	436.034	1.831	0.03038
1.832	436.363	1.832	0.0261
1.833	436.034	1.833	0.02183
1.834	436.363	1.834	0.01262
1.835	436.034	1.835	0.00966
1.836	436.034	1.836	0.01064
1.837	436.034	1.837	0.0113
1.838	436.363	1.838	0.01031
1.839	436.363	1.839	0.00998
1.84	436.034	1.84	-0.000215
1.841	436.692	1.841	0.00373
1.842	436.034	1.842	0.00702
1.843	436.692	1.843	0.01525
1.844	436.034	1.844	0.0113
1.845	436.034	1.845	0.00735
1.846	436.034	1.846	0.009
1.847	436.363	1.847	0.01492
1.848	436.363	1.848	0.00406
1.849	436.363	1.849	-0.00811
1.85	436.363	1.85	0.00505
1.851	436.692	1.851	0.01163
1.852	436.363	1.852	0.01393
1.853	436.363	1.853	0.00604
1.854	436.363	1.854	0.00373
1.855	436.363	1.855	0.00308
1.856	436.363	1.856	0.00604
1.857	436.363	1.857	0.0011
1.858	436.363	1.858	0.00472
1.859	436.363	1.859	0.00472
1.86	436.692	1.86	0.01755
1.861	436.363	1.861	0.01656
1.862	436.692	1.862	0.00604
1.863	436.692	1.863	0.00669
1.864	436.363	1.864	0.00998
1.865	436.692	1.865	0.01262
1.866	436.034	1.866	0.00966
1.867	437.021	1.867	0.00933
1.868	436.034	1.868	0.00998
1.869	436.692	1.869	0.01262
1.87	436.363	1.87	0.01196
1.871	436.692	1.871	0.01591
1.872	436.692	1.872	0.01887
1.873	436.363	1.873	-0.00943
1.874	436.692	1.874	0.000772
1.875	436.363	1.875	0.00439
1.876	436.363	1.876	0.0136
1.877	436.363	1.877	0.02051
1.878	436.692	1.878	0.01887
1.879	436.692	1.879	0.01722
1.88	436.692	1.88	0.0192
1.881	436.363	1.881	0.01591
1.882	436.692	1.882	0.01525
1.883	436.363	1.883	0.01722
1.884	437.021	1.884	0.01689
1.885	436.692	1.885	0.00834
1.886	436.692	1.886	0.00669
1.887	437.021	1.887	0.00373
1.888	437.021	1.888	-0.000873
1.889	437.021	1.889	-0.000215
1.89	437.35	1.89	-0.000544
1.891	436.692	1.891	0.00669
1.892	436.692	1.892	0.0011
1.893	436.692	1.893	-0.00548
1.894	436.363	1.894	-0.00153
1.895	436.692	1.895	-0.00877
1.896	436.692	1.896	-0.00778
1.897	436.363	1.897	-0.01107
1.898	436.692	1.898	-0.01502
1.899	436.692	1.899	-0.0091
1.9	436.692	1.9	-0.0091
1.901	436.692	1.901	-0.01008
1.902	436.692	1.902	0.000114
1.903	436.692	1.903	0.00735
1.904	436.692	1.904	-0.02982
1.905	436.692	1.905	-0.01765
1.906	436.034	1.906	-0.01305
1.907	436.692	1.907	-0.01107
1.908	436.692	1.908	-0.02226
1.909	436.363	1.909	-0.02884
1.91	436.692	1.91	-0.01206
1.911	436.034	1.911	-0.02423
1.912	436.692	1.912	-0.02489
1.913	436.363	1.913	-0.02292
1.914	436.363	1.914	-0.02621
1.915	436.034	1.915	-0.03279
1.916	436.363	1.916	-0.02686
1.917	436.363	1.917	-0.03278
1.918	436.034	1.918	-0.02884
1.919	435.705	1.919	-0.02259
1.92	436.363	1.92	-0.01436
1.921	436.034	1.921	-0.0091
1.922	436.034	1.922	-0.000873
1.923	436.034	1.923	0.000772
1.924	436.034	1.924	0.00637
1.925	436.692	1.925	0.01558
1.926	436.034	1.926	-0.00186
1.927	436.034	1.927	-0.00186
1.928	436.363	1.928	0.000772
1.929	436.363	1.929	0.00669
1.93	436.034	1.93	0.00373
1.931	436.363	1.931	0.00801
1.932	436.034	1.932	0.00966
1.933	436.034	1.933	0.00472
1.934	436.363	1.934	0.00933
1.935	436.692	1.935	0.01459
1.936	436.692	1.936	0.0136
1.937	436.363	1.937	0.00801
1.938	436.363	1.938	0.01295
1.939	436.034	1.939	0.01262
1.94	436.692	1.94	0.009
1.941	436.363	1.941	0.01262
1.942	436.363	1.942	0.01031
1.943	436.363	1.943	0.00965
1.944	436.692	1.944	0.00275
1.945	436.034	1.945	-0.00449
1.946	436.363	1.946	0.00373
1.947	436.363	1.947	-0.00581
1.948	436.363	1.948	-0.00646
1.949	436.034	1.949	-0.00416
1.95	436.363	1.95	-0.00712
1.951	436.034	1.951	-0.00482
1.952	436.034	1.952	-0.01041
1.953	436.363	1.953	-0.00679
1.954	435.705	1.954	-0.00745
1.955	436.363	1.955	-0.02028
1.956	436.363	1.956	-0.01272
1.957	436.034	1.957	-0.01008
1.958	436.363	1.958	-0.00515
1.959	436.363	1.959	-0.01206
1.96	435.705	1.96	-0.01337
1.961	436.034	1.961	-0.0114
1.962	436.363	1.962	-0.01041
1.963	436.363	1.963	-0.01304
1.964	436.034	1.964	-0.01008
1.965	436.034	1.965	-0.00877
1.966	436.034	1.966	-0.00844
1.967	436.034	1.967	-0.00614
1.968	436.363	1.968	-0.000544
1.969	436.034	1.969	0.00604
1.97	436.692	1.97	0.00209
1.971	436.034	1.971	-0.00877
1.972	436.363	1.972	-0.00449
1.973	435.705	1.973	0.00669
1.974	436.034	1.974	0.00308
1.975	436.034	1.975	-0.000544
1.976	436.034	1.976	0.00308
1.977	436.034	1.977	0.00637
1.978	436.363	1.978	0.01097
1.979	435.705	1.979	0.00373
1.98	436.363	1.98	0.00735
1.981	436.034	1.981	0.01525
1.982	436.363	1.982	0.01097
1.983	436.034	1.983	0.01327
1.984	436.363	1.984	0.01064
1.985	436.034	1.985	0.01393
1.986	436.692	1.986	0.01196
1.987	436.034	1.987	0.0136
1.988	436.363	1.988	0.01295
1.989	436.034	1.989	0.01689
1.99	436.692	1.99	0.01591
1.991	436.034	1.991	0.01196
1.992	436.363	1.992	0.0113
1.993	437.021	1.993	0.01064
1.994	436.363	1.994	0.00998
1.995	436.363	1.995	0.00472
1.996	436.692	1.996	0.00275
1.997	436.692	1.997	0.00933
1.998	436.692	1.998	0.01064
[truncated: 2 more rows]

## Sheet: 2h
Time (s)	Output charge (nC)
0	6.782
0.01	6.782
0.02	10.0269
0.03	6.84365
0.04	6.69977
0.05	6.782
0.06	6.782
0.07	6.782
0.08	6.61755
0.09	10.068
0.1	6.782
0.11	3.72112
0.12	6.782
0.13	9.80085
0.14	7.0697
0.15	9.75974
0.16	6.782
0.17	10.068
0.18	9.69809
0.19	7.17246
0.2	4.31714
0.21	3.92669
0.22	3.94725
0.23	12.8813
0.24	6.782
0.25	10.068
0.26	7.31631
0.27	7.33686
0.28	6.782
0.29	12.1621
0.3	9.45149
0.31	6.782
0.32	9.41039
0.33	4.85153
0.34	8.67036
0.35	6.782
0.36	6.782
0.37	7.54236
0.38	7.56291
0.39	3.495
0.4	7.60401
0.41	6.782
0.42	10.7644
0.43	4.37893
0.44	7.68622
0.45	4.42005
0.46	6.782
0.47	9.10213
0.48	9.08158
0.49	9.06103
0.5	11.299
0.51	5.73361
0.52	4.56394
0.53	7.87117
0.54	6.782
0.55	6.782
0.56	4.64617
0.57	11.0113
0.58	6.782
0.59	6.782
0.6	6.782
0.61	4.27448
0.62	7.51937
0.63	6.782
0.64	3.495
0.65	7.39605
0.66	6.20806
0.67	8.15887
0.68	6.782
0.69	6.782
0.7	6.782
0.71	8.60893
0.72	8.26162
0.73	10.3537
0.74	5.26081
0.75	8.32328
0.76	8.50617
0.77	5.19914
0.78	6.782
0.79	8.44452
0.8	6.782
0.81	8.44658
0.82	8.46713
0.83	5.2012
0.84	5.22175
0.85	8.11313
0.86	5.01413
0.87	5.28342
0.88	5.30398
0.89	4.95246
0.9	5.34509
0.91	8.65208
0.92	3.00016
0.93	8.15682
0.94	5.42732
0.95	11.4017
0.96	4.80857
0.97	5.48899
0.98	4.76745
0.99	6.782
1	6.782
1.01	4.70578
1.02	6.782
1.03	3.495
1.04	8.91924
1.05	8.93979
1.06	3.53233
1.07	7.86911
1.08	9.00144
1.09	14.4
1.1	20.9525
1.11	29.786
1.12	33.072
1.13	35.3942
1.14	46.217
1.15	46.217
1.16	56.076
1.17	56.9576
1.18	61.7869
1.19	66.7755
1.2	72.507
1.21	73.3067
1.22	85.652
1.23	91.4667
1.24	90.4145
1.25	99.5152
1.26	102.084
1.27	110.591
1.28	114.573
1.29	117.245
1.3	121.802
1.31	125.088
1.32	131.087
1.33	134.947
1.34	140.987
1.35	141.007
1.36	147.601
1.37	151.378
1.38	148.992
1.39	157.951
1.4	161.237
1.41	167.421
1.42	168.177
1.43	174.035
1.44	177.341
1.45	183.629
1.46	187.527
1.47	191.078
1.48	194.1
1.49	200.672
1.5	200.876
1.51	207.245
1.52	210.531
1.53	216.962
1.54	220.633
1.55	226.862
1.56	233.295
1.57	236.761
1.58	240.108
1.59	246.68
1.6	253.251
1.61	253.253
1.62	259.825
1.63	263.048
1.64	266.482
1.65	272.971
1.66	279.292
1.67	279.397
1.68	276.59
1.69	282.829
1.7	282.829
1.71	285.888
1.72	285.867
1.73	282.56
1.74	286.116
1.75	286.116
1.76	285.454
1.77	279.543
1.78	282.085
1.79	279.936
1.8	283.242
1.81	283.263
1.82	282.829
1.83	280.493
1.84	282.829
1.85	285.6
1.86	282.829
1.87	280.657
1.88	280.698
1.89	283.427
1.9	282.829
1.91	284.838
1.92	286.116
1.93	282.149
1.94	285.415
1.95	283.551
1.96	276.999
1.97	282.829
1.98	283.612
1.99	282.829
2	280.367
2.01	281.984
2.02	281.964
2.03	280.429
2.04	282.829
2.05	283.756
2.06	283.777
2.07	282.829
2.08	282.829
2.09	281.561
2.1	284.057
2.11	279.543
2.12	282.829
2.13	282.829
2.14	280.655
2.15	284.983
2.16	279.543
2.17	281.656
2.18	282.829
2.19	281.614
2.2	281.594
2.21	282.829
2.22	281.553
2.23	282.829
2.24	279.543
2.25	280.881
2.26	282.829
2.27	281.45
2.28	282.829
2.29	286.116
2.3	282.829
2.31	282.829
2.32	281.347
2.33	279.261
2.34	281.306
2.35	282.829
2.36	281.107
2.37	281.245
2.38	284.511
2.39	281.169
2.4	281.183
2.41	282.829
2.42	281.23
2.43	282.7
2.44	279.543
2.45	281.292
2.46	277.774
2.47	284.326
2.48	279.543
2.49	282.829
2.5	284.264
2.51	281.415
2.52	281.436
2.53	280.916
2.54	282.829
2.55	280.875
2.56	286.116
2.57	289.402
2.58	297.991
2.59	303.796
2.6	307.062
2.61	312.406
2.62	320.167
2.63	324.6
2.64	326.698
2.65	332.124
2.66	339.771
2.67	345.269
2.68	349.62
2.69	351.841
2.7	358.414
2.71	361.7
2.72	365.969
2.73	371.559
2.74	375.786
2.75	381.418
2.76	383.804
2.77	392.804
2.78	393.704
2.79	397.011
2.8	404.422
2.81	408.603
2.82	410.995
2.83	414.281
2.84	416.831
2.85	424.855
2.86	423.445
2.87	430.712
2.88	433.999
2.89	442.591
2.9	440.571
2.91	446.552
2.92	445
2.93	454.267
2.94	463.575
2.95	463.065
2.96	467.839
2.97	472.965
2.98	473.434
2.99	479.579
3	485.765
3.01	489.865
3.02	496.072
3.03	496.438
3.04	500.049
3.05	509.279
3.06	512.302
3.07	521.939
3.08	522.486
3.09	522.728
3.1	528.898
3.11	535.692
3.12	536.033
3.13	539.3
3.14	545.494
3.15	545.831
3.16	552.227
3.17	552.363
3.18	555.628
3.19	558.877
3.2	558.869
3.21	555.566
3.22	552.305
3.23	552.437
3.24	555.591
3.25	555.591
3.26	549.146
3.27	555.591
3.28	555.422
3.29	555.591
3.3	555.381
3.31	552.535
3.32	552.054
3.33	555.591
3.34	552.597
3.35	552.305
3.36	552.638
3.37	555.944
3.38	552.305
3.39	549.019
3.4	552.305
3.41	549.455
3.42	552.305
3.43	552.782
3.44	552.305
3.45	555.591
3.46	552.305
3.47	552.864
3.48	554.432
3.49	552.905
3.5	554.97
3.51	552.946
3.52	552.967
3.53	555.591
3.54	549.722
3.55	554.868
3.56	552.305
3.57	552.305
3.58	554.021
3.59	549.019
3.6	549.845
3.61	552.305
3.62	549.019
3.63	554.703
3.64	552.305
3.65	555.591
3.66	554.642
3.67	552.305
3.68	552.305
3.69	553.316
3.7	555.591
3.71	555.591
3.72	553.378
3.73	551.206
3.74	550.133
3.75	553.322
3.76	555.591
3.77	553.24
3.78	553.501
3.79	552.305
3.8	550.256
3.81	549.019
3.82	548.289
3.83	552.305
3.84	550.338
3.85	551.699
3.86	552.305
3.87	551.781
3.88	555.591
3.89	552.305
3.9	554.148
3.91	550.482
3.92	553.789
3.93	552.582
3.94	552.305
3.95	552.305
3.96	552.305
3.97	552.305
3.98	550.626
3.99	550.677
4	552.305
4.01	555.54
4.02	552.305
4.03	552.305
4.04	554.035
4.05	562.164
4.06	562.164
4.07	570.529
4.08	573.496
4.09	583.334
4.1	593.173
4.11	593.152
4.12	596.922
4.13	600.228
4.14	603.535
4.15	611.458
4.16	620.008
4.17	621.317
4.18	627.889
4.19	633.215
4.2	632.403
4.21	643.988
4.22	646.421
4.23	649.728
4.24	655.325
4.25	658.59
4.26	666.221
4.27	666.205
4.28	672.835
4.29	675.981
4.3	680.47
4.31	681.471
4.32	687.043
4.33	694.982
4.34	695.962
4.35	697.82
4.36	703.474
4.37	706.76
4.38	712.476
4.39	711.72
4.4	717.435
4.41	723.192
4.42	727.253
4.43	729.764
4.44	737.071
4.45	738.91
4.46	745.503
4.47	751.424
4.48	752.768
4.49	756.055
4.5	762.627
4.51	766.503
4.52	769.2
4.53	777.961
4.54	776.3
4.55	786.139
4.56	788.917
4.57	795.024
4.58	798.33
4.59	802.063
4.6	804.944
4.61	808.635
4.62	818.494
4.63	815.551
4.64	821.78
4.65	821.78
4.66	822.062
4.67	824.806
4.68	822.021
4.69	821.78
4.7	825.067
4.71	825.067
4.72	824.909
4.73	825.067
4.74	821.897
4.75	821.877
4.76	821.856
4.77	818.549
4.78	821.78
4.79	825.067
4.8	825.067
4.81	825.04
4.82	825.067
4.83	821.78
4.84	821.868
4.85	821.78
4.86	821.78
4.87	824.917
4.88	824.896
4.89	821.78
4.9	818.706
4.91	821.78
4.92	815.461
4.93	822.053
4.94	821.78
4.95	818.808
4.96	824.732
4.97	818.85
4.98	821.78
4.99	822.177
5	818.494
5.01	821.342
5.02	821.78
5.03	821.301
5.04	821.78
5.05	821.26
5.06	818.494
5.07	821.78
5.08	824.485
5.09	822.382
5.1	819.74
5.11	821.78
5.12	819.822
5.13	821.78
5.14	823.19
5.15	822.506
5.16	818.494
5.17	821.78
5.18	820.993
5.19	821.78
5.2	824.239
5.21	822.629
5.22	821.78
5.23	820.274
5.24	820.87
5.25	820.849
5.26	819.445
5.27	820.808
5.28	819.487
5.29	819.507
5.3	817.275
5.31	818.494
5.32	820.705
5.33	818.494
5.34	821.78
5.35	821.78
5.36	819.466
5.37	819.672
5.38	817.604
5.39	820.561
5.4	820.541
5.41	820.52
5.42	817.769
5.43	819.795
5.44	818.494
5.45	821.78
5.46	820.418
5.47	817.974
5.48	823.663
5.49	818.932
5.5	820.335
5.51	821.78
5.52	823.581
5.53	826.847
5.54	833.166
5.55	839.759
5.56	841.498
5.57	852.946
5.58	854.643
5.59	857.903
5.6	867.788
5.61	867.788
5.62	876.052
5.63	879.359
5.64	880.755
5.65	890.792
5.66	893.817
5.67	894.079
5.68	899.18
5.69	909.059
5.7	910.51
5.71	917.083
5.72	922.266
5.73	926.941
5.74	930.228
5.75	933.514
5.76	936.8
5.77	945.373
5.78	946.659
5.79	948.7
5.8	952.395
5.81	958.6
5.82	963.091
5.83	964.254
5.84	967.52
5.85	975.114
5.86	976.236
5.87	981.727
5.88	985.034
5.89	990.587
5.9	994.934
5.91	995.953
5.92	1002.53
5.93	1005.81
5.94	1009.1
5.95	1017.12
5.96	1017.17
5.97	1018.96
5.98	1027.96
5.99	1031.27
6	1035.39
6.01	1041.96
6.02	1041.96
6.03	1049.29
6.04	1052.91
6.05	1057.68
6.06	1064.96
6.07	1064.96
6.08	1068.9
6.09	1072.17
6.1	1077.5
6.11	1081.4
6.12	1087.4
6.13	1085.23
6.14	1087.97
6.15	1087.97
6.16	1087.97
6.17	1087.97
6.18	1087.97
6.19	1087.97
6.2	1085.09
6.21	1087.97
6.22	1087.97
6.23	1084.68
6.24	1088.29
6.25	1087.97
6.26	1091.26
6.27	1088.23
6.28	1084.92
6.29	1084.68
6.3	1087.77
6.31	1084.86
6.32	1084.68
6.33	1084.55
6.34	1084.68
6.35	1087.87
6.36	1087.97
6.37	1088.02
6.38	1087.97
6.39	1091.26
6.4	1081.41
6.41	1091.26
6.42	1084.68
6.43	1087.9
6.44	1091.17
6.45	1084.9
6.46	1087.84
6.47	1084.84
6.48	1087.8
6.49	1084.68
6.5	1087.76
6.51	1084.68
6.52	1087.71
6.53	1084.96
6.54	1090.96
6.55	1081.71
6.56	1085.02
6.57	1085.04
6.58	1087.97
6.59	1087.57
6.6	1085.1
6.61	1085.12
6.62	1087.97
6.63	1084.2
6.64	1085.18
6.65	1087.97
6.66	1090.71
6.67	1087.97
6.68	1085.85
6.69	1087.36
6.7	1087.34
6.71	1087.32
6.72	1086.64
6.73	1084.68
6.74	1084.68
6.75	1087.97
6.76	1087.97
6.77	1086.22
6.78	1084.68
6.79	1087.97
6.8	1082.23
6.81	1084.68
6.82	1085.55
6.83	1082.29
6.84	1085.6
6.85	1084.68
6.86	1084.68
6.87	1085.66
6.88	1087.97
6.89	1087.97
6.9	1086.93
6.91	1084.68
6.92	1084.68
6.93	1083.59
6.94	1085.8
6.95	1082.54
6.96	1084.68
6.97	1084.68
6.98	1085.88
6.99	1086.75
7	1090.01
7.01	1091.26
7.02	1097.83
7.03	1100.43
7.04	1107.69
7.05	1110.97
7.06	1118.91
7.07	1120.83
7.08	1130.69
7.09	1130.69
7.1	1136.87
7.11	1140.2
7.12	1147.12
7.13	1152.19
7.14	1156.98
7.15	1163.55
7.16	1168.56
7.17	1170.13
7.18	1173.41
7.19	1178.35
7.2	1188.19
7.21	1184.89
7.22	1193.13
7.23	1199.7
7.24	1204.72
7.25	1206.5
7.26	1209.56
7.27	1212.85
7.28	1217.95
7.29	1221.26
7.3	1225.99
7.31	1225.99
7.32	1232.57
7.33	1233.93
7.34	1239.73
7.35	1240.46
7.36	1244.41
7.37	1251
7.38	1254.81
7.39	1260.9
7.4	1264.21
7.41	1265.43
7.42	1269.9
7.43	1277.41
7.44	1274.28
7.45	1281.86
7.46	1288.43
7.47	1293.93
7.48	1297.23
7.49	1301.58
7.5	1306.12
7.51	1308.15
7.52	1314.72
7.53	1318.01
7.54	1326
7.55	1327.87
7.56	1330.26
7.57	1333.57
7.58	1343.45
7.59	1338.56
7.6	1349.25
7.61	1348.38
7.62	1345.84
7.63	1349.37
7.64	1348.32
7.65	1344.3
7.66	1352.78
7.67	1352.82
7.68	1347.59
7.69	1347.59
7.7	1350.87
7.71	1350.29
7.72	1350.31
7.73	1347.59
7.74	1347.59
7.75	1350.37
7.76	1347.59
7.77	1352.77
7.78	1348.03
7.79	1348.01
7.8	1347.19
7.81	1350.87
7.82	1347.23
7.83	1347.59
7.84	1350.55
7.85	1347.29
7.86	1347.59
7.87	1344.56
7.88	1347.35
7.89	1344.73
7.9	1347.78
7.91	1347.41
7.92	1347.59
7.93	1347.59
7.94	1344.41
7.95	1344.3
7.96	1350.73
7.97	1344.3
7.98	1350.84
7.99	1347.59
8	1344.32
8.01	1350.84
8.02	1344.25
8.03	1347.51
8.04	1347.68
8.05	1344.41
8.06	1350.74
8.07	1347.74
8.08	1344.47
8.09	1344.5
8.1	1350.66
8.11	1347.35
8.12	1344.56
8.13	1344.3
8.14	1347.29
8.15	1347.59
8.16	1344.3
8.17	1344.66
8.18	1347.59
8.19	1344.7
8.2	1347.59
8.21	1347.59
8.22	1343.84
8.23	1344.78
8.24	1342.02
8.25	1341.54
8.26	1344.84
8.27	1347.59
8.28	1347.59
8.29	1344.91
8.3	1344.93
8.31	1344.3
8.32	1343.63
8.33	1344.99
8.34	1344.3
8.35	1344.3
8.36	1342.51
8.37	1344.3
8.38	1346.79
8.39	1349.25
8.4	1347.59
8.41	1341.87
8.42	1342.76
8.43	1343.41
8.44	1343.39
8.45	1347.59
8.46	1344.3
8.47	1345.28
8.48	1342.01
8.49	1346.33
8.5	1355.2
8.51	1360.73
8.52	1367.3
8.53	1374.98
8.54	1377.16
8.55	1380.45
8.56	1388.18
8.57	1390.31
8.58	1396.88
8.59	1404.29
8.6	1403.45
8.61	1412.05
8.62	1415.31
8.63	1418.58
8.64	1426.46
8.65	1429.74
8.66	1432.48
8.67	1437.7
8.68	1441.01
8.69	1444.32
8.7	1449.46
8.71	1454.56
8.72	1456.34
8.73	1462.61
8.74	1465.89
8.75	1470.91
8.76	1474.18
8.77	1477.44
8.78	1480.65
8.79	1485.61
8.8	1488.92
8.81	1490.51
8.82	1497.06
8.83	1498.76
8.84	1500.68
8.85	1507.09
8.86	1508.61
8.87	1515.19
8.88	1521.76
8.89	1525.05
8.9	1525.48
8.91	1531.62
8.92	1533.52
8.93	1539.55
8.94	1544.76
8.95	1546.09
8.96	1553.32
8.97	1555.9
8.98	1559.93
8.99	1567.77
9	1572.27
9.01	1573.14
9.02	1576.7
9.03	1584.2
9.04	1587.48
9.05	1591.89
9.06	1597.34
9.07	1601.76
9.08	1602.86
9.09	1604.95
9.1	1607.2
9.11	1610.49
9.12	1604.89
9.13	1608.16
9.14	1610.49
9.15	1604.83
9.16	1609.6
9.17	1604.79
9.18	1608.05
9.19	1604.75
9.2	1606.39
9.21	1603.13
9.22	1606.43
9.23	1603.92
9.24	1607.2
9.25	1600.63
9.26	1604.6
9.27	1603.25
9.28	1607.2
9.29	1604.54
9.3	1601.23
9.31	1603.92
9.32	1606.08
9.33	1601.72
9.34	1604.44
9.35	1600.63
9.36	1606.72
9.37	1603.92
9.38	1607.2
9.39	1603.92
9.4	1601.03
9.41	1606.82
9.42	1603.92
9.43	1604.25
9.44	1606.89
9.45	1603.62
9.46	1600.91
9.47	1606.95
9.48	1603.68
9.49	1604.13
9.5	1607.01
9.51	1603.74
9.52	1607.2
9.53	1603.92
9.54	1600.85
9.55	1607.11
9.56	1603.92
9.57	1600.68
9.58	1607.2
9.59	1603.92
9.6	1603.92
9.61	1603.95
9.62	1607.15
9.63	1603.92
9.64	1607.11
9.65	1597.57
9.66	1607.2
9.67	1607.05
9.68	1604.09
9.69	1603.72
9.7	1601.07
9.71	1603.92
9.72	1606.94
9.73	1603.92
9.74	1603.92
9.75	1603.92
9.76	1604.26
9.77	1600.63
9.78	1604.3
9.79	1600.63
9.8	1605.93
9.81	1606.31
9.82	1600.63
9.83	1600.63
9.84	1601.14
9.85	1603.39
9.86	1601.72
9.87	1603.35
9.88	1600.04
9.89	1601.24
9.9	1603.92
9.91	1601.28
9.92	1603.92
9.93	1601.32
9.94	1603.2
9.95	1603.18
9.96	1606.45
9.97	1604.69
9.98	1617.06
9.99	1620.35
10	1622.8
10.01	1632.64
10.02	1633.49
10.03	1639.17
10.04	1643.35
10.05	1645.23
10.06	1654.17
10.07	1653.21
10.08	1660.78
10.09	1667.6
10.1	1672.93
10.11	1673.99
10.12	1681.71
10.13	1680.6
10.14	1692.65
10.15	1693.79
10.16	1700.38
10.17	1702.51
10.18	1706.67
10.19	1712.36
10.2	1712.36
10.21	1721.47
10.22	1723.51
10.23	1725.51
10.24	1730.12
10.25	1733.43
10.26	1738.65
10.27	1740.04
10.28	1743.35
10.29	1743.37
10.3	1751.41
10.31	1755.09
10.32	1756.88
10.33	1763.43
10.34	1766.48
10.35	1768.23
10.36	1778.09
10.37	1776.49
10.38	1782.99
10.39	1786.31
10.4	1792.86
10.41	1794.52
10.42	1797.81
10.43	1802.81
10.44	1804.38
10.45	1809.43
10.46	1814.51
10.47	1819.01
10.48	1824.45
10.49	1827.38
10.5	1833.96
10.51	1837.24
10.52	1837.24
10.53	1842.45
10.54	1849.05
10.55	1851.71
10.56	1855.66
10.57	1856.96
10.58	1855.7
10.59	1860.25
10.6	1861.47
10.61	1856.07
10.62	1863.53
10.63	1860.25
10.64	1861.38
10.65	1861.36
10.66	1860.25
10.67	1860.25
10.68	1862.48
10.69	1854.71
10.7	1855.95
10.71	1859.25
10.72	1860.25
10.73	1856.96
10.74	1856.47
10.75	1853.67
10.76	1857.85
10.77	1860.25
10.78	1856.96
10.79	1860.25
10.8	1861.92
10.81	1860.25
10.82	1855.21
10.83	1856.96
10.84	1857.69
10.85	1856.26
10.86	1858.88
10.87	1856.96
10.88	1856.96
10.89	1851.63
10.9	1860.25
10.91	1856.96
10.92	1856.4
10.93	1856.96
10.94	1859.73
10.95	1854.67
10.96	1856.96
10.97	1853.67
10.98	1854.55
10.99	1856.96
11	1856.96
11.01	1856.96
11.02	1856.96
11.03	1857.29
11.04	1856.96
11.05	1859.66
11.06	1856.96
11.07	1856.45
11.08	1859.78
11.09	1857.17
11.1	1860.05
11.11	1853.67
11.12	1856.96
11.13	1853.67
11.14	1856.96
11.15	1853.76
11.16	1856.89
11.17	1856.96
11.18	1853.67
11.19	1856.96
11.2	1856.97
11.21	1856.93
11.22	1853.67
11.23	1853.75
11.24	1856.96
11.25	1856.84
11.26	1853.95
11.27	1853.83
11.28	1853.85
11.29	1853.67
11.3	1856.52
11.31	1853.67
11.32	1853.41
11.33	1850.39
11.34	1853.98
11.35	1853.67
11.36	1856.62
11.37	1856.6
11.38	1848.25
11.39	1851.2
11.4	1856.96
11.41	1853.67
11.42	1853.67
11.43	1856.47
11.44	1854.69
11.45	1857.49
11.46	1863.53
11.47	1869.54
11.48	1876.09
11.49	1877.29
11.5	1881.23
11.51	1889.82
11.52	1896.39
11.53	1902.97
11.54	1905.54
11.55	1906.99
11.56	1910.3
11.57	1919.4
11.58	1925.97
11.59	1922.69
11.6	1930.09
11.61	1935.83
11.62	1936.71
11.63	1941.5
11.64	1948.98
11.65	1952.26
11.66	1958.84
11.67	1962.12
11.68	1965.41
11.69	1974.24
11.7	1973.02
11.71	1973.04
11.72	1978.55
11.73	1984.02
11.74	1988.41
11.75	1990.7
11.76	1992.86
11.77	1996.17
11.78	2001.56
11.79	2004.84
11.8	2006.88
11.81	2012.17
11.82	2015.99
11.83	2017.99
11.84	2021.27
11.85	2026.5
11.86	2027.85
11.87	2036.82
11.88	2036.29
11.89	2042.42
11.9	2052.3
11.91	2050.85
11.92	2057.42
11.93	2062.22
11.94	2058.96
11.95	2070.57
11.96	2072.15
11.97	2075.54
11.98	2083.71
11.99	2083.71
12	2088.66
12.01	2096.86
12.02	2100.14
12.03	2103.43
12.04	2105.17
12.05	2106.72
12.06	2106.72
12.07	2115.09
12.08	2108.54
12.09	2108.16
12.1	2110.45
12.11	2108.6
12.12	2110
12.13	2110
12.14	2108.66
12.15	2110
12.16	2108.02
12.17	2110
12.18	2110
12.19	2109.19
12.2	2112.07
12.21	2104.63
12.22	2108.83
12.23	2106.72
12.24	2106.72
12.25	2110
12.26	2106.72
12.27	2106.72
12.28	2106.72
12.29	2107.75
12.3	2112.28
12.31	2109.01
12.32	2109.03
12.33	2107.67
12.34	2107.65
12.35	2106.72
12.36	2109.12
12.37	2109.14
12.38	2103.43
12.39	2105.08
12.4	2106.72
12.41	2107.5
12.42	2106.72
12.43	2102.69
12.44	2105.99
12.45	2106.01
12.46	2104.11
12.47	2106.72
12.48	2110
12.49	2103.43
12.5	2108.8
12.51	2106.72
12.52	2107.28
12.53	2106.72
12.54	2107.24
12.55	2103.43
12.56	2106.72
12.57	2106.26
12.58	2103.87
12.59	2106.72
12.6	2106.72
12.61	2103.43
12.62	2103.78
12.63	2100.48
12.64	2106.41
12.65	2106.43
12.66	2106.18
12.67	2103.43
12.68	2106.49
12.69	2106.72
12.7	2106.53
12.71	2106.55
12.72	2103.28
12.73	2100.14
12.74	2106.72
12.75	2100.23
12.76	2106.72
12.77	2103.43
12.78	2103.43
12.79	2106.71
12.8	2103.43
12.81	2100.18
12.82	2103.49
12.83	2100.22
12.84	2106.72
12.85	2106.48
12.86	2106.44
12.87	2097.18
12.88	2100.33
12.89	2103.43
12.9	2100.37
12.91	2103.67
12.92	2103.17
12.93	2097.14
12.94	2103.74
12.95	2103.76
12.96	2103.43
12.97	2106.35
12.98	2097.63
12.99	2100.55
13	2101
13.01	2099.7
13.02	2103.9
13.03	2103.92
13.04	2100.14
13.05	2106.19
13.06	2102.88
13.07	2100.14
13.08	2105.53
13.09	2104.04
13.1	2102.17
13.11	2100.8
13.12	2103.43
13.13	2100.84
13.14	2099.43
13.15	2105.25
13.16	2100.14
13.17	2105.16
13.18	2103.43
13.19	2102.61
13.2	2101.82
13.21	2103.43
13.22	2104.31
13.23	2103.43
13.24	2103.43
13.25	2100.14
13.26	2107.68
13.27	2103.43
13.28	2100.14
13.29	2104.45
13.3	2103.43
13.31	2100.14
13.32	2103.43
13.33	2101.25
13.34	2104.56
13.35	2104.58
13.36	2103.43
13.37	2102.24
13.38	2105.51
13.39	2101.37
13.4	2102.18
13.41	2100.14
13.42	2101.44
13.43	2103.43
13.44	2105.39
13.45	2101.5
13.46	2098.23
13.47	2103.93
13.48	2100.14
13.49	2100.14
13.5	2103.43
13.51	2101.96
13.52	2105.22
13.53	2101.66
13.54	2100.14
13.55	2100.14
13.56	2101.72
13.57	2101.83
13.58	2105.05
13.59	2100.14
13.6	2105.09
13.61	2100.14
13.62	2101.73
13.63	2099.99
13.64	2101.69
13.65	2101.91
13.66	2103.43
13.67	2101.63
13.68	2100.14
13.69	2100.14
13.7	2102.01
13.71	2100.14
13.72	2102.9
13.73	2100.14
13.74	2105.99
13.75	2100.14
13.76	2100.14
13.77	2098.87
13.78	2102.18
13.79	2098.09
13.8	2101.36
13.81	2103.43
13.82	2098.03
13.83	2100.14
13.84	2102.3
13.85	2097.92
13.86	2100.14
13.87	2102.36
13.88	2100.14
13.89	2100.14
13.9	2100.14
13.91	2100.14
13.92	2100.14
13.93	2100.14
13.94	2098.71
13.95	2100.14
13.96	2101.03
13.97	2097.72
13.98	2099.3
13.99	2102.61
14	2096.86
14.01	2100.93
14.02	2100.14
14.03	2102.69
14.04	2101.99
14.05	2102.73
14.06	2102.07
14.07	2100.8
14.08	2100.14
14.09	2097.48
14.1	2103.43
14.11	2097.44
14.12	2070.07
14.13	1870.57
14.14	1695.23
14.15	1533.1
14.16	1394.54
14.17	1257.39
14.18	1138.13
14.19	1033.76
14.2	934.692
14.21	842.614
14.22	766.616
14.23	697.232
14.24	631.486
14.25	569.316
14.26	516.964
14.27	470.148
14.28	427.654
14.29	384.704
14.3	348.929
14.31	319.145
14.32	289.548
14.33	263.112
14.34	240.108
14.35	217.02
14.36	197.45
14.37	180.955
14.38	161.237
14.39	148.092
14.4	134.91
14.41	118.554
14.42	111.883
14.43	98.798
14.44	95.4103
14.45	88.8177
14.46	78.9382
14.47	69.0587
14.48	65.5691
14.49	59.1585
14.5	56.076
14.51	52.5454
14.52	48.9728
14.53	42.931
14.54	39.644
14.55	36.0312
14.56	29.786
14.57	32.3362
14.58	30.1744
14.59	29.3769
14.6	24.0721
14.61	19.927
14.62	23.6836
14.63	19.927
14.64	16.64
14.65	19.3946
14.66	16.64
14.67	13.9274
14.68	17.2341
14.69	16.0255
14.7	11.338
14.71	17.9601
14.72	14.0301
14.73	12.6573
14.74	13.354
14.75	7.51976
14.76	11.8374
14.77	10.8469
14.78	11.7552
14.79	7.60196
14.8	6.85729
14.81	9.20694
14.82	9.18639
14.83	10.068
14.84	10.068
14.85	6.782
14.86	6.782
14.87	13.6869
14.88	10.068
14.89	10.068
14.9	10.068
14.91	10.068
14.92	12.2669
14.93	6.782
14.94	11.1962
14.95	8.91924
14.96	6.782
14.97	8.87814
14.98	6.782
14.99	8.83703
15	7.24993
15.01	6.782
15.02	6.782
15.03	10.068
15.04	10.068
15.05	10.068
15.06	5.40676
15.07	8.67263
15.08	4.91135
15.09	8.63153
15.1	8.23902
15.11	9.73714
15.12	8.56988
15.13	8.30067
15.14	6.782
15.15	10.068
15.16	6.65612
15.17	10.068
15.18	6.782
15.19	8.42397
15.2	8.44452
15.21	10.068
15.22	8.48562
15.23	8.34383
15.24	3.495
15.25	3.495
15.26	6.782
15.27	5.30192
15.28	4.95452
15.29	8.22052
15.3	6.782
15.31	4.89285
15.32	5.40471
15.33	8.13832
15.34	8.73223
15.35	10.068
15.36	5.48693
15.37	3.495
15.38	10.068
15.39	5.5486
15.4	6.782
15.41	5.8792
15.42	7.95337
15.43	6.782
15.44	10.068
15.45	7.84823
15.46	10.068
15.47	10.068
15.48	4.54339
15.49	6.782
15.5	6.782
15.51	6.782
15.52	6.782
15.53	5.8364
15.54	10.068
15.55	6.782
15.56	5.89807
15.57	6.782
15.58	9.22544
15.59	5.95974
15.6	6.782
15.61	10.068
15.62	4.25559
15.63	7.52181
15.64	10.068
15.65	4.19392
15.66	5.42547
15.67	4.15281
15.68	6.782
15.69	6.782
15.7	9.47204
15.71	9.49259
15.72	3.495
15.73	6.24753
15.74	6.782
15.75	6.782
15.76	9.59534
15.77	7.23411
15.78	6.782
15.79	9.65699
15.8	9.67754
15.81	7.15191
15.82	9.36918
15.83	6.782
15.84	6.47365
15.85	6.782
15.86	6.51476
15.87	9.8214
15.88	6.782
15.89	9.65693
15.9	10.068
15.91	6.9464
15.92	6.782
15.93	6.782
15.94	6.67922
15.95	6.69977
15.96	10.068
15.97	3.53611
15.98	10.0474
15.99	10.068

## Sheet: 2i
Voltage between FE and CCE (V)	Electric field intensity (MV m-1)
0	4.78272
50	5.24716
100	5.71346
150	6.1812
200	6.65007
250	7.11985
300	7.59037

## Sheet: 2j
Time (s)	Output Voltage (V)	Cycle	Output charge (nC)
0	0.66161	1	173.799
0.001	0.98221	2	151.997
0.002	0.66167	3	127.23
0.003	1.3028	4	107.619
0.004	0.98217	5	93.5389
0.005	0.66161	6	79.2181
0.006	0.66169	7	63.7753
0.007	0.98222	8	44.8591
0.008	0.98222
0.009	0.98222
0.01	0.98236
0.011	1.30284
0.012	1.30236
0.013	0.34117
0.014	0.6618
0.015	0.98202
0.016	0.66161
0.017	0.66184
0.018	0.98246
0.019	1.30208
0.02	0.34127
0.021	0.66189
0.022	0.98252
0.023	1.30253
0.024	0.98222
0.025	0.98189
0.026	0.66196
0.027	0.98186
0.028	0.66199
0.029	0.98184
0.03	0.66161
0.031	0.66285
0.032	1.62217
0.033	0.66117
0.034	0.34145
0.035	0.66161
0.036	0.66161
0.037	0.66161
0.038	0.66212
0.039	0.98118
0.04	0.34207
0.041	0.98277
0.042	1.30172
0.043	0.66104
0.044	0.34159
0.045	0.66221
0.046	0.98222
0.047	0.98097
0.048	0.34164
0.049	0.66161
0.05	0.66228
0.051	0.98222
0.052	0.98084
0.053	0.34171
0.054	0.66089
0.055	0.34026
0.056	0.02263
0.057	0.98222
0.058	0.98145
0.059	0.66161
0.06	0.66081
0.061	0.34344
0.062	1.30118
0.063	0.66077
0.064	0.34271
0.065	0.98222
0.066	0.98222
0.067	0.98222
0.068	0.98313
0.069	1.30099
0.07	0.66255
0.071	0.98128
0.072	0.66161
0.073	0.66259
0.074	0.98222
0.075	0.98222
0.076	0.98121
0.077	0.66367
0.078	1.30075
0.079	0.66267
0.08	0.98222
0.081	0.98114
0.082	0.66271
0.083	0.98222
0.084	0.98222
0.085	0.97882
0.086	0.02498
0.087	1.30051
0.088	0.66279
0.089	0.97985
0.09	0.3422
0.091	0.66283
0.092	0.98345
0.093	1.3016
0.094	0.98222
0.095	0.98096
0.096	0.66161
0.097	0.66291
0.098	0.97961
0.099	0.341
0.1	0.34233
0.101	0.66296
0.102	0.98222
0.103	0.98222
0.104	0.98084
0.105	0.66161
0.106	0.66161
0.107	0.66447
0.108	1.3014
0.109	0.97931
0.11	0.34247
0.111	0.66161
0.112	0.66311
0.113	0.98222
0.114	0.98222
0.115	0.98222
0.116	0.98222
0.117	0.98066
0.118	0.66161
0.119	0.66161
0.12	0.66161
0.121	0.66323
0.122	0.98385
0.123	1.30119
0.124	0.98222
0.125	0.98389
0.126	1.29947
0.127	0.65992
0.128	0.34271
0.129	0.66334
0.13	0.98396
0.131	1.30109
0.132	0.98046
0.133	0.66694
0.134	1.61987
0.135	0.98042
0.136	0.66161
0.137	0.65978
0.138	0.341
0.139	0.34471
0.14	0.98035
0.141	0.6635
0.142	0.98412
0.143	1.30093
0.144	0.9803
0.145	0.66161
0.146	0.66356
0.147	0.98419
0.148	1.29888
0.149	0.6636
0.15	0.98222
0.151	0.98222
0.152	0.98019
0.153	0.6657
0.154	1.29872
0.155	0.66161
0.156	0.6637
0.157	0.97803
0.158	0.34311
0.159	0.66586
0.16	1.29856
0.161	0.66376
0.162	0.98439
0.163	1.30066
0.164	0.97784
0.165	0.341
0.166	0.34322
0.167	0.66384
0.168	0.97998
0.169	0.66387
0.17	0.98222
0.171	0.98222
0.172	0.97763
0.173	0.34331
0.174	0.65929
0.175	0.34567
0.176	0.97987
0.177	0.66398
0.178	0.9846
0.179	1.30045
0.18	0.98463
0.181	1.30042
0.182	0.98466
0.183	1.29795
0.184	0.66161
0.185	0.66408
0.186	0.98471
0.187	1.30034
0.188	0.97971
0.189	0.66414
0.19	0.98222
0.191	0.97712
0.192	0.34356
0.193	0.66419
0.194	0.98222
0.195	0.98222
0.196	0.98222
0.197	0.97959
0.198	0.66426
0.199	0.98488
0.2	1.30284
0.201	1.30284
0.202	1.29744
0.203	0.66432
0.204	0.98222
0.205	0.98222
0.206	0.97947
0.207	0.66161
0.208	0.66161
0.209	0.6644
0.21	0.97942
0.211	0.66161
0.212	0.66444
0.213	0.98222
0.214	0.97937
0.215	0.66448
0.216	0.98222
0.217	0.98222
0.218	0.97931
0.219	0.66161
0.22	0.65867
0.221	0.34395
0.222	0.66754
0.223	1.29688
0.224	0.6646
0.225	0.98222
0.226	0.97921
0.227	0.65858
0.228	0.341
0.229	0.341
0.23	0.34714
0.231	0.97914
0.232	0.66161
0.233	0.66784
0.234	1.29971
0.235	0.97908
0.236	0.66161
0.237	0.65845
0.238	0.34736
0.239	0.97903
0.24	0.66802
0.241	1.29962
0.242	0.97899
0.243	0.66161
0.244	0.66161
0.245	0.66488
0.246	0.97894
0.247	0.66161
0.248	0.66492
0.249	0.98555
0.25	1.2995
0.251	0.97887
0.252	0.66834
0.253	1.30284
0.254	1.29944
0.255	0.97882
0.256	0.66161
0.257	0.66161
0.258	0.66161
0.259	0.66507
0.26	0.98222
0.261	0.97874
0.262	0.67211
0.263	1.61642
0.264	0.9787
0.265	0.66161
0.266	0.66517
0.267	0.98579
0.268	1.29568
0.269	0.66521
0.27	0.98583
0.271	1.29922
0.272	0.97859
0.273	0.66526
0.274	0.98222
0.275	0.97855
0.276	0.6653
0.277	0.97852
0.278	0.66533
0.279	0.9785
0.28	0.66161
0.281	0.66537
0.282	0.97846
0.283	0.65783
0.284	0.34859
0.285	0.98222
0.286	0.98987
0.287	1.61578
0.288	0.98607
0.289	1.30284
0.29	1.29122
0.291	0.34489
0.292	0.66161
0.293	0.6577
0.294	0.341
0.295	0.34494
0.296	0.66161
0.297	0.66558
0.298	0.98222
0.299	0.98222
0.3	0.98222
0.301	0.9782
0.302	0.66161
0.303	0.66161
0.304	0.66161
0.305	0.66569
0.306	0.98222
0.307	0.97812
0.308	0.66984
0.309	1.29871
0.31	0.98222
0.311	0.97391
0.312	0.34517
0.313	0.66579
0.314	0.98222
0.315	0.98222
0.316	0.98222
0.317	0.97799
0.318	0.66586
0.319	0.97796
0.32	0.66161
0.321	0.66161
0.322	0.66161
0.323	0.66593
0.324	0.9779
0.325	0.66161
0.326	0.66597
0.327	0.98222
0.328	0.98222
0.329	0.97343
0.33	0.34541
0.331	0.66603
0.332	0.98666
0.333	1.29394
0.334	0.67054
0.335	1.29836
0.336	0.98222
0.337	0.98222
0.338	0.98674
0.339	1.29378
0.34	0.66161
0.341	0.66617
0.342	0.98222
0.343	0.98222
0.344	0.97763
0.345	0.66622
0.346	0.98222
0.347	0.97759
0.348	0.65696
0.349	0.35032
0.35	0.98222
0.351	0.98222
0.352	0.98222
0.353	0.98222
0.354	0.98222
0.355	0.98697
0.356	1.29333
0.357	0.66161
0.358	0.66161
0.359	0.66161
0.36	0.6568
0.361	0.35547
0.362	1.298
0.363	0.97737
0.364	0.67134
0.365	1.29796
0.366	0.97733
0.367	0.65671
0.368	0.34591
0.369	0.66161
0.37	0.66161
0.371	0.66657
0.372	0.99216
0.373	1.61847
0.374	1.28785
0.375	0.341
0.376	0.34602
0.377	0.66161
0.378	0.66161
0.379	0.66161
0.38	0.66161
0.381	0.67688
0.382	1.61324
0.383	0.97711
0.384	0.66674
0.385	0.97708
0.386	0.65645
0.387	0.341
0.388	0.35136
0.389	0.98222
0.39	0.97701
0.391	0.67728
0.392	1.61821
0.393	1.29234
0.394	0.66161
0.395	0.66161
0.396	0.65632
0.397	0.35161
0.398	0.98222
0.399	0.97689
0.4	0.66696
0.401	0.98758
0.402	1.30284
0.403	1.28669
0.404	0.3464
0.405	0.66161
0.406	0.66704
0.407	0.97679
0.408	0.68886
0.409	2.23736
0.41	0.66709
0.411	0.97124
0.412	0.341
0.413	0.34652
0.414	0.66161
0.415	0.66716
0.416	0.98222
0.417	0.97665
0.418	0.6672
0.419	0.98222
0.42	0.98222
0.421	0.9766
0.422	0.66161
0.423	0.65596
0.424	0.35233
0.425	0.98222
0.426	0.98222
0.427	0.98793
0.428	1.2914
0.429	0.67307
0.43	1.29709
0.431	0.97071
0.432	0.341
0.433	0.35257
0.434	0.98222
0.435	0.98222
0.436	0.9764
0.437	0.66161
0.438	0.66746
0.439	0.98222
0.44	0.97635
0.441	0.65572
0.442	0.341
0.443	0.35875
0.444	1.29097
0.445	0.67945
0.446	1.60558
0.447	0.66161
0.448	0.67358
0.449	1.29084
0.45	0.66161
0.451	0.66764
0.452	0.98222
0.453	0.98222
0.454	0.98222
0.455	0.98222
0.456	0.98222
0.457	0.98222
0.458	0.98222
0.459	0.96996
0.46	0.341
0.461	0.33484
0.462	0.04507
0.463	1.29665
0.464	0.97603
0.465	0.67404
0.466	1.29661
0.467	0.98222
0.468	0.97597
0.469	0.64908
0.47	0.03922
0.471	0.97593
0.472	0.66161
0.473	0.66793
0.474	0.98222
0.475	0.98857
0.476	1.29648
0.477	0.97585
0.478	0.66161
0.479	0.66161
0.48	0.6552
0.481	0.35385
0.482	0.96935
0.483	0.34745
0.484	0.66808
0.485	0.98222
0.486	0.98872
0.487	1.29633
0.488	0.94963
0.489	-0.61431
0.49	-0.2675
0.491	1.29628
0.492	0.9888
0.493	1.28967
0.494	0.65501
0.495	0.34761
0.496	0.66161
0.497	0.66825
0.498	0.97557
0.499	0.66828
0.5	0.98222
0.501	1.0023
0.502	1.93065
0.503	1.29612
0.504	0.98896
0.505	1.30284
0.506	1.29608
0.507	0.989
0.508	1.28926
0.509	0.66161
0.51	0.66161
0.511	0.66161
0.512	0.65477
0.513	0.3547
0.514	0.98222
0.515	0.9891
0.516	1.29594
0.517	0.98222
0.518	0.98222
0.519	0.98916
0.52	1.30978
0.521	1.60953
0.522	0.98222
0.523	0.97524
0.524	0.66161
0.525	0.66161
0.526	0.66161
0.527	0.66161
0.528	0.66161
0.529	0.66161
0.53	0.66161
0.531	0.66871
0.532	0.98933
0.533	1.29572
0.534	0.97509
0.535	0.65446
0.536	0.33384
0.537	0.03473
0.538	0.6688
0.539	0.98222
0.54	0.97501
0.541	0.68329
0.542	1.60897
0.543	0.97497
0.544	0.66161
0.545	0.68345
0.546	1.60157
0.547	0.647
0.548	0.03503
0.549	0.66161
0.55	0.66896
0.551	0.97486
0.552	0.66899
0.553	0.98961
0.554	1.29544
0.555	0.97481
0.556	0.66904
0.557	0.98222
0.558	0.98222
0.559	0.98222
0.56	0.98971
0.561	1.28785
0.562	0.66161
0.563	0.66161
0.564	0.66161
0.565	0.66916
0.566	0.99735
0.567	1.6083
0.568	0.9974
0.569	1.63865
0.57	2.25706
0.571	1.92118
0.572	0.97458
0.573	0.66927
0.574	0.98222
0.575	0.98222
0.576	0.97453
0.577	0.66932
0.578	0.98995
0.579	1.30284
0.58	1.28734
0.581	0.66161
0.582	0.66939
0.583	0.99001
0.584	1.28723
0.585	0.6538
0.586	0.34883
0.587	0.65377
0.588	0.35671
0.589	0.99009
0.59	1.28707
0.591	0.66951
0.592	0.97432
0.593	0.66161
0.594	0.66161
0.595	0.66161
0.596	0.6855
0.597	1.61548
0.598	1.29485
0.599	0.95022
0.6	-0.31626
0.601	-0.89328
0.602	0.99027
0.603	1.30284
0.604	1.2867
0.605	0.66161
0.606	0.6778
0.607	1.30284
0.608	1.27847
0.609	0.32473
0.61	-0.31653
0.611	-0.90064
0.612	0.65344
0.613	0.34919
0.614	0.66981
0.615	0.97401
0.616	0.66984
0.617	0.97398
0.618	0.66161
0.619	0.66161
0.62	0.67818
0.621	1.29454
0.622	0.97391
0.623	0.66993
0.624	0.96555
0.625	0.34935
0.626	0.66161
0.627	0.68674
0.628	1.60667
0.629	0.97382
0.63	0.66161
0.631	0.66161
0.632	0.67005
0.633	0.98222
0.634	0.99069
0.635	1.29435
0.636	0.99072
0.637	1.27731
0.638	0.34952
0.639	0.66161
0.64	0.65306
0.641	0.34956
0.642	0.67019
0.643	0.98222
0.644	0.98222
0.645	0.98222
0.646	0.99085
0.647	1.29419
0.648	0.9476
0.649	-0.29156
0.65	0.04644
0.651	0.97353
0.652	0.67032
0.653	0.96478
0.654	0.35847
0.655	0.96472
0.656	0.35853
0.657	0.97345
0.658	0.6704
0.659	0.98222
0.66	0.99104
0.661	1.30284
0.662	1.29399
0.663	0.96451
0.664	0.341
0.665	0.35877
0.666	0.97333
0.667	0.67943
0.668	1.28499
0.669	0.67055
0.67	1.00013
0.671	1.61449
0.672	1.29386
0.673	0.97323
0.674	0.65261
0.675	0.35002
0.676	0.66161
0.677	0.66161
0.678	0.65255
0.679	0.38635
0.68	1.94406
0.681	1.91677
0.682	0.98222
0.683	0.99135
0.684	1.28456
0.685	0.67991
0.686	1.30284
0.687	1.28448
0.688	0.6708
0.689	1.00063
0.69	1.63267
0.691	1.89791
0.692	0.37798
0.693	1.60493
0.694	0.97295
0.695	0.66161
0.696	0.67091
0.697	0.97291
0.698	0.68026
0.699	1.30284
0.7	1.30284
0.701	1.28411
0.702	0.64286
0.703	0.03917
0.704	0.67102
0.705	0.99164
0.706	1.29341
0.707	0.97278
0.708	0.68053
0.709	1.31231
0.71	1.61397
0.711	1.30284
0.712	1.28381
0.713	0.67114
0.714	0.97269
0.715	0.68072
0.716	1.29327
0.717	1.00138
0.718	1.5659
0.719	-0.30023
0.72	-0.26175
0.721	0.97259
0.722	0.66161
0.723	0.66161
0.724	0.68096
0.725	1.29315
0.726	0.97253
0.727	0.66161
0.728	0.68106
0.729	1.31258
0.73	1.54543
0.731	-0.91216
0.732	0.0595
0.733	1.29305
0.734	0.99203
0.735	1.27338
0.736	0.35083
0.737	0.67146
0.738	0.98222
0.739	0.96248
0.74	0.35088
0.741	0.67151
0.742	0.95249
0.743	0.03031
0.744	0.35094
0.745	0.67156
0.746	0.97226
0.747	0.67159
0.748	0.97223
0.749	0.67162
0.75	0.9722
0.751	0.67164
0.752	0.97218
0.753	0.67167
0.754	0.98222
0.755	0.97214
0.756	0.69191
0.757	1.59311
0.758	0.71224
0.759	2.22412
0.76	0.95176
0.761	0.05088
0.762	0.9924
0.763	1.28245
0.764	0.67182
0.765	0.98222
0.766	0.97199
0.767	0.68211
0.768	1.29258
0.769	0.94113
0.77	-0.28994
0.771	0.10279
0.772	2.49247
0.773	-0.27957
0.774	0.37202
0.775	1.29248
0.776	0.99259
0.777	1.29246
0.778	0.98222
0.779	0.99263
0.78	1.282
0.781	0.67205
0.782	0.98222
0.783	0.98222
0.784	0.98222
0.785	0.97174
0.786	0.68261
0.787	1.31335
0.788	1.6024
0.789	0.97168
0.79	0.66161
0.791	0.65104
0.792	0.35158
0.793	0.67221
0.794	0.99283
0.795	1.30284
0.796	1.30284
0.797	1.26025
0.798	0.14832
0.799	3.75033
0.8	0.38375
0.801	1.59135
0.802	0.66161
0.803	0.66161
0.804	0.66161
0.805	0.66161
0.806	0.67238
0.807	0.99301
0.808	1.29204
0.809	0.98222
0.81	0.99305
0.811	1.31367
0.812	1.60176
0.813	0.97136
0.814	0.66161
0.815	0.66161
0.816	0.67251
0.817	0.97131
0.818	0.67254
0.819	0.99317
0.82	1.30284
0.821	1.31381
0.822	1.59051
0.823	0.67261
0.824	0.99323
0.825	1.31386
0.826	1.61242
0.827	1.28074
0.828	0.66161
0.829	0.68376
0.83	1.29175
0.831	0.98222
0.832	1.00445
0.833	1.61232
0.834	1.2917
0.835	0.98222
0.836	0.97106
0.837	0.73988
0.838	2.83873
0.839	0.99343
0.84	1.24673
0.841	-0.26652
0.842	0.66161
0.843	0.67287
0.844	0.9935
0.845	1.30284
0.846	1.28023
0.847	0.67293
0.848	1.00488
0.849	1.57808
0.85	0.42049
0.851	2.44886
0.852	-1.12548
0.853	2.52831
0.854	0.99363
0.855	1.29142
0.856	0.97079
0.857	0.68451
0.858	1.30284
0.859	1.26841
0.86	0.37547
0.861	1.26833
0.862	0.35251
0.863	0.68467
0.864	1.2913
0.865	0.98222
0.866	0.99379
0.867	1.29126
0.868	0.99382
0.869	1.30284
0.87	1.26797
0.871	0.35263
0.872	0.67326
0.873	0.99389
0.874	1.30284
0.875	1.29115
0.876	0.98222
0.877	1.02909
0.878	2.17084
0.879	-0.22977
0.88	1.58818
0.881	0.68515
0.882	1.29106
0.883	0.97043
0.884	0.67342
0.885	0.9704
0.886	0.68528
0.887	1.29099
0.888	0.94663
0.889	0.06789
0.89	1.26717
0.891	0.341
0.892	0.32908
0.893	0.05618
0.894	0.98222
0.895	1.00614
0.896	1.61148
0.897	1.27887
0.898	0.66161
0.899	0.69764
0.9	1.61143
0.901	1.2908
0.902	0.97017
0.903	0.64955
0.904	0.36515
0.905	0.98222
0.906	0.99433
0.907	1.33919
0.908	2.21616
0.909	0.98222
0.91	0.99438
0.911	1.29067
0.912	0.97004
0.913	0.66161
0.914	0.66161
0.915	0.66161
0.916	0.69832
0.917	1.50094
0.918	-1.44778
0.919	1.85812
0.92	-0.2019
0.921	2.19085
0.922	0.36563
0.923	0.98222
0.924	0.98222
0.925	0.95751
0.926	0.341
0.927	0.35338
0.928	0.68641
0.929	1.34007
0.93	2.10316
0.931	-1.72917
0.932	2.49813
0.933	0.35346
0.934	0.66161
0.935	0.6741
0.936	0.96972
0.937	0.66161
0.938	0.68667
0.939	1.29029
0.94	0.96967
0.941	0.72447
0.942	2.20175
0.943	0.63642
0.944	0.04561
0.945	0.66161
0.946	0.63634
0.947	0.05834
0.948	0.98222
0.949	0.98222
0.95	0.96953
0.951	0.66161
0.952	0.63618
0.953	0.04585
0.954	0.63612
0.955	0.00763
0.956	-0.27469
0.957	0.341
0.958	0.39219
0.959	1.5722
0.96	0.2897
0.961	-0.87726
0.962	0.66161
0.963	0.68734
0.964	1.28996
0.965	0.95644
0.966	0.3539
0.967	0.67453
0.968	0.99516
0.969	1.25106
0.97	0.05926
0.971	0.94331
0.972	0.08531
0.973	1.57146
0.974	0.35401
0.975	0.67464
0.976	0.98222
0.977	0.95612
0.978	0.36713
0.979	0.96915
0.98	0.64852
0.981	0.3541
0.982	0.62225
0.983	-0.26083
0.984	0.66161
0.985	0.67477
0.986	0.95588
0.987	0.28825
0.988	-0.87546
0.989	0.66161
0.99	0.64839
0.991	0.32776
0.992	0.04689
0.993	0.63508
0.994	0.06022
0.995	0.95564
0.996	0.3543
0.997	0.71489
0.998	1.86407
0.999	0.08712
1	1.54329
1.001	-0.24674
1.002	0.98222
1.003	0.98222
1.004	0.9554
1.005	0.341
1.006	0.35444
1.007	0.67506
1.008	0.91489
1.009	-0.60736
1.01	-0.19228
1.011	2.14312
1.012	-0.5262
1.013	1.60992
1.014	1.28929
1.015	0.96866
1.016	0.66161
1.017	0.64803
1.018	0.3546
1.019	0.66161
1.02	0.64799
1.021	0.31372
1.022	-0.27292
1.023	0.36833
1.024	0.95486
1.025	0.36838
1.026	1.00964
1.027	1.60973
1.028	1.2891
1.029	0.96848
1.03	0.64785
1.031	0.341
1.032	0.341
1.033	0.3686
1.034	0.96841
1.035	0.67544
1.036	0.99606
1.037	1.27513
1.038	0.62001
1.039	-0.23083
1.04	1.34452
1.041	2.19514
1.042	0.66161
1.043	0.63374
1.044	0.04828
1.045	0.66161
1.046	0.67559
1.047	0.98222
1.048	0.94022
1.049	0.09046
1.05	1.56734
1.051	0.35504
1.052	0.6335
1.053	0.03445
1.054	0.35508
1.055	0.64752
1.056	0.35511
1.057	0.66161
1.058	0.66161
1.059	0.66161
1.06	0.67577
1.061	0.9964
1.062	1.28865
1.063	0.98222
1.064	0.96801
1.065	0.67584
1.066	0.95374
1.067	0.39802
1.068	1.59491
1.069	0.98222
1.07	0.99652
1.071	1.28853
1.072	0.98222
1.073	0.98222
1.074	0.99657
1.075	1.3172
1.076	1.62345
1.077	1.58029
1.078	0.74802
1.079	2.48439
1.08	0.41314
1.081	1.91518
1.082	1.30284
1.083	1.30284
1.084	1.31732
1.085	1.62345
1.086	1.65247
1.087	2.25016
1.088	2.01674
1.089	3.50348
1.09	2.49792
1.091	0.73449
1.092	2.25009
1.093	1.95867
1.094	2.26468
1.095	2.26468
1.096	2.27932
1.097	2.58529
1.098	2.57062
1.099	2.29404
1.1	2.9059
1.101	2.95003
1.102	3.8383
1.103	3.19705
1.104	2.60004
1.105	3.00924
1.106	5.10587
1.107	4.21793
1.108	4.87399
1.109	5.76179
1.11	5.1502
1.111	5.16504
1.112	5.48567
1.113	5.79142
1.114	5.77654
1.115	5.47081
1.116	5.47081
1.117	5.48573
1.118	5.80636
1.119	6.12699
1.12	6.35784
1.121	4.90446
1.122	6.43265
1.123	6.44765
1.124	6.73825
1.125	6.46271
1.126	7.20926
1.127	9.89917
1.128	8.66187
1.129	8.34125
1.13	8.1112
1.131	9.63878
1.132	9.62366
1.133	9.3333
1.134	9.65393
1.135	9.97456
1.136	10.28
1.137	10.3104
1.138	10.9212
1.139	10.9365
1.14	11.2571
1.141	11.532
1.142	10.9212
1.143	10.967
1.144	11.8678
1.145	11.8072
1.146	16.5085
1.147	12.8143
1.148	12.219
1.149	12.5396
1.15	12.8756
1.151	13.4861
1.152	13.4554
1.153	12.8911
1.154	13.8376
1.155	14.4171
1.156	13.8067
1.157	13.8531
1.158	14.7222
1.159	13.8687
1.16	15.0892
1.161	15.0737
1.162	14.7841
1.163	15.1047
1.164	15.4254
1.165	15.6993
1.166	15.1515
1.167	16.3717
1.168	16.3405
1.169	15.7461
1.17	16.0979
1.171	17.0129
1.172	17.0129
1.173	17.0286
1.174	17.3492
1.175	17.6384
1.176	17.3492
1.177	17.6856
1.178	18.3111
1.179	18.6317
1.18	18.9366
1.181	18.905
1.182	18.3269
1.183	18.9366
1.184	18.9682
1.185	19.6094
1.186	20.219
1.187	20.2032
1.188	19.8984
1.189	19.8984
1.19	19.9461
1.191	20.8921
1.192	21.5015
1.193	21.4855
1.194	21.2128
1.195	21.8061
1.196	21.5334
1.197	22.1107
1.198	21.5815
1.199	23.1045
1.2	23.1366
1.201	23.7137
1.202	23.1688
1.203	24.3548
1.204	23.7779
1.205	24.3709
1.206	24.0503
1.207	23.7619
1.208	24.0825
1.209	24.4677
1.21	25.9577
1.211	25.4135
1.212	26.5989
1.213	26.0225
1.214	26.5988
1.215	26.0063
1.216	26.3107
1.217	26.3107
1.218	26.3595
1.219	27.3214
1.22	28.2669
1.221	28.8593
1.222	28.5713
1.223	28.8756
1.224	28.8756
1.225	28.8592
1.226	28.5877
1.227	29.2945
1.228	31.1035
1.229	30.7993
1.23	30.8157
1.231	31.1034
1.232	30.8157
1.233	31.1528
1.234	31.7611
1.235	31.7611
1.236	31.7776
1.237	32.1313
1.238	33.0932
1.239	34.0219
1.24	34.3426
1.241	34.63
1.242	34.3426
1.243	34.713
1.244	35.9124
1.245	35.6251
1.246	35.9457
1.247	36.2497
1.248	36.3164
1.249	37.5655
1.25	38.19
1.251	38.4605
1.252	37.8695
1.253	38.1734
1.254	38.2069
1.255	38.8817
1.256	40.097
1.257	40.1138
1.258	40.3672
1.259	39.5063
1.26	40.4345
1.261	40.7888
1.262	41.7001
1.263	41.7001
1.264	41.7339
1.265	42.3413
1.266	42.3244
1.267	42.0546
1.268	42.7636
1.269	44.5348
1.27	43.6577
1.271	44.299
1.272	44.8892
1.273	44.5856
1.274	44.6537
1.275	45.8851
1.276	46.1887
1.277	46.2569
1.278	47.4541
1.279	47.1676
1.28	47.5224
1.281	48.4159
1.282	48.1124
1.283	48.1638
1.284	49.0914
1.285	49.4291
1.286	50.036
1.287	50.0704
1.288	50.6773
1.289	50.6945
1.29	51.0496
1.291	51.9425
1.292	51.7254
1.293	53.2249
1.294	52.9561
1.295	53.5974
1.296	54.1867
1.297	54.1606
1.298	58.7704
1.299	54.5593
1.3	55.1658
1.301	55.2006
1.302	55.8245
1.303	56.1799
1.304	57.0721
1.305	56.8038
1.306	57.445
1.307	58.0339
1.308	57.7482
1.309	58.0689
1.31	58.407
1.311	59.0482
1.312	59.707
1.313	60.6163
1.314	60.5812
1.315	59.9751
1.316	60.0278
1.317	60.9545
1.318	61.2751
1.319	61.631
1.32	62.54
1.321	62.5223
1.322	62.237
1.323	62.5753
1.324	63.2519
1.325	64.3751
1.326	62.9137
1.327	63.8401
1.328	64.1608
1.329	64.4636
1.33	64.4814
1.331	64.8198
1.332	65.4255
1.333	65.4433
1.334	65.7817
1.335	66.3338
1.336	65.4612
1.337	66.1381
1.338	67.3492
1.339	67.3313
1.34	67.0644
1.341	67.6877
1.342	68.0083
1.343	68.311
1.344	68.329
1.345	68.6676
1.346	69.2549
1.347	68.9882
1.348	69.6115
1.349	69.9141
1.35	69.9141
1.351	69.9321
1.352	70.2347
1.353	70.2708
1.354	70.9121
1.355	71.5171
1.356	71.5352
1.357	71.8377
1.358	71.874
1.359	72.5153
1.36	73.1384
1.361	73.4226
1.362	73.1202
1.363	73.1384
1.364	73.4772
1.365	74.1185
1.366	74.6685
1.367	73.8162
1.368	74.7781
1.369	75.6485
1.37	75.0439
1.371	75.0805
1.372	75.7034
1.373	76.0424
1.374	76.6469
1.375	76.6653
1.376	76.9676
1.377	77.0043
1.378	77.6088
1.379	77.6272
1.38	77.9294
1.381	78.0032
1.382	79.1934
1.383	78.8912
1.384	78.9282
1.385	79.551
1.386	79.8345
1.387	79.551
1.388	79.816
1.389	79.2861
1.39	80.4943
1.391	80.4943
1.392	80.5315
1.393	81.1355
1.394	81.1355
1.395	81.1542
1.396	81.4561
1.397	81.4748
1.398	81.7768
1.399	81.8141
1.4	82.3806
1.401	81.8142
1.402	82.3992
1.403	82.1349
1.404	82.7574
1.405	83.0592
1.406	83.0592
1.407	83.078
1.408	83.4363
1.409	84.304
1.41	83.7381
1.411	84.3417
1.412	84.3794
1.413	84.964
1.414	84.6623
1.415	84.6812
1.416	85.0018
1.417	85.3035
1.418	85.3035
1.419	85.3414
1.42	85.9637
1.421	86.2274
1.422	85.6621
1.423	86.3224
1.424	87.2082
1.425	86.8875
1.426	86.605
1.427	86.9447
1.428	87.5287
1.429	87.2463
1.43	87.5669
1.431	87.8875
1.432	88.2464
1.433	89.1126
1.434	88.5096
1.435	88.5288
1.436	88.8494
1.437	89.1701
1.438	89.4523
1.439	89.1893
1.44	89.7728
1.441	89.5485
1.442	90.7154
1.443	90.1513
1.444	90.7732
1.445	91.1131
1.446	91.6964
1.447	91.3951
1.448	91.3951
1.449	91.4145
1.45	91.7351
1.451	92.017
1.452	91.7545
1.453	92.3764
1.454	92.7359
1.455	93.62
1.456	93.2994
1.457	93.0177
1.458	93.3578
1.459	93.9795
1.46	94.3002
1.461	94.5622
1.462	93.9991
1.463	94.6013
1.464	94.6404
1.465	95.2621
1.466	95.6023
1.467	96.2043
1.468	96.224
1.469	96.4857
1.47	95.9623
1.471	97.1465
1.472	96.8652
1.473	97.1859
1.474	97.5459
1.475	98.4289
1.476	98.128
1.477	98.1675
1.478	98.8482
1.479	100.052
1.48	100.052
1.481	100.032
1.482	99.7707
1.483	100.392
1.484	100.733
1.485	101.354
1.486	101.675
1.487	101.975
1.488	101.995
1.489	102.336
1.49	102.937
1.491	102.957
1.492	103.278
1.493	103.578
1.494	103.638
1.495	104.54
1.496	104.56
1.497	104.901
1.498	105.502
1.499	105.522
1.5	105.803
1.501	105.602
1.502	107.085
1.503	106.825
1.504	107.426
1.505	107.406
1.506	107.125
1.507	107.506
1.508	108.728
1.509	109.049
1.51	109.309
1.511	108.728
1.512	109.11
1.513	110.311
1.514	110.311
1.515	110.291
1.516	110.031
1.517	110.612
1.518	110.433
1.519	112.194
1.52	111.634
1.521	112.255
1.522	112.556
1.523	112.576
1.524	112.917
1.525	113.517
1.526	113.558
1.527	114.179
1.528	114.52
1.529	115.141
1.53	115.462
1.531	115.782
1.532	116.082
1.533	116.123
1.534	116.724
1.535	116.765
1.536	117.344
1.537	117.085
1.538	117.685
1.539	117.727
1.54	118.347
1.541	118.688
1.542	119.309
1.543	119.63
1.544	119.909
1.545	119.65
1.546	120.25
1.547	120.292
1.548	120.83
1.549	119.971
1.55	120.612
1.551	121.254
1.552	121.853
1.553	121.916
1.554	122.836
1.555	123.136
1.556	123.157
1.557	123.456
1.558	123.519
1.559	124.418
1.56	124.46
1.561	125.06
1.562	125.06
1.563	125.08
1.564	125.422
1.565	126.042
1.566	126.321
1.567	126.084
1.568	126.962
1.569	126.663
1.57	126.684
1.571	127.004
1.572	127.388
1.573	128.565
1.574	128.266
1.575	128.308
1.576	128.886
1.577	128.628
1.578	129.249
1.579	129.59
1.58	130.168
1.581	129.869
1.582	129.89
1.583	130.253
1.584	131.13
1.585	130.852
1.586	131.172
1.587	131.493
1.588	131.856
1.589	132.712
1.59	132.134
1.591	132.476
1.592	133.096
1.593	133.374
1.594	133.117
1.595	133.695
1.596	133.459
1.597	134.336
1.598	134.037
1.599	134.058
1.6	134.4
1.601	135.063
1.602	135.918
1.603	135.341
1.604	135.64
1.605	135.661
1.606	135.982
1.607	136.26
1.608	136.003
1.609	136.623
1.61	136.965
1.611	137.542
1.612	137.286
1.613	137.884
1.614	137.862
1.615	137.607
1.616	138.205
1.617	138.161
1.618	137.628
1.619	138.59
1.62	139.422
1.621	138.525
1.622	138.59
1.623	139.509
1.624	139.786
1.625	139.509
1.626	139.873
1.627	140.77
1.628	140.791
1.629	141.221
1.63	142.883
1.631	141.068
1.632	140.77
1.633	140.791
1.634	141.112
1.635	141.433
1.636	141.753
1.637	142.03
1.638	141.797
1.639	142.737
1.64	143.313
1.641	143.058
1.642	143.655
1.643	143.655
1.644	143.655
1.645	143.655
1.646	143.699
1.647	144.318
1.648	144.617
1.649	144.683
1.65	145.557
1.651	145.258
1.652	145.258
1.653	145.28
1.654	145.579
1.655	145.601
1.656	145.922
1.657	146.22
1.658	146.22
1.659	146.264
1.66	146.994
1.661	148.652
1.662	146.861
1.663	146.883
1.664	147.204
1.665	147.547
1.666	148.121
1.667	147.823
1.668	147.712
1.669	146.421
1.67	149.217
1.671	150.597
1.672	149.083
1.673	148.763
1.674	148.487
1.675	148.807
1.676	149.083
1.677	148.807
1.678	149.15
1.679	149.747
1.68	149.792
1.681	150.321
1.682	149.494
1.683	150.388
1.684	150.388
1.685	150.456
1.686	151.327
1.687	151.029
1.688	151.052
1.689	151.372
1.69	151.625
1.691	151.052
1.692	151.395
1.693	151.991
1.694	151.991
1.695	152.014
1.696	152.334
1.697	152.678
1.698	153.16
1.699	151.92
1.7	155.061
1.701	153.251
1.702	153.021
1.703	153.915
1.704	153.937
1.705	154.258
1.706	154.51
1.707	153.938
1.708	154.235
1.709	154.19
1.71	153.777
1.711	156.022
1.712	154.304
1.713	155.197
1.714	155.22
1.715	155.495
1.716	155.22
1.717	155.541
1.718	155.861
1.719	156.182
1.72	156.457
1.721	156.182
1.722	156.48
1.723	156.48
1.724	156.526
1.725	157.167
1.726	157.716
1.727	157.121
1.728	157.121
1.729	157.167
1.73	157.785
1.731	158.036
1.732	157.465
1.733	157.808
1.734	158.38
1.735	158.106
1.736	158.403
1.737	158.473
1.738	159.365
1.739	159.272
1.74	158.013
1.741	157.26
1.742	159.021
1.743	158.724
1.744	158.771
1.745	159.388
1.746	159.686
1.747	159.709
1.748	160.1
1.749	161.265
1.75	160.688
1.751	157.378
1.752	160.624
1.753	160.28
1.754	159.709
1.755	160.006
1.756	160.053
1.757	160.648
1.758	160.671
1.759	160.992
1.76	161.265
1.761	161.015
1.762	161.609
1.763	161.633
1.764	161.906
1.765	161.609
1.766	161.586
1.767	161.336
1.768	161.954
1.769	162.251
1.77	162.251
1.771	162.251
1.772	162.227
1.773	161.977
1.774	162.571
1.775	162.571
1.776	162.595
1.777	162.773
1.778	161.598
1.779	165.195
1.78	162.025
1.781	163.213
1.782	163.26
1.783	163.83
1.784	163.557
1.785	163.878
1.786	164.174
1.787	164.198
1.788	164.495
1.789	164.614
1.79	165.907
1.791	163.725
1.792	165.859
1.793	163.012
1.794	164.519
1.795	164.792
1.796	164.519
1.797	164.768
1.798	164.246
1.799	165.112
1.8	164.864
1.801	165.409
1.802	164.816
1.803	164.816
1.804	164.816
1.805	164.84
1.806	165.184
1.807	165.777
1.808	165.729
1.809	165.185
1.81	165.777
1.811	165.826
1.812	166.37
1.813	165.802
1.814	166.074
1.815	165.826
1.816	166.37
1.817	165.826
1.818	166.346
1.819	165.53
1.82	166.516
1.821	167.579
1.822	166.147
1.823	166.764
1.824	167.035
1.825	166.739
1.826	166.739
1.827	166.764
1.828	166.987
1.829	166.147
1.83	166.886
1.831	168.516
1.832	166.813
1.833	167.726
1.834	168.022
1.835	167.997
1.836	167.75
1.837	168.342
1.838	168.318
1.839	168.071
1.84	168.638
1.841	168.342
1.842	168.392
1.843	168.959
1.844	168.663
1.845	168.688
1.846	168.959
1.847	168.688
1.848	168.959
1.849	168.712
1.85	169.304
1.851	169.255
1.852	168.688
1.853	168.984
1.854	169.008
1.855	169.304
1.856	169.329
1.857	169.774
1.858	171.275
1.859	168.196
1.86	170.216
1.861	169.625
1.862	169.625
1.863	169.625
1.864	169.625
1.865	169.65
1.866	169.896
1.867	169.379
1.868	170.266
1.869	170.216
1.87	169.775
1.871	171.323
1.872	168.888
1.873	171.498
1.874	170.882
1.875	170.612
1.876	170.907
1.877	170.907
1.878	170.882
1.879	170.587
1.88	170.612
1.881	170.932
1.882	171.178
1.883	170.612
1.884	170.958
1.885	171.498
1.886	170.932
1.887	171.203
1.888	170.983
1.889	171.869
1.89	171.844
1.891	171.523
1.892	171.278
1.893	171.818
1.894	171.278
1.895	171.894
1.896	172.114
1.897	171.228
1.898	171.431
1.899	173.666
1.9	172.139
1.901	171.599
1.902	172.24
1.903	172.755
1.904	171.894
1.905	172.215
1.906	172.485
1.907	172.215
1.908	172.587
1.909	173.345
1.91	171.844
1.911	171.727
1.912	173.614
1.913	171.625
1.914	172.561
1.915	173.1
1.916	172.536
1.917	172.831
1.918	172.831
1.919	172.831
1.92	172.831
1.921	172.882
1.922	173.472
1.923	173.446
1.924	173.177
1.925	173.498
1.926	173.818
1.927	174.036
1.928	173.126
1.929	172.882
1.93	173.472
1.931	173.472
1.932	173.472
1.933	173.498
1.934	173.793
1.935	173.793
1.936	173.767
1.937	173.394
1.938	172.692
1.939	174.573
1.94	172.588
1.941	173.498
1.942	173.767
1.943	173.472
1.944	173.55
1.945	174.434
1.946	174.408
1.947	174.087
1.948	173.845
1.949	174.434
1.95	174.278
1.951	172.719
1.952	174.893
1.953	172.909
1.954	173.819
1.955	174.113
1.956	174.139
1.957	174.434
1.958	174.434
1.959	174.408
1.96	174.113
1.961	174.113
1.962	174.14
1.963	174.434
1.964	174.408
1.965	174.14
1.966	174.434
1.967	174.434
1.968	174.46
1.969	174.728
1.97	174.434
1.971	174.434
1.972	174.434
1.973	174.434
1.974	174.434
1.975	174.46
1.976	174.755
1.977	174.834
1.978	175.505
1.979	173.231
1.98	174.166
1.981	174.728
1.982	174.407
1.983	174.14
1.984	174.487
1.985	175.049
1.986	174.755
1.987	174.755
1.988	174.728
1.989	174.567
1.99	175.984
1.991	175.21
1.992	173.338
1.993	175.316
1.994	174.434
1.995	174.461
1.996	174.755
1.997	174.755
1.998	174.755
[truncated: 22,001 more rows]

## Sheet: 2k
Time (s)	Output Voltage (V)	Cycle	Output charge (nC)
0	0.66161	1	199.761
0.001	0.6616	2	201.251
0.002	0.34102	3	197.894
0.003	0.66161	4	195.329
0.004	0.66161	5	192.934
0.005	0.66171	6	189.049
0.006	1.30267	7	186.653
0.007	0.34093	8	182.806
0.008	0.02061
0.009	0.98214
0.01	0.66114
0.011	-0.94094
0.012	0.66161
0.013	0.66161
0.014	0.66148
0.015	0.34114
0.016	0.66161
0.017	0.66145
0.018	0.341
0.019	0.34136
0.02	0.98166
0.021	0.02177
0.022	2.26447
0.023	1.94146
0.024	-1.90329
0.025	-1.90141
0.026	0.66161
0.027	0.66161
0.028	0.66161
0.029	0.66216
0.03	1.30199
0.031	0.34129
0.032	0.66131
0.033	0.33913
0.034	-1.57755
0.035	3.54383
0.036	0.341
0.037	0.341
0.038	0.341
0.039	0.34137
0.04	0.66123
0.041	0.34177
0.042	0.98183
0.043	0.66121
0.044	0.34141
0.045	0.66076
0.046	0.02125
0.047	0.66161
0.048	0.66071
0.049	0.02223
0.05	1.30284
0.051	1.29947
0.052	-0.939
0.053	0.66161
0.054	0.6611
0.055	0.34204
0.056	0.9817
0.057	0.66161
0.058	0.66161
0.059	0.65994
0.06	-0.29797
0.061	0.97532
0.062	-2.85344
0.063	3.54475
0.064	2.26287
0.065	1.30161
0.066	0.66161
0.067	0.66161
0.068	0.66161
0.069	0.66096
0.07	0.34166
0.071	0.66228
0.072	0.97951
0.073	-0.29541
0.074	1.93778
0.075	-0.93933
0.076	0.02182
0.077	0.66089
0.078	0.34173
0.079	0.66012
0.08	0.0234
0.081	1.30131
0.082	0.66084
0.083	0.34256
0.084	0.98064
0.085	0.341
0.086	0.34181
0.087	0.66079
0.088	0.341
0.089	0.34184
0.09	0.66501
0.091	1.94235
0.092	1.3011
0.093	0.66073
0.094	0.341
0.095	0.341
0.096	0.341
0.097	0.34283
0.098	0.98038
0.099	0.3438
0.1	1.30661
0.101	2.58148
0.102	1.29226
0.103	-2.2074
0.104	3.22554
0.105	2.89699
0.106	0.02138
0.107	0.341
0.108	0.34202
0.109	0.66058
0.11	0.34204
0.111	0.66161
0.112	0.66584
0.113	1.94833
0.114	3.21039
0.115	-1.57509
0.116	0.66161
0.117	0.66161
0.118	0.6605
0.119	0.34212
0.12	0.66274
0.121	0.98222
0.122	0.97992
0.123	0.34216
0.124	0.66044
0.125	0.34336
0.126	0.98222
0.127	0.98103
0.128	0.66282
0.129	0.98101
0.13	0.65916
0.131	0.03027
0.132	2.57658
0.133	0.34351
0.134	0.9797
0.135	0.34227
0.136	0.66161
0.137	0.65774
0.138	-0.29632
0.139	0.66554
0.14	1.61289
0.141	-0.92949
0.142	1.928
0.143	-1.90599
0.144	-2.53637
0.145	-0.61264
0.146	1.30284
0.147	1.29868
0.148	0.34519
0.149	1.30143
0.15	0.9794
0.151	0.34242
0.152	0.67165
0.153	2.87993
0.154	-2.8448
0.155	1.62491
0.156	1.93524
0.157	0.02187
0.158	0.34249
0.159	0.66161
0.16	0.6601
0.161	0.34403
0.162	0.9807
0.163	0.66007
0.164	0.34254
0.165	0.66161
0.166	0.66161
0.167	0.66161
0.168	0.66003
0.169	0.341
0.17	0.33779
0.171	-0.3099
0.172	-2.21255
0.173	0.02365
0.174	0.65997
0.175	0.34265
0.176	0.66161
0.177	0.66161
0.178	0.66161
0.179	0.65824
0.18	0.01869
0.181	-0.30194
0.182	-0.5951
0.183	4.16592
0.184	0.01344
0.185	-1.2516
0.186	0.65986
0.187	0.341
0.188	0.34277
0.189	0.65983
0.19	0.34279
0.191	0.66161
0.192	0.64351
0.193	-2.53178
0.194	-0.28559
0.195	2.24997
0.196	-0.29468
0.197	0.66161
0.198	0.66348
0.199	0.97659
0.2	0.02416
0.201	0.65972
0.202	0.341
0.203	0.34291
0.204	0.65969
0.205	0.33713
0.206	-0.29634
0.207	0.33709
0.208	-0.29827
0.209	0.02433
0.21	0.66161
0.211	0.65564
0.212	-0.29423
0.213	0.66161
0.214	0.66161
0.215	0.66161
0.216	0.65957
0.217	0.34509
0.218	0.97811
0.219	0.33893
0.22	0.04113
0.221	3.20359
0.222	-0.29395
0.223	0.68054
0.224	3.53023
0.225	0.97798
0.226	0.341
0.227	0.34314
0.228	0.65731
0.229	0.0247
0.23	0.66378
0.231	0.98005
0.232	0.65505
0.233	-0.27606
0.234	3.20224
0.235	-0.30244
0.236	-0.61194
0.237	0.66385
0.238	0.97774
0.239	0.34551
0.24	0.97996
0.241	0.66161
0.242	0.66161
0.243	0.66161
0.244	0.66161
0.245	0.6593
0.246	0.34332
0.247	0.65928
0.248	0.341
0.249	0.341
0.25	0.35279
0.251	1.95117
0.252	2.88927
0.253	0.66161
0.254	0.66161
0.255	0.6568
0.256	0.02521
0.257	0.65919
0.258	0.34586
0.259	0.98467
0.26	1.29548
0.261	0.341
0.262	0.3237
0.263	-1.88593
0.264	0.3634
0.265	3.20653
0.266	0.66161
0.267	0.65909
0.268	0.341
0.269	0.34607
0.27	0.97713
0.271	0.34611
0.272	1.00274
0.273	3.51881
0.274	0.01263
0.275	-0.92071
0.276	1.60783
0.277	-0.28978
0.278	0.97436
0.279	0.02302
0.28	0.341
0.281	0.341
0.282	0.34366
0.283	0.65894
0.284	0.34368
0.285	0.67236
0.286	1.92788
0.287	0.0285
0.288	0.97679
0.289	0.341
0.29	0.33553
0.291	-0.29748
0.292	0.02314
0.293	0.34376
0.294	0.66161
0.295	0.66161
0.296	0.66161
0.297	0.65881
0.298	0.34943
0.299	1.29438
0.3	0.32968
0.301	-0.92442
0.302	0.98507
0.303	1.27998
0.304	-1.26207
0.305	-1.24481
0.306	0.66161
0.307	0.65872
0.308	0.341
0.309	0.34391
0.31	0.65869
0.311	0.341
0.312	0.33511
0.313	-0.30908
0.314	-1.23246
0.315	1.93812
0.316	1.29688
0.317	0.66161
0.318	0.66161
0.319	0.6586
0.32	0.34402
0.321	0.66161
0.322	0.65858
0.323	0.34404
0.324	0.66467
0.325	0.97609
0.326	0.34715
0.327	0.98531
0.328	1.29047
0.329	0.0328
0.33	1.28728
0.331	-0.30647
0.332	-0.9258
0.333	0.66789
0.334	1.29339
0.335	0.34416
0.336	0.66161
0.337	0.65843
0.338	0.341
0.339	0.3378
0.34	0.03321
0.341	1.29641
0.342	0.67774
0.343	2.25174
0.344	0.96276
0.345	-0.92193
0.346	0.98222
0.347	0.97895
0.348	0.66161
0.349	0.66161
0.35	0.66821
0.351	1.29291
0.352	0.32772
0.353	-0.92148
0.354	0.97889
0.355	0.66161
0.356	0.66161
0.357	0.65825
0.358	0.34437
0.359	0.665
0.36	0.97543
0.361	0.341
0.362	0.341
0.363	0.341
0.364	0.34786
0.365	0.96501
0.366	-0.60704
0.367	0.66507
0.368	0.97181
0.369	0.03082
0.37	0.9892
0.371	1.60946
0.372	0.341
0.373	0.341
0.374	0.34805
0.375	0.97869
0.376	0.66161
0.377	0.65806
0.378	0.35169
0.379	1.29212
0.38	0.34816
0.381	0.97145
0.382	0.02399
0.383	0.35906
0.384	1.94769
0.385	2.24652
0.386	0.66525
0.387	0.97493
0.388	0.34466
0.389	0.66161
0.39	0.66529
0.391	0.97854
0.392	0.669
0.393	1.29913
0.394	0.97108
0.395	0.02411
0.396	0.34847
0.397	0.97848
0.398	0.65786
0.399	0.34476
0.4	0.66538
0.401	0.98601
0.402	1.28767
0.403	0.02799
0.404	0.66542
0.405	0.98222
0.406	0.9784
0.407	0.65777
0.408	0.35254
0.409	1.29512
0.41	0.66548
0.411	0.98998
0.412	1.6118
0.413	0.65772
0.414	0.3449
0.415	0.66944
0.416	1.29107
0.417	0.34493
0.418	0.66161
0.419	0.66951
0.42	1.29096
0.421	0.34894
0.422	0.97427
0.423	0.341
0.424	0.34899
0.425	0.97421
0.426	0.341
0.427	0.34905
0.428	0.97415
0.429	0.34909
0.43	0.98222
0.431	0.97003
0.432	0.04075
0.433	1.60712
0.434	0.34509
0.435	0.65341
0.436	0.02861
0.437	0.66573
0.438	0.97809
0.439	0.65747
0.44	0.34515
0.441	0.66161
0.442	0.65744
0.443	0.341
0.444	0.34937
0.445	0.98222
0.446	0.97381
0.447	0.34943
0.448	0.98645
0.449	1.29437
0.45	0.65737
0.451	0.3495
0.452	0.9737
0.453	0.341
0.454	0.341
0.455	0.34958
0.456	0.97362
0.457	0.341
0.458	0.34532
0.459	0.66594
0.46	0.96921
0.461	0.03343
0.462	0.98658
0.463	1.28101
0.464	-0.3046
0.465	-0.6033
0.466	0.66161
0.467	0.66161
0.468	0.66161
0.469	0.66161
0.47	0.66161
0.471	0.66605
0.472	0.97332
0.473	0.32762
0.474	-0.59402
0.475	1.28492
0.476	0.02936
0.477	0.65711
0.478	0.35452
0.479	1.2938
0.48	0.66614
0.481	0.97769
0.482	0.66161
0.483	0.67072
0.484	1.29371
0.485	0.65704
0.486	0.341
0.487	0.34559
0.488	0.66161
0.489	0.66161
0.49	0.67085
0.491	1.28895
0.492	0.341
0.493	0.34565
0.494	0.65695
0.495	0.341
0.496	0.341
0.497	0.34568
0.498	0.65692
0.499	0.35041
0.5	0.97751
0.501	0.65689
0.502	0.3552
0.503	1.31232
0.504	1.92981
0.505	0.98222
0.506	0.97745
0.507	0.66161
0.508	0.6664
0.509	0.97742
0.51	0.66642
0.511	0.98222
0.512	0.96774
0.513	0.03974
0.514	1.2883
0.515	0.341
0.516	0.34586
0.517	0.66649
0.518	0.98222
0.519	0.97733
0.52	0.66161
0.521	0.66652
0.522	0.98715
0.523	1.28804
0.524	0.34594
0.525	0.66161
0.526	0.66657
0.527	0.97229
0.528	0.34598
0.529	0.66161
0.53	0.66161
0.531	0.67163
0.532	1.28779
0.533	0.341
0.534	0.35107
0.535	0.97213
0.536	0.34605
0.537	0.65148
0.538	0.03053
0.539	0.66669
0.54	0.98222
0.541	0.97202
0.542	0.32566
0.543	-0.59012
0.544	1.30797
0.545	1.60803
0.546	0.66676
0.547	0.98738
0.548	1.28217
0.549	0.03074
0.55	0.65643
0.551	0.34619
0.552	0.66682
0.553	0.98744
0.554	1.28194
0.555	0.03085
0.556	0.65637
0.557	0.3515
0.558	0.97696
0.559	0.66161
0.56	0.65633
0.561	0.35158
0.562	0.97162
0.563	0.341
0.564	0.341
0.565	0.35165
0.566	0.97689
0.567	0.65626
0.568	0.34635
0.569	0.66161
0.57	0.65624
0.571	0.35177
0.572	0.97683
0.573	0.65621
0.574	0.341
0.575	0.34642
0.576	0.66704
0.577	0.9659
0.578	0.02584
0.579	0.341
0.58	0.341
0.581	0.341
0.582	0.32453
0.583	-0.60985
0.584	0.02039
0.585	0.03142
0.586	0.66161
0.587	0.66161
0.588	0.65607
0.589	0.341
0.59	0.34656
0.591	0.66161
0.592	0.66161
0.593	0.64484
0.594	-0.27782
0.595	0.97661
0.596	0.66161
0.597	0.65598
0.598	0.34664
0.599	0.65596
0.6	0.34666
0.601	0.66161
0.602	0.65593
0.603	0.33531
0.604	0.03178
0.605	0.66161
0.606	0.6559
0.607	0.35245
0.608	0.97649
0.609	0.66161
0.61	0.64435
0.611	-0.30023
0.612	-0.28869
0.613	0.341
0.614	0.35258
0.615	0.97642
0.616	0.66161
0.617	0.66161
0.618	0.66744
0.619	0.97639
0.62	0.64992
0.621	0.02039
0.622	0.04971
0.623	1.59995
0.624	0.32923
0.625	-0.27076
0.626	1.27923
0.627	0.0263
0.628	0.341
0.629	0.341
0.63	0.35288
0.631	0.97627
0.632	0.65565
0.633	0.341
0.634	0.35296
0.635	0.97025
0.636	0.347
0.637	0.66762
0.638	0.97019
0.639	0.35908
0.64	1.28473
0.641	0.341
0.642	0.341
0.643	0.35313
0.644	0.97615
0.645	0.65553
0.646	0.33491
0.647	0.03869
0.648	0.98222
0.649	0.9761
0.65	0.67387
0.651	1.29056
0.652	0.64931
0.653	0.03886
0.654	0.98222
0.655	0.97605
0.656	0.66161
0.657	0.66781
0.658	0.97602
0.659	0.66783
0.66	0.976
0.661	0.64915
0.662	0.03911
0.663	0.98222
0.664	0.97596
0.665	0.65534
0.666	0.35356
0.667	0.97593
0.668	0.66161
0.669	0.66161
0.67	0.65529
0.671	0.35365
0.672	0.97589
0.673	0.6743
0.674	1.27106
0.675	-0.2875
0.676	0.35375
0.677	0.96307
0.678	0.02678
0.679	0.3474
0.68	0.6552
0.681	0.34742
0.682	0.66804
0.683	0.97578
0.684	0.66806
0.685	0.96931
0.686	0.36041
0.687	1.29636
0.688	0.96276
0.689	0.03988
0.69	0.98873
0.691	1.30935
0.692	1.60387
0.693	0.66815
0.694	0.97568
0.695	0.6485
0.696	0.03351
0.697	0.65504
0.698	0.34758
0.699	0.66161
0.7	0.66161
0.701	0.66161
0.702	0.63513
0.703	-0.59432
0.704	0.66825
0.705	0.97558
0.706	0.65495
0.707	0.341
0.708	0.34767
0.709	0.65493
0.71	0.35439
0.711	0.97552
0.712	0.66833
0.713	0.9755
0.714	0.66161
0.715	0.6751
0.716	1.27583
0.717	0.03391
0.718	0.66838
0.719	0.98222
0.72	0.96865
0.721	0.3478
0.722	0.66161
0.723	0.66161
0.724	0.66161
0.725	0.66845
0.726	0.96853
0.727	0.341
0.728	0.34786
0.729	0.64786
0.73	0.02727
0.731	0.34789
0.732	0.67542
0.733	1.29593
0.734	0.96838
0.735	0.341
0.736	0.341
0.737	0.3549
0.738	0.96135
0.739	0.03432
0.74	0.6337
0.741	-0.57892
0.742	1.28884
0.743	0.63359
0.744	-0.59278
0.745	0.66161
0.746	0.65458
0.747	0.34804
0.748	0.66161
0.749	0.65455
0.75	0.341
0.751	0.36224
0.752	1.29575
0.753	0.95382
0.754	-0.25757
0.755	1.60209
0.756	0.66161
0.757	0.65447
0.758	0.341
0.759	0.33384
0.76	0.04905
0.761	1.27413
0.762	0.03476
0.763	0.65442
0.764	0.341
0.765	0.341
0.766	0.34822
0.767	0.66161
0.768	0.65437
0.769	0.34825
0.77	0.65435
0.771	0.32646
0.772	-0.31479
0.773	-0.90501
0.774	0.65431
0.775	0.34831
0.776	0.66161
0.777	0.67627
0.778	1.28816
0.779	0.65427
0.78	0.35571
0.781	0.96749
0.782	0.35575
0.783	0.97484
0.784	0.65422
0.785	0.3484
0.786	0.64679
0.787	0.02781
0.788	0.34843
0.789	0.66161
0.79	0.66161
0.791	0.66161
0.792	0.63921
0.793	-0.27032
0.794	0.98222
0.795	0.96723
0.796	0.341
0.797	0.35603
0.798	0.96717
0.799	0.34853
0.8	0.66161
0.801	0.65406
0.802	0.34856
0.803	0.66161
0.804	0.64645
0.805	0.02039
0.806	0.03559
0.807	0.654
0.808	0.34862
0.809	0.66161
0.81	0.65397
0.811	0.36394
0.812	1.30284
0.813	1.24917
0.814	-0.8954
0.815	0.96685
0.816	0.34869
0.817	0.6462
0.818	0.03581
0.819	0.65389
0.82	0.35646
0.821	0.95126
0.822	-0.27697
0.823	0.67713
0.824	1.2873
0.825	0.66161
0.826	0.6694
0.827	0.95883
0.828	0.036
0.829	0.65379
0.83	0.341
0.831	0.32533
0.832	-0.26884
0.833	0.98222
0.834	0.95077
0.835	-0.28448
0.836	0.341
0.837	0.341
0.838	0.3489
0.839	0.66952
0.84	0.98222
0.841	0.97429
0.842	0.66955
0.843	0.95043
0.844	-0.29227
0.845	0.04429
0.846	0.97425
0.847	0.66161
0.848	0.66161
0.849	0.6456
0.85	0.04443
0.851	0.99827
0.852	1.65559
0.853	2.87373
0.854	1.57513
0.855	-0.26798
0.856	0.96608
0.857	0.35716
0.858	0.99032
0.859	1.28664
0.86	0.66161
0.861	0.68597
0.862	1.61532
0.863	1.2947
0.864	0.99852
0.865	1.61529
0.866	1.311
0.867	1.6071
0.868	0.99041
0.869	1.31103
0.87	1.62345
0.871	1.63166
0.872	1.95229
0.873	2.24821
0.874	1.61521
0.875	1.32759
0.876	2.25642
0.877	1.93579
0.878	1.61517
0.879	1.31942
0.88	1.94406
0.881	1.91083
0.882	0.66161
0.883	0.7199
0.884	2.91424
0.885	3.18479
0.886	1.63181
0.887	1.9357
0.888	1.62345
0.889	1.63183
0.89	1.94406
0.891	1.94406
0.892	1.86836
0.893	-0.80672
0.894	4.1462
0.895	2.56841
0.896	1.94406
0.897	1.96098
0.898	2.57682
0.899	2.24772
0.9	1.62345
0.901	1.64894
0.902	2.58529
0.903	2.55974
0.904	1.62345
0.905	1.64052
0.906	2.26468
0.907	2.26468
0.908	2.23899
0.909	1.32855
0.91	2.2561
0.911	1.96125
0.912	2.59389
0.913	2.88007
0.914	1.96992
0.915	2.88002
0.916	1.9527
0.917	2.25603
0.918	1.96138
0.919	2.56796
0.92	1.94406
0.921	1.9788
0.922	3.22652
0.923	3.25263
0.924	4.1535
0.925	2.9059
0.926	2.9059
0.927	2.9059
0.928	2.91465
0.929	3.22652
0.93	3.20898
0.931	2.60285
0.932	3.21773
0.933	2.84432
0.934	0.78492
0.935	5.07084
0.936	2.28233
0.937	2.91474
0.938	3.22652
0.939	3.23537
0.94	3.54713
0.941	3.53826
0.942	3.24428
0.943	3.85885
0.944	3.57384
0.945	4.48224
0.946	3.55605
0.947	3.86774
0.948	3.87668
0.949	4.19731
0.95	4.48209
0.951	3.54713
0.952	3.57406
0.953	4.49998
0.954	4.19735
0.955	4.52698
0.956	5.13217
0.957	4.50897
0.958	4.518
0.959	4.82054
0.96	4.50897
0.961	4.52709
0.962	5.20463
0.963	6.95582
0.964	2.94227
0.965	4.22476
0.966	5.4617
0.967	5.16843
0.968	5.80055
0.969	6.09376
0.97	5.4891
0.971	6.13035
0.972	6.78993
0.973	7.96231
0.974	5.47999
0.975	5.80062
0.976	6.13044
0.977	6.76248
0.978	7.06465
0.979	6.75326
0.98	6.7625
0.981	7.07388
0.982	7.07388
0.983	7.09241
0.984	7.72438
0.985	8.045
0.986	8.35633
0.987	8.36564
0.988	8.67694
0.989	8.67694
0.99	8.66761
0.991	8.35633
0.992	8.38439
0.993	9.3369
0.994	9.93127
0.995	9.00694
0.996	9.32756
0.997	9.62938
0.998	9.33699
0.999	9.95939
1	9.97825
1.001	10.6006
1.002	10.5345
1.003	8.41308
1.004	10.2895
1.005	10.6006
1.006	10.6386
1.007	11.8736
1.008	11.572
1.009	11.8831
1.01	11.8831
1.011	11.8831
1.012	11.9022
1.013	12.5816
1.014	14.3619
1.015	11.6486
1.016	14.4288
1.017	13.7876
1.018	13.1655
1.019	13.1944
1.02	14.1177
1.021	13.826
1.022	14.448
1.023	14.4383
1.024	14.1563
1.025	15.0892
1.026	15.0892
1.027	15.1183
1.028	16.0607
1.029	16.3425
1.03	15.4487
1.031	16.7117
1.032	17.314
1.033	16.702
1.034	17.0324
1.035	17.6346
1.036	17.0324
1.037	17.6639
1.038	17.9747
1.039	18.0041
1.04	18.9268
1.041	18.6748
1.042	20.5003
1.043	19.3359
1.044	21.8122
1.045	21.4522
1.046	19.928
1.047	20.8701
1.048	21.1611
1.049	20.5693
1.05	21.5114
1.051	21.8716
1.052	23.3656
1.053	21.5412
1.054	22.8137
1.055	23.7856
1.056	24.9585
1.057	22.8039
1.058	23.4251
1.059	23.4651
1.06	24.7076
1.061	24.7076
1.062	24.7276
1.063	25.3388
1.064	25.0383
1.065	25.3689
1.066	26.0102
1.067	26.6112
1.068	26.0001
1.069	26.3409
1.07	27.2725
1.071	27.3028
1.072	28.2445
1.073	28.5448
1.074	28.2445
1.075	28.555
1.076	28.5854
1.077	29.5066
1.078	29.2165
1.079	29.8272
1.08	29.5372
1.081	30.1274
1.082	29.3696
1.083	34.5343
1.084	31.1199
1.085	31.1403
1.086	31.7918
1.087	32.7332
1.088	33.0333
1.089	32.7435
1.09	33.395
1.091	34.326
1.092	34.3054
1.093	33.6332
1.094	32.2364
1.095	36.7773
1.096	33.4675
1.097	36.5599
1.098	36.2704
1.099	36.8909
1.1	36.9324
1.101	38.1837
1.102	38.4732
1.103	37.8839
1.104	38.825
1.105	39.1352
1.106	39.1873
1.107	40.7487
1.108	41.0275
1.109	40.1389
1.11	41.39
1.111	41.6582
1.112	40.4491
1.113	41.432
1.114	42.9931
1.115	43.3137
1.116	43.6027
1.117	43.0036
1.118	43.6343
1.119	43.9866
1.12	45.2691
1.121	46.4882
1.122	45.8152
1.123	44.2968
1.124	45.248
1.125	45.9105
1.126	47.1611
1.127	47.4818
1.128	47.8024
1.129	48.1443
1.13	49.0742
1.131	49.0955
1.132	49.7261
1.133	50.1001
1.134	51.8421
1.135	48.4972
1.136	50.4316
1.137	52.5688
1.138	51.6713
1.139	52.6224
1.14	53.2422
1.141	53.2529
1.142	53.5628
1.143	53.5736
1.144	53.9373
1.145	55.4865
1.146	55.4757
1.147	55.1983
1.148	56.171
1.149	57.3776
1.15	56.4266
1.151	55.8722
1.152	57.7416
1.153	58.0514
1.154	58.0949
1.155	59.3556
1.156	59.9751
1.157	59.986
1.158	60.3175
1.159	60.9369
1.16	61.0135
1.161	63.1921
1.162	63.3922
1.163	60.6137
1.164	69.4178
1.165	64.4527
1.166	64.165
1.167	64.7843
1.168	64.8173
1.169	65.7571
1.17	66.0777
1.171	66.3763
1.172	66.0999
1.173	67.1392
1.174	70.1018
1.175	66.5757
1.176	71.7268
1.177	68.6316
1.178	68.676
1.179	69.9252
1.18	70.2458
1.181	70.611
1.182	72.1361
1.183	71.506
1.184	71.23
1.185	72.1695
1.186	72.5461
1.187	74.3691
1.188	73.452
1.189	73.7838
1.19	74.4139
1.191	74.7457
1.192	75.387
1.193	75.9945
1.194	75.7189
1.195	76.6582
1.196	76.9788
1.197	77.322
1.198	78.2726
1.199	78.9138
1.2	79.4646
1.201	77.6994
1.202	80.2757
1.203	83.0592
1.204	83.0251
1.205	82.0746
1.206	81.4903
1.207	82.4521
1.208	83.3684
1.209	83.0706
1.21	83.4141
1.211	84.3645
1.212	84.9257
1.213	83.4141
1.214	84.5363
1.215	89.6317
1.216	85.315
1.217	85.693
1.218	87.5478
1.219	87.5708
1.22	88.212
1.221	88.8533
1.222	89.4945
1.223	90.1358
1.224	90.7308
1.225	90.1705
1.226	91.7851
1.227	93.5931
1.228	92.3454
1.229	92.1059
1.23	93.9832
1.231	94.5781
1.232	93.9833
1.233	94.6129
1.234	94.9452
1.235	95.5631
1.236	95.6097
1.237	96.8456
1.238	96.8456
1.239	96.8689
1.24	97.5102
1.241	98.1163
1.242	97.8777
1.243	99.6373
1.244	97.1779
1.245	97.6042
1.246	100.716
1.247	101.334
1.248	101.358
1.249	102.011
1.25	102.937
1.251	102.961
1.252	103.626
1.253	104.79
1.254	103.02
1.255	105.122
1.256	103.661
1.257	105.811
1.258	105.561
1.259	107.093
1.26	106.785
1.261	106.82
1.262	107.782
1.263	108.696
1.264	108.435
1.265	109.622
1.266	108.388
1.267	108.459
1.268	110.323
1.269	110.847
1.27	116.211
1.271	111.261
1.272	110.989
1.273	111.95
1.274	112.864
1.275	112.568
1.276	112.912
1.277	113.874
1.278	114.776
1.279	114.183
1.28	114.884
1.281	116.996
1.282	115.677
1.283	113.614
1.284	116.131
1.285	117.341
1.286	116.76
1.287	117.71
1.288	118.302
1.289	117.722
1.29	118.672
1.291	119.276
1.292	119.053
1.293	121.212
1.294	121.115
1.295	118.757
1.296	121.533
1.297	121.508
1.298	120.916
1.299	121.545
1.3	121.878
1.301	122.482
1.302	122.174
1.303	122.235
1.304	123.777
1.305	123.802
1.306	124.394
1.307	123.802
1.308	124.431
1.309	124.764
1.31	125.38
1.311	125.417
1.312	126.367
1.313	126.958
1.314	126.392
1.315	127.612
1.316	127.316
1.317	127.662
1.318	128.586
1.319	128.586
1.32	128.599
1.321	128.969
1.322	130.46
1.323	129.39
1.324	133.42
1.325	133.912
1.326	130.856
1.327	131.497
1.328	132.126
1.329	132.421
1.33	132.151
1.331	133.087
1.332	133.358
1.333	132.999
1.334	146.408
1.335	135.332
1.336	135.602
1.337	134.691
1.338	135.049
1.339	136.243
1.34	135.395
1.341	137.243
1.342	137.23
1.343	136.948
1.344	137.576
1.345	137.973
1.346	140.116
1.347	139.782
1.348	139.179
1.349	139.487
1.35	139.513
1.351	140.141
1.352	140.462
1.353	140.77
1.354	140.782
1.355	141.116
1.356	141.77
1.357	142.668
1.358	142.09
1.359	143.014
1.36	142.988
1.361	142.411
1.362	143.45
1.363	146.143
1.364	144.181
1.365	141.578
1.366	145.566
1.367	145.297
1.368	146.207
1.369	145.899
1.37	145.912
1.371	146.233
1.372	146.515
1.373	145.912
1.374	146.324
1.375	148.733
1.376	147.515
1.377	147.849
1.378	148.516
1.379	149.734
1.38	149.439
1.381	149.773
1.382	150.401
1.383	150.709
1.384	150.722
1.385	151.016
1.386	150.774
1.387	152.312
1.388	152.312
1.389	152.364
1.39	153.568
1.391	152.979
1.392	153.568
1.393	153.005
1.394	154.222
1.395	153.915
1.396	153.954
1.397	154.863
1.398	154.622
1.399	156.119
1.4	155.237
1.401	156.159
1.402	156.199
1.403	157.015
1.404	154.596
1.405	155.571
1.406	156.84
1.407	157.775
1.408	158.083
1.409	158.109
1.41	158.737
1.411	159.031
1.412	158.777
1.413	159.953
1.414	158.764
1.415	159.712
1.416	160.354
1.417	160.968
1.418	160.941
1.419	160.354
1.42	160.995
1.421	161.596
1.422	161.302
1.423	161.65
1.424	162.558
1.425	162.197
1.426	161.022
1.427	162.304
1.428	163.52
1.429	163.213
1.43	163.226
1.431	163.506
1.432	162.973
1.433	164.856
1.434	165.723
1.435	164.522
1.436	165.15
1.437	165.443
1.438	165.177
1.439	166.098
1.44	166.125
1.441	166.753
1.442	167.033
1.443	166.473
1.444	167.742
1.445	168.622
1.446	167.674
1.447	167.101
1.448	168.063
1.449	168.984
1.45	168.97
1.451	168.677
1.452	169.066
1.453	170.88
1.454	170.197
1.455	168.732
1.456	170.266
1.457	170.252
1.458	169.987
1.459	170.893
1.46	170.6
1.461	170.921
1.462	171.242
1.463	171.562
1.464	171.855
1.465	171.562
1.466	171.855
1.467	171.576
1.468	172.217
1.469	172.817
1.47	172.51
1.471	172.538
1.472	173.193
1.473	174.086
1.474	173.486
1.475	173.807
1.476	174.113
1.477	174.127
1.478	174.406
1.479	173.835
1.48	174.782
1.481	175.396
1.482	175.41
1.483	175.758
1.484	176.706
1.485	177.263
1.486	176.023
1.487	175.773
1.488	176.999
1.489	176.985
1.49	176.692
1.491	177.027
1.492	177.57
1.493	176.121
1.494	177.989
1.495	178.602
1.496	178.602
1.497	178.602
1.498	178.602
1.499	178.616
1.5	178.951
1.501	179.535
1.502	178.965
1.503	179.884
1.504	179.842
1.505	179.05
1.506	181.808
1.507	181.737
1.508	180.219
1.509	180.526
1.51	180.54
1.511	180.96
1.512	183.311
1.513	181.181
1.514	181.502
1.515	181.808
1.516	181.822
1.517	182.129
1.518	182.143
1.519	182.435
1.52	182.157
1.521	182.741
1.522	182.2
1.523	183.703
1.524	183.019
1.525	181.559
1.526	183.134
1.527	184.052
1.528	184.052
1.529	184.052
1.53	184.067
1.531	184.373
1.532	184.33
1.533	183.44
1.534	184.139
1.535	185.904
1.536	184.373
1.537	184.445
1.538	185.962
1.539	185.655
1.54	185.655
1.541	185.67
1.542	185.976
1.543	185.991
1.544	186.311
1.545	186.53
1.546	184.796
1.547	186.967
1.548	187.55
1.549	186.952
1.55	187.258
1.551	187.229
1.552	186.676
1.553	187.914
1.554	188.206
1.555	187.929
1.556	188.512
1.557	187.929
1.558	188.541
1.559	188.541
1.56	188.556
1.561	188.994
1.562	191.629
1.563	189.167
1.564	188.817
1.565	187.974
1.566	189.518
1.567	189.779
1.568	188.921
1.569	190.144
1.57	190.159
1.571	190.465
1.572	190.524
1.573	191.717
1.574	191.076
1.575	190.479
1.576	190.8
1.577	191.106
1.578	191.106
1.579	191.121
1.58	191.412
1.581	191.106
1.582	191.136
1.583	191.717
1.584	191.181
1.585	192.634
1.586	191.151
1.587	192.113
1.588	193.015
1.589	192.679
1.59	192.128
1.591	193.275
1.592	191.792
1.593	192.724
1.594	193.03
1.595	193.03
1.596	193.03
1.597	193.075
1.598	193.976
1.599	193.671
1.6	193.701
1.601	194.327
1.602	194.572
1.603	193.426
1.604	194.983
1.605	195.549
1.606	194.633
1.607	194.633
1.608	194.648
1.609	194.953
1.61	194.938
1.611	194.633
1.612	194.648
1.613	195.014
1.614	196.236
1.615	196.236
1.616	196.236
1.617	196.236
1.618	196.22
1.619	195.93
1.62	196.22
1.621	195.915
1.622	195.915
1.623	195.915
1.624	195.961
1.625	196.908
1.626	197.487
1.627	196.862
1.628	196.541
1.629	196.251
1.63	196.587
1.631	197.213
1.632	197.472
1.633	196.572
1.634	196.877
1.635	196.908
1.636	197.534
1.637	197.823
1.638	197.549
1.639	198.144
1.64	197.808
1.641	197.228
1.642	197.854
1.643	198.19
1.644	198.77
1.645	198.144
1.646	197.854
1.647	198.144
1.648	197.854
1.649	198.175
1.65	198.464
1.651	198.175
1.652	198.48
1.653	198.464
1.654	198.222
1.655	199.426
1.656	199.09
1.657	198.511
1.658	199.121
1.659	199.137
1.66	199.41
1.661	198.832
1.662	199.426
1.663	199.105
1.664	198.848
1.665	199.794
1.666	200.356
1.667	199.473
1.668	200.083
1.669	200.052
1.67	199.458
1.671	199.81
1.672	200.677
1.673	199.794
1.674	200.388
1.675	200.083
1.676	200.083
1.677	200.083
1.678	200.083
1.679	200.067
1.68	199.778
1.681	200.099
1.682	200.404
1.683	200.372
1.684	199.778
1.685	200.099
1.686	200.435
1.687	201.045
1.688	201.013
1.689	200.42
1.69	200.756
1.691	201.318
1.692	200.42
1.693	200.676
1.694	199.794
1.695	200.388
1.696	200.115
1.697	200.74
1.698	201.029
1.699	200.74
1.7	201.045
1.701	201.029
1.702	200.756
1.703	201.349
1.704	201.045
1.705	201.013
1.706	200.42
1.707	200.74
1.708	201.061
1.709	201.333
1.71	200.74
1.711	201.045
1.712	201.029
1.713	200.757
1.714	201.349
1.715	201.061
1.716	201.365
1.717	201.365
1.718	201.398
1.719	201.99
1.72	201.702
1.721	201.99
1.722	201.637
1.723	200.74
1.724	201.077
1.725	201.67
1.726	201.382
1.727	201.67
1.728	201.365
1.729	201.365
1.73	201.382
1.731	201.67
1.732	201.414
1.733	202.295
1.734	201.653
1.735	201.094
1.736	201.99
1.737	201.686
1.738	201.686
1.739	201.653
1.74	201.11
1.741	202.294
1.742	201.686
1.743	201.703
1.744	202.007
1.745	202.007
1.746	201.957
1.747	201.078
1.748	201.686
1.749	201.653
1.75	201.061
1.751	201.382
1.752	201.67
1.753	201.365
1.754	201.382
1.755	201.686
1.756	201.67
1.757	201.382
1.758	201.686
1.759	201.669
1.76	201.382
1.761	201.719
1.762	202.277
1.763	201.415
1.764	202.344
1.765	202.598
1.766	201.686
1.767	201.653
1.768	201.062
1.769	201.399
1.77	201.99
1.771	201.669
1.772	201.382
1.773	201.736
1.774	202.598
1.775	201.703
1.776	201.956
1.777	201.062
1.778	201.365
1.779	201.382
1.78	201.653
1.781	201.045
1.782	201.095
1.783	201.973
1.784	201.365
1.785	201.416
1.786	202.31
1.787	201.956
1.788	201.062
1.789	201.365
1.79	201.365
1.791	201.416
1.792	202.277
1.793	201.349
1.794	201.062
1.795	201.349
1.796	201.062
1.797	201.365
1.798	201.365
1.799	201.365
1.8	201.315
1.801	200.455
1.802	201.382
1.803	201.618
1.804	200.421
1.805	200.724
1.806	200.724
1.807	200.741
1.808	201.062
1.809	201.348
1.81	201.045
1.811	201.028
1.812	200.69
1.813	200.1
1.814	200.438
1.815	200.994
1.816	200.1
1.817	200.421
1.818	200.741
1.819	201.011
1.82	200.404
1.821	200.438
1.822	201.01
1.823	200.404
1.824	200.421
1.825	200.69
1.826	200.117
1.827	200.741
1.828	201.028
1.829	200.707
1.83	200.404
1.831	200.404
1.832	200.421
1.833	200.707
1.834	200.386
1.835	200.118
1.836	200.707
1.837	200.386
1.838	200.083
1.839	200.1
1.84	200.404
1.841	200.386
1.842	200.083
1.843	200.031
1.844	199.139
1.845	199.494
1.846	200.386
1.847	200.1
1.848	200.386
1.849	200.1
1.85	200.386
1.851	200.1
1.852	200.404
1.853	200.369
1.854	199.797
1.855	200.404
1.856	200.421
1.857	200.689
1.858	200.118
1.859	200.724
1.86	200.707
1.861	200.404
1.862	200.386
1.863	200.118
1.864	200.689
1.865	200.083
1.866	200.048
1.867	199.477
1.868	200.101
1.869	200.404
1.87	200.368
1.871	199.745
1.872	199.477
1.873	200.083
1.874	200.118
1.875	200.742
1.876	200.992
1.877	200.118
1.878	200.707
1.879	200.404
1.88	200.404
1.881	200.421
1.882	200.689
1.883	200.065
1.884	199.833
1.885	201.045
1.886	201.027
1.887	200.689
1.888	200.119
1.889	200.706
1.89	200.421
1.891	200.689
1.892	200.119
1.893	200.724
1.894	200.653
1.895	199.513
1.896	200.688
1.897	200.083
1.898	200.083
1.899	200.101
1.9	200.404
1.901	200.368
1.902	199.816
1.903	200.688
1.904	200.083
1.905	200.119
1.906	200.688
1.907	200.119
1.908	200.724
1.909	200.688
1.91	200.083
1.911	200.173
1.912	201.614
1.913	200.404
1.914	200.44
1.915	200.973
1.916	199.78
1.917	200.119
1.918	200.706
1.919	200.367
1.92	199.799
1.921	200.404
1.922	200.404
1.923	200.44
1.924	201.063
1.925	201.347
1.926	201.027
1.927	200.724
1.928	200.688
1.929	200.119
1.93	200.724
1.931	200.724
1.932	200.706
1.933	200.404
1.934	200.404
1.935	200.404
1.936	200.385
1.937	200.12
1.938	200.706
1.939	200.422
1.94	200.706
1.941	200.404
1.942	200.385
1.943	200.083
1.944	200.138
1.945	201.045
1.946	201.045
1.947	201.008
1.948	200.404
1.949	200.404
1.95	200.404
1.951	200.514
1.952	202.217
1.953	200.404
1.954	200.404
1.955	200.404
1.956	200.422
1.957	200.706
1.958	200.404
1.959	200.367
1.96	199.799
1.961	200.404
1.962	200.404
1.963	200.404
1.964	200.348
1.965	199.479
1.966	200.083
1.967	200.12
1.968	200.706
1.969	200.366
1.97	199.8
1.971	200.404
1.972	200.385
1.973	200.12
1.974	200.724
1.975	200.706
1.976	200.404
1.977	200.422
1.978	200.724
1.979	200.706
1.98	200.422
1.981	200.724
1.982	200.706
1.983	200.441
1.984	201.007
1.985	200.366
1.986	199.819
1.987	200.724
1.988	200.705
1.989	200.422
1.99	200.705
1.991	200.235
1.992	197.687
1.993	200.404
1.994	200.422
1.995	200.724
1.996	200.724
1.997	200.743
1.998	200.969
[truncated: 32,000 more rows]
