# Supplementary material for: Spontaneously established reverse electric field to enhance the performance of triboelectric nanogenerators via improving Coulombic efficiency
Source: Nat Commun. 2024 May 16;15:4167. doi: 10.1038/s41467-024-48456-1 (PMC11099027; doi:10.1038/s41467-024-48456-1)
Supplement: Supplementary file 3 — Source Data [file 41467_2024_48456_MOESM3_ESM.zip › Source Data/Source Data Fig. 3.xlsx]

## Sheet: 3a
	Short-circuit charge (nC)
Device 1#	210.1
Device 2#	121.3
Device 3#	82
Device 4#	223.8
Device 5#	222.5
Device 6#	217.4

## Sheet: 3b
	Open-circuit voltage (V)
Device 1#	868
Device 2#	1840
Device 3#	2979
Device 4#	2177
Device 5#	3872
Device 6#	5403

## Sheet: 3c
Device 1#		Device 2#		Device 3#		Device 4#		Device 5#		Device 6#
Resistance (MΩ)	Average power (μW)	Resistance (MΩ)	Average power (μW)	Resistance (MΩ)	Average power (μW)	Resistance (MΩ)	Average power (μW)	Resistance (MΩ)	Average power (μW)	Resistance (MΩ)	Average power (μW)
1	0.138	1	0.04464	1	0.02532	1	0.15043	1	0.14138	1	0.16505
10	1.371	10	0.44094	10	0.23716	10	1.5035	10	1.32244	10	1.65596
100	11.669	100	4.35727	100	2.25529	100	15.2528	100	15.8093	100	15.1104
500	27.1	1000	32.4055	1000	19.1639	500	73.1735	500	73.0197	500	71.5756
1000	48.7	3000	65.7598	5000	54.5465	1000	146.347	1000	138.493	1000	141.166
2000	58.4	5000	73.5886	7000	63.052	2000	256.696	2000	261.865	2000	248.422
3000	57.1	7000	81.504	10000	68.0923	3000	334.323	3000	346.014	3000	331.188
5000	41	10000	90.6985	20000	87.0634			4000	394.668	4000	406.555
		20000	89.1874	30000	90.4026			5000	415.611	5000	418.045
		30000	47.6769	50000	88.6165			6000	453.6	6000	536.268
				70000	74.8637			7000	461.412	7000	545.564
										8000	571.352
										9000	593.302
										10000	630.682

## Sheet: 3h
Cycle	Output charge (nC)	Cycle	Output voltage (V)
0	263	0	1.1161
1	256.617	1	251.474
2	250.116	2	495.49
3	250.037	3	739.428
4	246.589	4	980.003
5	236.877	5	1211.1
6	236.878	6	1442.2
7	233.666	7	1670.17
8	223.875	8	1888.58
9	233.429	9	2116.32
10	226.85	10	2337.64
11	217.216	11	2549.56
12	217.217	12	2761.47
13	217.295	13	2973.47
14	210.478	14	3178.81
15	210.321	15	3384
16	204.056	16	3583.08
17	200.767	17	3778.95
18	203.978	18	3977.96
19	190.896	19	4164.2
20	190.739	20	4350.28
21	187.607	21	4533.32
22	187.448	22	4716.19
23	177.737	23	4889.59
24	184.317	24	5069.41
25	177.5	25	5242.59
26	171.078	26	5409.49

## Sheet: 3i
Output voltage (V)	Output charge (nC)
1.1161	263
251.474	256.617
495.49	250.116
739.428	250.037
980.003	246.589
1211.1	236.877
1442.2	236.878
1670.17	233.666
1888.58	223.875
2116.32	233.429
2337.64	226.85
2549.56	217.216
2761.47	217.217
2973.47	217.295
3178.81	210.478
3384	210.321
3583.08	204.056
3778.95	200.767
3977.96	203.978
4164.2	190.896
4350.28	190.739
4533.32	187.607
4716.19	187.448
4889.59	177.737
5069.41	184.317
5242.59	177.5
5409.49	171.078

## Sheet: 3j
Device 1#		Device 2#		Device 3#		Device 4#		Device 5#		Device 6#
Output voltage (V)	Output charge (nC)	Output voltage (V)	Output charge (nC)	Output voltage (V)	Output charge (nC)	Output voltage (V)	Output charge (nC)	Output voltage (V)	Output charge (nC)	Output voltage (V)	Output charge (nC)
0.98244	210	0.34146	121	-0.90241	82	0.7506	223.8	0.77573	222.5	-2.04259	217
197.518	201.449	111.928	114.376	83.4215	81.3477	217.731	222.405	214.027	218.582	195.238	202.213
354.298	160.699	228.297	119.278	163.254	77.0146	423.155	210.56	424.146	215.372	392.518	202.212
480.716	129.579	338.027	112.473	239.56	73.6132	617.343	199.043	633.325	214.409	586.667	199.003
585.46	107.362	443.428	108.037	313.623	71.4494	805.43	192.789	834.05	205.743	777.685	195.793
668.82	85.444	543.526	102.601	386.403	70.2108	988.389	187.532	1031.33	202.212	968.701	195.792
735.379	68.2234	640.606	99.5065	455.653	66.8057	1168.45	184.562	1231.43	205.101	1156.59	192.583
788.921	54.8806	732.902	94.6036	523.623	65.5718	1344.99	180.951	1423.07	196.434	1344.47	192.582
833.935	46.139	823.675	93.0424	589.667	63.713	1516.06	175.352	1610.96	192.583	1532.36	192.583
869.203	36.15	910.682	89.182	653.794	61.8635	1686.82	175.023	1792.58	186.164	1710.85	182.954
	--	994.562	85.977	717.592	61.5464	1854.37	171.739	1973.89	185.843	1898.74	192.582
	--	1075.53	82.9927	780.113	60.3143	2018.06	167.788	2155.2	185.842	2070.97	176.535
	--	1154.07	80.5003	840.068	57.8391	2180.15	166.143	2333.38	182.633	2255.72	189.374
	--	1226.98	74.7351	899.06	56.9101		--	2500.29	171.078	2427.95	176.535
	--	1298.64	73.449	957.088	55.9793		--	2669.07	173.004	2603.31	179.744
	--	1369.28	72.4073	1013.52	54.4404		--	2838.79	173.967	2778.67	179.743
	--	1436.79	69.204	1069.31	53.8193		--	3004.13	169.473	2941.5	166.905
	--	1502.55	67.3961	1124.13	52.8894		--	3160.7	160.486	3113.73	176.535
	--	1564.05	63.0418	1178.32	52.2739		--	3320.72	164.017	3279.7	170.115
	--	1623.6	61.0428	1232.5	52.2655		--	3480.11	163.375	3445.66	170.115
	--	1682.86	60.7413	1285.08	50.7266		--	3630.73	154.387	3605.37	163.696
	--	1738.95	57.4826	1337.02	50.1063		--	3777.6	150.536	3765.07	163.696
	--	1791.61	53.9771	1386.39	47.6311		--		--	3924.77	163.696
	--	1840.33	49.9383	1436.41	48.2485		--		--	4078.21	157.276
	--		--	1484.5	46.3953		--		--	4234.79	160.486
	--		--	1533.87	47.6311		--		--	4391.36	160.486
	--		--	1581.97	46.3972		--		--	4538.53	150.857
	--		--	1629.41	45.7723		--		--	4691.97	157.276
	--		--	1676.55	45.4682		--		--	4836.02	147.648
	--		--	1722.07	43.92		--		--	4986.33	154.066
	--		--	1766	42.3774		--		--	5127.24	144.437
	--		--	1809.61	42.0668		--		--	5268.16	144.437
	--		--	1856.28	45.0222		--		--		--
	--		--	1904.33	46.3572		--		--		--
	--		--	1942.84	37.1524		--		--		--
	--		--	1984.54	40.2275		--		--		--
	--		--	2026.2	40.1904		--		--		--
	--		--	2064.65	37.0967		--		--		--
	--		--	2099.98	34.0783		--		--		--
	--		--	2141.62	40.1718		--		--		--
	--		--	2176.89	34.0226		--		--		--
	--		--	2212.14	34.004		--		--		--
	--		--	2247.42	34.0421		--		--		--
	--		--	2282.69	34.0226		--		--		--
	--		--	2317.96	34.0226		--		--		--
	--		--	2353.23	34.0226		--		--		--
	--		--	2378.91	24.7807		--		--		--
	--		--	2417.35	37.0791		--		--		--
	--		--	2446.2	27.8362		--		--		--
	--		--	2475.06	27.8372		--		--		--
	--		--	2507.1	30.9113		--		--		--
	--		--	2535.97	27.8548		--		--		--
	--		--	2558.42	21.6508		--		--		--
	--		--	2587.25	27.8186		--		--		--
	--		--	2609.7	21.6508		--		--		--
	--		--	2632.16	21.6694		--		--		--
	--		--	2661.01	27.8362		--		--		--
	--		--	2677.04	15.4654		--		--		--
	--		--	2702.67	24.725		--		--		--
	--		--	2718.72	15.483		--		--		--
	--		--	2744.34	24.7074		--		--		--
	--		--	2763.59	18.5757		--		--		--
	--		--	2779.66	15.5025		--		--		--
	--		--	2798.88	18.5396		--		--		--
	--		--	2818.09	18.5386		--		--		--
	--		--	2834.15	15.484		--		--		--
	--		--	2846.97	12.3718		--		--		--
	--		--	2869.39	21.6323		--		--		--
	--		--	2875.82	6.20397		--		--		--
	--		--	2891.87	15.484		--		--		--
	--		--	2904.66	12.3346		--		--		--
	--		--				--		--		--
	--		--				--		--		--
	--		--				--		--		--
	--		--				--		--		--
	--		--				--		--		--
	--		--				--		--		--
	--		--				--		--		--
	--		--				--		--		--
	--		--				--		--		--
	--		--				--		--		--
	--		--				--		--		--
