# Supplementary material for: Spontaneously established reverse electric field to enhance the performance of triboelectric nanogenerators via improving Coulombic efficiency
Source: Nat Commun. 2024 May 16;15:4167. doi: 10.1038/s41467-024-48456-1 (PMC11099027; doi:10.1038/s41467-024-48456-1)
Supplement: Supplementary file 3 — Source Data [file 41467_2024_48456_MOESM3_ESM.zip › Source Data/Source Data Fig. 4.xlsx]

## Sheet: 4c
w/o insulator (0.5mm)		w/o insulator (3mm)		w/ insulator
Output voltage (V)	Output charge (nC)	Output voltage (V)	Output charge (nC)	Output voltage (V)	Output charge (nC)
-0.104	390.96	-1.1161	169.7	-1.1161	405.5
39.3289	390.386	162.58	167.788	368.001	378.345
75.8642	361.699	319.856	161.208	708.231	348.736
111.44	352.201	461.083	144.758	1032.41	332.286
144.969	331.936	605.52	148.048	1346.96	322.416
177.239	319.476	737.119	134.889	1645.47	305.967
208.36	308.094	868.717	134.888	1927.92	289.516
238.269	296.096	993.897	128.309	2194.33	273.067
266.981	284.252	1109.45	118.438
294.497	272.408	1228.21	121.729
320.817	260.565	1340.55	115.148
346.569	254.951	1443.26	105.279
370.795	239.838	1545.97	105.279
394.691	236.569	1645.47	101.989
416.494	215.843	1735.34	92.119
437.445	207.421	1825.21	92.119
456.901	192.616	1905.46	82.249
473.367	163.007	1985.7	82.249
488.007	144.933	2059.52	75.669
502.347	141.973	2133.35	75.669
514.924	124.514	2197.54	65.799
526.558	115.169	2252.11	55.929
535.861	92.098	2313.09	62.51
545.416	94.5971

## Sheet: 4d
w/o insulator (0.5mm)		w/o insulator (3mm)		w/ insulator
Resistance (MΩ)	Average power (μW)	Resistance (MΩ)	Average power (μW)	Resistance (MΩ)	Average power (μW)
1	0.26263	1	0.03369	1	0.2296
10	2.59851	10	0.60352	10	2.753
100	22.8701	100	3.38278	100	22.5869
200	38.3415	1000	43.4699	500	97.317
500	73.1963	2000	69.9611	1000	179.183
700	84.8726	4000	91.6764	2000	333.104
1000	92.3082	7000	100.447	3000	446.171
		10000	113.291	4000	536.026
		20000	81.1412

## Sheet: 4g
PI		nitrile
Output voltage (V)	Output charge (nC)	Output voltage (V)	Output charge (nC)
-0.29561	427.4	11.1009	360
423.17	434.052	327.869	324.687
843.426	430.763	624.761	304.314
1254.06	420.899	908.179	290.504
1658.28	414.323	1185.83	284.596
2052.87	404.457	1437.19	257.641
2434.63	391.304	1669.96	238.588
2806.77	381.44	1884.13	219.526
3182.11	384.728	2039.94	159.707
3535	361.71
3878.26	351.845
4224.73	355.133
4561.58	345.269
4888.8	335.403
5199.99	318.963
5511.17	318.962
5822.35	318.962
6120.7	305.81
6419.05	305.809
6704.57	292.656
6980.46	282.791
7253.15	279.503
7513	266.35
7763.23	256.485
8016.67	259.774
8254.07	243.332
8485.05	236.755
	--

## Sheet: 4i
w/o insulator (K = 3)		w/o insulator (K = 9)		w/ insulator (K = 9)
Time (s)	current (μA)	Time (s)	current (μA)	Time (s)	current (μA)
0	0.27373	4	1.16709	8	3.02491
0.001	0.27938	4.01	1.10826	8.001	3.02425
0.002	0.28484	4.02	1.05544	8.002	3.02359
0.003	0.28986	4.03	1.00862	8.003	3.02293
0.004	0.2943	4.04	0.9678	8.004	3.02228
0.005	0.29738	4.05	0.93299	8.005	3.02162
0.006	0.29964	4.06	0.90418	8.006	3.01438
0.007	0.30023	4.07	0.88137	8.007	3.00715
0.008	0.30007	4.08	0.86457	8.008	2.99992
0.009	0.2987	4.09	0.85377	8.009	2.99268
0.01	0.2954	4.1	0.84898	8.01	2.98545
0.011	0.29202	4.11	0.81721	8.011	2.98479
0.012	0.28811	4.12	0.8169	8.012	2.98413
0.013	0.28404	4.13	0.83007	8.013	2.98348
0.014	0.27994	4.14	0.8504	8.014	2.98282
0.015	0.27547	4.15	0.88616	8.015	2.98216
0.016	0.27134	4.16	0.93375	8.016	2.98348
0.017	0.26799	4.17	0.98199	8.017	2.98479
0.018	0.26482	4.18	1.03098	8.018	2.98611
0.019	0.26082	4.19	1.06405	8.019	2.98742
0.02	0.25666	4.2	1.09951	8.02	2.98874
0.021	0.25269	4.21	1.12565	8.021	2.98808
0.022	0.24803	4.22	1.14728	8.022	2.98742
0.023	0.24292	4.23	1.15383	8.023	2.98676
0.024	0.23726	4.24	1.14755	8.024	2.98611
0.025	0.23073	4.25	1.13322	8.025	2.98545
0.026	0.22373	4.26	1.11095	8.026	2.98413
0.027	0.2162	4.27	1.08805	8.027	2.98282
0.028	0.20782	4.28	1.07146	8.028	2.9815
0.029	0.19984	4.29	1.05875	8.029	2.98019
0.03	0.19233	4.3	1.05595	8.03	2.97887
0.031	0.18518	4.31	1.06104	8.031	2.97953
0.032	0.17916	4.32	1.077	8.032	2.98019
0.033	0.17437	4.33	1.09499	8.033	2.98084
0.034	0.17103	4.34	1.11417	8.034	2.9815
0.035	0.1688	4.35	1.12656	8.035	2.98216
0.036	0.16827	4.36	1.11948	8.036	2.98413
0.037	0.16919	4.37	1.09572	8.037	2.98611
0.038	0.17172	4.38	1.05774	8.038	2.98808
0.039	0.17499	4.39	1.01164	8.039	2.99005
0.04	0.17848	4.4	0.97288	8.04	2.99203
0.041	0.1823	4.41	0.92371	8.041	2.99071
0.042	0.18599	4.42	0.86285	8.042	2.98939
0.043	0.18897	4.43	0.80726	8.043	2.98808
0.044	0.19103	4.44	0.75975	8.044	2.98676
0.045	0.19172	4.45	0.72674	8.045	2.98545
0.046	0.1913	4.46	0.71597	8.046	2.98413
0.047	0.18926	4.47	0.72057	8.047	2.98282
0.048	0.18597	4.48	0.73588	8.048	2.9815
0.049	0.18097	4.49	0.76786	8.049	2.98019
0.05	0.17516	4.5	0.82723	8.05	2.97887
0.051	0.16994	4.51	0.88288	8.051	2.97624
0.052	0.16468	4.52	0.9436	8.052	2.97361
0.053	0.16025	4.53	1.0026	8.053	2.97098
0.054	0.15655	4.54	1.04191	8.054	2.96835
0.055	0.1542	4.55	1.06001	8.055	2.96572
0.056	0.15311	4.56	1.06334	8.056	2.96835
0.057	0.15335	4.57	1.05816	8.057	2.97098
0.058	0.15494	4.58	1.04709	8.058	2.97361
0.059	0.15763	4.59	1.03239	8.059	2.97624
0.06	0.16148	4.6	1.02024	8.06	2.97887
0.061	0.16589	4.61	0.99356	8.061	2.97756
0.062	0.16934	4.62	0.97304	8.062	2.97624
0.063	0.17277	4.63	0.96908	8.063	2.97493
0.064	0.17536	4.64	0.97858	8.064	2.97361
0.065	0.17718	4.65	0.99057	8.065	2.9723
0.066	0.17707	4.66	1.02005	8.066	2.9723
0.067	0.17553	4.67	1.05514	8.067	2.9723
0.068	0.17291	4.68	1.08368	8.068	2.9723
0.069	0.16908	4.69	1.09828	8.069	2.9723
0.07	0.16451	4.7	1.09844	8.07	2.9723
0.071	0.15961	4.71	1.07553	8.071	2.97361
0.072	0.15493	4.72	1.06194	8.072	2.97493
0.073	0.14978	4.73	1.04059	8.073	2.97624
0.074	0.14491	4.74	1.01929	8.074	2.97756
0.075	0.14106	4.75	0.98243	8.075	2.97887
0.076	0.138	4.76	0.93929	8.076	2.98216
0.077	0.13635	4.77	0.89713	8.077	2.98545
0.078	0.13586	4.78	0.87012	8.078	2.98874
0.079	0.13564	4.79	0.86377	8.079	2.99202
0.08	0.13629	4.8	0.87037	8.08	2.99531
0.081	0.13699	4.81	0.87844	8.081	2.99597
0.082	0.13733	4.82	0.89875	8.082	2.99663
0.083	0.13725	4.83	0.93513	8.083	2.99729
0.084	0.13785	4.84	0.98526	8.084	2.99794
0.085	0.13784	4.85	1.03256	8.085	2.9986
0.086	0.13645	4.86	1.08835	8.086	2.99531
0.087	0.13432	4.87	1.11878	8.087	2.99202
0.088	0.13171	4.88	1.11518	8.088	2.98874
0.089	0.12869	4.89	1.0973	8.089	2.98545
0.09	0.12602	4.9	1.08498	8.09	2.98216
0.091	0.12346	4.91	1.07369	8.091	2.98348
0.092	0.12172	4.92	1.05433	8.092	2.98479
0.093	0.12118	4.93	1.02975	8.093	2.98611
0.094	0.12184	4.94	1.00677	8.094	2.98742
0.095	0.12327	4.95	0.97977	8.095	2.98874
0.096	0.1258	4.96	0.96527	8.096	2.99137
0.097	0.13007	4.97	0.96216	8.097	2.994
0.098	0.13579	4.98	0.97265	8.098	2.99663
0.099	0.14266	4.99	0.98885	8.099	2.99926
0.1	0.15047	5	1.00728	8.1	3.00189
0.101	0.15876	5.01	1.02241	8.101	2.99992
0.102	0.16702	5.02	1.04036	8.102	2.99794
0.103	0.17482	5.03	1.04882	8.103	2.99597
0.104	0.18208	5.04	1.04257	8.104	2.994
0.105	0.18848	5.05	1.02289	8.105	2.99203
0.106	0.19447	5.06	0.99607	8.106	2.99005
0.107	0.19993	5.07	0.95434	8.107	2.98808
0.108	0.20382	5.08	0.91002	8.108	2.98611
0.109	0.20684	5.09	0.86906	8.109	2.98413
0.11	0.20896	5.1	0.84215	8.11	2.98216
0.111	0.21035	5.11	0.81568	8.111	2.97953
0.112	0.21144	5.12	0.80602	8.112	2.9769
0.113	0.21297	5.13	0.8162	8.113	2.97427
0.114	0.21485	5.14	0.83358	8.114	2.97164
0.115	0.21707	5.15	0.86104	8.115	2.96901
0.116	0.21965	5.16	0.90609	8.116	2.9723
0.117	0.22207	5.17	0.96165	8.117	2.97558
0.118	0.22519	5.18	1.02108	8.118	2.97887
0.119	0.22957	5.19	1.06777	8.119	2.98216
0.12	0.23339	5.2	1.10814	8.12	2.98545
0.121	0.23702	5.21	1.13718	8.121	2.98347
0.122	0.24017	5.22	1.15235	8.122	2.9815
0.123	0.24222	5.23	1.15833	8.123	2.97953
0.124	0.24274	5.24	1.15924	8.124	2.97756
0.125	0.24273	5.25	1.14581	8.125	2.97558
0.126	0.24149	5.26	1.12689	8.126	2.97493
0.127	0.23943	5.27	1.11025	8.127	2.97427
0.128	0.23726	5.28	1.09328	8.128	2.97361
0.129	0.23343	5.29	1.08584	8.129	2.97295
0.13	0.22924	5.3	1.09331	8.13	2.9723
0.131	0.2256	5.31	1.09909	8.131	2.97361
0.132	0.22225	5.32	1.11973	8.132	2.97493
0.133	0.22052	5.33	1.14212	8.133	2.97624
0.134	0.22079	5.34	1.15892	8.134	2.97756
0.135	0.22302	5.35	1.16814	8.135	2.97887
0.136	0.22595	5.36	1.16421	8.136	2.9815
0.137	0.22971	5.37	1.14965	8.137	2.98413
0.138	0.2345	5.38	1.12191	8.138	2.98676
0.139	0.23976	5.39	1.07641	8.139	2.98939
0.14	0.24671	5.4	1.03121	8.14	2.99203
0.141	0.25336	5.41	0.97294	8.141	2.99203
0.142	0.25991	5.42	0.90473	8.142	2.99203
0.143	0.26651	5.43	0.84511	8.143	2.99203
0.144	0.27148	5.44	0.79112	8.144	2.99203
0.145	0.27524	5.45	0.74891	8.145	2.99203
0.146	0.27767	5.46	0.73375	8.146	2.98939
0.147	0.27938	5.47	0.73751	8.147	2.98676
0.148	0.28094	5.48	0.74933	8.148	2.98413
0.149	0.28173	5.49	0.78369	8.149	2.9815
0.15	0.28231	5.5	0.8481	8.15	2.97887
0.151	0.28151	5.51	0.91402	8.151	2.98019
0.152	0.28049	5.52	0.98118	8.152	2.9815
0.153	0.27991	5.53	1.03782	8.153	2.98282
0.154	0.27892	5.54	1.0752	8.154	2.98413
0.155	0.27844	5.55	1.09082	8.155	2.98545
0.156	0.27809	5.56	1.09702	8.156	2.98676
0.157	0.27808	5.57	1.09835	8.157	2.98808
0.158	0.27854	5.58	1.09517	8.158	2.98939
0.159	0.27947	5.59	1.0706	8.159	2.99071
0.16	0.28056	5.6	1.04351	8.16	2.99203
0.161	0.28079	5.61	1.00374	8.161	2.99268
0.162	0.28137	5.62	0.97702	8.162	2.99334
0.163	0.28217	5.63	0.96383	8.163	2.994
0.164	0.28217	5.64	0.96391	8.164	2.99466
0.165	0.28221	5.65	0.97222	8.165	2.99531
0.166	0.28175	5.66	0.99903	8.166	2.994
0.167	0.28069	5.67	1.02848	8.167	2.99268
0.168	0.27935	5.68	1.05068	8.168	2.99137
0.169	0.27906	5.69	1.06628	8.169	2.99005
0.17	0.27837	5.7	1.08631	8.17	2.98874
0.171	0.27787	5.71	1.07984	8.171	2.98874
0.172	0.27879	5.72	1.06294	8.172	2.98874
0.173	0.28039	5.73	1.0449	8.173	2.98874
0.174	0.28269	5.74	1.02688	8.174	2.98874
0.175	0.28601	5.75	0.99633	8.175	2.98874
0.176	0.29001	5.76	0.95813	8.176	2.99268
0.177	0.29481	5.77	0.91556	8.177	2.99663
0.178	0.30057	5.78	0.89041	8.178	3.00057
0.179	0.30675	5.79	0.87035	8.179	3.00452
0.18	0.30958	5.8	0.87119	8.18	3.00847
0.181	0.31224	5.81	0.88156	8.181	3.00847
0.182	0.31416	5.82	0.91209	8.182	3.00847
0.183	0.31434	5.83	0.94257	8.183	3.00847
0.184	0.31316	5.84	0.98822	8.184	3.00847
0.185	0.31025	5.85	1.0441	8.185	3.00847
0.186	0.30555	5.86	1.09935	8.186	3.00781
0.187	0.29961	5.87	1.13287	8.187	3.00715
0.188	0.29313	5.88	1.14785	8.188	3.00649
0.189	0.28576	5.89	1.14762	8.189	3.00584
0.19	0.27766	5.9	1.14266	8.19	3.00518
0.191	0.27173	5.91	1.12673	8.191	3.00386
0.192	0.26525	5.92	1.10109	8.192	3.00255
0.193	0.25947	5.93	1.07278	8.193	3.00123
0.194	0.25507	5.94	1.05295	8.194	2.99992
0.195	0.2518	5.95	1.02416	8.195	2.9986
0.196	0.2499	5.96	0.99588	8.196	3.00057
0.197	0.24954	5.97	0.98374	8.197	3.00255
0.198	0.25013	5.98	0.99117	8.198	3.00452
0.199	0.25039	5.99	1.00997	8.199	3.00649
0.2	0.2508	6	1.03234	8.2	3.00847
0.201	0.25123	6.01	1.05549	8.201	3.00912
0.202	0.25081	6.02	1.07585	8.202	3.00978
0.203	0.25096	6.03	1.08343	8.203	3.01044
0.204	0.25062	6.04	1.0902	8.204	3.0111
0.205	0.24924	6.05	1.0817	8.205	3.01175
0.206	0.24701	6.06	1.06017	8.206	3.00847
0.207	0.24394	6.07	1.03141	8.207	3.00518
0.208	0.24019	6.08	0.99492	8.208	3.00189
0.209	0.23602	6.09	0.95072	8.209	2.9986
0.21	0.23234	6.1	0.90972	8.21	2.99531
0.211	0.22897	6.11	0.87679	8.211	2.99663
0.212	0.22642	6.12	0.85218	8.212	2.99794
0.213	0.22515	6.13	0.85191	8.213	2.99926
0.214	0.22392	6.14	0.86719	8.214	3.00057
0.215	0.22351	6.15	0.8903	8.215	3.00189
0.216	0.22416	6.16	0.92544	8.216	3.00452
0.217	0.22574	6.17	0.96999	8.217	3.00715
0.218	0.22845	6.18	1.01911	8.218	3.00978
0.219	0.23141	6.19	1.06337	8.219	3.01241
0.22	0.23441	6.2	1.09707	8.22	3.01504
0.221	0.23685	6.21	1.12064	8.221	3.01241
0.222	0.23907	6.22	1.14067	8.222	3.00978
0.223	0.24056	6.23	1.15186	8.223	3.00715
0.224	0.24087	6.24	1.15695	8.224	3.00452
0.225	0.24114	6.25	1.14186	8.225	3.00189
0.226	0.24027	6.26	1.12948	8.226	2.99663
0.227	0.23853	6.27	1.11864	8.227	2.99137
0.228	0.23606	6.28	1.10728	8.228	2.98611
0.229	0.23257	6.29	1.10163	8.229	2.98084
0.23	0.22869	6.3	1.10189	8.23	2.97558
0.231	0.22488	6.31	1.1068	8.231	2.9769
0.232	0.2223	6.32	1.12332	8.232	2.97821
0.233	0.2202	6.33	1.15335	8.233	2.97953
0.234	0.21903	6.34	1.17907	8.234	2.98084
0.235	0.21869	6.35	1.19124	8.235	2.98216
0.236	0.21874	6.36	1.17549	8.236	2.98413
0.237	0.22004	6.37	1.14981	8.237	2.98611
0.238	0.22203	6.38	1.11636	8.238	2.98808
0.239	0.22458	6.39	1.06976	8.239	2.99005
0.24	0.22749	6.4	1.02433	8.24	2.99203
0.241	0.23053	6.41	0.96944	8.241	2.98939
0.242	0.23349	6.42	0.90705	8.242	2.98676
0.243	0.23467	6.43	0.8444	8.243	2.98413
0.244	0.23535	6.44	0.79454	8.244	2.9815
0.245	0.2345	6.45	0.75294	8.245	2.97887
0.246	0.23243	6.46	0.74708	8.246	2.97756
0.247	0.22943	6.47	0.75813	8.247	2.97624
0.248	0.22535	6.48	0.78185	8.248	2.97493
0.249	0.22066	6.49	0.82084	8.249	2.97361
0.25	0.21526	6.5	0.87757	8.25	2.9723
0.251	0.20995	6.51	0.94089	8.251	2.9723
0.252	0.20518	6.52	1.00537	8.252	2.9723
0.253	0.20095	6.53	1.06818	8.253	2.9723
0.254	0.19847	6.54	1.10472	8.254	2.9723
0.255	0.19649	6.55	1.11533	8.255	2.9723
0.256	0.19592	6.56	1.1247	8.256	2.97624
0.257	0.19707	6.57	1.13066	8.257	2.98019
0.258	0.19942	6.58	1.11829	8.258	2.98413
0.259	0.20253	6.59	1.09722	8.259	2.98808
0.26	0.20602	6.6	1.07121	8.26	2.99203
0.261	0.20991	6.61	1.03809	8.261	2.99005
0.262	0.21355	6.62	1.00365	8.262	2.98808
0.263	0.21709	6.63	0.98592	8.263	2.98611
0.264	0.22029	6.64	0.98459	8.264	2.98413
0.265	0.22284	6.65	0.99138	8.265	2.98216
0.266	0.22463	6.66	1.0188	8.266	2.98019
0.267	0.22605	6.67	1.05921	8.267	2.97821
0.268	0.22672	6.68	1.08936	8.268	2.97624
0.269	0.22658	6.69	1.10586	8.269	2.97427
0.27	0.22591	6.7	1.11228	8.27	2.9723
0.271	0.2254	6.71	1.09679	8.271	2.97427
0.272	0.22575	6.72	1.07522	8.272	2.97624
0.273	0.22679	6.73	1.05339	8.273	2.97821
0.274	0.22773	6.74	1.03069	8.274	2.98019
0.275	0.22872	6.75	1.00201	8.275	2.98216
0.276	0.22978	6.76	0.97008	8.276	2.98413
0.277	0.23234	6.77	0.93036	8.277	2.98611
0.278	0.23551	6.78	0.89595	8.278	2.98808
0.279	0.23901	6.79	0.8884	8.279	2.99005
0.28	0.24265	6.8	0.89254	8.28	2.99203
0.281	0.24662	6.81	0.91181	8.281	2.99005
0.282	0.2504	6.82	0.93641	8.282	2.98808
0.283	0.25276	6.83	0.97827	8.283	2.98611
0.284	0.2544	6.84	1.02871	8.284	2.98413
0.285	0.25536	6.85	1.08267	8.285	2.98216
0.286	0.25638	6.86	1.13438	8.286	2.97887
0.287	0.25685	6.87	1.16917	8.287	2.97558
0.288	0.25577	6.88	1.17	8.288	2.97229
0.289	0.25344	6.89	1.16116	8.289	2.96901
0.29	0.25062	6.9	1.14055	8.29	2.96572
0.291	0.24818	6.91	1.13458	8.291	2.96506
0.292	0.24607	6.92	1.12291	8.292	2.9644
0.293	0.24437	6.93	1.10554	8.293	2.96375
0.294	0.24376	6.94	1.08247	8.294	2.96309
0.295	0.24387	6.95	1.05369	8.295	2.96243
0.296	0.24516	6.96	1.01921	8.296	2.96638
0.297	0.24651	6.97	0.97902	8.297	2.97032
0.298	0.24878	6.98	0.93314	8.298	2.97427
0.299	0.2517	6.99	0.88154	8.299	2.97821
0.3	0.25492	7	0.82425	8.3	2.98216
0.301	0.25798			8.301	2.98282
0.302	0.26051			8.302	2.98348
0.303	0.26203			8.303	2.98413
0.304	0.26264			8.304	2.98479
0.305	0.26238			8.305	2.98545
0.306	0.26191			8.306	2.98282
0.307	0.2606			8.307	2.98019
0.308	0.25874			8.308	2.97756
0.309	0.2563			8.309	2.97493
0.31	0.25373			8.31	2.9723
0.311	0.25154			8.311	2.97361
0.312	0.25051			8.312	2.97493
0.313	0.25017			8.313	2.97624
0.314	0.25125			8.314	2.97756
0.315	0.25369			8.315	2.97887
0.316	0.25724			8.316	2.97953
0.317	0.26063			8.317	2.98019
0.318	0.26517			8.318	2.98084
0.319	0.27011			8.319	2.9815
0.32	0.27521			8.32	2.98216
0.321	0.27994			8.321	2.97887
0.322	0.28432			8.322	2.97558
0.323	0.2873			8.323	2.97229
0.324	0.28956			8.324	2.96901
0.325	0.2907			8.325	2.96572
0.326	0.29072			8.326	2.96111
0.327	0.28951			8.327	2.95651
0.328	0.28758			8.328	2.95191
0.329	0.28391			8.329	2.9473
0.33	0.27986			8.33	2.9427
0.331	0.27631			8.331	2.9427
0.332	0.27334			8.332	2.9427
0.333	0.27073			8.333	2.9427
0.334	0.269			8.334	2.9427
0.335	0.26764			8.335	2.9427
0.336	0.26656			8.336	2.9427
0.337	0.26561			8.337	2.9427
0.338	0.2651			8.338	2.9427
0.339	0.26554			8.339	2.9427
0.34	0.26665			8.34	2.9427
0.341	0.26784			8.341	2.93941
0.342	0.26733			8.342	2.93612
0.343	0.26625			8.343	2.93284
0.344	0.26425			8.344	2.92955
0.345	0.26103			8.345	2.92626
0.346	0.25691			8.346	2.92363
0.347	0.252			8.347	2.921
0.348	0.24664			8.348	2.91837
0.349	0.2409			8.349	2.91574
0.35	0.23415			8.35	2.91311
0.351	0.22737			8.351	2.91311
0.352	0.22082			8.352	2.91311
0.353	0.21549			8.353	2.91311
0.354	0.21083			8.354	2.91311
0.355	0.20728			8.355	2.91311
0.356	0.20481			8.356	2.91574
0.357	0.20356			8.357	2.91837
0.358	0.20341			8.358	2.921
0.359	0.20405			8.359	2.92363
0.36	0.20509			8.36	2.92626
0.361	0.20654			8.361	2.92494
0.362	0.20784			8.362	2.92363
0.363	0.2084			8.363	2.92231
0.364	0.20845			8.364	2.921
0.365	0.20783			8.365	2.91968
0.366	0.20627			8.366	2.91574
0.367	0.20406			8.367	2.91179
0.368	0.20091			8.368	2.90784
0.369	0.19737			8.369	2.9039
0.37	0.19352			8.37	2.89995
0.371	0.18963			8.371	2.90127
0.372	0.18608			8.372	2.90258
0.373	0.18312			8.373	2.9039
0.374	0.18149			8.374	2.90521
0.375	0.18062			8.375	2.90653
0.376	0.18052			8.376	2.90719
0.377	0.18147			8.377	2.90784
0.378	0.18307			8.378	2.9085
0.379	0.18548			8.379	2.90916
0.38	0.18776			8.38	2.90982
0.381	0.1899			8.381	2.9085
0.382	0.19184			8.382	2.90719
0.383	0.1936			8.383	2.90587
0.384	0.19464			8.384	2.90456
0.385	0.19443			8.385	2.90324
0.386	0.19332			8.386	2.89864
0.387	0.19147			8.387	2.89403
0.388	0.18865			8.388	2.88943
0.389	0.18554			8.389	2.88483
0.39	0.18195			8.39	2.88022
0.391	0.1784			8.391	2.87759
0.392	0.17523			8.392	2.87496
0.393	0.17272			8.393	2.87233
0.394	0.17068			8.394	2.8697
0.395	0.16972			8.395	2.86707
0.396	0.1702			8.396	2.8697
0.397	0.17192			8.397	2.87233
0.398	0.17475			8.398	2.87496
0.399	0.17837			8.399	2.87759
0.4	0.18239			8.4	2.88022
0.401	0.18645			8.401	2.87693
0.402	0.19061			8.402	2.87365
0.403	0.1945			8.403	2.87036
0.404	0.19777			8.404	2.86707
0.405	0.2001			8.405	2.86378
0.406	0.20138			8.406	2.86181
0.407	0.20126			8.407	2.85984
0.408	0.20012			8.408	2.85786
0.409	0.19774			8.409	2.85589
0.41	0.19442			8.41	2.85392
0.411	0.19041			8.411	2.85523
0.412	0.1865			8.412	2.85655
0.413	0.18286			8.413	2.85786
0.414	0.18011			8.414	2.85918
0.415	0.17764			8.415	2.86049
0.416	0.176			8.416	2.86049
0.417	0.17485			8.417	2.86049
0.418	0.17471			8.418	2.86049
0.419	0.17492			8.419	2.86049
0.42	0.17565			8.42	2.86049
0.421	0.1768			8.421	2.86115
0.422	0.17804			8.422	2.86181
0.423	0.17914			8.423	2.86247
0.424	0.17975			8.424	2.86312
0.425	0.17919			8.425	2.86378
0.426	0.1784			8.426	2.86181
0.427	0.17719			8.427	2.85984
0.428	0.17593			8.428	2.85786
0.429	0.17402			8.429	2.85589
0.43	0.17236			8.43	2.85392
0.431	0.171			8.431	2.85392
0.432	0.17075			8.432	2.85392
0.433	0.17171			8.433	2.85392
0.434	0.17362			8.434	2.85392
0.435	0.17633			8.435	2.85392
0.436	0.18039			8.436	2.85721
0.437	0.18543			8.437	2.86049
0.438	0.19129			8.438	2.86378
0.439	0.19791			8.439	2.86707
0.44	0.20518			8.44	2.87036
0.441	0.21206			8.441	2.86839
0.442	0.21849			8.442	2.86641
0.443	0.22384			8.443	2.86444
0.444	0.22804			8.444	2.86247
0.445	0.23134			8.445	2.86049
0.446	0.23383			8.446	2.85523
0.447	0.23569			8.447	2.84997
0.448	0.23597			8.448	2.84471
0.449	0.23582			8.449	2.83945
0.45	0.23455			8.45	2.83419
0.451	0.23303			8.451	2.83287
0.452	0.23184			8.452	2.83156
0.453	0.23103			8.453	2.83024
0.454	0.23142			8.454	2.82893
0.455	0.23223			8.455	2.82761
0.456	0.2335			8.456	2.82827
0.457	0.23562			8.457	2.82893
0.458	0.23688			8.458	2.82958
0.459	0.23973			8.459	2.83024
0.46	0.24186			8.46	2.8309
0.461	0.24429			8.461	2.83156
0.462	0.24624			8.462	2.83221
0.463	0.24789			8.463	2.83287
0.464	0.24926			8.464	2.83353
0.465	0.24888			8.465	2.83419
0.466	0.24774			8.466	2.82827
0.467	0.24625			8.467	2.82235
0.468	0.2437			8.468	2.81643
0.469	0.24171			8.469	2.81051
0.47	0.23871			8.47	2.80459
0.471	0.23665			8.471	2.80525
0.472	0.23479			8.472	2.80591
0.473	0.23352			8.473	2.80657
0.474	0.23243			8.474	2.80722
0.475	0.23198			8.475	2.80788
0.476	0.23261			8.476	2.80854
0.477	0.23457			8.477	2.8092
0.478	0.23698			8.478	2.80985
0.479	0.2405			8.479	2.81051
0.48	0.24454			8.48	2.81117
0.481	0.24868			8.481	2.80985
0.482	0.25184			8.482	2.80854
0.483	0.25497			8.483	2.80722
0.484	0.25781			8.484	2.80591
0.485	0.26067			8.485	2.80459
0.486	0.26258			8.486	2.80328
0.487	0.26366			8.487	2.80196
0.488	0.26345			8.488	2.80065
0.489	0.26223			8.489	2.79933
0.49	0.25989			8.49	2.79802
0.491	0.25665			8.491	2.7967
0.492	0.25343			8.492	2.79539
0.493	0.25125			8.493	2.79407
0.494	0.24927			8.494	2.79276
0.495	0.24732			8.495	2.79144
0.496	0.24539			8.496	2.79407
0.497	0.24427			8.497	2.7967
0.498	0.2441			8.498	2.79933
0.499	0.24474			8.499	2.80196
0.5	0.24634			8.5	2.80459
0.501	0.24855			8.501	2.80328
0.502	0.25166			8.502	2.80196
0.503	0.25745			8.503	2.80065
0.504	0.26252			8.504	2.79933
0.505	0.26678			8.505	2.79802
0.506	0.2708			8.506	2.79473
0.507	0.27425			8.507	2.79144
0.508	0.27697			8.508	2.78815
0.509	0.2797			8.509	2.78486
0.51	0.28184			8.51	2.78158
0.511	0.28369			8.511	2.78223
0.512	0.28545			8.512	2.78289
0.513	0.2866			8.513	2.78355
0.514	0.28298			8.514	2.78421
0.515	0.27974			8.515	2.78486
0.516	0.27737			8.516	2.78881
0.517	0.27537			8.517	2.79275
0.518	0.27406			8.518	2.7967
0.519	0.27283			8.519	2.80065
0.52	0.27001			8.52	2.80459
0.521	0.26707			8.521	2.80525
0.522	0.26338			8.522	2.80591
0.523	0.25936			8.523	2.80657
0.524	0.25478			8.524	2.80722
0.525	0.25185			8.525	2.80788
0.526	0.24822			8.526	2.80657
0.527	0.24431			8.527	2.80525
0.528	0.23993			8.528	2.80394
0.529	0.23507			8.529	2.80262
0.53	0.23037			8.53	2.80131
0.531	0.22715			8.531	2.80262
0.532	0.22466			8.532	2.80394
0.533	0.22368			8.533	2.80525
0.534	0.22365			8.534	2.80657
0.535	0.2252			8.535	2.80788
0.536	0.22767			8.536	2.81183
0.537	0.2311			8.537	2.81577
0.538	0.23487			8.538	2.81972
0.539	0.23902			8.539	2.82366
0.54	0.24357			8.54	2.82761
0.541	0.24819			8.541	2.82893
0.542	0.25164			8.542	2.83024
0.543	0.25438			8.543	2.83156
0.544	0.25542			8.544	2.83287
0.545	0.25556			8.545	2.83419
0.546	0.25399			8.546	2.83221
0.547	0.25165			8.547	2.83024
0.548	0.24829			8.548	2.82827
0.549	0.24382			8.549	2.8263
0.55	0.23915			8.55	2.82432
0.551	0.23401			8.551	2.82367
0.552	0.22898			8.552	2.82301
0.553	0.2252			8.553	2.82235
0.554	0.222			8.554	2.82169
0.555	0.22032			8.555	2.82103
0.556	0.21849			8.556	2.82235
0.557	0.21788			8.557	2.82366
0.558	0.21779			8.558	2.82498
0.559	0.21855			8.559	2.8263
0.56	0.2199			8.56	2.82761
0.561	0.22096			8.561	2.8263
0.562	0.22196			8.562	2.82498
0.563	0.22225			8.563	2.82366
0.564	0.22146			8.564	2.82235
0.565	0.21982			8.565	2.82103
0.566	0.21697			8.566	2.81906
0.567	0.214			8.567	2.81709
0.568	0.21014			8.568	2.81512
0.569	0.20572			8.569	2.81314
0.57	0.20051			8.57	2.81117
0.571	0.19537			8.571	2.81249
0.572	0.19111			8.572	2.8138
0.573	0.18738			8.573	2.81512
0.574	0.18486			8.574	2.81643
0.575	0.18344			8.575	2.81775
0.576	0.18328			8.576	2.82235
0.577	0.18427			8.577	2.82695
0.578	0.18594			8.578	2.83156
0.579	0.18834			8.579	2.83616
0.58	0.19115			8.58	2.84076
0.581	0.19406			8.581	2.84142
0.582	0.19649			8.582	2.84208
0.583	0.19785			8.583	2.84274
0.584	0.19877			8.584	2.84339
0.585	0.19845			8.585	2.84405
0.586	0.1972			8.586	2.84142
0.587	0.19474			8.587	2.83879
0.588	0.19141			8.588	2.83616
0.589	0.18797			8.589	2.83353
0.59	0.18427			8.59	2.8309
0.591	0.18069			8.591	2.83287
0.592	0.17808			8.592	2.83485
0.593	0.17677			8.593	2.83682
0.594	0.17692			8.594	2.83879
0.595	0.17814			8.595	2.84076
0.596	0.1808			8.596	2.84274
0.597	0.18472			8.597	2.84471
0.598	0.19004			8.598	2.84668
0.599	0.19636			8.599	2.84866
0.6	0.20306			8.6	2.85063
0.601	0.20998			8.601	2.85063
0.602	0.21662			8.602	2.85063
0.603	0.22255			8.603	2.85063
0.604	0.22786			8.604	2.85063
0.605	0.23224			8.605	2.85063
0.606	0.23558			8.606	2.85063
0.607	0.23786			8.607	2.85063
0.608	0.23908			8.608	2.85063
0.609	0.23917			8.609	2.85063
0.61	0.23832			8.61	2.85063
0.611	0.23674			8.611	2.85194
0.612	0.23778			8.612	2.85326
0.613	0.24011			8.613	2.85457
0.614	0.24355			8.614	2.85589
0.615	0.24726			8.615	2.85721
0.616	0.25151			8.616	2.86115
0.617	0.25646			8.617	2.8651
0.618	0.2622			8.618	2.86904
0.619	0.26863			8.619	2.87299
0.62	0.27523			8.62	2.87694
0.621	0.28203			8.621	2.87628
0.622	0.28902			8.622	2.87562
0.623	0.29006			8.623	2.87496
0.624	0.2892			8.624	2.8743
0.625	0.28675			8.625	2.87365
0.626	0.28314			8.626	2.87233
0.627	0.27843			8.627	2.87102
0.628	0.27281			8.628	2.8697
0.629	0.26681			8.629	2.86839
0.63	0.26006			8.63	2.86707
0.631	0.25337			8.631	2.87102
0.632	0.24731			8.632	2.87496
0.633	0.24176			8.633	2.87891
0.634	0.23989			8.634	2.88285
0.635	0.23948			8.635	2.8868
0.636	0.24005			8.636	2.89206
0.637	0.24217			8.637	2.89732
0.638	0.24581			8.638	2.90258
0.639	0.25015			8.639	2.90784
0.64	0.2538			8.64	2.91311
0.641	0.25776			8.641	2.91376
0.642	0.26161			8.642	2.91442
0.643	0.26473			8.643	2.91508
0.644	0.26659			8.644	2.91574
0.645	0.26799			8.645	2.91639
0.646	0.26797			8.646	2.91771
0.647	0.2672			8.647	2.91902
0.648	0.26547			8.648	2.92034
0.649	0.26244			8.649	2.92166
0.65	0.2591			8.65	2.92297
0.651	0.25647			8.651	2.92692
0.652	0.25481			8.652	2.93086
0.653	0.25389			8.653	2.93481
0.654	0.25356			8.654	2.93875
0.655	0.25502			8.655	2.9427
0.656	0.25728			8.656	2.94336
0.657	0.26082			8.657	2.94402
0.658	0.26588			8.658	2.94467
0.659	0.27132			8.659	2.94533
0.66	0.27738			8.66	2.94599
0.661	0.28339			8.661	2.94533
0.662	0.28895			8.662	2.94467
0.663	0.29299			8.663	2.94402
0.664	0.29621			8.664	2.94336
0.665	0.29889			8.665	2.9427
0.666	0.30015			8.666	2.94138
0.667	0.29948			8.667	2.94007
0.668	0.29777			8.668	2.93875
0.669	0.29416			8.669	2.93744
0.67	0.28994			8.67	2.93612
0.671	0.28538			8.671	2.9381
0.672	0.281			8.672	2.94007
0.673	0.27703			8.673	2.94204
0.674	0.27332			8.674	2.94402
0.675	0.26973			8.675	2.94599
0.676	0.26595			8.676	2.94796
0.677	0.26442			8.677	2.94993
0.678	0.26437			8.678	2.95191
0.679	0.26506			8.679	2.95388
0.68	0.26615			8.68	2.95585
0.681	0.26732			8.681	2.95848
0.682	0.26818			8.682	2.96112
0.683	0.26822			8.683	2.96375
0.684	0.26747			8.684	2.96638
0.685	0.26634			8.685	2.96901
0.686	0.26461			8.686	2.96835
0.687	0.26241			8.687	2.96769
0.688	0.25595			8.688	2.96703
0.689	0.24865			8.689	2.96638
0.69	0.24035			8.69	2.96572
0.691	0.2317			8.691	2.96638
0.692	0.22305			8.692	2.96703
0.693	0.21504			8.693	2.96769
0.694	0.20784			8.694	2.96835
0.695	0.20145			8.695	2.96901
0.696	0.19639			8.696	2.97164
0.697	0.19243			8.697	2.97427
0.698	0.18983			8.698	2.9769
0.699	0.18987			8.699	2.97953
0.7	0.19033			8.7	2.98216
0.701	0.19143			8.701	2.98216
0.702	0.19289			8.702	2.98216
0.703	0.19424			8.703	2.98216
0.704	0.19487			8.704	2.98216
0.705	0.19511			8.705	2.98216
0.706	0.19453			8.706	2.97821
0.707	0.19242			8.707	2.97427
0.708	0.18944			8.708	2.97032
0.709	0.1859			8.709	2.96638
0.71	0.18185			8.71	2.96243
0.711	0.17735			8.711	2.96375
0.712	0.17311			8.712	2.96506
0.713	0.16975			8.713	2.96638
0.714	0.16747			8.714	2.96769
0.715	0.16603			8.715	2.96901
0.716	0.1651			8.716	2.97295
0.717	0.16533			8.717	2.9769
0.718	0.1667			8.718	2.98084
0.719	0.16847			8.719	2.98479
0.72	0.16995			8.72	2.98874
0.721	0.17094			8.721	2.98874
0.722	0.17213			8.722	2.98874
0.723	0.17249			8.723	2.98874
0.724	0.17176			8.724	2.98874
0.725	0.16961			8.725	2.98874
0.726	0.16678			8.726	2.99005
0.727	0.16336			8.727	2.99137
0.728	0.15913			8.728	2.99268
0.729	0.15431			8.729	2.994
0.73	0.14975			8.73	2.99531
0.731	0.14564			8.731	2.99663
0.732	0.14328			8.732	2.99794
0.733	0.1418			8.733	2.99926
0.734	0.14192			8.734	3.00057
0.735	0.14314			8.735	3.00189
0.736	0.14571			8.736	3.00715
0.737	0.14916			8.737	3.01241
0.738	0.1535			8.738	3.01767
0.739	0.15847			8.739	3.02293
0.74	0.16451			8.74	3.0282
0.741	0.17033			8.741	3.02951
0.742	0.1761			8.742	3.03083
0.743	0.18073			8.743	3.03214
0.744	0.18473			8.744	3.03346
0.745	0.18766			8.745	3.03477
0.746	0.19009			8.746	3.03477
0.747	0.19175			8.747	3.03477
0.748	0.19281			8.748	3.03477
0.749	0.19347			8.749	3.03477
0.75	0.19381			8.75	3.03477
0.751	0.19331			8.751	3.0374
0.752	0.19382			8.752	3.04003
0.753	0.19469			8.753	3.04266
0.754	0.19629			8.754	3.04529
0.755	0.19852			8.755	3.04793
0.756	0.20146			8.756	3.05121
0.757	0.2048			8.757	3.0545
0.758	0.20909			8.758	3.05779
0.759	0.21437			8.759	3.06108
0.76	0.21988			8.76	3.06437
0.761	0.22545			8.761	3.06568
0.762	0.23095			8.762	3.067
0.763	0.23504			8.763	3.06831
0.764	0.23867			8.764	3.06963
0.765	0.24152			8.765	3.07094
0.766	0.24346			8.766	3.06831
0.767	0.2444			8.767	3.06568
0.768	0.24454			8.768	3.06305
0.769	0.2439			8.769	3.06042
0.77	0.24193			8.77	3.05779
0.771	0.2396			8.771	3.05976
0.772	0.23727			8.772	3.06174
0.773	0.23558			8.773	3.06371
0.774	0.23443			8.774	3.06568
0.775	0.23348			8.775	3.06766
0.776	0.23317			8.776	3.07094
0.777	0.23335			8.777	3.07423
0.778	0.23456			8.778	3.07752
0.779	0.23662			8.779	3.08081
0.78	0.23827			8.78	3.0841
0.781	0.24037			8.781	3.08344
0.782	0.24225			8.782	3.08278
0.783	0.24395			8.783	3.08212
0.784	0.245			8.784	3.08147
0.785	0.24556			8.785	3.08081
0.786	0.24575			8.786	3.07949
0.787	0.24492			8.787	3.07818
0.788	0.24335			8.788	3.07686
0.789	0.24069			8.789	3.07555
0.79	0.23715			8.79	3.07423
0.791	0.23389			8.791	3.07489
0.792	0.23108			8.792	3.07555
0.793	0.22908			8.793	3.0762
0.794	0.22766			8.794	3.07686
0.795	0.22681			8.795	3.07752
0.796	0.22713			8.796	3.07752
0.797	0.22752			8.797	3.07752
0.798	0.22911			8.798	3.07752
0.799	0.23204			8.799	3.07752
0.8	0.23565			8.8	3.07752
0.801	0.23964			8.801	3.07752
0.802	0.24363			8.802	3.07752
0.803	0.24698			8.803	3.07752
0.804	0.24928			8.804	3.07752
0.805	0.25082			8.805	3.07752
0.806	0.25158			8.806	3.07686
0.807	0.25101			8.807	3.0762
0.808	0.25105			8.808	3.07555
0.809	0.25069			8.809	3.07489
0.81	0.25001			8.81	3.07423
0.811	0.24968			8.811	3.0762
0.812	0.25023			8.812	3.07818
0.813	0.25192			8.813	3.08015
0.814	0.2539			8.814	3.08212
0.815	0.25692			8.815	3.0841
0.816	0.26118			8.816	3.0887
0.817	0.26657			8.817	3.0933
0.818	0.27319			8.818	3.09791
0.819	0.27985			8.819	3.10251
0.82	0.28642			8.82	3.10711
0.821	0.29202			8.821	3.10711
0.822	0.29637			8.822	3.10711
0.823	0.29911			8.823	3.10711
0.824	0.30039			8.824	3.10711
0.825	0.30192			8.825	3.10711
0.826	0.3024			8.826	3.10514
0.827	0.30126			8.827	3.10317
0.828	0.29889			8.828	3.1012
0.829	0.29559			8.829	3.09922
0.83	0.29167			8.83	3.09725
0.831	0.28748			8.831	3.09725
0.832	0.28426			8.832	3.09725
0.833	0.28239			8.833	3.09725
0.834	0.28127			8.834	3.09725
0.835	0.28109			8.835	3.09725
0.836	0.28044			8.836	3.09922
0.837	0.28095			8.837	3.10119
0.838	0.28251			8.838	3.10317
0.839	0.28511			8.839	3.10514
0.84	0.28782			8.84	3.10711
0.841	0.29044			8.841	3.1058
0.842	0.29279			8.842	3.10448
0.843	0.29451			8.843	3.10317
0.844	0.29528			8.844	3.10185
0.845	0.2965			8.845	3.10054
0.846	0.2967			8.846	3.09988
0.847	0.2968			8.847	3.09922
0.848	0.29571			8.848	3.09856
0.849	0.29391			8.849	3.09791
0.85	0.29123			8.85	3.09725
0.851	0.28801			8.851	3.09922
0.852	0.28474			8.852	3.10119
0.853	0.2821			8.853	3.10317
0.854	0.27987			8.854	3.10514
0.855	0.27781			8.855	3.10711
0.856	0.27509			8.856	3.10909
0.857	0.27311			8.857	3.11106
0.858	0.27175			8.858	3.11303
0.859	0.27121			8.859	3.11501
0.86	0.27147			8.86	3.11698
0.861	0.27166			8.861	3.11435
0.862	0.27268			8.862	3.11172
0.863	0.27379			8.863	3.10909
0.864	0.2744			8.864	3.10646
0.865	0.27431			8.865	3.10383
0.866	0.27413			8.866	3.10251
0.867	0.27381			8.867	3.1012
0.868	0.27302			8.868	3.09988
0.869	0.27159			8.869	3.09856
0.87	0.26898			8.87	3.09725
0.871	0.26523			8.871	3.09593
0.872	0.26191			8.872	3.09462
0.873	0.25874			8.873	3.0933
0.874	0.25607			8.874	3.09199
0.875	0.25381			8.875	3.09067
0.876	0.25226			8.876	3.0933
0.877	0.25126			8.877	3.09593
0.878	0.25089			8.878	3.09856
0.879	0.25092			8.879	3.1012
0.88	0.25124			8.88	3.10383
0.881	0.25258			8.881	3.10514
0.882	0.25439			8.882	3.10646
0.883	0.25593			8.883	3.10777
0.884	0.2567			8.884	3.10909
0.885	0.25688			8.885	3.1104
0.886	0.25655			8.886	3.1058
0.887	0.25546			8.887	3.10119
0.888	0.25397			8.888	3.09659
0.889	0.25188			8.889	3.09199
0.89	0.24946			8.89	3.08738
0.891	0.24702			8.891	3.08673
0.892	0.24456			8.892	3.08607
0.893	0.24253			8.893	3.08541
0.894	0.24128			8.894	3.08475
0.895	0.2408			8.895	3.0841
0.896	0.24137			8.896	3.08278
0.897	0.24285			8.897	3.08147
0.898	0.24542			8.898	3.08015
0.899	0.24784			8.899	3.07884
0.9	0.25049			8.9	3.07752
0.901	0.25287			8.901	3.07489
0.902	0.25492			8.902	3.07226
0.903	0.2565			8.903	3.06963
0.904	0.26014			8.904	3.067
0.905	0.26298			8.905	3.06437
0.906	0.26536			8.906	3.0591
0.907	0.26606			8.907	3.05384
0.908	0.26554			8.908	3.04858
0.909	0.26408			8.909	3.04332
0.91	0.26268			8.91	3.03806
0.911	0.26107			8.911	3.03872
0.912	0.2598			8.912	3.03938
0.913	0.25898			8.913	3.04003
0.914	0.2587			8.914	3.04069
0.915	0.25373			8.915	3.04135
0.916	0.24876			8.916	3.04201
0.917	0.24387			8.917	3.04266
0.918	0.23989			8.918	3.04332
0.919	0.23702			8.919	3.04398
0.92	0.23466			8.92	3.04464
0.921	0.23187			8.921	3.04266
0.922	0.22908			8.922	3.04069
0.923	0.22604			8.923	3.03872
0.924	0.22243			8.924	3.03675
0.925	0.21813			8.925	3.03477
0.926	0.21568			8.926	3.03148
0.927	0.21311			8.927	3.0282
0.928	0.21016			8.928	3.02491
0.929	0.20675			8.929	3.02162
0.93	0.2025			8.93	3.01833
0.931	0.19778			8.931	3.01833
0.932	0.19427			8.932	3.01833
0.933	0.1913			8.933	3.01833
0.934	0.18967			8.934	3.01833
0.935	0.18939			8.935	3.01833
0.936	0.19021			8.936	3.02293
0.937	0.19254			8.937	3.02754
0.938	0.19602			8.938	3.03214
0.939	0.20014			8.939	3.03675
0.94	0.20512			8.94	3.04135
0.941	0.21074			8.941	3.03938
0.942	0.21661			8.942	3.0374
0.943	0.22187			8.943	3.03543
0.944	0.22698			8.944	3.03346
0.945	0.23094			8.945	3.03148
0.946	0.2337			8.946	3.02885
0.947	0.23539			8.947	3.02622
0.948	0.23564			8.948	3.02359
0.949	0.23463			8.949	3.02096
0.95	0.2344			8.95	3.01833
0.951	0.2339			8.951	3.01899
0.952	0.23569			8.952	3.01965
0.953	0.23825			8.953	3.0203
0.954	0.24131			8.954	3.02096
0.955	0.24471			8.955	3.02162
0.956	0.24865			8.956	3.02425
0.957	0.25326			8.957	3.02688
0.958	0.25863			8.958	3.02951
0.959	0.26476			8.959	3.03214
0.96	0.27163			8.96	3.03477
0.961	0.2767			8.961	3.03411
0.962	0.28131			8.962	3.03346
0.963	0.28075			8.963	3.0328
0.964	0.27891			8.964	3.03214
0.965	0.27643			8.965	3.03148
0.966	0.27291			8.966	3.02885
0.967	0.26858			8.967	3.02622
0.968	0.26353			8.968	3.02359
0.969	0.25826			8.969	3.02096
0.97	0.25272			8.97	3.01833
0.971	0.24719			8.971	3.01899
0.972	0.24268			8.972	3.01965
0.973	0.23872			8.973	3.0203
0.974	0.23833			8.974	3.02096
0.975	0.23924			8.975	3.02162
0.976	0.24043			8.976	3.02293
0.977	0.24314			8.977	3.02425
0.978	0.24707			8.978	3.02556
0.979	0.25188			8.979	3.02688
0.98	0.25688			8.98	3.0282
0.981	0.26288			8.981	3.02622
0.982	0.26851			8.982	3.02425
0.983	0.2742			8.983	3.02228
0.984	0.27956			8.984	3.0203
0.985	0.28365			8.985	3.01833
0.986	0.2866			8.986	3.01702
0.987	0.28923			8.987	3.0157
0.988	0.29007			8.988	3.01438
0.989	0.28952			8.989	3.01307
0.99	0.28797			8.99	3.01175
0.991	0.28615			8.991	3.01241
0.992	0.28263			8.992	3.01307
0.993	0.27913			8.993	3.01373
0.994	0.27591			8.994	3.01438
0.995	0.27349			8.995	3.01504
0.996	0.27433			8.996	3.01504
0.997	0.27622			8.997	3.01504
0.998	0.27895			8.998	3.01504
0.999	0.28366			8.999	3.01504
1	0.28956			9	3.01504
1.001	0.29622			9.001	3.01241
1.002	0.30233			9.002	3.00978
1.003	0.30881			9.003	3.00715
1.004	0.31509			9.004	3.00452
1.005	0.32063			9.005	3.00189
1.006	0.32473			9.006	2.9986
1.007	0.32284			9.007	2.99531
1.008	0.31963			9.008	2.99202
1.009	0.31517			9.009	2.98874
1.01	0.30866			9.01	2.98545
1.011	0.30124			9.011	2.98545
1.012	0.29362			9.012	2.98545
1.013	0.28658			9.013	2.98545
1.014	0.2801			9.014	2.98545
1.015	0.27417			9.015	2.98545
1.016	0.26771			9.016	2.98676
1.017	0.26181			9.017	2.98808
1.018	0.25868			9.018	2.98939
1.019	0.25596			9.019	2.99071
1.02	0.25387			9.02	2.99203
1.021	0.25174			9.021	2.99268
1.022	0.24908			9.022	2.99334
1.023	0.24507			9.023	2.994
1.024	0.23992			9.024	2.99466
1.025	0.23361			9.025	2.99531
1.026	0.22589			9.026	2.99268
1.027	0.21822			9.027	2.99005
1.028	0.20999			9.028	2.98742
1.029	0.20147			9.029	2.98479
1.03	0.1927			9.03	2.98216
1.031	0.18321			9.031	2.98216
1.032	0.17462			9.032	2.98216
1.033	0.16724			9.033	2.98216
1.034	0.1617			9.034	2.98216
1.035	0.15787			9.035	2.98216
1.036	0.15554			9.036	2.98348
1.037	0.15489			9.037	2.98479
1.038	0.15557			9.038	2.98611
1.039	0.15766			9.039	2.98742
1.04	0.16069			9.04	2.98874
1.041	0.16435			9.041	2.98808
1.042	0.16884			9.042	2.98742
1.043	0.17327			9.043	2.98676
1.044	0.17712			9.044	2.98611
1.045	0.18008			9.045	2.98545
1.046	0.18189			9.046	2.98413
1.047	0.1828			9.047	2.98282
1.048	0.18286			9.048	2.9815
1.049	0.18207			9.049	2.98019
1.05	0.18031			9.05	2.97887
1.051	0.17805			9.051	2.98084
1.052	0.17586			9.052	2.98282
1.053	0.17366			9.053	2.98479
1.054	0.17206			9.054	2.98676
1.055	0.17111			9.055	2.98874
1.056	0.1709			9.056	2.98939
1.057	0.1712			9.057	2.99005
1.058	0.17241			9.058	2.99071
1.059	0.17401			9.059	2.99137
1.06	0.1758			9.06	2.99203
1.061	0.17771			9.061	2.99203
1.062	0.17954			9.062	2.99203
1.063	0.18083			9.063	2.99203
1.064	0.18146			9.064	2.99203
1.065	0.18086			9.065	2.99203
1.066	0.17922			9.066	2.99005
1.067	0.17648			9.067	2.98808
1.068	0.17375			9.068	2.98611
1.069	0.16979			9.069	2.98413
1.07	0.16553			9.07	2.98216
1.071	0.16112			9.071	2.98282
1.072	0.15682			9.072	2.98348
1.073	0.15272			9.073	2.98413
1.074	0.1493			9.074	2.98479
1.075	0.14701			9.075	2.98545
1.076	0.1457			9.076	2.98676
1.077	0.14533			9.077	2.98808
1.078	0.14588			9.078	2.98939
1.079	0.14632			9.079	2.99071
1.08	0.1476			9.08	2.99203
1.081	0.14888			9.081	2.994
1.082	0.15015			9.082	2.99597
1.083	0.15125			9.083	2.99794
1.084	0.15246			9.084	2.99992
1.085	0.15296			9.085	3.00189
1.086	0.15261			9.086	2.99729
1.087	0.15167			9.087	2.99268
1.088	0.1504			9.088	2.98808
1.089	0.14892			9.089	2.98347
1.09	0.1475			9.09	2.97887
1.091	0.14605			9.091	2.97887
1.092	0.14519			9.092	2.97887
1.093	0.14503			9.093	2.97887
1.094	0.14572			9.094	2.97887
1.095	0.14671			9.095	2.97887
1.096	0.14869			9.096	2.98216
1.097	0.15141			9.097	2.98545
1.098	0.15525			9.098	2.98874
1.099	0.15985			9.099	2.99202
1.1	0.1649			9.1	2.99531
1.101	0.1704			9.101	2.99268
1.102	0.17601			9.102	2.99005
1.103	0.1817			9.103	2.98742
1.104	0.1868			9.104	2.98479
1.105	0.19128			9.105	2.98216
1.106	0.19522			9.106	2.98019
1.107	0.19863			9.107	2.97821
1.108	0.20208			9.108	2.97624
1.109	0.20448			9.109	2.97427
1.11	0.20589			9.11	2.9723
1.111	0.20686			9.111	2.96901
1.112	0.20768			9.112	2.96572
1.113	0.20851			9.113	2.96243
1.114	0.20905			9.114	2.95914
1.115	0.21032			9.115	2.95585
1.116	0.21207			9.116	2.95783
1.117	0.2148			9.117	2.9598
1.118	0.21779			9.118	2.96177
1.119	0.22027			9.119	2.96375
1.12	0.22332			9.12	2.96572
1.121	0.22663			9.121	2.96572
1.122	0.22965			9.122	2.96572
1.123	0.23205			9.123	2.96572
1.124	0.23439			9.124	2.96572
1.125	0.2362			9.125	2.96572
1.126	0.2369			9.126	2.96375
1.127	0.23637			9.127	2.96177
1.128	0.23483			9.128	2.9598
1.129	0.23261			9.129	2.95783
1.13	0.23012			9.13	2.95585
1.131	0.22722			9.131	2.95914
1.132	0.22433			9.132	2.96243
1.133	0.22261			9.133	2.96572
1.134	0.22207			9.134	2.96901
1.135	0.22206			9.135	2.9723
1.136	0.22314			9.136	2.97164
1.137	0.22528			9.137	2.97098
1.138	0.22919			9.138	2.97032
1.139	0.23377			9.139	2.96966
1.14	0.23927			9.14	2.96901
1.141	0.24535			9.141	2.97164
1.142	0.25188			9.142	2.97427
1.143	0.2585			9.143	2.9769
1.144	0.2638			9.144	2.97953
1.145	0.26791			9.145	2.98216
1.146	0.27053			9.146	2.98019
1.147	0.27187			9.147	2.97821
1.148	0.27265			9.148	2.97624
1.149	0.27219			9.149	2.97427
1.15	0.27112			9.15	2.9723
1.151	0.26967			9.151	2.97361
1.152	0.26844			9.152	2.97493
1.153	0.26726			9.153	2.97624
1.154	0.26664			9.154	2.97756
1.155	0.26731			9.155	2.97887
1.156	0.26881			9.156	2.98019
1.157	0.27181			9.157	2.9815
1.158	0.27625			9.158	2.98282
1.159	0.28066			9.159	2.98413
1.16	0.28535			9.16	2.98545
1.161	0.28981			9.161	2.98874
1.162	0.29366			9.162	2.99202
1.163	0.29708			9.163	2.99531
1.164	0.29922			9.164	2.9986
1.165	0.30039			9.165	3.00189
1.166	0.30011			9.166	2.99794
1.167	0.29884			9.167	2.994
1.168	0.29656			9.168	2.99005
1.169	0.29316			9.169	2.98611
1.17	0.28975			9.17	2.98216
1.171	0.2861			9.171	2.98282
1.172	0.28338			9.172	2.98348
1.173	0.28128			9.173	2.98413
1.174	0.27934			9.174	2.98479
1.175	0.27905			9.175	2.98545
1.176	0.27927			9.176	2.98939
1.177	0.28028			9.177	2.99334
1.178	0.28234			9.178	2.99729
1.179	0.28479			9.179	3.00123
1.18	0.2875			9.18	3.00518
1.181	0.29009			9.181	3.0032
1.182	0.29292			9.182	3.00123
1.183	0.29461			9.183	2.99926
1.184	0.29561			9.184	2.99729
1.185	0.29563			9.185	2.99531
1.186	0.2942			9.186	2.99531
1.187	0.29183			9.187	2.99531
1.188	0.28905			9.188	2.99531
1.189	0.28511			9.189	2.99531
1.19	0.28076			9.19	2.99531
1.191	0.27566			9.191	2.99531
1.192	0.2704			9.192	2.99531
1.193	0.26487			9.193	2.99531
1.194	0.26017			9.194	2.99531
1.195	0.25653			9.195	2.99531
1.196	0.25368			9.196	2.9986
1.197	0.25144			9.197	3.00189
1.198	0.25006			9.198	3.00518
1.199	0.24832			9.199	3.00847
1.2	0.24696			9.2	3.01175
1.201	0.24551			9.201	3.0111
1.202	0.24469			9.202	3.01044
1.203	0.24362			9.203	3.00978
1.204	0.24233			9.204	3.00912
1.205	0.24027			9.205	3.00847
1.206	0.23702			9.206	3.00715
1.207	0.2334			9.207	3.00584
1.208	0.22975			9.208	3.00452
1.209	0.22594			9.209	3.0032
1.21	0.22297			9.21	3.00189
1.211	0.22012			9.211	3.00123
1.212	0.21792			9.212	3.00057
1.213	0.21609			9.213	2.99992
1.214	0.21535			9.214	2.99926
1.215	0.21562			9.215	2.9986
1.216	0.21789			9.216	3.00123
1.217	0.22143			9.217	3.00386
1.218	0.22598			9.218	3.00649
1.219	0.23112			9.219	3.00912
1.22	0.23667			9.22	3.01175
1.221	0.24203			9.221	3.00978
1.222	0.24755			9.222	3.00781
1.223	0.253			9.223	3.00583
1.224	0.25806			9.224	3.00386
1.225	0.26255			9.225	3.00189
1.226	0.26624			9.226	2.99926
1.227	0.26702			9.227	2.99663
1.228	0.26654			9.228	2.994
1.229	0.26464			9.229	2.99137
1.23	0.26179			9.23	2.98874
1.231	0.25785			9.231	2.98808
1.232	0.25371			9.232	2.98742
1.233	0.24825			9.233	2.98676
1.234	0.24236			9.234	2.98611
1.235	0.2367			9.235	2.98545
1.236	0.2306			9.236	2.98939
1.237	0.22458			9.237	2.99334
1.238	0.22006			9.238	2.99729
1.239	0.216			9.239	3.00123
1.24	0.21251			9.24	3.00518
1.241	0.20921			9.241	3.00518
1.242	0.20636			9.242	3.00518
1.243	0.20336			9.243	3.00518
1.244	0.20239			9.244	3.00518
1.245	0.20135			9.245	3.00518
1.246	0.19988			9.246	3.0032
1.247	0.19858			9.247	3.00123
1.248	0.19733			9.248	2.99926
1.249	0.19584			9.249	2.99729
1.25	0.19452			9.25	2.99531
1.251	0.19368			9.251	2.99466
1.252	0.19323			9.252	2.994
1.253	0.19339			9.253	2.99334
1.254	0.19379			9.254	2.99268
1.255	0.19417			9.255	2.99203
1.256	0.19538			9.256	2.99597
1.257	0.19728			9.257	2.99992
1.258	0.19991			9.258	3.00386
1.259	0.20291			9.259	3.00781
1.26	0.20656			9.26	3.01175
1.261	0.20995			9.261	3.01175
1.262	0.21309			9.262	3.01175
1.263	0.21641			9.263	3.01175
1.264	0.21915			9.264	3.01175
1.265	0.2222			9.265	3.01175
1.266	0.2239			9.266	3.00912
1.267	0.22543			9.267	3.00649
1.268	0.22627			9.268	3.00386
1.269	0.22641			9.269	3.00123
1.27	0.22629			9.27	2.9986
1.271	0.2255			9.271	2.99794
1.272	0.22516			9.272	2.99729
1.273	0.22474			9.273	2.99663
1.274	0.2241			9.274	2.99597
1.275	0.22447			9.275	2.99531
1.276	0.2249			9.276	2.99531
1.277	0.22701			9.277	2.99531
1.278	0.22888			9.278	2.99531
1.279	0.23125			9.279	2.99531
1.28	0.23431			9.28	2.99531
1.281	0.23696			9.281	2.99466
1.282	0.23982			9.282	2.994
1.283	0.24242			9.283	2.99334
1.284	0.24526			9.284	2.99268
1.285	0.24782			9.285	2.99203
1.286	0.24895			9.286	2.98874
1.287	0.24993			9.287	2.98545
1.288	0.24887			9.288	2.98216
1.289	0.24723			9.289	2.97887
1.29	0.24637			9.29	2.97558
1.291	0.24501			9.291	2.97624
1.292	0.2445			9.292	2.9769
1.293	0.24438			9.293	2.97756
1.294	0.24514			9.294	2.97821
1.295	0.24631			9.295	2.97887
1.296	0.2481			9.296	2.97887
1.297	0.25084			9.297	2.97887
1.298	0.25353			9.298	2.97887
1.299	0.25755			9.299	2.97887
1.3	0.26233			9.3	2.97887
1.301	0.26528			9.301	2.97953
1.302	0.26803			9.302	2.98019
1.303	0.27013			9.303	2.98084
1.304	0.27172			9.304	2.9815
1.305	0.27185			9.305	2.98216
1.306	0.27081			9.306	2.98084
1.307	0.26913			9.307	2.97953
1.308	0.2672			9.308	2.97821
1.309	0.26498			9.309	2.9769
1.31	0.26217			9.31	2.97558
1.311	0.25924			9.311	2.97427
1.312	0.25741			9.312	2.97295
1.313	0.25627			9.313	2.97164
1.314	0.25613			9.314	2.97032
1.315	0.25652			9.315	2.96901
1.316	0.25777			9.316	2.96901
1.317	0.26034			9.317	2.96901
1.318	0.26362			9.318	2.96901
1.319	0.26695			9.319	2.96901
1.32	0.27058			9.32	2.96901
1.321	0.2742			9.321	2.96769
1.322	0.27709			9.322	2.96638
1.323	0.27937			9.323	2.96506
1.324	0.28089			9.324	2.96375
1.325	0.28086			9.325	2.96243
1.326	0.28052			9.326	2.96111
1.327	0.27942			9.327	2.9598
1.328	0.27686			9.328	2.95848
1.329	0.27314			9.329	2.95717
1.33	0.26885			9.33	2.95585
1.331	0.26426			9.331	2.9552
1.332	0.26018			9.332	2.95454
1.333	0.25812			9.333	2.95388
1.334	0.25784			9.334	2.95322
1.335	0.25858			9.335	2.95257
1.336	0.26045			9.336	2.95257
1.337	0.26194			9.337	2.95257
1.338	0.2647			9.338	2.95257
1.339	0.26843			9.339	2.95257
1.34	0.27319			9.34	2.95257
1.341	0.27828			9.341	2.95059
1.342	0.28345			9.342	2.94862
1.343	0.28796			9.343	2.94665
1.344	0.28989			9.344	2.94467
1.345	0.28917			9.345	2.9427
1.346	0.28704			9.346	2.9381
1.347	0.28371			9.347	2.93349
1.348	0.28006			9.348	2.92889
1.349	0.27476			9.349	2.92429
1.35	0.26854			9.35	2.91968
1.351	0.26138			9.351	2.921
1.352	0.25408			9.352	2.92231
1.353	0.24656			9.353	2.92363
1.354	0.23934			9.354	2.92494
1.355	0.2331			9.355	2.92626
1.356	0.22783			9.356	2.9256
1.357	0.22309			9.357	2.92494
1.358	0.21915			9.358	2.92429
1.359	0.21564			9.359	2.92363
1.36	0.21292			9.36	2.92297
1.361	0.21059			9.361	2.92363
1.362	0.2087			9.362	2.92429
1.363	0.20679			9.363	2.92494
1.364	0.20516			9.364	2.9256
1.365	0.20312			9.365	2.92626
1.366	0.20078			9.366	2.92231
1.367	0.19825			9.367	2.91837
1.368	0.1955			9.368	2.91442
1.369	0.19284			9.369	2.91047
1.37	0.19015			9.37	2.90653
1.371	0.18733			9.371	2.90456
1.372	0.18477			9.372	2.90258
1.373	0.18268			9.373	2.90061
1.374	0.18136			9.374	2.89864
1.375	0.18055			9.375	2.89667
1.376	0.18072			9.376	2.8993
1.377	0.18185			9.377	2.90193
1.378	0.18395			9.378	2.90456
1.379	0.18692			9.379	2.90719
1.38	0.18968			9.38	2.90982
1.381	0.19293			9.381	2.90916
1.382	0.19633			9.382	2.9085
1.383	0.19982			9.383	2.90784
1.384	0.20276			9.384	2.90719
1.385	0.20487			9.385	2.90653
1.386	0.2059			9.386	2.9039
1.387	0.20574			9.387	2.90127
1.388	0.20469			9.388	2.89864
1.389	0.20284			9.389	2.89601
1.39	0.20031			9.39	2.89338
1.391	0.19796			9.391	2.89272
1.392	0.1955			9.392	2.89206
1.393	0.19335			9.393	2.8914
1.394	0.19157			9.394	2.89075
1.395	0.19053			9.395	2.89009
1.396	0.19016			9.396	2.89206
1.397	0.19034			9.397	2.89403
1.398	0.19167			9.398	2.89601
1.399	0.19388			9.399	2.89798
1.4	0.19672			9.4	2.89995
1.401	0.19959			9.401	2.89864
1.402	0.20188			9.402	2.89732
1.403	0.20325			9.403	2.89601
1.404	0.20417			9.404	2.89469
1.405	0.20387			9.405	2.89338
1.406	0.20202			9.406	2.88877
1.407	0.1992			9.407	2.88417
1.408	0.19646			9.408	2.87957
1.409	0.19259			9.409	2.87496
1.41	0.1879			9.41	2.87036
1.411	0.18252			9.411	2.8697
1.412	0.17721			9.412	2.86904
1.413	0.17277			9.413	2.86839
1.414	0.17017			9.414	2.86773
1.415	0.16865			9.415	2.86707
1.416	0.16844			9.416	2.86839
1.417	0.17023			9.417	2.8697
1.418	0.17306			9.418	2.87102
1.419	0.17639			9.419	2.87233
1.42	0.18096			9.42	2.87365
1.421	0.18582			9.421	2.87365
1.422	0.19057			9.422	2.87365
1.423	0.19539			9.423	2.87365
1.424	0.19984			9.424	2.87365
1.425	0.20259			9.425	2.87365
1.426	0.20353			9.426	2.87102
1.427	0.20342			9.427	2.86839
1.428	0.20201			9.428	2.86576
1.429	0.20013			9.429	2.86312
1.43	0.19777			9.43	2.86049
1.431	0.1949			9.431	2.85984
1.432	0.19243			9.432	2.85918
1.433	0.1916			9.433	2.85852
1.434	0.19169			9.434	2.85786
1.435	0.19238			9.435	2.85721
1.436	0.19426			9.436	2.85786
1.437	0.19781			9.437	2.85852
1.438	0.20278			9.438	2.85918
1.439	0.20868			9.439	2.85984
1.44	0.21494			9.44	2.86049
1.441	0.22092			9.441	2.85984
1.442	0.22643			9.442	2.85918
1.443	0.23175			9.443	2.85852
1.444	0.2356			9.444	2.85786
1.445	0.23802			9.445	2.85721
1.446	0.23942			9.446	2.85326
1.447	0.24002			9.447	2.84931
1.448	0.23949			9.448	2.84537
1.449	0.23788			9.449	2.84142
1.45	0.23524			9.45	2.83748
1.451	0.23212			9.451	2.83879
1.452	0.22969			9.452	2.84011
1.453	0.22828			9.453	2.84142
1.454	0.22728			9.454	2.84274
1.455	0.2267			9.455	2.84405
1.456	0.22721			9.456	2.84339
1.457	0.22884			9.457	2.84274
1.458	0.23162			9.458	2.84208
1.459	0.23625			9.459	2.84142
1.46	0.24139			9.46	2.84076
1.461	0.24724			9.461	2.83945
1.462	0.2533			9.462	2.83813
1.463	0.25908			9.463	2.83682
1.464	0.26395			9.464	2.8355
1.465	0.26815			9.465	2.83419
1.466	0.27222			9.466	2.83024
1.467	0.27523			9.467	2.8263
1.468	0.2772			9.468	2.82235
1.469	0.27742			9.469	2.8184
1.47	0.27492			9.47	2.81446
1.471	0.27191			9.471	2.81512
1.472	0.26879			9.472	2.81577
1.473	0.26602			9.473	2.81643
1.474	0.26352			9.474	2.81709
1.475	0.26173			9.475	2.81775
1.476	0.26032			9.476	2.8184
1.477	0.2592			9.477	2.81906
1.478	0.25917			9.478	2.81972
1.479	0.25976			9.479	2.82038
1.48	0.26196			9.48	2.82103
1.481	0.26529			9.481	2.81972
1.482	0.26874			9.482	2.8184
1.483	0.27175			9.483	2.81709
1.484	0.27399			9.484	2.81577
1.485	0.27542			9.485	2.81446
1.486	0.276			9.486	2.81183
1.487	0.27582			9.487	2.8092
1.488	0.27526			9.488	2.80657
1.489	0.27409			9.489	2.80394
1.49	0.27271			9.49	2.80131
1.491	0.27023			9.491	2.80131
1.492	0.26793			9.492	2.80131
1.493	0.26617			9.493	2.80131
1.494	0.26506			9.494	2.80131
1.495	0.26462			9.495	2.80131
1.496	0.26481			9.496	2.80525
1.497	0.26554			9.497	2.8092
1.498	0.2725			9.498	2.81314
1.499	0.28004			9.499	2.81709
1.5	0.28771			9.5	2.82103
1.501	0.29527			9.501	2.8184
1.502	0.30339			9.502	2.81577
1.503	0.31093			9.503	2.81314
1.504	0.31774			9.504	2.81051
1.505	0.32407			9.505	2.80788
1.506	0.32952			9.506	2.80525
1.507	0.33443			9.507	2.80262
1.508	0.33869			9.508	2.79999
1.509	0.33182			9.509	2.79736
1.51	0.32381			9.51	2.79473
1.511	0.31533			9.511	2.79473
1.512	0.30673			9.512	2.79473
1.513	0.29743			9.513	2.79473
1.514	0.28885			9.514	2.79473
1.515	0.28088			9.515	2.79473
1.516	0.27287			9.516	2.79867
1.517	0.26577			9.517	2.80262
1.518	0.25912			9.518	2.80657
1.519	0.25305			9.519	2.81051
1.52	0.25205			9.52	2.81446
1.521	0.25142			9.521	2.81446
1.522	0.25084			9.522	2.81446
1.523	0.25014			9.523	2.81446
1.524	0.24977			9.524	2.81446
1.525	0.24913			9.525	2.81446
1.526	0.24773			9.526	2.81248
1.527	0.24683			9.527	2.81051
1.528	0.24552			9.528	2.80854
1.529	0.24463			9.529	2.80657
1.53	0.24382			9.53	2.80459
1.531	0.24383			9.531	2.80657
1.532	0.24452			9.532	2.80854
1.533	0.24611			9.533	2.81051
1.534	0.24882			9.534	2.81248
1.535	0.25219			9.535	2.81446
1.536	0.25596			9.536	2.81512
1.537	0.26073			9.537	2.81577
1.538	0.26498			9.538	2.81643
1.539	0.26936			9.539	2.81709
1.54	0.27271			9.54	2.81775
1.541	0.27546			9.541	2.81972
1.542	0.27752			9.542	2.82169
1.543	0.2787			9.543	2.82367
1.544	0.2789			9.544	2.82564
1.545	0.27734			9.545	2.82761
1.546	0.27457			9.546	2.82564
1.547	0.27093			9.547	2.82366
1.548	0.26608			9.548	2.82169
1.549	0.26129			9.549	2.81972
1.55	0.25658			9.55	2.81775
1.551	0.2524			9.551	2.81775
1.552	0.24875			9.552	2.81775
1.553	0.24535			9.553	2.81775
1.554	0.24302			9.554	2.81775
1.555	0.24147			9.555	2.81775
1.556	0.24123			9.556	2.82169
1.557	0.24201			9.557	2.82564
1.558	0.24373			9.558	2.82958
1.559	0.24656			9.559	2.83353
1.56	0.2494			9.56	2.83748
1.561	0.25169			9.561	2.83616
1.562	0.25371			9.562	2.83485
1.563	0.25549			9.563	2.83353
1.564	0.25677			9.564	2.83221
1.565	0.2568			9.565	2.8309
1.566	0.2557			9.566	2.82893
1.567	0.25396			9.567	2.82695
1.568	0.25241			9.568	2.82498
1.569	0.24979			9.569	2.82301
1.57	0.24604			9.57	2.82103
1.571	0.24172			9.571	2.82301
1.572	0.23772			9.572	2.82498
1.573	0.23363			9.573	2.82695
1.574	0.22954			9.574	2.82893
1.575	0.22602			9.575	2.8309
1.576	0.22279			9.576	2.83221
1.577	0.22067			9.577	2.83353
1.578	0.21909			9.578	2.83485
1.579	0.21607			9.579	2.83616
1.58	0.21382			9.58	2.83748
1.581	0.21222			9.581	2.83813
1.582	0.21067			9.582	2.83879
1.583	0.20861			9.583	2.83945
1.584	0.20668			9.584	2.84011
1.585	0.20504			9.585	2.84076
1.586	0.20309			9.586	2.83879
1.587	0.20102			9.587	2.83682
1.588	0.19822			9.588	2.83484
1.589	0.19464			9.589	2.83287
1.59	0.19155			9.59	2.8309
1.591	0.18834			9.591	2.83353
1.592	0.18528			9.592	2.83616
1.593	0.18346			9.593	2.83879
1.594	0.18327			9.594	2.84142
1.595	0.18407			9.595	2.84405
1.596	0.18484			9.596	2.84866
1.597	0.18643			9.597	2.85326
1.598	0.18976			9.598	2.85786
1.599	0.19446			9.599	2.86247
1.6	0.20042			9.6	2.86707
1.601	0.2074			9.601	2.86839
1.602	0.21438			9.602	2.8697
1.603	0.2213			9.603	2.87102
1.604	0.22821			9.604	2.87233
1.605	0.23415			9.605	2.87365
1.606	0.23891			9.606	2.8697
1.607	0.2433			9.607	2.86575
1.608	0.24685			9.608	2.86181
1.609	0.24913			9.609	2.85786
1.61	0.25008			9.61	2.85392
1.611	0.24991			9.611	2.85786
1.612	0.24908			9.612	2.86181
1.613	0.24841			9.613	2.86576
1.614	0.24806			9.614	2.8697
1.615	0.24663			9.615	2.87365
1.616	0.24527			9.616	2.87562
1.617	0.24445			9.617	2.87759
1.618	0.24414			9.618	2.87957
1.619	0.24443			9.619	2.88154
1.62	0.24438			9.62	2.88351
1.621	0.24437			9.621	2.88417
1.622	0.24461			9.622	2.88483
1.623	0.24471			9.623	2.88548
1.624	0.24423			9.624	2.88614
1.625	0.24323			9.625	2.8868
1.626	0.24221			9.626	2.88614
1.627	0.24088			9.627	2.88548
1.628	0.24027			9.628	2.88483
1.629	0.23931			9.629	2.88417
1.63	0.23786			9.63	2.88351
1.631	0.23665			9.631	2.88351
1.632	0.23625			9.632	2.88351
1.633	0.23642			9.633	2.88351
1.634	0.23731			9.634	2.88351
1.635	0.23935			9.635	2.88351
1.636	0.24179			9.636	2.88746
1.637	0.24518			9.637	2.8914
1.638	0.24928			9.638	2.89535
1.639	0.25193			9.639	2.8993
1.64	0.25502			9.64	2.90324
1.641	0.25831			9.641	2.9039
1.642	0.26171			9.642	2.90456
1.643	0.26443			9.643	2.90521
1.644	0.26667			9.644	2.90587
1.645	0.26806			9.645	2.90653
1.646	0.26838			9.646	2.90456
1.647	0.26847			9.647	2.90258
1.648	0.26777			9.648	2.90061
1.649	0.26641			9.649	2.89864
1.65	0.26545			9.65	2.89667
1.651	0.2638			9.651	2.8993
1.652	0.26204			9.652	2.90193
1.653	0.2604			9.653	2.90456
1.654	0.25936			9.654	2.90719
1.655	0.25877			9.655	2.90982
1.656	0.25878			9.656	2.91442
1.657	0.26074			9.657	2.91903
1.658	0.2631			9.658	2.92363
1.659	0.26607			9.659	2.92823
1.66	0.26972			9.66	2.93284
1.661	0.27374			9.661	2.93415
1.662	0.27791			9.662	2.93547
1.663	0.28244			9.663	2.93678
1.664	0.28657			9.664	2.9381
1.665	0.29151			9.665	2.93941
1.666	0.29578			9.666	2.93678
1.667	0.2994			9.667	2.93415
1.668	0.29979			9.668	2.93152
1.669	0.29929			9.669	2.92889
1.67	0.29817			9.67	2.92626
1.671	0.29604			9.671	2.92626
1.672	0.29326			9.672	2.92626
1.673	0.29073			9.673	2.92626
1.674	0.28874			9.674	2.92626
1.675	0.28749			9.675	2.92626
1.676	0.28332			9.676	2.9302
1.677	0.27893			9.677	2.93415
1.678	0.27478			9.678	2.9381
1.679	0.27206			9.679	2.94204
1.68	0.2695			9.68	2.94599
1.681	0.26627			9.681	2.94599
1.682	0.26268			9.682	2.94599
1.683	0.25878			9.683	2.94599
1.684	0.25409			9.684	2.94599
1.685	0.24666			9.685	2.94599
1.686	0.23758			9.686	2.94533
1.687	0.22928			9.687	2.94467
1.688	0.22088			9.688	2.94402
1.689	0.212			9.689	2.94336
1.69	0.20312			9.69	2.9427
1.691	0.19511			9.691	2.94336
1.692	0.18832			9.692	2.94402
1.693	0.18255			9.693	2.94467
1.694	0.17803			9.694	2.94533
1.695	0.17469			9.695	2.94599
1.696	0.17367			9.696	2.95059
1.697	0.17435			9.697	2.9552
1.698	0.17652			9.698	2.9598
1.699	0.17971			9.699	2.9644
1.7	0.18376			9.7	2.96901
1.701	0.18802			9.701	2.97032
1.702	0.19079			9.702	2.97164
1.703	0.1932			9.703	2.97295
1.704	0.19551			9.704	2.97427
1.705	0.1969			9.705	2.97558
1.706	0.19709			9.706	2.97427
1.707	0.19625			9.707	2.97295
1.708	0.19432			9.708	2.97164
1.709	0.19138			9.709	2.97032
1.71	0.18801			9.71	2.96901
1.711	0.18419			9.711	2.96966
1.712	0.1802			9.712	2.97032
1.713	0.17732			9.713	2.97098
1.714	0.17469			9.714	2.97164
1.715	0.17264			9.715	2.9723
1.716	0.17144			9.716	2.97493
1.717	0.17168			9.717	2.97756
1.718	0.17319			9.718	2.98019
1.719	0.17587			9.719	2.98282
1.72	0.1794			9.72	2.98545
1.721	0.18299			9.721	2.98611
1.722	0.18681			9.722	2.98676
1.723	0.1905			9.723	2.98742
1.724	0.19364			9.724	2.98808
1.725	0.19625			9.725	2.98874
1.726	0.1975			9.726	2.98676
1.727	0.19748			9.727	2.98479
1.728	0.19652			9.728	2.98282
1.729	0.19457			9.729	2.98084
1.73	0.19158			9.73	2.97887
1.731	0.18798			9.731	2.9815
1.732	0.18444			9.732	2.98413
1.733	0.18102			9.733	2.98676
1.734	0.17837			9.734	2.98939
1.735	0.17676			9.735	2.99203
1.736	0.17589			9.736	2.994
1.737	0.17634			9.737	2.99597
1.738	0.17881			9.738	2.99794
1.739	0.18168			9.739	2.99992
1.74	0.18493			9.74	3.00189
1.741	0.18845			9.741	3.00715
1.742	0.19198			9.742	3.01241
1.743	0.19527			9.743	3.01767
1.744	0.19813			9.744	3.02293
1.745	0.20021			9.745	3.0282
1.746	0.2013			9.746	3.02754
1.747	0.20142			9.747	3.02688
1.748	0.2007			9.748	3.02622
1.749	0.19822			9.749	3.02556
1.75	0.19518			9.75	3.02491
1.751	0.19218			9.751	3.02425
1.752	0.18956			9.752	3.02359
1.753	0.18739			9.753	3.02293
1.754	0.18561			9.754	3.02228
1.755	0.18461			9.755	3.02162
1.756	0.18463			9.756	3.02491
1.757	0.18561			9.757	3.0282
1.758	0.18776			9.758	3.03148
1.759	0.191			9.759	3.03477
1.76	0.19573			9.76	3.03806
1.761	0.20127			9.761	3.03938
1.762	0.20684			9.762	3.04069
1.763	0.21254			9.763	3.04201
1.764	0.21815			9.764	3.04332
1.765	0.2236			9.765	3.04464
1.766	0.22821			9.766	3.04464
1.767	0.23177			9.767	3.04464
1.768	0.23428			9.768	3.04464
1.769	0.23651			9.769	3.04464
1.77	0.23777			9.77	3.04464
1.771	0.23788			9.771	3.04661
1.772	0.23815			9.772	3.04858
1.773	0.23854			9.773	3.05056
1.774	0.2391			9.774	3.05253
1.775	0.23999			9.775	3.0545
1.776	0.24108			9.776	3.05845
1.777	0.24303			9.777	3.06239
1.778	0.24539			9.778	3.06634
1.779	0.2485			9.779	3.07029
1.78	0.25106			9.78	3.07423
1.781	0.25367			9.781	3.07292
1.782	0.25623			9.782	3.0716
1.783	0.25756			9.783	3.07029
1.784	0.25859			9.784	3.06897
1.785	0.25865			9.785	3.06766
1.786	0.25747			9.786	3.06963
1.787	0.25557			9.787	3.0716
1.788	0.25263			9.788	3.07357
1.789	0.24939			9.789	3.07555
1.79	0.24584			9.79	3.07752
1.791	0.24256			9.791	3.0762
1.792	0.23963			9.792	3.07489
1.793	0.23746			9.793	3.07357
1.794	0.23652			9.794	3.07226
1.795	0.23603			9.795	3.07094
1.796	0.23659			9.796	3.07357
1.797	0.23799			9.797	3.0762
1.798	0.2404			9.798	3.07883
1.799	0.24378			9.799	3.08147
1.8	0.24819			9.8	3.0841
1.801	0.25253			9.801	3.08344
1.802	0.25654			9.802	3.08278
1.803	0.26051			9.803	3.08212
1.804	0.26414			9.804	3.08147
1.805	0.26702			9.805	3.08081
1.806	0.26942			9.806	3.07818
1.807	0.27092			9.807	3.07555
1.808	0.27307			9.808	3.07292
1.809	0.27475			9.809	3.07029
1.81	0.27616			9.81	3.06766
1.811	0.27675			9.811	3.06831
1.812	0.27814			9.812	3.06897
1.813	0.28042			9.813	3.06963
1.814	0.28276			9.814	3.07029
1.815	0.28562			9.815	3.07094
1.816	0.28906			9.816	3.07489
1.817	0.29273			9.817	3.07883
1.818	0.29709			9.818	3.08278
1.819	0.30068			9.819	3.08673
1.82	0.30419			9.82	3.09067
1.821	0.30761			9.821	3.08936
1.822	0.31107			9.822	3.08804
1.823	0.31336			9.823	3.08673
1.824	0.31464			9.824	3.08541
1.825	0.31546			9.825	3.0841
1.826	0.31467			9.826	3.08344
1.827	0.31312			9.827	3.08278
1.828	0.31124			9.828	3.08212
1.829	0.30904			9.829	3.08147
1.83	0.30701			9.83	3.08081
1.831	0.30479			9.831	3.08147
1.832	0.30266			9.832	3.08212
1.833	0.30069			9.833	3.08278
1.834	0.29895			9.834	3.08344
1.835	0.29808			9.835	3.0841
1.836	0.2979			9.836	3.08673
1.837	0.29909			9.837	3.08936
1.838	0.30091			9.838	3.09199
1.839	0.30299			9.839	3.09462
1.84	0.30526			9.84	3.09725
1.841	0.30733			9.841	3.09856
1.842	0.30926			9.842	3.09988
1.843	0.31046			9.843	3.1012
1.844	0.31109			9.844	3.10251
1.845	0.31204			9.845	3.10383
1.846	0.312			9.846	3.10251
1.847	0.3109			9.847	3.1012
1.848	0.30913			9.848	3.09988
1.849	0.30679			9.849	3.09856
1.85	0.30397			9.85	3.09725
1.851	0.30032			9.851	3.09856
1.852	0.29656			9.852	3.09988
1.853	0.29336			9.853	3.1012
1.854	0.29096			9.854	3.10251
1.855	0.28936			9.855	3.10383
1.856	0.28776			9.856	3.10514
1.857	0.28693			9.857	3.10646
1.858	0.28702			9.858	3.10777
1.859	0.28753			9.859	3.10909
1.86	0.28793			9.86	3.1104
1.861	0.28828			9.861	3.10909
1.862	0.28877			9.862	3.10777
1.863	0.28891			9.863	3.10646
1.864	0.2884			9.864	3.10514
1.865	0.28702			9.865	3.10383
1.866	0.28449			9.866	3.1012
1.867	0.28104			9.867	3.09856
1.868	0.27688			9.868	3.09593
1.869	0.27214			9.869	3.0933
1.87	0.26656			9.87	3.09067
1.871	0.26172			9.871	3.09133
1.872	0.2574			9.872	3.09199
1.873	0.25391			9.873	3.09265
1.874	0.25116			9.874	3.0933
1.875	0.24913			9.875	3.09396
1.876	0.24788			9.876	3.09659
1.877	0.24731			9.877	3.09922
1.878	0.24781			9.878	3.10185
1.879	0.24881			9.879	3.10448
1.88	0.25006			9.88	3.10711
1.881	0.25206			9.881	3.10711
1.882	0.2532			9.882	3.10711
1.883	0.25407			9.883	3.10711
1.884	0.25427			9.884	3.10711
1.885	0.25389			9.885	3.10711
1.886	0.25235			9.886	3.10514
1.887	0.25024			9.887	3.10317
1.888	0.24845			9.888	3.1012
1.889	0.2462			9.889	3.09922
1.89	0.24383			9.89	3.09725
1.891	0.24125			9.891	3.09593
1.892	0.23851			9.892	3.09462
1.893	0.23639			9.893	3.0933
1.894	0.23483			9.894	3.09199
1.895	0.23394			9.895	3.09067
1.896	0.23386			9.896	3.08936
1.897	0.23502			9.897	3.08804
1.898	0.2365			9.898	3.08673
1.899	0.23778			9.899	3.08541
1.9	0.23905			9.9	3.0841
1.901	0.24014			9.901	3.08278
1.902	0.24122			9.902	3.08147
1.903	0.24195			9.903	3.08015
1.904	0.2421			9.904	3.07884
1.905	0.24108			9.905	3.07752
1.906	0.23903			9.906	3.07292
1.907	0.23573			9.907	3.06831
1.908	0.23173			9.908	3.06371
1.909	0.22795			9.909	3.05911
1.91	0.22378			9.91	3.0545
1.911	0.21977			9.911	3.05319
1.912	0.21614			9.912	3.05187
1.913	0.21283			9.913	3.05056
1.914	0.21069			9.914	3.04924
1.915	0.20962			9.915	3.04793
1.916	0.21008			9.916	3.0499
1.917	0.21172			9.917	3.05187
1.918	0.2145			9.918	3.05384
1.919	0.21752			9.919	3.05582
1.92	0.22035			9.92	3.05779
1.921	0.22314			9.921	3.05647
1.922	0.22534			9.922	3.05516
1.923	0.22677			9.923	3.05384
1.924	0.22817			9.924	3.05253
1.925	0.22821			9.925	3.05121
1.926	0.22711			9.926	3.0499
1.927	0.22457			9.927	3.04858
1.928	0.22097			9.928	3.04727
1.929	0.21684			9.929	3.04595
1.93	0.21264			9.93	3.04464
1.931	0.20855			9.931	3.04529
1.932	0.20533			9.932	3.04595
1.933	0.20341			9.933	3.04661
1.934	0.20306			9.934	3.04727
1.935	0.20313			9.935	3.04793
1.936	0.20449			9.936	3.0499
1.937	0.20705			9.937	3.05187
1.938	0.21119			9.938	3.05384
1.939	0.21623			9.939	3.05582
1.94	0.2222			9.94	3.05779
1.941	0.22869			9.941	3.0545
1.942	0.23535			9.942	3.05121
1.943	0.24151			9.943	3.04793
1.944	0.24686			9.944	3.04464
1.945	0.2514			9.945	3.04135
1.946	0.25517			9.946	3.03872
1.947	0.25795			9.947	3.03609
1.948	0.25983			9.948	3.03346
1.949	0.26069			9.949	3.03083
1.95	0.26121			9.95	3.0282
1.951	0.26058			9.951	3.03017
1.952	0.25927			9.952	3.03214
1.953	0.25775			9.953	3.03411
1.954	0.25634			9.954	3.03609
1.955	0.25527			9.955	3.03806
1.956	0.25387			9.956	3.04003
1.957	0.25289			9.957	3.04201
1.958	0.25284			9.958	3.04398
1.959	0.25351			9.959	3.04595
1.96	0.25442			9.96	3.04793
1.961	0.25519			9.961	3.04727
1.962	0.25653			9.962	3.04661
1.963	0.25796			9.963	3.04595
1.964	0.25948			9.964	3.04529
1.965	0.26067			9.965	3.04464
1.966	0.26207			9.966	3.04135
1.967	0.26342			9.967	3.03806
1.968	0.2645			9.968	3.03477
1.969	0.26457			9.969	3.03148
1.97	0.26416			9.97	3.0282
1.971	0.26363			9.971	3.02951
1.972	0.2636			9.972	3.03083
1.973	0.26344			9.973	3.03214
1.974	0.26388			9.974	3.03346
1.975	0.26467			9.975	3.03477
1.976	0.26583			9.976	3.03543
1.977	0.26627			9.977	3.03609
1.978	0.2675			9.978	3.03674
1.979	0.26942			9.979	3.0374
1.98	0.2721			9.98	3.03806
1.981	0.27463			9.981	3.03938
1.982	0.27686			9.982	3.04069
1.983	0.27844			9.983	3.04201
1.984	0.27994			9.984	3.04332
1.985	0.28097			9.985	3.04464
1.986	0.28119			9.986	3.03938
1.987	0.28097			9.987	3.03411
1.988	0.28087			9.988	3.02885
1.989	0.28016			9.989	3.02359
1.99	0.27855			9.99	3.01833
1.991	0.2765			9.991	3.01833
1.992	0.27412			9.992	3.01833
1.993	0.2727			9.993	3.01833
1.994	0.27182			9.994	3.01833
1.995	0.27108			9.995	3.01833
1.996	0.27042			9.996	3.01899
1.997	0.27039			9.997	3.01965
[truncated: 1,004 more rows]

## Sheet: 4j
w/o insulator (K = 3)		w/o insulator (K = 9)		w/ insulator (K = 9)
voltage （V）	current (μA)	voltage （V）	current (μA)	voltage （V）	current (μA)
2.52177	0.25218	1.03923	1.03923	3.08404	3.08404
23.965	0.23965	10.3923	1.03923	30.9226	3.09226
45.7323	0.22866	103.36	1.0336	307.76	3.0776
105.707	0.21141	202.616	1.01308	614.866	3.07433
188.252	0.18825	494.79	0.98958	1467.83	2.93567
331.275	0.16564	940.833	0.94083	1948.73	2.7839
444.019	0.14801	1791.81	0.89591	2414.32	2.41432
540.982	0.1082	2468.6	0.82287
755.761	0.07558
923.142	0.04616
1063.61	0.02127

## Sheet: 4k
Ref	Power density (W m-2 Hz-1)
26	0.0107
18	0.0262
31	0.0425
27	0.146
16	0.3012
This work	2.3223
