# Supplementary material for: Spontaneously established reverse electric field to enhance the performance of triboelectric nanogenerators via improving Coulombic efficiency
Source: Nat Commun. 2024 May 16;15:4167. doi: 10.1038/s41467-024-48456-1 (PMC11099027; doi:10.1038/s41467-024-48456-1)
Supplement: Supplementary file 3 — Source Data [file 41467_2024_48456_MOESM3_ESM.zip › Source Data/Source Data Fig. 5.xlsx]

## Sheet: 5c
w/o insulator (0.5mm)		w/o insulator (3mm)		w/ insulator
Time (s)	charge (nC)	Time (s)	charge (nC)	Time (s)	charge (nC)
0	-0.00643	4	9e-06	8	0.57074
0.001	0.02647	4.001	-0.03289	8.001	0.63627
0.002	0.02647	4.002	9e-06	8.002	0.571
0.003	-0.00643	4.003	0.03291	8.003	0.63627
0.004	-0.00643	4.004	-0.06579	8.004	0.571
0.005	-0.00643	4.005	0.03291	8.005	0.6035
0.006	-0.03933	4.006	-0.03289	8.006	0.60364
0.007	-0.00643	4.007	9e-06	8.007	0.6364
0.008	-0.00643	4.008	-0.03289	8.008	0.571
0.009	-0.00643	4.009	9e-06	8.009	0.63627
0.01	-0.00643	4.01	9e-06	8.01	0.60377
0.011	0.05937	4.011	-0.03289	8.011	0.6364
0.012	-0.00643	4.012	-0.03289	8.012	0.571
0.013	-0.00643	4.013	-0.03289	8.013	0.6035
0.014	0.02647	4.014	9e-06	8.014	0.57087
0.015	0.02647	4.015	9e-06	8.015	0.6035
0.016	-0.00643	4.016	-0.03289	8.016	0.57087
0.017	0.02647	4.017	-0.03289	8.017	0.6035
0.018	-0.03933	4.018	9e-06	8.018	0.60364
0.019	-0.03933	4.019	-0.06579	8.019	0.57087
0.02	-0.00643	4.02	9e-06	8.02	0.57074
0.021	0.02647	4.021	9e-06	8.021	0.6035
0.022	-0.03933	4.022	-0.03289	8.022	0.60364
0.023	-0.00643	4.023	-0.03289	8.023	0.60364
0.024	-0.00643	4.024	-0.03289	8.024	0.6364
0.025	0.02647	4.025	9e-06	8.025	0.571
0.026	-0.07223	4.026	0.03291	8.026	0.63627
0.027	0.02647	4.027	9e-06	8.027	0.60377
0.028	-0.03933	4.028	9e-06	8.028	0.60364
0.029	-0.07223	4.029	-0.03289	8.029	0.60364
0.03	-0.00643	4.03	9e-06	8.03	0.60364
0.031	-0.03933	4.031	9e-06	8.031	0.60364
0.032	-0.00643	4.032	9e-06	8.032	0.60364
0.033	-0.03933	4.033	9e-06	8.033	0.57087
0.034	-0.00643	4.034	-0.03289	8.034	0.6035
0.035	-0.00643	4.035	9e-06	8.035	0.60364
0.036	-0.03933	4.036	-0.03289	8.036	0.6364
0.037	-0.03933	4.037	-0.03289	8.037	0.60377
0.038	-0.00643	4.038	-0.03289	8.038	0.6364
0.039	0.02647	4.039	9e-06	8.039	0.6693
0.04	-0.00643	4.04	9e-06	8.04	0.66944
0.041	-0.00643	4.041	9e-06	8.041	0.6039
0.042	-0.00643	4.042	9e-06	8.042	0.60364
0.043	-0.00643	4.043	0.03291	8.043	0.6364
0.044	-0.00643	4.044	9e-06	8.044	0.60377
0.045	-0.00643	4.045	9e-06	8.045	0.6364
0.046	-0.00643	4.046	9e-06	8.046	0.6693
0.047	-0.00643	4.047	9e-06	8.047	0.63667
0.048	-0.03933	4.048	9e-06	8.048	0.63654
0.049	-0.00643	4.049	-0.03289	8.049	0.6693
0.05	-0.03933	4.05	-0.03289	8.05	0.6039
0.051	-0.00643	4.051	-0.03289	8.051	0.6364
0.052	-0.00643	4.052	-0.06579	8.052	0.63654
0.053	-0.00643	4.053	9e-06	8.053	0.63654
0.054	-0.03933	4.054	9e-06	8.054	0.63654
0.055	-0.00643	4.055	-0.03289	8.055	0.63654
0.056	-0.00643	4.056	-0.03289	8.056	0.63654
0.057	-0.03933	4.057	-0.06579	8.057	0.63654
0.058	-0.03933	4.058	-0.03289	8.058	0.63654
0.059	-0.03933	4.059	9e-06	8.059	0.63654
0.06	-0.00643	4.06	-0.03289	8.06	0.63654
0.061	-0.03933	4.061	9e-06	8.061	0.63654
0.062	-0.00643	4.062	-0.03289	8.062	0.63654
0.063	-0.03933	4.063	9e-06	8.063	0.6693
0.064	-0.00643	4.064	9e-06	8.064	0.63667
0.065	-0.00643	4.065	9e-06	8.065	0.6693
0.066	-0.00643	4.066	9e-06	8.066	0.73497
0.067	-0.03933	4.067	9e-06	8.067	0.70247
0.068	-0.07223	4.068	9e-06	8.068	0.66957
0.069	-0.07223	4.069	9e-06	8.069	0.66944
0.07	-0.03933	4.07	9e-06	8.07	0.66944
0.071	-0.07223	4.071	0.03291	8.071	0.73497
0.072	-0.00643	4.072	9e-06	8.072	0.73523
0.073	-0.00643	4.073	9e-06	8.073	0.63693
0.074	-0.00643	4.074	9e-06	8.074	0.6693
0.075	-0.07223	4.075	0.03291	8.075	0.63667
0.076	-0.07223	4.076	0.03291	8.076	0.70207
0.077	-0.00643	4.077	0.03291	8.077	0.70234
0.078	-0.03933	4.078	9e-06	8.078	0.7351
0.079	-0.03933	4.079	0.03291	8.079	0.70247
0.08	-0.00643	4.08	0.03291	8.08	0.66957
0.081	-0.00643	4.081	0.03291	8.081	0.73497
0.082	-0.00643	4.082	0.03291	8.082	0.6697
0.083	-0.03933	4.083	0.03291	8.083	0.73497
0.084	0.02647	4.084	0.03291	8.084	0.73523
0.085	-0.00643	4.085	0.06581	8.085	0.73523
0.086	0.02647	4.086	0.03291	8.086	0.73523
0.087	-0.00643	4.087	9e-06	8.087	0.768
0.088	-0.00643	4.088	0.06581	8.088	0.76813
0.089	-0.03933	4.089	0.06581	8.089	0.73537
0.09	-0.03933	4.09	0.03291	8.09	0.80077
0.091	-0.03933	4.091	0.03291	8.091	0.76827
0.092	-0.03933	4.092	0.09871	8.092	0.8009
0.093	-0.00643	4.093	0.06581	8.093	0.8338
0.094	-0.00643	4.094	0.06581	8.094	0.83393
0.095	-0.00643	4.095	0.09871	8.095	0.89947
0.096	-0.00643	4.096	0.03291	8.096	0.9325
0.097	-0.03933	4.097	0.09871	8.097	0.93263
0.098	-0.03933	4.098	0.06581	8.098	1.03094
0.099	-0.00643	4.099	0.06581	8.099	1.12963
0.1	-0.03933	4.1	0.06581	8.1	1.1628
0.101	-0.00643	4.101	0.06581	8.101	1.22846
0.102	-0.03933	4.102	0.06581	8.102	1.29426
0.103	-0.00643	4.103	0.06581	8.103	1.39283
0.104	-0.00643	4.104	0.06581	8.104	1.45876
0.105	0.02647	4.105	0.06581	8.105	1.5901
0.106	0.02647	4.106	0.06581	8.106	1.68893
0.107	-0.00643	4.107	0.09871	8.107	1.82039
0.108	-0.00643	4.108	0.03291	8.108	1.98476
0.109	-0.03933	4.109	0.09871	8.109	2.11649
0.11	-0.03933	4.11	0.13161	8.11	2.24809
0.111	-0.03933	4.111	0.06581	8.111	2.37969
0.112	0.02647	4.112	0.06581	8.112	2.51129
0.113	-0.00643	4.113	0.09871	8.113	2.67565
0.114	-0.00643	4.114	0.06581	8.114	2.90569
0.115	-0.00643	4.115	0.13161	8.115	3.07045
0.116	0.02647	4.116	0.13161	8.116	3.26771
0.117	-0.00643	4.117	0.13161	8.117	3.43234
0.118	-0.03933	4.118	0.13161	8.118	3.62961
0.119	-0.00643	4.119	0.13161	8.119	3.82701
0.12	-0.03933	4.12	0.13161	8.12	4.02441
0.121	-0.03933	4.121	0.13161	8.121	4.28734
0.122	-0.00643	4.122	0.16451	8.122	4.41946
0.123	-0.00643	4.123	0.16451	8.123	4.68213
0.124	-0.00643	4.124	0.19741	8.124	4.91256
0.125	-0.00643	4.125	0.19741	8.125	5.07732
0.126	-0.00643	4.126	0.13161	8.126	5.30736
0.127	-0.03933	4.127	0.16451	8.127	5.50489
0.128	-0.00643	4.128	0.16451	8.128	5.76782
0.129	-0.03933	4.129	0.19741	8.129	5.99825
0.13	-0.03933	4.13	0.19741	8.13	6.22855
0.131	-0.00643	4.131	0.16451	8.131	6.49161
0.132	-0.07223	4.132	0.19741	8.132	6.75481
0.133	-0.03933	4.133	0.16451	8.133	7.01801
0.134	-0.00643	4.134	0.23031	8.134	7.2812
0.135	-0.03933	4.135	0.23031	8.135	7.5444
0.136	-0.03933	4.136	0.19741	8.136	7.77483
0.137	-0.03933	4.137	0.23031	8.137	8.07066
0.138	0.02647	4.138	0.23031	8.138	8.33399
0.139	-0.00643	4.139	0.19741	8.139	8.59719
0.14	0.02647	4.14	0.23031	8.14	8.86038
0.141	0.02647	4.141	0.23031	8.141	9.15635
0.142	0.02647	4.142	0.23031	8.142	9.45245
0.143	0.02647	4.143	0.26321	8.143	9.74854
0.144	-0.00643	4.144	0.26321	8.144	10.0774
0.145	0.02647	4.145	0.26321	8.145	10.3736
0.146	-0.00643	4.146	0.29611	8.146	10.6697
0.147	0.02647	4.147	0.32901	8.147	10.9986
0.148	-0.00643	4.148	0.3619	8.148	11.2948
0.149	0.02647	4.149	0.3948	8.149	11.5909
0.15	-0.00643	4.15	0.3948	8.15	11.9198
0.151	-0.00643	4.151	0.4606	8.151	12.2815
0.152	0.02647	4.152	0.5593	8.152	12.5451
0.153	0.02647	4.153	0.5264	8.153	12.8739
0.154	-0.00643	4.154	0.6251	8.154	13.1701
0.155	-0.00643	4.155	0.6909	8.155	13.5317
0.156	-0.00643	4.156	0.658	8.156	13.7953
0.157	-0.00643	4.157	0.658	8.157	14.1241
0.158	-0.00643	4.158	0.7238	8.158	14.4858
0.159	0.02647	4.159	0.8225	8.159	14.8149
0.16	0.02647	4.16	0.8883	8.16	15.2095
0.161	0.02647	4.161	0.9212	8.161	15.4732
0.162	0.02647	4.162	0.9541	8.162	15.9002
0.163	0.02647	4.163	1.0528	8.163	16.2296
0.164	0.05937	4.164	1.1186	8.164	16.5259
0.165	0.02647	4.165	1.1186	8.165	16.8547
0.166	0.05937	4.166	1.25019	8.166	17.2165
0.167	-0.00643	4.167	1.31599	8.167	17.5129
0.168	0.02647	4.168	1.34889	8.168	17.9073
0.169	0.05937	4.169	1.41469	8.169	18.2037
0.17	0.09227	4.17	1.51339	8.17	18.5654
0.171	0.02647	4.171	1.57919	8.171	18.8945
0.172	0.09227	4.172	1.61209	8.172	19.2563
0.173	0.05937	4.173	1.74369	8.173	19.5854
0.174	0.05937	4.174	1.77659	8.174	19.9472
0.175	0.05937	4.175	1.84239	8.175	20.2763
0.176	0.02647	4.176	2.00689	8.176	20.638
0.177	0.05937	4.177	2.03978	8.177	20.9672
0.178	0.05937	4.178	2.10558	8.178	21.3289
0.179	0.09227	4.179	2.23718	8.179	21.6908
0.18	0.09227	4.18	2.36878	8.18	22.02
0.181	0.09227	4.181	2.46748	8.181	22.4145
0.182	0.09227	4.182	2.50038	8.182	22.711
0.183	0.19097	4.183	2.63198	8.183	23.0726
0.184	0.15807	4.184	2.82938	8.184	23.4345
0.185	0.15807	4.185	2.99387	8.185	23.862
0.186	0.15807	4.186	3.19127	8.186	24.1586
0.187	0.22387	4.187	3.35577	8.187	24.553
0.188	0.28967	4.188	3.48737	8.188	24.8822
0.189	0.38837	4.189	3.61897	8.189	25.244
0.19	0.45417	4.19	3.81636	8.19	25.6059
0.191	0.48707	4.191	3.94796	8.191	25.9678
0.192	0.71736	4.192	4.11246	8.192	26.3297
0.193	0.71736	4.193	4.24406	8.193	26.6588
0.194	0.94766	4.194	4.37566	8.194	27.0533
0.195	1.11216	4.195	4.54016	8.195	27.4154
0.196	1.27666	4.196	4.67175	8.196	27.81
0.197	1.47405	4.197	4.80335	8.197	28.1721
0.198	1.70435	4.198	4.96785	8.198	28.5667
0.199	1.90175	4.199	5.13235	8.199	28.9615
0.2	2.03335	4.2	5.23105	8.2	29.2908
0.201	2.29654	4.201	5.42844	8.201	29.7181
0.202	2.42814	4.202	5.59294	8.202	30.1458
0.203	2.62554	4.203	5.65874	8.203	30.5079
0.204	2.82294	4.204	5.85614	8.204	30.8698
0.205	3.02034	4.205	5.98774	8.205	31.2973
0.206	3.18483	4.206	6.11934	8.206	31.6594
0.207	3.41513	4.207	6.25093	8.207	32.0868
0.208	3.61253	4.208	6.41543	8.208	32.4818
0.209	3.84283	4.209	6.61283	8.209	32.8438
0.21	3.97442	4.21	6.67863	8.21	33.2712
0.211	4.23762	4.211	6.81023	8.211	33.6006
0.212	4.36922	4.212	6.97473	8.212	34.0279
0.213	4.53372	4.213	7.13922	8.213	34.4556
0.214	4.76402	4.214	7.20502	8.214	34.785
0.215	4.96141	4.215	7.33662	8.215	35.1795
0.216	5.19171	4.216	7.50112	8.216	35.5743
0.217	5.42201	4.217	7.63272	8.217	35.9691
0.218	5.6194	4.218	7.73142	8.218	36.3312
0.219	5.8826	4.219	7.92881	8.219	36.6931
0.22	6.1787	4.22	8.09331	8.22	37.0877
0.221	6.3432	4.221	8.19201	8.221	37.4498
0.222	6.50769	4.222	8.35651	8.222	37.8444
0.223	6.80379	4.223	8.48811	8.223	38.272
0.224	6.96829	4.224	8.68551	8.224	38.6014
0.225	7.23149	4.225	8.7513	8.225	38.9304
0.226	7.42888	4.226	8.8829	8.226	39.3249
0.227	7.65918	4.227	9.1132	8.227	39.7197
0.228	7.88948	4.228	9.2448	8.228	40.0162
0.229	8.05398	4.229	9.3764	8.229	40.4434
0.23	8.28427	4.23	9.5409	8.23	40.8383
0.231	8.51457	4.231	9.70539	8.231	41.1675
0.232	8.74487	4.232	9.80409	8.232	41.4965
0.233	8.94227	4.233	9.96859	8.233	41.8583
0.234	9.23836	4.234	10.1331	8.234	42.1874
0.235	9.40286	4.235	10.2647	8.235	42.6147
0.236	9.60026	4.236	10.3963	8.236	42.9441
0.237	9.83056	4.237	10.5608	8.237	43.2731
0.238	10.028	4.238	10.6924	8.238	43.6349
0.239	10.2912	4.239	10.8569	8.239	43.964
0.24	10.4228	4.24	10.9885	8.24	44.293
0.241	10.6859	4.241	11.2188	8.241	44.6548
0.242	10.9162	4.242	11.2846	8.242	44.9511
0.243	11.1465	4.243	11.482	8.243	45.3128
0.244	11.3439	4.244	11.6465	8.244	45.6419
0.245	11.5413	4.245	11.7781	8.245	45.9381
0.246	11.8045	4.246	11.9426	8.246	46.267
0.247	12.0677	4.247	12.1729	8.247	46.596
0.248	12.2651	4.248	12.2387	8.248	46.8922
0.249	12.4625	4.249	12.4361	8.249	47.1555
0.25	12.6928	4.25	12.6006	8.25	47.517
0.251	12.956	4.251	12.7651	8.251	47.7806
0.252	13.1863	4.252	12.9296	8.252	48.0766
0.253	13.3179	4.253	13.0611	8.253	48.4382
0.254	13.5811	4.254	13.2585	8.254	48.7346
0.255	13.8772	4.255	13.423	8.255	48.9979
0.256	14.1075	4.256	13.5547	8.256	49.2939
0.257	14.3707	4.257	13.6862	8.257	49.5572
0.258	14.5681	4.258	13.8178	8.258	49.8859
0.259	14.8642	4.259	14.0152	8.259	50.2149
0.26	15.0945	4.26	14.1797	8.26	50.4784
0.261	15.3906	4.261	14.3771	8.261	50.7743
0.262	15.6209	4.262	14.5087	8.262	51.0377
0.263	15.917	4.263	14.6403	8.263	51.3664
0.264	16.1802	4.264	14.7719	8.264	51.6299
0.265	16.4105	4.265	14.9364	8.265	51.9258
0.266	16.6737	4.266	15.1338	8.266	52.1892
0.267	16.9369	4.267	15.2325	8.267	52.4524
0.268	17.233	4.268	15.3641	8.268	52.7156
0.269	17.5291	4.269	15.5944	8.269	52.9788
0.27	17.7923	4.27	15.6602	8.27	53.2747
0.271	18.0555	4.271	15.8247	8.271	53.5708
0.272	18.3515	4.272	15.9892	8.272	53.7686
0.273	18.6148	4.273	16.0879	8.273	54.0643
0.274	18.8779	4.274	16.2524	8.274	54.1966
0.275	19.1411	4.275	16.3182	8.275	54.492
0.276	19.4043	4.276	16.5156	8.276	54.7881
0.277	19.7333	4.277	16.6472	8.277	55.0187
0.278	19.9965	4.278	16.7459	8.278	55.2817
0.279	20.2926	4.279	16.9104	8.279	55.5122
0.28	20.5558	4.28	17.0749	8.28	55.7424
0.281	20.819	4.281	17.1736	8.281	56.0055
0.282	21.1151	4.282	17.3052	8.282	56.2687
0.283	21.4441	4.283	17.4368	8.283	56.4664
0.284	21.7402	4.284	17.5355	8.284	56.6965
0.285	21.9705	4.285	17.6671	8.285	56.9268
0.286	22.2995	4.286	17.7987	8.286	57.1571
0.287	22.5956	4.287	17.9303	8.287	57.3219
0.288	22.8917	4.288	18.029	8.288	57.5192
0.289	23.1549	4.289	18.1935	8.289	57.7166
0.29	23.4839	4.29	18.3251	8.29	57.9467
0.291	23.78	4.291	18.358	8.291	58.1115
0.292	24.0761	4.292	18.5225	8.292	58.276
0.293	24.4051	4.293	18.6212	8.293	58.4405
0.294	24.7012	4.294	18.7528	8.294	58.5722
0.295	24.9644	4.295	18.8844	8.295	58.7038
0.296	25.2605	4.296	18.9831	8.296	58.8354
0.297	25.5566	4.297	19.0818	8.297	58.9342
0.298	25.8856	4.298	19.1805	8.298	59.0657
0.299	26.2146	4.299	19.3779	8.299	59.1645
0.3	26.4778	4.3	19.4766	8.3	59.3288
0.301	26.8396	4.301	19.5424	8.301	59.3294
0.302	27.1029	4.302	19.674	8.302	59.4277
0.303	27.4647	4.303	19.8056	8.303	59.4609
0.304	27.7608	4.304	19.9701	8.304	59.5266
0.305	28.1885	4.305	20.0688	8.305	59.5268
0.306	28.4517	4.306	20.2004	8.306	59.5924
0.307	28.7478	4.307	20.2662	8.307	59.6254
0.308	29.0768	4.308	20.3978	8.308	59.6255
0.309	29.4058	4.309	20.5294	8.309	59.5928
0.31	29.7019	4.31	20.5952	8.31	59.5926
0.311	30.0309	4.311	20.661	8.311	59.6254
0.312	30.3599	4.312	20.7926	8.312	59.6911
0.313	30.6889	4.313	20.8913	8.313	59.6586
0.314	31.0508	4.314	20.9571	8.314	59.6584
0.315	31.4127	4.315	21.1545	8.315	59.6584
0.316	31.7417	4.316	21.2203	8.316	59.724
0.317	32.1036	4.317	21.319	8.317	59.7242
0.318	32.4984	4.318	21.4505	8.318	59.6915
0.319	32.7945	4.319	21.5163	8.319	59.7241
0.32	33.1235	4.32	21.648	8.32	59.6915
0.321	33.4525	4.321	21.7796	8.321	59.7241
0.322	33.8144	4.322	21.8783	8.322	59.7242
0.323	34.1105	4.323	22.0099	8.323	59.7242
0.324	34.5053	4.324	22.0428	8.324	59.757
0.325	34.8343	4.325	22.1743	8.325	59.7244
0.326	35.1633	4.326	22.2401	8.326	59.7242
0.327	35.4922	4.327	22.4046	8.327	59.7242
0.328	35.8871	4.328	22.4375	8.328	59.757
0.329	36.2489	4.329	22.602	8.329	59.7899
0.33	36.5779	4.33	22.6678	8.33	59.7573
0.331	36.9398	4.331	22.7336	8.331	59.7244
0.332	37.2359	4.332	22.8981	8.332	59.757
0.333	37.6307	4.333	22.9968	8.333	59.7244
0.334	37.9268	4.334	23.0955	8.334	59.7242
0.335	38.3216	4.335	23.1284	8.335	59.757
0.336	38.6506	4.336	23.2271	8.336	59.7571
0.337	38.9467	4.337	23.3258	8.337	59.7571
0.338	39.3086	4.338	23.3916	8.338	59.7571
0.339	39.6047	4.339	23.4903	8.339	59.7899
0.34	39.9337	4.34	23.5561	8.34	59.7245
0.341	40.2298	4.341	23.6219	8.341	59.7898
0.342	40.5917	4.342	23.7206	8.342	59.7573
0.343	40.8878	4.343	23.8522	8.343	59.8227
0.344	41.2497	4.344	23.8851	8.344	59.7902
0.345	41.5129	4.345	23.9509	8.345	59.79
0.346	41.809	4.346	24.0496	8.346	59.7573
0.347	42.1709	4.347	24.1483	8.347	59.7899
0.348	42.4341	4.348	24.1154	8.348	59.79
0.349	42.7631	4.349	24.2141	8.349	59.79
0.35	43.0592	4.35	24.3128	8.35	59.79
0.351	43.3224	4.351	24.3457	8.351	59.7245
0.352	43.6185	4.352	24.4773	8.352	59.8225
0.353	43.8817	4.353	24.5102	8.353	59.7902
0.354	44.2107	4.354	24.576	8.354	59.79
0.355	44.441	4.355	24.6089	8.355	59.79
0.356	44.7699	4.356	24.6418	8.356	59.79
0.357	44.9673	4.357	24.7405	8.357	59.8228
0.358	45.2963	4.358	24.7734	8.358	59.8557
0.359	45.5924	4.359	24.8063	8.359	59.7903
0.36	45.8556	4.36	24.8721	8.36	59.79
0.361	46.1517	4.361	24.905	8.361	59.79
0.362	46.382	4.362	25.0366	8.362	59.79
0.363	46.6452	4.363	25.0037	8.363	59.79
0.364	46.8755	4.364	25.0366	8.364	59.8228
0.365	47.1716	4.365	25.1024	8.365	59.7902
0.366	47.4019	4.366	25.1353	8.366	59.8556
0.367	47.698	4.367	25.1682	8.367	59.8231
0.368	47.9612	4.368	25.2669	8.368	59.8557
0.369	48.2244	4.369	25.2669	8.369	59.8231
0.37	48.4876	4.37	25.2669	8.37	59.7902
0.371	48.7179	4.371	25.3327	8.371	59.79
0.372	48.9811	4.372	25.3656	8.372	59.79
0.373	49.2443	4.373	25.3656	8.373	59.79
0.374	49.4417	4.374	25.4314	8.374	59.79
0.375	49.672	4.375	25.4643	8.375	59.8228
0.376	49.9352	4.376	25.4643	8.376	59.8229
0.377	50.1655	4.377	25.4972	8.377	59.7902
0.378	50.3958	4.378	25.563	8.378	59.79
0.379	50.5932	4.379	25.5959	8.379	59.8228
0.38	50.8235	4.38	25.5959	8.38	59.8229
0.381	51.0867	4.381	25.6288	8.381	59.7902
0.382	51.317	4.382	25.6288	8.382	59.79
0.383	51.5144	4.383	25.6617	8.383	59.79
0.384	51.7447	4.384	25.6617	8.384	59.8228
0.385	51.975	4.385	25.6946	8.385	59.8557
0.386	52.1395	4.386	25.7275	8.386	59.8558
0.387	52.3698	4.387	25.6946	8.387	59.8231
0.388	52.5671	4.388	25.7275	8.388	59.8557
0.389	52.7645	4.389	25.6946	8.389	59.8231
0.39	52.962	4.39	25.7275	8.39	59.8229
0.391	53.1264	4.391	25.7604	8.391	59.8229
0.392	53.2251	4.392	25.7275	8.392	59.8557
0.393	53.3567	4.393	25.7275	8.393	59.8886
0.394	53.5212	4.394	25.7275	8.394	59.856
0.395	53.6199	4.395	25.7604	8.395	59.8886
0.396	53.6528	4.396	25.7275	8.396	59.856
0.397	53.7515	4.397	25.7604	8.397	59.8231
0.398	53.8173	4.398	25.7604	8.398	59.8229
0.399	53.8502	4.399	25.7933	8.399	59.8229
0.4	53.8173	4.4	25.7933	8.4	59.8229
0.401	53.8502	4.401	25.7933	8.401	59.7902
0.402	53.916	4.402	25.7933	8.402	59.8556
0.403	53.8831	4.403	25.7933	8.403	59.8558
0.404	53.9489	4.404	25.7933	8.404	59.8231
0.405	53.8831	4.405	25.8262	8.405	59.8557
0.406	53.8502	4.406	25.7933	8.406	59.8558
0.407	53.916	4.407	25.7604	8.407	59.8558
0.408	53.8831	4.408	25.8262	8.408	59.8558
0.409	53.916	4.409	25.8262	8.409	59.8558
0.41	53.9489	4.41	25.7933	8.41	59.8231
0.411	53.8502	4.411	25.7933	8.411	59.8557
0.412	53.916	4.412	25.8591	8.412	59.8231
0.413	53.916	4.413	25.8262	8.413	59.8229
0.414	53.916	4.414	25.7933	8.414	59.8229
0.415	53.916	4.415	25.8262	8.415	59.8557
0.416	53.916	4.416	25.7933	8.416	59.8558
0.417	53.8831	4.417	25.8591	8.417	59.8558
0.418	53.8831	4.418	25.8591	8.418	59.8231
0.419	53.916	4.419	25.8262	8.419	59.8229
0.42	53.916	4.42	25.8262	8.42	59.8229
0.421	53.9489	4.421	25.8262	8.421	59.8557
0.422	53.9489	4.422	25.8591	8.422	59.8558
0.423	53.8831	4.423	25.8262	8.423	59.8231
0.424	53.9489	4.424	25.8262	8.424	59.8557
0.425	53.9489	4.425	25.892	8.425	59.8558
0.426	53.9489	4.426	25.8262	8.426	59.8558
0.427	53.9489	4.427	25.8591	8.427	59.8558
0.428	53.916	4.428	25.8591	8.428	59.8231
0.429	53.9489	4.429	25.8591	8.429	59.8229
0.43	53.9489	4.43	25.9249	8.43	59.8557
0.431	53.916	4.431	25.8591	8.431	59.8558
0.432	53.916	4.432	25.8591	8.432	59.7903
0.433	53.8831	4.433	25.892	8.433	59.8556
0.434	53.916	4.434	25.892	8.434	59.8231
0.435	53.9489	4.435	25.8591	8.435	59.8557
0.436	53.9489	4.436	25.8591	8.436	59.8558
0.437	53.916	4.437	25.892	8.437	59.8231
0.438	53.9489	4.438	25.892	8.438	59.8557
0.439	53.9489	4.439	25.7933	8.439	59.8231
0.44	53.9489	4.44	25.8262	8.44	59.8885
0.441	53.9818	4.441	25.9249	8.441	59.8887
0.442	53.9489	4.442	25.892	8.442	59.856
0.443	53.9489	4.443	25.9249	8.443	59.8558
0.444	53.9489	4.444	25.892	8.444	59.8558
0.445	53.9489	4.445	25.8591	8.445	59.8886
0.446	53.9489	4.446	25.8591	8.446	59.856
0.447	53.9489	4.447	25.892	8.447	59.8231
0.448	53.9489	4.448	25.892	8.448	59.8557
0.449	53.9489	4.449	25.892	8.449	59.7903
0.45	53.9489	4.45	25.9249	8.45	59.8228
0.451	53.9818	4.451	25.892	8.451	59.8557
0.452	53.9818	4.452	25.8591	8.452	59.8558
0.453	53.9489	4.453	25.9249	8.453	59.8231
0.454	53.916	4.454	25.892	8.454	59.8557
0.455	53.9818	4.455	25.9249	8.455	59.8231
0.456	53.916	4.456	25.9249	8.456	59.8229
0.457	53.9489	4.457	25.892	8.457	59.8557
0.458	53.9489	4.458	25.892	8.458	59.8231
0.459	53.9818	4.459	25.892	8.459	59.8885
0.46	53.9489	4.46	25.892	8.46	59.856
0.461	53.916	4.461	25.8591	8.461	59.8558
0.462	53.9818	4.462	25.9249	8.462	59.8558
0.463	54.0147	4.463	25.8591	8.463	59.8231
0.464	53.9818	4.464	25.892	8.464	59.8557
0.465	53.9489	4.465	25.892	8.465	59.8231
0.466	54.0147	4.466	25.8591	8.466	59.8557
0.467	54.0147	4.467	25.9249	8.467	59.8558
0.468	53.9818	4.468	25.9578	8.468	59.8558
0.469	53.9489	4.469	25.892	8.469	59.8231
0.47	53.9489	4.47	25.9249	8.47	59.7902
0.471	53.9489	4.471	25.892	8.471	59.8556
0.472	53.9489	4.472	25.9249	8.472	59.8558
0.473	53.916	4.473	25.892	8.473	59.8558
0.474	53.9818	4.474	25.9249	8.474	59.8231
0.475	53.9489	4.475	25.9249	8.475	59.8229
0.476	53.9818	4.476	25.9249	8.476	59.8229
0.477	53.9489	4.477	25.892	8.477	59.8885
0.478	53.9818	4.478	25.892	8.478	59.856
0.479	53.9818	4.479	25.892	8.479	59.8558
0.48	53.9489	4.48	25.9249	8.48	59.8558
0.481	54.0147	4.481	25.9249	8.481	59.8558
0.482	54.0147	4.482	25.9249	8.482	59.8558
0.483	54.0147	4.483	25.9249	8.483	59.8558
0.484	53.9818	4.484	25.9249	8.484	59.8231
0.485	53.9818	4.485	25.892	8.485	59.8229
0.486	53.9818	4.486	25.9249	8.486	59.8557
0.487	54.0147	4.487	25.892	8.487	59.8558
0.488	53.9818	4.488	25.892	8.488	59.8558
0.489	54.0147	4.489	25.9249	8.489	59.8231
0.49	53.9818	4.49	25.892	8.49	59.8229
0.491	54.0147	4.491	25.892	8.491	59.7902
0.492	53.9818	4.492	25.892	8.492	59.8556
0.493	54.0147	4.493	25.9249	8.493	59.8558
0.494	53.9818	4.494	25.9249	8.494	59.8231
0.495	53.9489	4.495	25.9249	8.495	59.7902
0.496	53.9818	4.496	25.9249	8.496	59.8556
0.497	53.9489	4.497	25.892	8.497	59.8231
0.498	53.9818	4.498	25.892	8.498	59.8229
0.499	54.0147	4.499	25.892	8.499	59.8557
0.5	53.9818	4.5	25.892	8.5	59.8558
0.501	53.916	4.501	25.9249	8.501	59.8231
0.502	54.0147	4.502	25.9249	8.502	59.8557
0.503	53.9489	4.503	25.8591	8.503	59.8886
0.504	54.0147	4.504	25.9249	8.504	59.8232
0.505	53.9818	4.505	25.9578	8.505	59.8229
0.506	53.9818	4.506	25.9578	8.506	59.8885
0.507	53.9818	4.507	25.9249	8.507	59.856
0.508	53.9818	4.508	25.9249	8.508	59.8558
0.509	53.9818	4.509	25.892	8.509	59.8558
0.51	53.9818	4.51	25.9578	8.51	59.8231
0.511	54.0147	4.511	25.9578	8.511	59.7902
0.512	53.9818	4.512	25.9249	8.512	59.79
0.513	54.0147	4.513	25.892	8.513	59.8556
0.514	53.9489	4.514	25.892	8.514	59.8231
0.515	53.9489	4.515	25.9249	8.515	59.8229
0.516	54.0476	4.516	25.9249	8.516	59.8557
0.517	53.9818	4.517	25.892	8.517	59.7903
0.518	53.9818	4.518	25.9578	8.518	59.79
0.519	53.9818	4.519	25.9249	8.519	59.8556
0.52	53.9818	4.52	25.9249	8.52	59.8231
0.521	54.0147	4.521	25.9249	8.521	59.8229
0.522	53.9818	4.522	25.9249	8.522	59.8557
0.523	54.0476	4.523	25.892	8.523	59.8231
0.524	53.9818	4.524	25.9249	8.524	59.8557
0.525	53.9818	4.525	25.892	8.525	59.8558
0.526	53.9818	4.526	25.892	8.526	59.7903
0.527	54.0476	4.527	25.9249	8.527	59.8556
0.528	54.0147	4.528	25.9249	8.528	59.8558
0.529	54.0147	4.529	25.9249	8.529	59.8231
0.53	54.0147	4.53	25.9249	8.53	59.8229
0.531	53.9818	4.531	25.892	8.531	59.8229
0.532	53.9818	4.532	25.892	8.532	59.8229
0.533	54.0147	4.533	25.9249	8.533	59.8885
0.534	54.0147	4.534	25.9249	8.534	59.7904
0.535	54.0147	4.535	25.9249	8.535	59.79
0.536	54.0147	4.536	25.892	8.536	59.8228
0.537	54.0147	4.537	25.9249	8.537	59.7902
0.538	54.0147	4.538	25.9249	8.538	59.79
0.539	54.0147	4.539	25.892	8.539	59.8228
0.54	54.0147	4.54	25.892	8.54	59.7902
0.541	54.0476	4.541	25.892	8.541	59.8228
0.542	54.0147	4.542	25.892	8.542	59.8557
0.543	53.9818	4.543	25.892	8.543	59.7903
0.544	54.0147	4.544	25.9249	8.544	59.7573
0.545	54.0147	4.545	25.892	8.545	59.8227
0.546	54.0147	4.546	25.9249	8.546	59.7902
0.547	53.9818	4.547	25.9249	8.547	59.79
0.548	53.9818	4.548	25.8591	8.548	59.8228
0.549	53.9818	4.549	25.892	8.549	59.8229
0.55	53.9818	4.55	25.892	8.55	59.8229
0.551	54.0147	4.551	25.9249	8.551	59.8229
0.552	53.9818	4.552	25.9249	8.552	59.7902
0.553	53.9818	4.553	25.8591	8.553	59.7573
0.554	54.0147	4.554	25.892	8.554	59.7899
0.555	53.9818	4.555	25.892	8.555	59.79
0.556	53.9818	4.556	25.892	8.556	59.79
0.557	54.0147	4.557	25.892	8.557	59.8556
0.558	53.9489	4.558	25.8591	8.558	59.8231
0.559	54.0147	4.559	25.892	8.559	59.8229
0.56	54.0147	4.56	25.9249	8.56	59.8229
0.561	54.0147	4.561	25.9249	8.561	59.7902
0.562	54.0147	4.562	25.892	8.562	59.79
0.563	53.9818	4.563	25.9249	8.563	59.79
0.564	53.9818	4.564	25.892	8.564	59.79
0.565	53.9818	4.565	25.9249	8.565	59.79
0.566	54.0476	4.566	25.892	8.566	59.8228
0.567	54.0476	4.567	25.8591	8.567	59.7902
0.568	53.9818	4.568	25.892	8.568	59.8228
0.569	54.0147	4.569	25.9249	8.569	59.7902
0.57	53.9818	4.57	25.892	8.57	59.8228
0.571	54.0147	4.571	25.892	8.571	59.7246
0.572	53.9818	4.572	25.892	8.572	59.7898
0.573	53.9818	4.573	25.892	8.573	59.79
0.574	53.9818	4.574	25.8262	8.574	59.7573
0.575	53.9818	4.575	25.892	8.575	59.7571
0.576	54.0147	4.576	25.8591	8.576	59.7244
0.577	54.0476	4.577	25.892	8.577	59.757
0.578	54.0147	4.578	25.892	8.578	59.7571
0.579	54.0147	4.579	25.8591	8.579	59.7899
0.58	54.0147	4.58	25.892	8.58	59.7573
0.581	54.0147	4.581	25.8591	8.581	59.7899
0.582	54.0147	4.582	25.8591	8.582	59.7573
0.583	54.0147	4.583	25.8591	8.583	59.7899
0.584	54.0476	4.584	25.8591	8.584	59.79
0.585	53.9818	4.585	25.8262	8.585	59.79
0.586	53.9818	4.586	25.892	8.586	59.7573
0.587	54.0476	4.587	25.892	8.587	59.7244
0.588	54.0147	4.588	25.892	8.588	59.757
0.589	54.0147	4.589	25.8262	8.589	59.7571
0.59	54.0147	4.59	25.892	8.59	59.7571
0.591	53.9818	4.591	25.8262	8.591	59.6916
0.592	53.9818	4.592	25.8262	8.592	59.7241
0.593	53.9818	4.593	25.8262	8.593	59.757
0.594	54.0147	4.594	25.8591	8.594	59.7244
0.595	53.9818	4.595	25.8262	8.595	59.7242
0.596	53.9818	4.596	25.8591	8.596	59.7242
0.597	53.9818	4.597	25.8591	8.597	59.7242
0.598	53.9818	4.598	25.8262	8.598	59.6915
0.599	54.0147	4.599	25.7933	8.599	59.6913
0.6	54.0147	4.6	25.8262	8.6	59.7241
0.601	54.0147	4.601	25.8262	8.601	59.7242
0.602	54.0147	4.602	25.8262	8.602	59.7242
0.603	54.0147	4.603	25.8591	8.603	59.6587
0.604	53.9818	4.604	25.8262	8.604	59.6584
0.605	53.9818	4.605	25.8262	8.605	59.6257
0.606	54.0147	4.606	25.8262	8.606	59.6583
0.607	53.9818	4.607	25.8262	8.607	59.6584
0.608	53.9818	4.608	25.8262	8.608	59.6584
0.609	53.9818	4.609	25.8591	8.609	59.6584
0.61	54.0476	4.61	25.8262	8.61	59.5929
0.611	54.0147	4.611	25.7933	8.611	59.5599
0.612	54.0147	4.612	25.7933	8.612	59.5925
0.613	53.9818	4.613	25.7604	8.613	59.4943
0.614	53.9818	4.614	25.7933	8.614	59.4939
0.615	53.9818	4.615	25.7933	8.615	59.4612
0.616	54.0147	4.616	25.7933	8.616	59.3627
0.617	54.0147	4.617	25.7933	8.617	59.3296
0.618	54.0147	4.618	25.7933	8.618	59.1984
0.619	54.0147	4.619	25.7933	8.619	59.0995
0.62	54.0147	4.62	25.7933	8.62	59.0008
0.621	54.0147	4.621	25.7933	8.621	58.8694
0.622	53.9489	4.622	25.7275	8.622	58.8033
0.623	53.9818	4.623	25.7604	8.623	58.672
0.624	54.0147	4.624	25.7604	8.624	58.5076
0.625	53.9818	4.625	25.7933	8.625	58.2776
0.626	53.9489	4.626	25.7604	8.626	58.1128
0.627	54.0147	4.627	25.7604	8.627	57.9483
0.628	54.0147	4.628	25.7275	8.628	57.751
0.629	53.9818	4.629	25.7604	8.629	57.4553
0.63	53.9818	4.63	25.6946	8.63	57.2903
0.631	53.9818	4.631	25.7604	8.631	57.093
0.632	53.9818	4.632	25.7275	8.632	56.8629
0.633	53.9489	4.633	25.6946	8.633	56.6981
0.634	53.9489	4.634	25.6946	8.634	56.5009
0.635	53.9818	4.635	25.6617	8.635	56.3362
0.636	53.9489	4.636	25.6288	8.636	56.0734
0.637	53.9818	4.637	25.6617	8.637	55.8758
0.638	53.9818	4.638	25.6288	8.638	55.7111
0.639	54.0147	4.639	25.563	8.639	55.5139
0.64	53.9818	4.64	25.5301	8.64	55.3165
0.641	53.9818	4.641	25.563	8.641	55.1191
0.642	54.0147	4.642	25.4643	8.642	54.9872
0.643	54.0147	4.643	25.4643	8.643	54.7245
0.644	54.0147	4.644	25.4314	8.644	54.5924
0.645	53.9489	4.645	25.3656	8.645	54.3953
0.646	54.0147	4.646	25.3327	8.646	54.2306
0.647	53.9818	4.647	25.2669	8.647	54.0006
0.648	54.0147	4.648	25.234	8.648	53.7703
0.649	53.9818	4.649	25.2011	8.649	53.6383
0.65	54.0147	4.65	25.1682	8.65	53.3757
0.651	53.9818	4.651	25.1024	8.651	53.2108
0.652	54.0147	4.652	25.0695	8.652	52.948
0.653	53.9818	4.653	25.0037	8.653	52.6848
0.654	53.9489	4.654	24.9708	8.654	52.4543
0.655	53.9489	4.655	24.905	8.655	52.2568
0.656	53.9818	4.656	24.8063	8.656	51.9939
0.657	53.9818	4.657	24.7405	8.657	51.6979
0.658	53.9489	4.658	24.7405	8.658	51.4674
0.659	53.9489	4.659	24.6747	8.659	51.2043
0.66	53.9489	4.66	24.6747	8.66	50.8755
0.661	53.9818	4.661	24.6089	8.661	50.6121
0.662	53.9818	4.662	24.4773	8.662	50.2834
0.663	53.9818	4.663	24.4773	8.663	50.0199
0.664	54.0147	4.664	24.3786	8.664	49.6912
0.665	53.9489	4.665	24.2799	8.665	49.3949
0.666	53.9489	4.666	24.1812	8.666	49.0333
0.667	53.9489	4.667	24.1812	8.667	48.7042
0.668	53.9489	4.668	24.0825	8.668	48.3752
0.669	53.9818	4.669	24.0167	8.669	48.0789
0.67	53.9489	4.67	23.918	8.67	47.7501
0.671	53.9489	4.671	23.8851	8.671	47.4211
0.672	53.9489	4.672	23.7535	8.672	47.0593
0.673	53.9489	4.673	23.6877	8.673	46.7302
0.674	53.9489	4.674	23.589	8.674	46.4012
0.675	53.9489	4.675	23.5232	8.675	46.0067
0.676	53.9489	4.676	23.4574	8.676	45.6119
0.677	53.9818	4.677	23.3587	8.677	45.3154
0.678	53.9489	4.678	23.2929	8.678	44.9865
0.679	53.9489	4.679	23.1942	8.679	44.5592
0.68	53.9489	4.68	23.0626	8.68	44.2626
0.681	53.9818	4.681	22.931	8.681	43.8682
0.682	53.9489	4.682	22.8652	8.682	43.5389
0.683	53.916	4.683	22.7336	8.683	43.1444
0.684	53.9489	4.684	22.6349	8.684	42.7824
0.685	53.916	4.685	22.5033	8.685	42.4205
0.686	53.9489	4.686	22.3717	8.686	42.0586
0.687	53.9489	4.687	22.273	8.687	41.6967
0.688	53.9818	4.688	22.1743	8.688	41.3348
0.689	53.9818	4.689	22.0099	8.689	40.9401
0.69	53.9489	4.69	21.9111	8.69	40.5453
0.691	53.9489	4.691	21.8124	8.691	40.2488
0.692	53.9818	4.692	21.7138	8.692	39.8872
0.693	53.916	4.693	21.5821	8.693	39.5253
0.694	53.9818	4.694	21.5163	8.694	39.1634
0.695	53.9489	4.695	21.3848	8.695	38.7032
0.696	53.916	4.696	21.2861	8.696	38.4065
0.697	53.9489	4.697	21.1545	8.697	37.9793
0.698	53.9489	4.698	21.0558	8.698	37.6171
0.699	53.9489	4.699	20.9242	8.699	37.2552
0.7	53.9489	4.7	20.8255	8.7	36.9261
0.701	53.9818	4.701	20.7268	8.701	36.4988
0.702	53.9489	4.702	20.5952	8.702	36.0711
0.703	53.916	4.703	20.4307	8.703	35.8073
0.704	53.9489	4.704	20.332	8.704	35.3802
0.705	53.916	4.705	20.2333	8.705	34.9525
0.706	53.916	4.706	20.1675	8.706	34.5248
0.707	53.9489	4.707	20.0688	8.707	34.1627
0.708	53.916	4.708	19.9701	8.708	33.768
0.709	53.916	4.709	19.8056	8.709	33.3732
0.71	53.8831	4.71	19.674	8.71	33.0112
0.711	53.916	4.711	19.5753	8.711	32.5838
0.712	53.8831	4.712	19.4437	8.712	32.1561
0.713	53.8831	4.713	19.345	8.713	31.7611
0.714	53.916	4.714	19.2134	8.714	31.3991
0.715	53.916	4.715	19.0818	8.715	30.9717
0.716	53.8831	4.716	18.9502	8.716	30.5768
0.717	53.916	4.717	18.8186	8.717	30.182
0.718	53.9489	4.718	18.687	8.718	29.8855
0.719	53.916	4.719	18.6212	8.719	29.4583
0.72	53.916	4.72	18.4896	8.72	29.0634
0.721	53.9489	4.721	18.3909	8.721	28.6686
0.722	53.916	4.722	18.2922	8.722	28.3066
0.723	53.8831	4.723	18.1606	8.723	27.9119
0.724	53.8831	4.724	18.029	8.724	27.5171
0.725	53.916	4.725	17.8974	8.725	27.1551
0.726	53.916	4.726	17.7987	8.726	26.7276
0.727	53.9489	4.727	17.7	8.727	26.431
0.728	53.916	4.728	17.5684	8.728	26.0366
0.729	53.9489	4.729	17.5026	8.729	25.6746
0.73	53.8831	4.73	17.3052	8.73	25.2799
0.731	53.916	4.731	17.2394	8.731	24.9179
0.732	53.916	4.732	17.1407	8.732	24.5888
0.733	53.9489	4.733	17.042	8.733	24.2598
0.734	53.8173	4.734	16.9104	8.734	23.8652
0.735	53.916	4.735	16.7788	8.735	23.5032
0.736	53.8831	4.736	16.713	8.736	23.1413
0.737	53.8502	4.737	16.5814	8.737	22.7794
0.738	53.8831	4.738	16.4498	8.738	22.4503
0.739	53.8502	4.739	16.3511	8.739	22.1213
0.74	53.8502	4.74	16.2524	8.74	21.8251
0.741	53.8502	4.741	16.0879	8.741	21.4634
0.742	53.8173	4.742	15.9892	8.742	21.1343
0.743	53.8173	4.743	15.8905	8.743	20.8053
0.744	53.7515	4.744	15.7918	8.744	20.5091
0.745	53.7186	4.745	15.726	8.745	20.1147
0.746	53.6857	4.746	15.5286	8.746	19.8182
0.747	53.5541	4.747	15.4299	8.747	19.4893
0.748	53.5212	4.748	15.3312	8.748	19.2259
0.749	53.3567	4.749	15.1996	8.749	18.8971
0.75	53.1594	4.75	15.068	8.75	18.5681
0.751	53.0607	4.751	14.9364	8.751	18.2064
0.752	52.8633	4.752	14.8377	8.752	17.8445
0.753	52.6658	4.753	14.739	8.753	17.5481
0.754	52.5343	4.754	14.6074	8.754	17.2848
0.755	52.304	4.755	14.4429	8.755	16.9561
0.756	52.1066	4.756	14.2784	8.756	16.5943
0.757	51.9092	4.757	14.1468	8.757	16.2979
0.758	51.7776	4.758	14.0152	8.758	15.9691
0.759	51.4815	4.759	13.9494	8.759	15.6728
0.76	51.317	4.76	13.7521	8.76	15.3112
0.761	51.1525	4.761	13.6533	8.761	15.0148
0.762	50.9222	4.762	13.5547	8.762	14.686
0.763	50.7906	4.763	13.423	8.763	14.3898
0.764	50.4945	4.764	13.2585	8.764	14.0937
0.765	50.3629	4.765	13.1928	8.765	13.7648
0.766	50.0997	4.766	13.0282	8.766	13.403
0.767	49.8694	4.767	12.8966	8.767	13.0739
0.768	49.6391	4.768	12.798	8.768	12.7449
0.769	49.4417	4.769	12.6335	8.769	12.4159
0.77	49.2114	4.77	12.5019	8.77	12.1197
0.771	48.9153	4.771	12.3374	8.771	11.7253
0.772	48.7508	4.772	12.2716	8.772	11.4943
0.773	48.4876	4.773	12.14	8.773	11.1657
0.774	48.2573	4.774	12.0413	8.774	10.8367
0.775	48.0599	4.775	11.8439	8.775	10.5733
0.776	47.7967	4.776	11.7452	8.776	10.2445
0.777	47.5993	4.777	11.6136	8.777	9.88277
0.778	47.4019	4.778	11.482	8.778	9.61918
0.779	47.1716	4.779	11.3175	8.779	9.32322
0.78	46.8755	4.78	11.2188	8.78	9.05989
0.781	46.6781	4.781	11.0872	8.781	8.76392
0.782	46.3162	4.782	10.9556	8.782	8.43506
0.783	46.1517	4.783	10.8569	8.783	8.13883
0.784	45.9214	4.784	10.7253	8.784	7.84273
0.785	45.6582	4.785	10.5608	8.785	7.54664
0.786	45.3621	4.786	10.495	8.786	7.28331
0.787	45.1976	4.787	10.3963	8.787	6.98734
0.788	44.8357	4.788	10.2647	8.788	6.75678
0.789	44.6054	4.789	10.1331	8.789	6.49372
0.79	44.441	4.79	10.0015	8.79	6.19775
0.791	44.0791	4.791	9.90279	8.791	5.93442
0.792	43.783	4.792	9.73829	8.792	5.704
0.793	43.5527	4.793	9.63959	8.793	5.4737
0.794	43.3224	4.794	9.5409	8.794	5.21063
0.795	43.1908	4.795	9.3435	8.795	4.98021
0.796	42.8289	4.796	9.2777	8.796	4.71714
0.797	42.5657	4.797	9.1132	8.797	4.48671
0.798	42.3683	4.798	9.0145	8.798	4.28918
0.799	42.0722	4.799	8.9158	8.799	4.05902
0.8	41.8419	4.8	8.8171	8.8	3.82872
0.801	41.6116	4.801	8.68551	8.801	3.59842
0.802	41.2497	4.802	8.55391	8.802	3.40089
0.803	41.1181	4.803	8.42231	8.803	3.17073
0.804	40.822	4.804	8.38941	8.804	3.00596
0.805	40.5917	4.805	8.19201	8.805	2.8087
0.806	40.3614	4.806	8.09331	8.806	2.67684
0.807	40.1969	4.807	7.92881	8.807	2.44694
0.808	39.9337	4.808	7.79722	8.808	2.28217
0.809	39.6376	4.809	7.73142	8.809	2.15044
0.81	39.4402	4.81	7.63272	8.81	2.01885
0.811	39.2099	4.811	7.53402	8.811	1.88725
0.812	38.9796	4.812	7.40242	8.812	1.75565
0.813	38.6835	4.813	7.27082	8.813	1.59128
0.814	38.4861	4.814	7.13922	8.814	1.49232
0.815	38.2229	4.815	7.04053	8.815	1.42639
0.816	37.9926	4.816	6.84313	8.816	1.32782
0.817	37.7623	4.817	6.74443	8.817	1.26189
0.818	37.4662	4.818	6.64573	8.818	1.16332
0.819	37.2359	4.819	6.48123	8.819	1.13016
0.82	37.0385	4.82	6.38253	8.82	1.09726
0.821	36.7753	4.821	6.28383	8.821	1.03159
0.822	36.4463	4.822	6.15224	8.822	0.99856
0.823	36.1502	4.823	6.05354	8.823	0.9329
0.824	35.8871	4.824	5.92194	8.824	0.93263
0.825	35.5581	4.825	5.79034	8.825	0.93263
0.826	35.3278	4.826	5.62584	8.826	0.89986
0.827	35.0975	4.827	5.56004	8.827	0.86696
0.828	34.9001	4.828	5.39554	8.828	0.83406
0.829	34.7027	4.829	5.29685	8.829	0.83393
0.83	34.4724	4.83	5.19815	8.83	0.80116
0.831	34.2421	4.831	5.00075	8.831	0.80103
0.832	34.0776	4.832	4.93495	8.832	0.80103
0.833	33.7157	4.833	4.80335	8.833	0.80103
0.834	33.5512	4.834	4.70465	8.834	0.8338
0.835	33.4525	4.835	4.57305	8.835	0.80116
0.836	33.2551	4.836	4.50726	8.836	0.80103
0.837	33.0577	4.837	4.37566	8.837	0.76827
0.838	32.9261	4.838	4.34276	8.838	0.76813
0.839	32.5971	4.839	4.21116	8.839	0.76813
0.84	32.4984	4.84	4.14536	8.84	0.76813
0.841	32.2681	4.841	4.07956	8.841	0.73537
0.842	32.1365	4.842	4.01376	8.842	0.80077
0.843	31.9391	4.843	3.91506	8.843	0.70273
0.844	31.7417	4.844	3.84926	8.844	0.7351
0.845	31.6101	4.845	3.78346	8.845	0.73523
0.846	31.4785	4.846	3.75056	8.846	0.80077
0.847	31.2811	4.847	3.65187	8.847	0.80103
0.848	31.1166	4.848	3.58607	8.848	0.76827
0.849	30.8534	4.849	3.65187	8.849	0.7026
0.85	30.7218	4.85	3.61897	8.85	0.70234
0.851	30.5902	4.851	3.58607	8.851	0.7351
0.852	30.4257	4.852	3.52027	8.852	0.768
0.853	30.2612	4.853	3.45447	8.853	0.73537
0.854	30.0967	4.854	3.45447	8.854	0.73523
0.855	29.9651	4.855	3.35577	8.855	0.73523
0.856	29.8006	4.856	3.28997	8.856	0.73523
0.857	29.7019	4.857	3.32287	8.857	0.73523
0.858	29.6032	4.858	3.25707	8.858	0.70247
0.859	29.3729	4.859	3.22417	8.859	0.7351
0.86	29.2084	4.86	3.19127	8.86	0.73523
0.861	29.0439	4.861	3.19127	8.861	0.70247
0.862	28.9452	4.862	3.12547	8.862	0.7351
0.863	28.682	4.863	3.12547	8.863	0.70247
0.864	28.5175	4.864	3.09257	8.864	0.7351
0.865	28.353	4.865	3.02677	8.865	0.70247
0.866	28.2214	4.866	2.99387	8.866	0.70234
0.867	28.0569	4.867	2.99387	8.867	0.76787
0.868	27.8266	4.868	2.99387	8.868	0.73537
0.869	27.7937	4.869	2.89517	8.869	0.6697
0.87	27.6292	4.87	2.92807	8.87	0.7022
0.871	27.4647	4.871	2.89517	8.871	0.7351
0.872	27.2344	4.872	2.92807	8.872	0.73523
0.873	27.1029	4.873	2.86228	8.873	0.73523
0.874	26.9713	4.874	2.82938	8.874	0.70247
0.875	26.8068	4.875	2.76358	8.875	0.70234
0.876	26.6752	4.876	2.82938	8.876	0.70234
0.877	26.5107	4.877	2.82938	8.877	0.7351
0.878	26.3462	4.878	2.79648	8.878	0.70247
0.879	26.2475	4.879	2.82938	8.879	0.7351
0.88	26.1159	4.88	2.79648	8.88	0.70247
0.881	25.9843	4.881	2.76358	8.881	0.70234
0.882	25.754	4.882	2.76358	8.882	0.66957
0.883	25.6882	4.883	2.76358	8.883	0.66944
0.884	25.5566	4.884	2.73068	8.884	0.63667
0.885	25.425	4.885	2.76358	8.885	0.73484
0.886	25.2276	4.886	2.76358	8.886	0.6697
0.887	25.1289	4.887	2.79648	8.887	0.73497
0.888	24.9644	4.888	2.76358	8.888	0.6697
0.889	24.8986	4.889	2.76358	8.889	0.66944
0.89	24.7012	4.89	2.79648	8.89	0.66944
0.891	24.6354	4.891	2.76358	8.891	0.7022
0.892	24.4051	4.892	2.76358	8.892	0.66957
0.893	24.2735	4.893	2.73068	8.893	0.7022
0.894	24.1748	4.894	2.73068	8.894	0.66957
0.895	24.0103	4.895	2.73068	8.895	0.66944
0.896	23.8787	4.896	2.73068	8.896	0.66944
0.897	23.7471	4.897	2.73068	8.897	0.66944
0.898	23.6155	4.898	2.73068	8.898	0.6039
0.899	23.4839	4.899	2.69778	8.899	0.66917
0.9	23.3852	4.9	2.69778	8.9	0.66944
0.901	23.2207	4.901	2.73068	8.901	0.7022
0.902	23.122	4.902	2.66488	8.902	0.66957
0.903	23.0233	4.903	2.73068	8.903	0.63667
0.904	22.8917	4.904	2.73068	8.904	0.6693
0.905	22.7272	4.905	2.69778	8.905	0.7022
0.906	22.6943	4.906	2.66488	8.906	0.70234
0.907	22.4969	4.907	2.66488	8.907	0.66957
0.908	22.3982	4.908	2.69778	8.908	0.66944
0.909	22.1679	4.909	2.66488	8.909	0.66944
0.91	22.1021	4.91	2.69778	8.91	0.66944
0.911	22.0034	4.911	2.73068	8.911	0.63667
0.912	21.8718	4.912	2.66488	8.912	0.70207
0.913	21.6744	4.913	2.66488	8.913	0.66957
0.914	21.6086	4.914	2.66488	8.914	0.7022
0.915	21.4441	4.915	2.69778	8.915	0.66957
0.916	21.2796	4.916	2.66488	8.916	0.66944
0.917	21.0493	4.917	2.66488	8.917	0.63667
0.918	20.9506	4.918	2.66488	8.918	0.70207
0.919	20.819	4.919	2.66488	8.919	0.66957
0.92	20.7203	4.92	2.66488	8.92	0.7022
0.921	20.5558	4.921	2.66488	8.921	0.66957
0.922	20.4571	4.922	2.63198	8.922	0.66944
0.923	20.3584	4.923	2.63198	8.923	0.7022
0.924	20.2926	4.924	2.63198	8.924	0.66957
0.925	20.1281	4.925	2.63198	8.925	0.63667
0.926	20.0294	4.926	2.63198	8.926	0.6693
0.927	19.8978	4.927	2.66488	8.927	0.63667
0.928	19.7662	4.928	2.66488	8.928	0.63654
0.929	19.7004	4.929	2.63198	8.929	0.60377
0.93	19.5359	4.93	2.63198	8.93	0.66917
0.931	19.4701	4.931	2.59908	8.931	0.66944
0.932	19.3385	4.932	2.66488	8.932	0.63667
0.933	19.2069	4.933	2.59908	8.933	0.70207
0.934	19.1083	4.934	2.63198	8.934	0.6368
0.935	18.9766	4.935	2.59908	8.935	0.63654
0.936	18.9108	4.936	2.59908	8.936	0.70207
0.937	18.7463	4.937	2.59908	8.937	0.66957
0.938	18.6806	4.938	2.59908	8.938	0.66944
0.939	18.516	4.939	2.56618	8.939	0.63667
0.94	18.4173	4.94	2.59908	8.94	0.6693
0.941	18.2858	4.941	2.63198	8.941	0.7022
0.942	18.1871	4.942	2.56618	8.942	0.66957
0.943	18.0884	4.943	2.63198	8.943	0.66944
0.944	18.0226	4.944	2.59908	8.944	0.66944
0.945	17.9239	4.945	2.59908	8.945	0.7022
0.946	17.7923	4.946	2.59908	8.946	0.6368
0.947	17.7265	4.947	2.59908	8.947	0.6693
0.948	17.6278	4.948	2.59908	8.948	0.66944
0.949	17.5291	4.949	2.56618	8.949	0.7022
0.95	17.4633	4.95	2.63198	8.95	0.60403
0.951	17.3975	4.951	2.63198	8.951	0.6364
0.952	17.2659	4.952	2.59908	8.952	0.6693
0.953	17.1672	4.953	2.59908	8.953	0.66944
0.954	17.0356	4.954	2.59908	8.954	0.63667
0.955	17.0027	4.955	2.59908	8.955	0.63654
0.956	16.9369	4.956	2.59908	8.956	0.63654
0.957	16.9369	4.957	2.56618	8.957	0.63654
0.958	16.8382	4.958	2.56618	8.958	0.70207
0.959	16.8382	4.959	2.59908	8.959	0.6368
0.96	16.8053	4.96	2.59908	8.96	0.63654
0.961	16.8053	4.961	2.56618	8.961	0.63654
0.962	16.7395	4.962	2.56618	8.962	0.70207
0.963	16.7395	4.963	2.63198	8.963	0.66957
0.964	16.7395	4.964	2.53328	8.964	0.66944
0.965	16.7395	4.965	2.59908	8.965	0.66944
0.966	16.7395	4.966	2.56618	8.966	0.63667
0.967	16.6737	4.967	2.56618	8.967	0.70207
0.968	16.7395	4.968	2.56618	8.968	0.6368
0.969	16.6737	4.969	2.56618	8.969	0.6693
0.97	16.7066	4.97	2.59908	8.97	0.7022
0.971	16.6079	4.971	2.63198	8.971	0.6368
0.972	16.6737	4.972	2.56618	8.972	0.63654
0.973	16.6408	4.973	2.53328	8.973	0.60377
0.974	16.6737	4.974	2.56618	8.974	0.66917
0.975	16.6408	4.975	2.56618	8.975	0.66944
0.976	16.6737	4.976	2.56618	8.976	0.66944
0.977	16.6737	4.977	2.56618	8.977	0.63667
0.978	16.6737	4.978	2.59908	8.978	0.6693
0.979	16.7066	4.979	2.53328	8.979	0.66944
0.98	16.6737	4.98	2.56618	8.98	0.63667
0.981	16.6737	4.981	2.56618	8.981	0.6693
0.982	16.6737	4.982	2.53328	8.982	0.66944
0.983	16.6737	4.983	2.56618	8.983	0.66944
0.984	16.7066	4.984	2.53328	8.984	0.66944
0.985	16.6737	4.985	2.56618	8.985	0.66944
0.986	16.6737	4.986	2.59908	8.986	0.66944
0.987	16.6737	4.987	2.56618	8.987	0.63667
0.988	16.6737	4.988	2.59908	8.988	0.6693
0.989	16.6737	4.989	2.56618	8.989	0.63667
0.99	16.6408	4.99	2.53328	8.99	0.6693
0.991	16.6079	4.991	2.56618	8.991	0.66944
0.992	16.6737	4.992	2.53328	8.992	0.7022
0.993	16.6737	4.993	2.56618	8.993	0.6368
0.994	16.6408	4.994	2.56618	8.994	0.63654
0.995	16.6408	4.995	2.56618	8.995	0.63654
0.996	16.6737	4.996	2.53328	8.996	0.6693
0.997	16.6408	4.997	2.56618	8.997	0.63667
0.998	16.6408	4.998	2.53328	8.998	0.63654
0.999	16.7066	4.999	2.56618	8.999	0.70207
1	16.6408	5	2.56618	9	0.70234
1.001	16.7066	5.001	2.56618	9.001	0.70234
1.002	16.6737	5.002	2.56618	9.002	0.6368
1.003	16.6737	5.003	2.56618	9.003	0.6693
1.004	16.6737	5.004	2.56618	9.004	0.63667
1.005	16.6408	5.005	2.56618	9.005	0.63654
1.006	16.6408	5.006	2.53328	9.006	0.6693
1.007	16.6408	5.007	2.56618	9.007	0.63667
1.008	16.6408	5.008	2.59908	9.008	0.70207
1.009	16.6408	5.009	2.59908	9.009	0.66957
1.01	16.6408	5.01	2.56618	9.01	0.7022
1.011	16.6408	5.011	2.59908	9.011	0.66957
1.012	16.6079	5.012	2.56618	9.012	0.66944
1.013	16.6408	5.013	2.56618	9.013	0.63667
1.014	16.6408	5.014	2.59908	9.014	0.6693
1.015	16.7066	5.015	2.50038	9.015	0.7022
1.016	16.6737	5.016	2.56618	9.016	0.66957
1.017	16.6408	5.017	2.56618	9.017	0.63667
1.018	16.6079	5.018	2.53328	9.018	0.70207
1.019	16.6079	5.019	2.59908	9.019	0.70234
1.02	16.6079	5.02	2.56618	9.02	0.66957
1.021	16.6737	5.021	2.56618	9.021	0.66944
1.022	16.6408	5.022	2.56618	9.022	0.66944
1.023	16.6079	5.023	2.56618	9.023	0.66944
1.024	16.6079	5.024	2.53328	9.024	0.63667
1.025	16.6408	5.025	2.53328	9.025	0.63654
1.026	16.6079	5.026	2.56618	9.026	0.70207
1.027	16.6079	5.027	2.59908	9.027	0.66957
1.028	16.6079	5.028	2.56618	9.028	0.7022
1.029	16.6408	5.029	2.56618	9.029	0.66957
1.03	16.6079	5.03	2.59908	9.03	0.66944
1.031	16.6408	5.031	2.56618	9.031	0.7022
1.032	16.6408	5.032	2.56618	9.032	0.66957
1.033	16.6408	5.033	2.56618	9.033	0.73497
1.034	16.6079	5.034	2.53328	9.034	0.63693
1.035	16.6408	5.035	2.56618	9.035	0.6693
1.036	16.6408	5.036	2.56618	9.036	0.7022
1.037	16.6408	5.037	2.56618	9.037	0.70234
1.038	16.6408	5.038	2.59908	9.038	0.7351
1.039	16.6408	5.039	2.53328	9.039	0.6697
1.04	16.6408	5.04	2.59908	9.04	0.7022
1.041	16.6408	5.041	2.53328	9.041	0.70234
1.042	16.6737	5.042	2.53328	9.042	0.7351
1.043	16.6737	5.043	2.56618	9.043	0.6697
1.044	16.575	5.044	2.56618	9.044	0.7022
1.045	16.6079	5.045	2.56618	9.045	0.70234
1.046	16.6408	5.046	2.56618	9.046	0.70234
1.047	16.6408	5.047	2.56618	9.047	0.66957
1.048	16.6408	5.048	2.56618	9.048	0.73497
1.049	16.6408	5.049	2.53328	9.049	0.768
1.05	16.6408	5.05	2.56618	9.05	0.7026
1.051	16.6079	5.051	2.59908	9.051	0.7351
1.052	16.6079	5.052	2.56618	9.052	0.70247
1.053	16.6408	5.053	2.56618	9.053	0.7351
1.054	16.6408	5.054	2.56618	9.054	0.73523
1.055	16.6408	5.055	2.56618	9.055	0.73523
1.056	16.6079	5.056	2.59908	9.056	0.73523
1.057	16.6408	5.057	2.56618	9.057	0.768
1.058	16.6737	5.058	2.63198	9.058	0.73537
1.059	16.6079	5.059	2.59908	9.059	0.73523
1.06	16.575	5.06	2.56618	9.06	0.73523
1.061	16.6079	5.061	2.63198	9.061	0.73523
1.062	16.6408	5.062	2.56618	9.062	0.73523
1.063	16.6408	5.063	2.56618	9.063	0.73523
1.064	16.6408	5.064	2.59908	9.064	0.768
1.065	16.6737	5.065	2.59908	9.065	0.76813
1.066	16.6408	5.066	2.53328	9.066	0.76813
1.067	16.6079	5.067	2.56618	9.067	0.73537
1.068	16.6408	5.068	2.59908	9.068	0.768
1.069	16.6408	5.069	2.59908	9.069	0.7026
1.07	16.6079	5.07	2.59908	9.07	0.76787
1.071	16.6408	5.071	2.56618	9.071	0.76813
1.072	16.6408	5.072	2.56618	9.072	0.76813
1.073	16.6079	5.073	2.56618	9.073	0.83367
1.074	16.6079	5.074	2.63198	9.074	0.80116
1.075	16.6408	5.075	2.59908	9.075	0.76827
1.076	16.6079	5.076	2.59908	9.076	0.76813
1.077	16.6079	5.077	2.59908	9.077	0.8009
1.078	16.6408	5.078	2.63198	9.078	0.8338
1.079	16.6408	5.079	2.59908	9.079	0.7684
1.08	16.6408	5.08	2.56618	9.08	0.76813
1.081	16.6408	5.081	2.63198	9.081	0.8009
1.082	16.6408	5.082	2.66488	9.082	0.80103
1.083	16.6408	5.083	2.63198	9.083	0.76827
1.084	16.6408	5.084	2.56618	9.084	0.83367
1.085	16.575	5.085	2.59908	9.085	0.80116
1.086	16.6079	5.086	2.66488	9.086	0.8338
1.087	16.6408	5.087	2.66488	9.087	0.80116
1.088	16.6408	5.088	2.66488	9.088	0.8338
1.089	16.6408	5.089	2.63198	9.089	0.8667
1.09	16.6408	5.09	2.66488	9.09	0.83406
1.091	16.6079	5.091	2.59908	9.091	0.8667
1.092	16.6079	5.092	2.63198	9.092	0.83406
1.093	16.6408	5.093	2.66488	9.093	0.93224
1.094	16.6737	5.094	2.63198	9.094	0.93263
1.095	16.6079	5.095	2.66488	9.095	0.99817
1.096	16.575	5.096	2.63198	9.096	1.0312
1.097	16.6079	5.097	2.63198	9.097	0.99856
1.098	16.6408	5.098	2.66488	9.098	1.1295
1.099	16.6079	5.099	2.66488	9.099	1.22833
1.1	16.6079	5.1	2.66488	9.1	1.29426
1.101	16.6408	5.101	2.63198	9.101	1.3273
1.102	16.6079	5.102	2.63198	9.102	1.4585
1.103	16.575	5.103	2.63198	9.103	1.52456
1.104	16.6408	5.104	2.63198	9.104	1.6559
1.105	16.6408	5.105	2.66488	9.105	1.72196
1.106	16.6079	5.106	2.69778	9.106	1.88606
1.107	16.6408	5.107	2.66488	9.107	1.98502
1.108	16.6737	5.108	2.66488	9.108	2.18203
1.109	16.6079	5.109	2.66488	9.109	2.31389
1.11	16.6408	5.11	2.66488	9.11	2.51102
1.111	16.6408	5.111	2.69778	9.111	2.67565
1.112	16.6079	5.112	2.69778	9.112	2.87292
1.113	16.6079	5.113	2.69778	9.113	2.93924
1.114	16.6408	5.114	2.73068	9.114	3.16888
1.115	16.6408	5.115	2.69778	9.115	3.30088
1.116	16.6408	5.116	2.69778	9.116	3.49801
1.117	16.6079	5.117	2.69778	9.117	3.69541
1.118	16.6408	5.118	2.73068	9.118	3.86004
1.119	16.6408	5.119	2.69778	9.119	4.12284
1.12	16.6079	5.12	2.69778	9.12	4.3205
1.121	16.6408	5.121	2.73068	9.121	4.5179
1.122	16.6079	5.122	2.73068	9.122	4.68253
1.123	16.6408	5.123	2.76358	9.123	4.91256
1.124	16.6079	5.124	2.73068	9.124	5.07732
1.125	16.6737	5.125	2.73068	9.125	5.34013
1.126	16.6079	5.126	2.73068	9.126	5.53779
1.127	16.6737	5.127	2.76358	9.127	5.76795
1.128	16.6408	5.128	2.73068	9.128	5.96548
1.129	16.6408	5.129	2.76358	9.129	6.26118
1.13	16.6408	5.13	2.76358	9.13	6.45898
1.131	16.6408	5.131	2.76358	9.131	6.68914
1.132	16.6408	5.132	2.76358	9.132	6.95221
1.133	16.6408	5.133	2.69778	9.133	7.18264
1.134	16.6408	5.134	2.79648	9.134	7.47847
1.135	16.6408	5.135	2.76358	9.135	7.7418
1.136	16.6408	5.136	2.79648	9.136	8.07053
1.137	16.6408	5.137	2.76358	9.137	8.30122
1.138	16.6737	5.138	2.76358	9.138	8.59706
1.139	16.6737	5.139	2.79648	9.139	8.89315
1.14	16.6408	5.14	2.79648	9.14	9.15648
1.141	16.6408	5.141	2.79648	9.141	9.48521
1.142	16.6408	5.142	2.82938	9.142	9.71591
1.143	16.6737	5.143	2.82938	9.143	10.0117
1.144	16.6408	5.144	2.89517	9.144	10.3406
1.145	16.6408	5.145	2.89517	9.145	10.6041
1.146	16.6737	5.146	2.92807	9.146	10.9656
1.147	16.6408	5.147	2.92807	9.147	11.3275
1.148	16.6737	5.148	2.92807	9.148	11.6238
1.149	16.6408	5.149	3.02677	9.149	11.8872
1.15	16.6737	5.15	3.05967	9.15	12.2486
1.151	16.6408	5.151	3.02677	9.151	12.545
1.152	16.6408	5.152	3.09257	9.152	12.9066
1.153	16.6408	5.153	3.09257	9.153	13.203
1.154	16.6408	5.154	3.19127	9.154	13.5319
1.155	16.6408	5.155	3.25707	9.155	13.9264
1.156	16.6408	5.156	3.25707	9.156	14.2229
1.157	16.6737	5.157	3.32287	9.157	14.5518
1.158	16.6737	5.158	3.35577	9.158	14.8808
1.159	16.7066	5.159	3.35577	9.159	15.2425
1.16	16.7066	5.16	3.42157	9.16	15.5716
1.161	16.6408	5.161	3.48737	9.161	15.8679
1.162	16.7066	5.162	3.55317	9.162	16.2295
1.163	16.6737	5.163	3.61897	9.163	16.5586
1.164	16.6737	5.164	3.65187	9.164	16.9204
1.165	16.7066	5.165	3.71766	9.165	17.2823
1.166	16.6408	5.166	3.78346	9.166	17.5786
1.167	16.6737	5.167	3.81636	9.167	17.9731
1.168	16.6408	5.168	3.91506	9.168	18.2695
1.169	16.7066	5.169	4.01376	9.169	18.5984
1.17	16.7066	5.17	4.11246	9.17	18.9929
1.171	16.7066	5.171	4.11246	9.171	19.2894
1.172	16.7066	5.172	4.11246	9.172	19.6511
1.173	16.7066	5.173	4.24406	9.173	19.9802
1.174	16.7066	5.174	4.30986	9.174	20.342
1.175	16.7066	5.175	4.44146	9.175	20.7038
1.176	16.7066	5.176	4.50725	9.176	21.033
1.177	16.7395	5.177	4.54016	9.177	21.3947
1.178	16.7395	5.178	4.60595	9.178	21.8222
1.179	16.7066	5.179	4.77045	9.179	22.086
1.18	16.7066	5.18	4.90205	9.18	22.4148
1.181	16.7724	5.181	5.00075	9.181	22.7438
1.182	16.7724	5.182	5.06655	9.182	23.1711
1.183	16.7724	5.183	5.16525	9.183	23.5005
1.184	16.8053	5.184	5.32975	9.184	23.8294
1.185	16.8053	5.185	5.49424	9.185	24.1584
1.186	16.8053	5.186	5.72454	9.186	24.553
1.187	16.904	5.187	5.85614	9.187	24.8822
1.188	16.9369	5.188	6.05354	9.188	25.2768
1.189	17.0356	5.189	6.18514	9.189	25.6388
1.19	17.0356	5.19	6.31673	9.19	25.9352
1.191	17.1343	5.191	6.51413	9.191	26.3296
1.192	17.2659	5.192	6.61283	9.192	26.6916
1.193	17.3975	5.193	6.77733	9.193	27.0535
1.194	17.562	5.194	6.90893	9.194	27.3826
1.195	17.7265	5.195	7.07342	9.195	27.7444
1.196	17.891	5.196	7.17212	9.196	28.1718
1.197	18.1213	5.197	7.36952	9.197	28.534
1.198	18.22	5.198	7.50112	9.198	28.9286
1.199	18.4503	5.199	7.59982	9.199	29.2906
1.2	18.6148	5.2	7.76432	9.2	29.6525
1.201	18.7793	5.201	7.92881	9.201	30.0472
1.202	19.0096	5.202	8.06041	9.202	30.442
1.203	19.2069	5.203	8.19201	9.203	30.804
1.204	19.3714	5.204	8.35651	9.204	31.1987
1.205	19.6346	5.205	8.48811	9.205	31.5935
1.206	19.7662	5.206	8.61971	9.206	31.9555
1.207	19.9965	5.207	8.7842	9.207	32.383
1.208	20.2268	5.208	8.9158	9.208	32.7451
1.209	20.3913	5.209	9.0474	9.209	33.1398
1.21	20.5558	5.21	9.2119	9.21	33.5346
1.211	20.7532	5.211	9.3764	9.211	33.9621
1.212	20.9835	5.212	9.4751	9.212	34.3243
1.213	21.148	5.213	9.63959	9.213	34.7517
1.214	21.3783	5.214	9.77119	9.214	35.0811
1.215	21.5757	5.215	9.93569	9.215	35.5084
1.216	21.806	5.216	10.1002	9.216	35.8378
1.217	22.0034	5.217	10.1989	9.217	36.1996
1.218	22.2995	5.218	10.3305	9.218	36.5942
1.219	22.4311	5.219	10.5279	9.219	37.0218
1.22	22.6285	5.22	10.6595	9.22	37.3512
1.221	22.8259	5.221	10.7582	9.221	37.7785
1.222	23.0233	5.222	10.9556	9.222	38.1406
1.223	23.2536	5.223	11.0543	9.223	38.5025
1.224	23.5497	5.224	11.2188	9.224	38.8644
1.225	23.7142	5.225	11.4162	9.225	39.2591
1.226	23.9774	5.226	11.5478	9.226	39.6211
1.227	24.2077	5.227	11.6794	9.227	40.0158
1.228	24.4051	5.228	11.811	9.228	40.3778
1.229	24.6354	5.229	11.9426	9.229	40.7397
1.23	24.9973	5.23	12.14	9.23	41.1344
1.231	25.1618	5.231	12.3045	9.231	41.4309
1.232	25.3592	5.232	12.4032	9.232	41.7925
1.233	25.5237	5.233	12.5677	9.233	42.1544
1.234	25.7211	5.234	12.7322	9.234	42.5163
1.235	26.0172	5.235	12.8967	9.235	42.8782
1.236	26.2146	5.236	13.0282	9.236	43.2073
1.237	26.412	5.237	13.1599	9.237	43.5691
1.238	26.6094	5.238	13.3902	9.238	43.8982
1.239	26.8726	5.239	13.4888	9.239	44.26
1.24	27.0699	5.24	13.6862	9.24	44.5891
1.241	27.2674	5.241	13.8178	9.241	44.8853
1.242	27.4647	5.242	13.9823	9.242	45.2142
1.243	27.7279	5.243	14.081	9.243	45.5759
1.244	27.9253	5.244	14.2455	9.244	45.9051
1.245	28.1556	5.245	14.4429	9.245	46.2013
1.246	28.4517	5.246	14.6074	9.246	46.5302
1.247	28.6162	5.247	14.739	9.247	46.8592
1.248	28.8136	5.248	14.8706	9.248	47.1554
1.249	29.0439	5.249	15.0022	9.249	47.4515
1.25	29.2742	5.25	15.1996	9.25	47.7476
1.251	29.5374	5.251	15.3312	9.251	48.0437
1.252	29.7348	5.252	15.5286	9.252	48.3725
1.253	29.998	5.253	15.6931	9.253	48.6688
1.254	30.2283	5.254	15.8247	9.254	48.9649
1.255	30.4915	5.255	15.9892	9.255	49.261
1.256	30.7547	5.256	16.0879	9.256	49.5898
1.257	30.9192	5.257	16.3182	9.257	49.8861
1.258	31.1824	5.258	16.4498	9.258	50.1166
1.259	31.4456	5.259	16.5814	9.259	50.4452
1.26	31.643	5.26	16.7788	9.26	50.7415
1.261	31.972	5.261	16.9104	9.261	51.0703
1.262	32.2023	5.262	17.0749	9.262	51.2682
1.263	32.4655	5.263	17.2394	9.263	51.5967
1.264	32.6958	5.264	17.371	9.264	51.8274
1.265	32.9919	5.265	17.5684	9.265	52.156
1.266	33.2551	5.266	17.6342	9.266	52.4195
1.267	33.4854	5.267	17.8316	9.267	52.6827
1.268	33.7815	5.268	17.9961	9.268	52.9131
1.269	34.0447	5.269	18.0948	9.269	53.2089
1.27	34.3079	5.27	18.2264	9.27	53.4395
1.271	34.5382	5.271	18.4238	9.271	53.7681
1.272	34.8343	5.272	18.5554	9.272	53.966
1.273	35.1304	5.273	18.687	9.273	54.2617
1.274	35.3606	5.274	18.8186	9.274	54.5578
1.275	35.6238	5.275	18.9831	9.275	54.8539
1.276	35.8871	5.276	19.0818	9.276	55.0845
1.277	36.216	5.277	19.2134	9.277	55.3148
1.278	36.4134	5.278	19.345	9.278	55.5451
1.279	36.7424	5.279	19.4766	9.279	55.8081
1.28	37.0056	5.28	19.6411	9.28	56.0058
1.281	37.3017	5.281	19.7727	9.281	56.3015
1.282	37.5649	5.282	19.8714	9.282	56.532
1.283	37.8939	5.283	19.9701	9.283	56.6968
1.284	38.1242	5.284	20.0688	9.284	56.9596
1.285	38.4203	5.285	20.2333	9.285	57.1573
1.286	38.7164	5.286	20.3649	9.286	57.4202
1.287	39.0454	5.287	20.4965	9.287	57.6179
1.288	39.3086	5.288	20.5952	9.288	57.8808
1.289	39.6705	5.289	20.661	9.289	58.0785
1.29	39.9008	5.29	20.8255	9.29	58.2431
1.291	40.2298	5.291	20.9242	9.291	58.4404
1.292	40.5259	5.292	21.1216	9.292	58.6705
1.293	40.822	5.293	21.1874	9.293	58.8025
1.294	41.1181	5.294	21.319	9.294	58.9013
1.295	41.4142	5.295	21.4176	9.295	59.0984
1.296	41.6445	5.296	21.5493	9.296	59.1974
1.297	41.9406	5.297	21.648	9.297	59.2961
1.298	42.3025	5.298	21.7796	9.298	59.4604
1.299	42.5328	5.299	21.9111	9.299	59.5921
1.3	42.8289	5.3	22.0099	9.3	59.6582
1.301	43.1579	5.301	22.1414	9.301	59.7567
1.302	43.4211	5.302	22.2401	9.302	59.7899
1.303	43.7501	5.303	22.3059	9.303	59.8556
1.304	44.112	5.304	22.4704	9.304	59.9214
1.305	44.4081	5.305	22.602	9.305	59.9872
1.306	44.6713	5.306	22.6678	9.306	59.9874
1.307	45.0002	5.307	22.8323	9.307	60.0202
1.308	45.3292	5.308	22.931	9.308	60.0203
1.309	45.5595	5.309	23.0297	9.309	60.0531
1.31	45.8885	5.31	23.1613	9.31	60.0205
1.311	46.2504	5.311	23.26	9.311	60.0531
1.312	46.5136	5.312	23.3587	9.312	60.0205
1.313	46.8755	5.313	23.5232	9.313	60.0531
1.314	47.3032	5.314	23.5232	9.314	60.0532
1.315	47.6322	5.315	23.6219	9.315	60.086
1.316	48.027	5.316	23.7535	9.316	60.1189
1.317	48.3889	5.317	23.8522	9.317	60.0535
1.318	48.7179	5.318	23.9509	9.318	60.086
1.319	49.0798	5.319	24.0825	9.319	60.1189
1.32	49.3759	5.32	24.1812	9.32	60.119
1.321	49.7378	5.321	24.2799	9.321	60.1518
1.322	50.0339	5.322	24.3786	9.322	60.0864
1.323	50.3958	5.323	24.4773	9.323	60.0861
1.324	50.7248	5.324	24.5431	9.324	60.1189
1.325	51.0867	5.325	24.6747	9.325	60.1518
1.326	51.4157	5.326	24.7734	9.326	60.1519
1.327	51.7776	5.327	24.905	9.327	60.1519
1.328	52.1066	5.328	25.0366	9.328	60.1519
1.329	52.4684	5.329	25.1024	9.329	60.1192
1.33	52.7645	5.33	25.2011	9.33	60.1846
1.331	53.0936	5.331	25.2998	9.331	60.1848
1.332	53.4554	5.332	25.3985	9.332	60.1521
1.333	53.8173	5.333	25.4972	9.333	60.1519
1.334	54.1463	5.334	25.6288	9.334	60.1519
1.335	54.5082	5.335	25.6946	9.335	60.1519
1.336	54.8372	5.336	25.7604	9.336	60.1519
1.337	55.1333	5.337	25.892	9.337	60.1847
1.338	55.4623	5.338	25.9578	9.338	60.1848
1.339	55.7584	5.339	25.9907	9.339	60.1521
1.34	56.1203	5.34	26.1223	9.34	60.1519
1.341	56.4164	5.341	26.221	9.341	60.1847
1.342	56.7125	5.342	26.2868	9.342	60.2176
1.343	57.1073	5.343	26.3855	9.343	60.2177
1.344	57.3705	5.344	26.4513	9.344	60.1522
1.345	57.6995	5.345	26.5171	9.345	60.1847
1.346	58.0285	5.346	26.5829	9.346	60.1848
1.347	58.3575	5.347	26.6816	9.347	60.1848
1.348	58.6207	5.348	26.7474	9.348	60.2176
1.349	58.9497	5.349	26.8132	9.349	60.185
1.35	59.2458	5.35	26.8461	9.35	60.2176
1.351	59.5419	5.351	26.9119	9.351	60.185
1.352	59.8709	5.352	27.0106	9.352	60.1848
1.353	60.1341	5.353	27.0764	9.353	60.1848
1.354	60.4302	5.354	27.1422	9.354	60.2176
1.355	60.7592	5.355	27.1422	9.355	60.185
1.356	61.0224	5.356	27.2409	9.356	60.2176
1.357	61.3513	5.357	27.2738	9.357	60.1522
1.358	61.5817	5.358	27.3067	9.358	60.1847
1.359	61.8449	5.359	27.3725	9.359	60.1848
1.36	62.1738	5.36	27.4383	9.36	60.1848
1.361	62.4041	5.361	27.4712	9.361	60.2504
1.362	62.6673	5.362	27.537	9.362	60.2178
1.363	62.8976	5.363	27.5699	9.363	60.185
1.364	63.2266	5.364	27.6357	9.364	60.2176
1.365	63.4569	5.365	27.6357	9.365	60.2177
1.366	63.6214	5.366	27.7344	9.366	60.185
1.367	63.9504	5.367	27.8002	9.367	60.2504
1.368	64.2136	5.368	27.8331	9.368	60.1851
1.369	64.4768	5.369	27.8331	9.369	60.2176
1.37	64.74	5.37	27.866	9.37	60.2177
1.371	65.0032	5.371	27.9318	9.371	60.185
1.372	65.2335	5.372	27.8989	9.372	60.1848
1.373	65.4638	5.373	27.9647	9.373	60.1848
1.374	65.6941	5.374	27.9976	9.374	60.1848
1.375	65.9244	5.375	27.9976	9.375	60.2176
1.376	66.2534	5.376	28.0305	9.376	60.185
1.377	66.4179	5.377	28.0634	9.377	60.2504
1.378	66.6482	5.378	28.1292	9.378	60.2506
1.379	66.8785	5.379	28.1292	9.379	60.1851
1.38	67.1088	5.38	28.1621	9.38	60.2176
1.381	67.3062	5.381	28.195	9.381	60.185
1.382	67.5365	5.382	28.195	9.382	60.2176
1.383	67.7668	5.383	28.2279	9.383	60.2505
1.384	67.9642	5.384	28.2608	9.384	60.2506
1.385	68.1616	5.385	28.2608	9.385	60.2178
1.386	68.3919	5.386	28.2279	9.386	60.2177
1.387	68.5893	5.387	28.2608	9.387	60.2177
1.388	68.8196	5.388	28.2279	9.388	60.2177
1.389	68.9841	5.389	28.2608	9.389	60.2505
1.39	69.1486	5.39	28.2608	9.39	60.1851
1.391	69.346	5.391	28.3266	9.391	60.2176
1.392	69.4447	5.392	28.2937	9.392	60.2177
1.393	69.5434	5.393	28.3266	9.393	60.2177
1.394	69.675	5.394	28.2937	9.394	60.2833
1.395	69.8066	5.395	28.3266	9.395	60.1852
1.396	69.9052	5.396	28.2937	9.396	60.2176
1.397	69.9711	5.397	28.2937	9.397	60.2177
1.398	69.9711	5.398	28.2937	9.398	60.2177
1.399	70.0697	5.399	28.2937	9.399	60.2833
1.4	70.0697	5.4	28.3595	9.4	60.218
1.401	70.0697	5.401	28.2937	9.401	60.2505
1.402	70.0697	5.402	28.3595	9.402	60.2178
1.403	70.0697	5.403	28.3595	9.403	60.2505
1.404	70.1685	5.404	28.3266	9.404	60.2506
1.405	70.0697	5.405	28.3595	9.405	60.2506
1.406	70.1355	5.406	28.3595	9.406	60.2178
1.407	70.1685	5.407	28.3595	9.407	60.2177
1.408	70.1355	5.408	28.4582	9.408	60.2177
1.409	70.1355	5.409	28.3924	9.409	60.2177
1.41	70.1026	5.41	28.3924	9.41	60.2177
1.411	70.2014	5.411	28.3595	9.411	60.185
1.412	70.1685	5.412	28.3266	9.412	60.2176
1.413	70.1355	5.413	28.3924	9.413	60.2177
1.414	70.1026	5.414	28.3924	9.414	60.2177
1.415	70.1685	5.415	28.3924	9.415	60.185
1.416	70.1685	5.416	28.3595	9.416	60.2176
1.417	70.1685	5.417	28.4582	9.417	60.2505
1.418	70.1685	5.418	28.3595	9.418	60.2178
1.419	70.1685	5.419	28.4253	9.419	60.2505
1.42	70.1685	5.42	28.3924	9.42	60.2506
1.421	70.1685	5.421	28.3924	9.421	60.2178
1.422	70.1685	5.422	28.4253	9.422	60.2505
1.423	70.1355	5.423	28.3595	9.423	60.2506
1.424	70.1355	5.424	28.3924	9.424	60.2506
1.425	70.1685	5.425	28.4253	9.425	60.2506
1.426	70.1355	5.426	28.4253	9.426	60.2178
1.427	70.1685	5.427	28.3924	9.427	60.2505
1.428	70.2014	5.428	28.4253	9.428	60.2506
1.429	70.2014	5.429	28.4582	9.429	60.2506
1.43	70.1685	5.43	28.4582	9.43	60.2834
1.431	70.2014	5.431	28.4253	9.431	60.2507
1.432	70.1685	5.432	28.3595	9.432	60.2506
1.433	70.1355	5.433	28.4253	9.433	60.2178
1.434	70.1685	5.434	28.4253	9.434	60.2177
1.435	70.1685	5.435	28.4253	9.435	60.2177
1.436	70.1685	5.436	28.4582	9.436	60.2505
1.437	70.1685	5.437	28.4911	9.437	60.2178
1.438	70.1685	5.438	28.4582	9.438	60.2177
1.439	70.1685	5.439	28.4253	9.439	60.2505
1.44	70.1355	5.44	28.4253	9.44	60.2178
1.441	70.1355	5.441	28.4582	9.441	60.2833
1.442	70.1685	5.442	28.4253	9.442	60.2507
1.443	70.2014	5.443	28.4253	9.443	60.2506
1.444	70.1685	5.444	28.4582	9.444	60.2506
1.445	70.1685	5.445	28.4253	9.445	60.2834
1.446	70.1355	5.446	28.4253	9.446	60.218
1.447	70.2014	5.447	28.4253	9.447	60.2505
1.448	70.2014	5.448	28.4582	9.448	60.2506
1.449	70.1685	5.449	28.4253	9.449	60.2178
1.45	70.1355	5.45	28.4253	9.45	60.2505
1.451	70.2014	5.451	28.4582	9.451	60.2506
1.452	70.2014	5.452	28.4911	9.452	60.2178
1.453	70.1685	5.453	28.4582	9.453	60.2177
1.454	70.1685	5.454	28.4911	9.454	60.2505
1.455	70.1685	5.455	28.4253	9.455	60.2506
1.456	70.2014	5.456	28.4582	9.456	60.2834
1.457	70.2014	5.457	28.4582	9.457	60.218
1.458	70.1685	5.458	28.4253	9.458	60.2505
1.459	70.1685	5.459	28.4911	9.459	60.2506
1.46	70.2014	5.46	28.4582	9.46	60.2506
1.461	70.2014	5.461	28.4582	9.461	60.2506
1.462	70.1685	5.462	28.4911	9.462	60.2178
1.463	70.2014	5.463	28.4582	9.463	60.2505
1.464	70.2014	5.464	28.4911	9.464	60.2506
1.465	70.2343	5.465	28.4582	9.465	60.2178
1.466	70.2014	5.466	28.4582	9.466	60.2833
1.467	70.2343	5.467	28.4253	9.467	60.218
1.468	70.2014	5.468	28.4253	9.468	60.2505
1.469	70.2014	5.469	28.4911	9.469	60.2506
1.47	70.2014	5.47	28.4253	9.47	60.2178
1.471	70.2014	5.471	28.4253	9.471	60.2833
1.472	70.2343	5.472	28.4911	9.472	60.2507
1.473	70.2014	5.473	28.4253	9.473	60.2178
1.474	70.2343	5.474	28.4582	9.474	60.2505
1.475	70.2014	5.475	28.4582	9.475	60.2178
1.476	70.2014	5.476	28.4582	9.476	60.2505
1.477	70.2343	5.477	28.4911	9.477	60.2178
1.478	70.2672	5.478	28.4582	9.478	60.185
1.479	70.2343	5.479	28.4582	9.479	60.2176
1.48	70.2343	5.48	28.4911	9.48	60.2505
1.481	70.1685	5.481	28.4911	9.481	60.2178
1.482	70.2343	5.482	28.4253	9.482	60.2505
1.483	70.2014	5.483	28.4253	9.483	60.2506
1.484	70.2014	5.484	28.4911	9.484	60.2178
1.485	70.2014	5.485	28.4582	9.485	60.2177
1.486	70.2014	5.486	28.4582	9.486	60.2833
1.487	70.2343	5.487	28.4582	9.487	60.2507
1.488	70.2014	5.488	28.4911	9.488	60.2178
1.489	70.2343	5.489	28.524	9.489	60.2177
1.49	70.2343	5.49	28.4582	9.49	60.185
1.491	70.2343	5.491	28.4911	9.491	60.2504
1.492	70.2014	5.492	28.524	9.492	60.2506
1.493	70.2014	5.493	28.4911	9.493	60.2178
1.494	70.2343	5.494	28.4582	9.494	60.2505
1.495	70.2014	5.495	28.4253	9.495	60.2178
1.496	70.2343	5.496	28.524	9.496	60.2177
1.497	70.2343	5.497	28.4582	9.497	60.2505
1.498	70.1685	5.498	28.4582	9.498	60.2178
1.499	70.2014	5.499	28.4253	9.499	60.185
1.5	70.2343	5.5	28.4582	9.5	60.2504
1.501	70.2014	5.501	28.4582	9.501	60.2506
1.502	70.2343	5.502	28.4253	9.502	60.2834
1.503	70.2014	5.503	28.4253	9.503	60.218
1.504	70.2343	5.504	28.4582	9.504	60.2505
1.505	70.2014	5.505	28.4582	9.505	60.2506
1.506	70.2343	5.506	28.4911	9.506	60.1851
1.507	70.2672	5.507	28.4582	9.507	60.2504
1.508	70.2014	5.508	28.4911	9.508	60.1851
1.509	70.2343	5.509	28.4911	9.509	60.2176
1.51	70.2343	5.51	28.5569	9.51	60.2177
1.511	70.2014	5.511	28.4582	9.511	60.2177
1.512	70.2014	5.512	28.4911	9.512	60.2177
1.513	70.2343	5.513	28.4911	9.513	60.185
1.514	70.2343	5.514	28.4911	9.514	60.2176
1.515	70.2014	5.515	28.4911	9.515	60.2177
1.516	70.2343	5.516	28.4253	9.516	60.2177
1.517	70.2014	5.517	28.4911	9.517	60.185
1.518	70.2343	5.518	28.4582	9.518	60.2831
1.519	70.2672	5.519	28.524	9.519	60.1852
1.52	70.2014	5.52	28.4582	9.52	60.2176
1.521	70.2014	5.521	28.4911	9.521	60.2505
1.522	70.1685	5.522	28.4911	9.522	60.2506
1.523	70.2014	5.523	28.4911	9.523	60.2178
1.524	70.2014	5.524	28.4582	9.524	60.2177
1.525	70.2014	5.525	28.524	9.525	60.2177
1.526	70.2343	5.526	28.4582	9.526	60.185
1.527	70.2014	5.527	28.4911	9.527	60.1848
1.528	70.2672	5.528	28.4911	9.528	60.2504
1.529	70.2343	5.529	28.4911	9.529	60.1851
1.53	70.2014	5.53	28.4253	9.53	60.2176
1.531	70.2343	5.531	28.4911	9.531	60.185
1.532	70.2014	5.532	28.4582	9.532	60.1848
1.533	70.2672	5.533	28.4911	9.533	60.1848
1.534	70.2343	5.534	28.4911	9.534	60.1521
1.535	70.2014	5.535	28.4911	9.535	60.1847
1.536	70.2343	5.536	28.4582	9.536	60.2176
1.537	70.2672	5.537	28.4253	9.537	60.2177
1.538	70.2014	5.538	28.4253	9.538	60.2177
1.539	70.2343	5.539	28.4911	9.539	60.1522
1.54	70.2014	5.54	28.4582	9.54	60.1847
1.541	70.2343	5.541	28.4582	9.541	60.2176
1.542	70.2343	5.542	28.4582	9.542	60.2177
1.543	70.2343	5.543	28.4582	9.543	60.185
1.544	70.2343	5.544	28.4582	9.544	60.1848
1.545	70.2343	5.545	28.4582	9.545	60.2176
1.546	70.2014	5.546	28.4253	9.546	60.2177
1.547	70.2014	5.547	28.4582	9.547	60.185
1.548	70.2672	5.548	28.4911	9.548	60.1848
1.549	70.1685	5.549	28.4911	9.549	60.1848
1.55	70.2343	5.55	28.4911	9.55	60.2176
1.551	70.2343	5.551	28.4582	9.551	60.185
1.552	70.2343	5.552	28.4582	9.552	60.1848
1.553	70.2672	5.553	28.4582	9.553	60.2176
1.554	70.2343	5.554	28.4253	9.554	60.2505
1.555	70.2672	5.555	28.4911	9.555	60.1851
1.556	70.2672	5.556	28.4911	9.556	60.2176
1.557	70.2014	5.557	28.4582	9.557	60.185
1.558	70.2014	5.558	28.4582	9.558	60.1848
1.559	70.2672	5.559	28.4911	9.559	60.1848
1.56	70.2343	5.56	28.4911	9.56	60.1848
1.561	70.2343	5.561	28.4253	9.561	60.1521
1.562	70.2343	5.562	28.524	9.562	60.1519
1.563	70.2343	5.563	28.4582	9.563	60.1847
1.564	70.2343	5.564	28.4582	9.564	60.2176
1.565	70.2343	5.565	28.4911	9.565	60.185
1.566	70.2343	5.566	28.4911	9.566	60.1521
1.567	70.2014	5.567	28.4582	9.567	60.1847
1.568	70.2343	5.568	28.4911	9.568	60.1848
1.569	70.2672	5.569	28.4582	9.569	60.1521
1.57	70.2343	5.57	28.4911	9.57	60.1847
1.571	70.2672	5.571	28.4253	9.571	60.1848
1.572	70.2014	5.572	28.4582	9.572	60.1848
1.573	70.2672	5.573	28.4582	9.573	60.1521
1.574	70.2343	5.574	28.4253	9.574	60.1519
1.575	70.2343	5.575	28.4911	9.575	60.1847
1.576	70.2014	5.576	28.4253	9.576	60.0865
1.577	70.2343	5.577	28.4582	9.577	60.1844
1.578	70.2343	5.578	28.4253	9.578	60.1848
1.579	70.2672	5.579	28.4582	9.579	60.1521
1.58	70.2343	5.58	28.4582	9.58	60.1519
1.581	70.2672	5.581	28.4582	9.581	60.1519
1.582	70.2014	5.582	28.4582	9.582	60.1519
1.583	70.2343	5.583	28.4582	9.583	60.1519
1.584	70.2343	5.584	28.4253	9.584	60.1847
1.585	70.2014	5.585	28.4582	9.585	60.1521
1.586	70.2672	5.586	28.4253	9.586	60.1519
1.587	70.2672	5.587	28.3924	9.587	60.1519
1.588	70.2672	5.588	28.4253	9.588	60.1192
1.589	70.2014	5.589	28.4582	9.589	60.119
1.59	70.2672	5.59	28.4582	9.59	60.1518
1.591	70.2014	5.591	28.3924	9.591	60.1519
1.592	70.2672	5.592	28.4253	9.592	60.1192
1.593	70.2672	5.593	28.4253	9.593	60.0863
1.594	70.2343	5.594	28.3595	9.594	60.1517
1.595	70.2014	5.595	28.4253	9.595	60.0864
1.596	70.2672	5.596	28.3924	9.596	60.1517
1.597	70.2343	5.597	28.4253	9.597	60.1192
1.598	70.2014	5.598	28.3924	9.598	60.0535
1.599	70.2343	5.599	28.4253	9.599	60.086
1.6	70.2343	5.6	28.3924	9.6	60.0861
1.601	70.2672	5.601	28.4253	9.601	60.1189
1.602	70.2014	5.602	28.3924	9.602	60.119
1.603	70.2672	5.603	28.4582	9.603	60.0535
1.604	70.2014	5.604	28.4253	9.604	60.1188
1.605	70.2343	5.605	28.4253	9.605	60.0207
1.606	70.2014	5.606	28.3595	9.606	60.0531
1.607	70.2343	5.607	28.3924	9.607	60.0205
1.608	70.2343	5.608	28.3595	9.608	60.0203
1.609	70.2343	5.609	28.3595	9.609	60.0531
1.61	70.2343	5.61	28.3924	9.61	60.0205
1.611	70.2014	5.611	28.4253	9.611	60.0203
1.612	70.2014	5.612	28.3595	9.612	59.9548
1.613	70.2672	5.613	28.3266	9.613	59.9218
1.614	70.2343	5.614	28.3595	9.614	59.9216
1.615	70.2343	5.615	28.3924	9.615	59.8233
1.616	70.1685	5.616	28.3266	9.616	59.7902
1.617	70.2343	5.617	28.2937	9.617	59.6917
1.618	70.2014	5.618	28.3266	9.618	59.6258
1.619	70.2014	5.619	28.3266	9.619	59.4945
1.62	70.2014	5.62	28.2937	9.62	59.4612
1.621	70.2343	5.621	28.2937	9.621	59.2644
1.622	70.2672	5.622	28.3595	9.622	59.1981
1.623	70.2672	5.623	28.3266	9.623	59.0668
1.624	70.2672	5.624	28.2937	9.624	59.0007
1.625	70.2343	5.625	28.3266	9.625	58.7711
1.626	70.2014	5.626	28.3266	9.626	58.6391
1.627	70.2343	5.627	28.2937	9.627	58.5075
1.628	70.2343	5.628	28.2608	9.628	58.3431
1.629	70.2672	5.629	28.3266	9.629	58.1131
1.63	70.2672	5.63	28.2937	9.63	57.9483
1.631	70.2343	5.631	28.3266	9.631	57.6855
1.632	70.2343	5.632	28.3266	9.632	57.5206
1.633	70.2014	5.633	28.2937	9.633	57.3561
1.634	70.2672	5.634	28.2608	9.634	57.1916
1.635	70.2343	5.635	28.2279	9.635	57.0271
1.636	70.2014	5.636	28.2279	9.636	56.8626
1.637	70.2014	5.637	28.195	9.637	56.6326
1.638	70.2343	5.638	28.1621	9.638	56.4678
1.639	70.2014	5.639	28.1292	9.639	56.3033
1.64	70.2343	5.64	28.1292	9.64	56.1388
1.641	70.2343	5.641	28.0634	9.641	55.9743
1.642	70.2014	5.642	28.0634	9.642	55.8098
1.643	70.3	5.643	27.9976	9.643	55.6126
1.644	70.2014	5.644	27.9976	9.644	55.3824
1.645	70.2343	5.645	27.9647	9.645	55.2504
1.646	70.2672	5.646	27.8989	9.646	55.1188
1.647	70.2672	5.647	27.866	9.647	54.8234
1.648	70.2343	5.648	27.8002	9.648	54.6583
1.649	70.2014	5.649	27.7673	9.649	54.4283
1.65	70.2014	5.65	27.7344	9.65	54.2308
1.651	70.2014	5.651	27.7015	9.651	53.9678
1.652	70.1685	5.652	27.6686	9.652	53.7374
1.653	70.2343	5.653	27.5699	9.653	53.5071
1.654	70.2672	5.654	27.537	9.654	53.2113
1.655	70.2672	5.655	27.5041	9.655	53.0135
1.656	70.2014	5.656	27.4383	9.656	52.685
1.657	70.2343	5.657	27.3725	9.657	52.4216
1.658	70.1685	5.658	27.2738	9.658	52.0928
1.659	70.2014	5.659	27.2738	9.659	51.7638
1.66	70.2014	5.66	27.208	9.66	51.4676
1.661	70.1685	5.661	27.1422	9.661	51.2043
1.662	70.2343	5.662	27.1093	9.662	50.9083
1.663	70.2343	5.663	26.9777	9.663	50.6122
1.664	70.2343	5.664	26.9448	9.664	50.2834
1.665	70.2014	5.665	26.8461	9.665	49.9544
1.666	70.2343	5.666	26.7474	9.666	49.6581
1.667	70.2343	5.667	26.7145	9.667	49.3293
1.668	70.1685	5.668	26.6816	9.668	49.0003
1.669	70.2014	5.669	26.55	9.669	48.6385
1.67	70.2014	5.67	26.4842	9.67	48.3421
1.671	70.2014	5.671	26.4184	9.671	47.9805
1.672	70.2014	5.672	26.3197	9.672	47.6842
1.673	70.2014	5.673	26.221	9.673	47.3225
1.674	70.2343	5.674	26.1552	9.674	46.9934
1.675	70.1685	5.675	26.0894	9.675	46.6316
1.676	70.1685	5.676	25.9907	9.676	46.3025
1.677	70.1685	5.677	25.892	9.677	45.9735
1.678	70.1685	5.678	25.7604	9.678	45.579
1.679	70.1685	5.679	25.6946	9.679	45.2497
1.68	70.2014	5.68	25.5959	9.68	44.9207
1.681	70.2014	5.681	25.4643	9.681	44.559
1.682	70.1685	5.682	25.2998	9.682	44.1643
1.683	70.1685	5.683	25.234	9.683	43.8023
1.684	70.1685	5.684	25.1024	9.684	43.4076
1.685	70.2014	5.685	25.0366	9.685	43.1111
1.686	70.2343	5.686	24.8721	9.686	42.7167
1.687	70.2014	5.687	24.7405	9.687	42.3547
1.688	70.2014	5.688	24.6418	9.688	41.9928
1.689	70.2014	5.689	24.5431	9.689	41.6637
1.69	70.1685	5.69	24.3786	9.69	41.2691
1.691	70.2014	5.691	24.3457	9.691	40.8416
1.692	70.2014	5.692	24.2141	9.692	40.4794
1.693	70.2014	5.693	24.1154	9.693	40.1503
1.694	70.2014	5.694	23.9838	9.694	39.7885
1.695	70.1685	5.695	23.8522	9.695	39.4594
1.696	70.1685	5.696	23.7206	9.696	39.0649
1.697	70.1355	5.697	23.6877	9.697	38.6701
1.698	70.2014	5.698	23.5561	9.698	38.308
1.699	70.2014	5.699	23.3916	9.699	37.9134
1.7	70.2014	5.7	23.3258	9.7	37.4858
1.701	70.1685	5.701	23.1613	9.701	37.1236
1.702	70.2014	5.702	23.0626	9.702	36.729
1.703	70.2014	5.703	22.931	9.703	36.367
1.704	70.1685	5.704	22.8981	9.704	35.9723
1.705	70.1685	5.705	22.7665	9.705	35.6103
1.706	70.1685	5.706	22.6678	9.706	35.2156
1.707	70.2014	5.707	22.5691	9.707	34.8208
1.708	70.1685	5.708	22.4704	9.708	34.4588
1.709	70.1685	5.709	22.3388	9.709	33.9986
1.71	70.2014	5.71	22.2401	9.71	33.6363
1.711	70.1685	5.711	22.0756	9.711	33.2416
1.712	70.1685	5.712	22.0099	9.712	32.8796
1.713	70.1685	5.713	21.8453	9.713	32.4849
1.714	70.1355	5.714	21.7466	9.714	32.0574
1.715	70.1355	5.715	21.648	9.715	31.6624
1.716	70.1355	5.716	21.5163	9.716	31.3004
1.717	70.1355	5.717	21.3848	9.717	30.9385
1.718	70.1685	5.718	21.2861	9.718	30.4783
1.719	70.2014	5.719	21.1545	9.719	30.116
1.72	70.1685	5.72	21.0229	9.72	29.7541
1.721	70.1355	5.721	20.9242	9.721	29.3595
1.722	70.1026	5.722	20.7926	9.722	28.9647
1.723	70.1355	5.723	20.661	9.723	28.5699
1.724	70.1355	5.724	20.6281	9.724	28.1751
1.725	70.1685	5.725	20.4636	9.725	27.7803
1.726	70.1026	5.726	20.332	9.726	27.4183
1.727	70.1026	5.727	20.2333	9.727	27.0564
1.728	70.1355	5.728	20.1346	9.728	26.6945
1.729	70.1685	5.729	20.0359	9.729	26.2998
1.73	70.1026	5.73	19.9372	9.73	25.9705
1.731	70.1355	5.731	19.7727	9.731	25.6415
1.732	70.1355	5.732	19.7069	9.732	25.2142
1.733	70.1685	5.733	19.5753	9.733	24.9176
1.734	70.1026	5.734	19.4766	9.734	24.5232
1.735	70.1026	5.735	19.345	9.735	24.2267
1.736	70.1026	5.736	19.2134	9.736	23.7996
1.737	70.1355	5.737	19.1476	9.737	23.4702
1.738	70.1026	5.738	18.9502	9.738	23.174
1.739	70.1355	5.739	18.8515	9.739	22.7796
1.74	70.1355	5.74	18.7857	9.74	22.4831
1.741	70.0697	5.741	18.6541	9.741	22.1214
1.742	70.0369	5.742	18.5225	9.742	21.8251
1.743	70.0697	5.743	18.4238	9.743	21.4962
1.744	70.0369	5.744	18.2922	9.744	21.1672
1.745	69.9381	5.745	18.1606	9.745	20.8054
1.746	69.9052	5.746	18.0619	9.746	20.5091
1.747	69.8066	5.747	17.9632	9.747	20.1474
1.748	69.7408	5.748	17.8316	9.748	19.8511
1.749	69.6421	5.749	17.7	9.749	19.555
1.75	69.4118	5.75	17.5684	9.75	19.2261
1.751	69.346	5.751	17.4697	9.751	18.8644
1.752	69.1486	5.752	17.3381	9.752	18.568
1.753	69.017	5.753	17.2065	9.753	18.2391
1.754	68.7867	5.754	17.1078	9.754	17.9757
1.755	68.6222	5.755	16.9762	9.755	17.6142
1.756	68.359	5.756	16.8446	9.756	17.3506
1.757	68.1616	5.757	16.6801	9.757	16.9891
1.758	68.03	5.758	16.5485	9.758	16.66
1.759	67.7997	5.759	16.4169	9.759	16.3637
1.76	67.5365	5.76	16.3182	9.76	16.0021
1.761	67.372	5.761	16.2195	9.761	15.673
1.762	67.1746	5.762	16.055	9.762	15.4095
1.763	67.1088	5.763	15.9563	9.763	15.0152
1.764	66.8456	5.764	15.8247	9.764	14.686
1.765	66.6482	5.765	15.6602	9.765	14.3898
1.766	66.4837	5.766	15.5286	9.766	14.0281
1.767	66.2534	5.767	15.4628	9.767	13.7645
1.768	66.0231	5.768	15.2983	9.768	13.4358
1.769	65.7928	5.769	15.1338	9.769	13.1396
1.77	65.5296	5.77	15.0022	9.77	12.7779
1.771	65.3651	5.771	14.8377	9.771	12.4816
1.772	65.1348	5.772	14.7719	9.772	12.1527
1.773	64.8716	5.773	14.6074	9.773	11.8565
1.774	64.6413	5.774	14.5087	9.774	11.5276
1.775	64.411	5.775	14.3771	9.775	11.2314
1.776	64.2136	5.776	14.2126	9.776	10.9353
1.777	63.9504	5.777	14.081	9.777	10.6392
1.778	63.7201	5.778	13.9494	9.778	10.3759
1.779	63.4569	5.779	13.8178	9.779	10.0144
1.78	63.2595	5.78	13.6862	9.78	9.71801
1.781	62.9963	5.781	13.5547	9.781	9.42192
1.782	62.8318	5.782	13.423	9.782	9.12582
1.783	62.5028	5.783	13.2585	9.783	8.86249
1.784	62.2396	5.784	13.127	9.784	8.59929
1.785	62.0422	5.785	12.9954	9.785	8.3361
1.786	61.812	5.786	12.8967	9.786	8.00736
1.787	61.5487	5.787	12.7651	9.787	7.71114
1.788	61.3184	5.788	12.6664	9.788	7.48058
1.789	61.0553	5.789	12.5019	9.789	7.21751
1.79	60.7263	5.79	12.3374	9.79	6.95431
1.791	60.5289	5.791	12.2387	9.791	6.69112
1.792	60.2328	5.792	12.1071	9.792	6.42792
1.793	59.9038	5.793	11.9755	9.793	6.13195
1.794	59.6735	5.794	11.8439	9.794	5.90139
1.795	59.4432	5.795	11.7452	9.795	5.70386
1.796	59.2787	5.796	11.6136	9.796	5.4737
1.797	59.0155	5.797	11.5149	9.797	5.2434
1.798	58.7194	5.798	11.3504	9.798	5.0131
1.799	58.522	5.799	11.2188	9.799	4.78281
1.8	58.2259	5.8	11.0872	9.8	4.61805
1.801	58.0614	5.801	10.9227	9.801	4.38801
1.802	57.7324	5.802	10.824	9.802	4.19048
1.803	57.5679	5.803	10.7582	9.803	4.02585
1.804	57.3376	5.804	10.5937	9.804	3.82859
1.805	57.0086	5.805	10.5279	9.805	3.66396
1.806	56.8441	5.806	10.3634	9.806	3.49946
1.807	56.5151	5.807	10.2647	9.807	3.30219
1.808	56.3506	5.808	10.1002	9.808	3.2031
1.809	55.9887	5.809	9.96859	9.809	3.0061
1.81	55.9229	5.81	9.86989	9.81	2.907
1.811	55.6597	5.811	9.77119	9.811	2.84107
1.812	55.4294	5.812	9.5738	9.812	2.6442
1.813	55.1662	5.813	9.4422	9.813	2.54511
1.814	54.9688	5.814	9.3435	9.814	2.41364
1.815	54.7385	5.815	9.2119	9.815	2.28204
1.816	54.4753	5.816	9.0803	9.816	2.24875
1.817	54.245	5.817	8.9487	9.817	2.21585
1.818	53.916	5.818	8.85	9.818	2.11741
1.819	53.6199	5.819	8.65261	9.819	2.05148
1.82	53.3896	5.82	8.55391	9.82	1.95291
1.821	53.1264	5.821	8.38941	9.821	1.91975
1.822	52.7974	5.822	8.32361	9.822	1.88685
1.823	52.6001	5.823	8.15911	9.823	1.85395
1.824	52.304	5.824	8.02751	9.824	1.85382
1.825	51.975	5.825	7.89592	9.825	1.78829
1.826	51.7776	5.826	7.76432	9.826	1.72249
1.827	51.5802	5.827	7.66562	9.827	1.72222
1.828	51.3499	5.828	7.50112	9.828	1.72222
1.829	51.0867	5.829	7.40242	9.829	1.75499
1.83	50.9222	5.83	7.30372	9.83	1.72235
1.831	50.659	5.831	7.13922	9.831	1.72222
1.832	50.3958	5.832	6.97473	9.832	1.68945
1.833	50.1984	5.833	6.87603	9.833	1.68932
1.834	50.0668	5.834	6.74443	9.834	1.72209
1.835	49.8365	5.835	6.64573	9.835	1.75499
1.836	49.6062	5.836	6.51413	9.836	1.65682
1.837	49.4088	5.837	6.44833	9.837	1.68919
1.838	49.1785	5.838	6.34963	9.838	1.68932
1.839	49.0469	5.839	6.28383	9.839	1.65655
1.84	48.8495	5.84	6.21804	9.84	1.68919
1.841	48.6192	5.841	6.15224	9.841	1.68932
1.842	48.4876	5.842	6.05354	9.842	1.65655
1.843	48.2573	5.843	5.95484	9.843	1.62366
1.844	48.1257	5.844	5.92194	9.844	1.62352
1.845	47.9612	5.845	5.85614	9.845	1.68906
1.846	47.7638	5.846	5.79034	9.846	1.59102
1.847	47.6651	5.847	5.72454	9.847	1.68893
1.848	47.5335	5.848	5.65874	9.848	1.65655
1.849	47.2703	5.849	5.59294	9.849	1.65642
1.85	47.1387	5.85	5.56004	9.85	1.62366
1.851	47.04	5.851	5.52714	9.851	1.62352
1.852	46.8426	5.852	5.46134	9.852	1.59076
1.853	46.6452	5.853	5.39554	9.853	1.62339
1.854	46.382	5.854	5.36265	9.854	1.62352
1.855	46.3491	5.855	5.26395	9.855	1.62352
1.856	46.2175	5.856	5.26395	9.856	1.62352
1.857	46.0201	5.857	5.23105	9.857	1.59076
1.858	45.8885	5.858	5.19815	9.858	1.62339
1.859	45.6582	5.859	5.13235	9.859	1.65629
1.86	45.5595	5.86	5.09945	9.86	1.59089
1.861	45.395	5.861	5.09945	9.861	1.62339
1.862	45.2305	5.862	5.03365	9.862	1.62352
1.863	45.0989	5.863	4.96785	9.863	1.62352
1.864	44.8357	5.864	4.93495	9.864	1.65629
1.865	44.7041	5.865	4.90205	9.865	1.65642
1.866	44.5725	5.866	4.96785	9.866	1.65642
1.867	44.5397	5.867	4.83625	9.867	1.59089
1.868	44.4081	5.868	4.86915	9.868	1.62339
1.869	44.2107	5.869	4.86915	9.869	1.65629
1.87	44.0461	5.87	4.80335	9.87	1.62366
1.871	43.9145	5.871	4.77045	9.871	1.62352
1.872	43.6843	5.872	4.77045	9.872	1.59076
1.873	43.5856	5.873	4.73755	9.873	1.62339
1.874	43.4869	5.874	4.73755	9.874	1.59076
1.875	43.3553	5.875	4.70465	9.875	1.59062
1.876	43.125	5.876	4.70465	9.876	1.59062
1.877	42.9605	5.877	4.73755	9.877	1.59062
1.878	42.8289	5.878	4.67175	9.878	1.59062
1.879	42.6973	5.879	4.63885	9.879	1.59062
1.88	42.5657	5.88	4.63885	9.88	1.59062
1.881	42.4341	5.881	4.63885	9.881	1.62339
1.882	42.3025	5.882	4.70465	9.882	1.59076
1.883	42.1709	5.883	4.63885	9.883	1.59062
1.884	42.0393	5.884	4.67175	9.884	1.52509
1.885	41.9077	5.885	4.67175	9.885	1.59036
1.886	41.7761	5.886	4.63885	9.886	1.59062
1.887	41.6445	5.887	4.63885	9.887	1.59062
1.888	41.48	5.888	4.67175	9.888	1.55786
1.889	41.3155	5.889	4.70465	9.889	1.59049
1.89	41.2168	5.89	4.63885	9.89	1.65616
1.891	41.0523	5.891	4.63885	9.891	1.55812
1.892	40.8549	5.892	4.60595	9.892	1.59049
1.893	40.822	5.893	4.60595	9.893	1.59062
1.894	40.6246	5.894	4.60595	9.894	1.55786
1.895	40.5259	5.895	4.60595	9.895	1.59049
1.896	40.3943	5.896	4.60595	9.896	1.59062
1.897	40.2627	5.897	4.57305	9.897	1.59062
1.898	40.1311	5.898	4.57305	9.898	1.59062
1.899	40.0324	5.899	4.57305	9.899	1.59062
1.9	39.8679	5.9	4.57305	9.9	1.59062
1.901	39.6705	5.901	4.60595	9.901	1.59062
1.902	39.5718	5.902	4.57305	9.902	1.62339
1.903	39.4731	5.903	4.57305	9.903	1.59076
1.904	39.2757	5.904	4.57305	9.904	1.59062
1.905	39.177	5.905	4.54016	9.905	1.55786
1.906	39.0454	5.906	4.57305	9.906	1.55772
1.907	38.9138	5.907	4.57305	9.907	1.55772
1.908	38.8151	5.908	4.54016	9.908	1.55772
1.909	38.7493	5.909	4.54016	9.909	1.59049
1.91	38.5848	5.91	4.54016	9.91	1.59062
1.911	38.4532	5.911	4.57305	9.911	1.55786
1.912	38.3545	5.912	4.57305	9.912	1.55772
1.913	38.2229	5.913	4.50726	9.913	1.55772
1.914	38.0584	5.914	4.57305	9.914	1.59049
1.915	37.9597	5.915	4.54016	9.915	1.59062
1.916	37.7623	5.916	4.50726	9.916	1.59062
1.917	37.5978	5.917	4.50726	9.917	1.55786
1.918	37.532	5.918	4.60595	9.918	1.52496
1.919	37.3675	5.919	4.54016	9.919	1.59036
1.92	37.203	5.92	4.47436	9.92	1.55786
1.921	37.1043	5.921	4.50725	9.921	1.59049
1.922	36.9727	5.922	4.50726	9.922	1.59062
1.923	36.874	5.923	4.50726	9.923	1.59062
1.924	36.7095	5.924	4.50726	9.924	1.59062
1.925	36.6437	5.925	4.50726	9.925	1.59062
1.926	36.4792	5.926	4.50726	9.926	1.59062
1.927	36.3805	5.927	4.47436	9.927	1.59062
1.928	36.3476	5.928	4.50726	9.928	1.59062
1.929	36.1831	5.929	4.47436	9.929	1.55786
1.93	36.0187	5.93	4.47436	9.93	1.52496
1.931	35.9858	5.931	4.50726	9.931	1.55759
1.932	35.8541	5.932	4.57305	9.932	1.55772
1.933	35.7555	5.933	4.54016	9.933	1.52496
1.934	35.5581	5.934	4.47436	9.934	1.55759
1.935	35.4922	5.935	4.50726	9.935	1.52496
1.936	35.4265	5.936	4.50726	9.936	1.52483
1.937	35.2291	5.937	4.50726	9.937	1.55759
1.938	35.1633	5.938	4.44146	9.938	1.55772
1.939	35.0646	5.939	4.50725	9.939	1.55772
1.94	34.933	5.94	4.44146	9.94	1.55772
1.941	34.8343	5.941	4.50726	9.941	1.52496
1.942	34.7356	5.942	4.47436	9.942	1.55759
1.943	34.604	5.943	4.47436	9.943	1.55772
1.944	34.5382	5.944	4.47436	9.944	1.55772
1.945	34.4395	5.945	4.44146	9.945	1.59049
1.946	34.3079	5.946	4.44146	9.946	1.55786
1.947	34.3079	5.947	4.44146	9.947	1.55772
1.948	34.1434	5.948	4.44146	9.948	1.52496
1.949	34.1434	5.949	4.47436	9.949	1.55759
1.95	34.0118	5.95	4.50725	9.95	1.55772
1.951	33.9131	5.951	4.47436	9.951	1.55772
1.952	33.7486	5.952	4.50725	9.952	1.55772
1.953	33.617	5.953	4.50726	9.953	1.55772
1.954	33.5512	5.954	4.47436	9.954	1.59049
1.955	33.4525	5.955	4.44146	9.955	1.52509
1.956	33.4196	5.956	4.44146	9.956	1.59036
1.957	33.3209	5.957	4.44146	9.957	1.55786
1.958	33.3209	5.958	4.44146	9.958	1.52496
1.959	33.2551	5.959	4.44146	9.959	1.59036
1.96	33.2551	5.96	4.44146	9.96	1.55786
1.961	33.2551	5.961	4.44146	9.961	1.59049
1.962	33.1893	5.962	4.44146	9.962	1.59062
1.963	33.1893	5.963	4.37566	9.963	1.55786
1.964	33.1893	5.964	4.44146	9.964	1.52496
1.965	33.1893	5.965	4.44146	9.965	1.55759
1.966	33.1235	5.966	4.44146	9.966	1.59049
1.967	33.1564	5.967	4.44146	9.967	1.55786
1.968	33.1564	5.968	4.44146	9.968	1.55772
1.969	33.1893	5.969	4.47436	9.969	1.52496
1.97	33.1564	5.97	4.47436	9.97	1.55759
1.971	33.1564	5.971	4.47436	9.971	1.55772
1.972	33.0906	5.972	4.44146	9.972	1.55772
1.973	33.1564	5.973	4.44146	9.973	1.55772
1.974	33.0906	5.974	4.44146	9.974	1.52496
1.975	33.1564	5.975	4.44146	9.975	1.59036
1.976	33.1235	5.976	4.44146	9.976	1.55786
1.977	33.0906	5.977	4.44146	9.977	1.59049
1.978	33.1235	5.978	4.47436	9.978	1.55786
1.979	33.1235	5.979	4.40856	9.979	1.55772
1.98	33.0906	5.98	4.40856	9.98	1.55772
1.981	33.1564	5.981	4.44146	9.981	1.55772
1.982	33.1235	5.982	4.40856	9.982	1.55772
1.983	33.0906	5.983	4.44146	9.983	1.59049
1.984	33.1235	5.984	4.44146	9.984	1.55786
1.985	33.0906	5.985	4.47436	9.985	1.52496
1.986	33.0906	5.986	4.44146	9.986	1.49206
1.987	33.0906	5.987	4.44146	9.987	1.52469
1.988	33.1235	5.988	4.44146	9.988	1.62313
1.989	33.0906	5.989	4.47436	9.989	1.55799
1.99	33.1235	5.99	4.47436	9.99	1.59049
1.991	33.0906	5.991	4.44146	9.991	1.55786
1.992	33.0577	5.992	4.44146	9.992	1.55772
1.993	33.1235	5.993	4.40856	9.993	1.52496
1.994	33.0577	5.994	4.44146	9.994	1.62313
1.995	33.0577	5.995	4.40856	9.995	1.52522
1.996	33.0577	5.996	4.47436	9.996	1.59036
1.997	33.1235	5.997	4.40856	9.997	1.52509
[truncated: 1,003 more rows]

## Sheet: 5d
w/o insulator (0.5mm)		w/o insulator (3mm)		w/ insulator
Resistance (MΩ)	Average power (μW)	Resistance (MΩ)	Average power (μW)	Resistance (MΩ)	Average power (μW)
1	0.01575	1	0.00575	1	0.03502
10	0.16445	10	0.05122	10	0.35137
100	1.611	100	0.59284	100	3.33148
200	3.19726	200	1.26886	200	6.34513
500	7.01942	500	3.36372	500	14.4998
1000	11.8529	1000	6.39908	1000	24.8105
2000	17.3714	2000	12.9987	2000	44.8616
3000	19.1477	3000	18.0287	3000	60.2665
4000	20.0831	4000	21.6075	4000	67.6871
6000	20.8004	5000	22.1134	5000	75.432
7000	19.1826	6000	23.2281	6000	82.1059
9000	16.7603	7000	23.0687	8000	90.4383
10000		8000	19.4362	9000	95.2817
		9000	15.075	10000	94.9466
				20000	84.6754

## Sheet: 5g
w/o insulator (0.5mm)		w/o insulator (3mm)		w/ insulator
Output voltage (V)	Output charge (nC)	Output voltage (V)	Output charge (nC)	Output voltage (V)	Output charge (nC)
-0.11164	91.33	-0.11164	49.4	0.20934	118
87.5137	89.8159	49.1031	50.4451	110.624	113.175
163.263	77.6431	98.6389	50.7741	216.223	108.24
232.226	70.6872	146.891	49.4582	319.897	106.266
294.021	63.3396	195.464	49.7872	419.399	101.989
350.542	57.9346	242.864	48.5854	516.332	99.3568
401.332	52.0597	291.331	49.6784	610.377	96.3959
447.002	46.8115	338.614	48.4657	702.496	94.4219
488.53	42.5658	382.922	45.4152	791.405	91.132
524.356	36.7222	427.102	45.2845	878.067	88.829
555.812	32.2416	470.014	43.985	962.483	86.526
580.847	25.6617	512.043	43.0793	1044.33	83.894
600.427	20.0688	553.886	42.8892	1122.33	79.9461
615.833	15.7918	593.461	40.5643	1200	79.6171
628.886	13.3792	631.882	39.3818	1275.11	76.9852
637.98	9.32155	671.014	40.1101	1348.29	75.0112
		707.403	37.2991	1417.3	70.7342
		744.986	38.5228	1487.59	72.0502
		780.187	36.0808	1554.36	68.4313
		815.337	36.0287	1619.51	66.7863
		849.697	35.2191	1683.71	65.7993
		882.561	33.6856	1746.62	64.4833
		914.571	32.8101	1806.32	61.1934
		945.792	32.0022		--
		976.927	31.9126
		1008.15	31.9994
		1037.91	30.5099
		1066.8	29.6097
		1095.69	29.6097
		1123.29	28.2937
		1149.96	27.3342
		1175.85	26.54
		1201.1	25.882
		1226.99	26.54
		1251.76	25.381
		1276.12	24.9708
		1300.15	24.6291
		1323.82	24.2699
		1347.97	24.7505
		1371.12	23.7234
		1393.55	22.9941
		1415.7	22.7007
		1438.16	23.0297
		1459.92	22.3014
		1480.53	21.1261
		1501.35	21.3436
		1521.68	20.8355
		1541.84	20.6592
		1561.33	19.9809
		1579.07	18.1827
		1598.35	19.7579
		1616.3	18.4057
		1634.54	18.6907
		1651.93	17.8279
		1670.55	19.0818
		1686.92	16.7788
		1703.93	17.4368
			--

## Sheet: 5h
w/o insulator		w/ insulator
Output voltage (V)	Output charge (nC)	Output voltage (V)	Output charge (nC)
0	201.2	0	630.2
81.7289	174.368	285.108	628.383
156.501	164.498	564.755	615.223
226.786	154.628	839.915	605.353
294.081	148.048	1110.59	595.483
362.871	151.338	1379.77	592.193
428.67	144.758	1647.45	588.903
488.488	131.598	1903.17	562.583
551.296	138.178	2160.39	565.873
609.618	128.308	2413.12	556.004
666.445	125.019	2655.38	532.974
723.271	125.019	2900.63	539.554
780.098	125.019	3135.41	516.524
833.934	118.439	3370.19	516.524
884.778	111.859	3596.01	496.784
937.119	115.149	3817.33	486.914
984.973	105.279	4032.67	473.755
1032.83	105.279	4242.03	460.595
1076.19	95.4089	4445.41	447.435
1119.56	95.4089	4645.8	440.855
1159.94	88.829	4841.71	430.985
1191.34	69.0892	5030.13	414.535
		5214.07	404.665
		5393.52	394.796
		5566.99	381.636

## Sheet: 5i
Ref	Power density (W m-2 Hz-1)
32	0.276
33	1.2
34	0.389
35	0.79
36	1.3
This work	6.15
