# Supplementary material for: Spontaneously established reverse electric field to enhance the performance of triboelectric nanogenerators via improving Coulombic efficiency
Source: Nat Commun. 2024 May 16;15:4167. doi: 10.1038/s41467-024-48456-1 (PMC11099027; doi:10.1038/s41467-024-48456-1)
Supplement: Supplementary file 3 — Source Data [file 41467_2024_48456_MOESM3_ESM.zip › Source Data/Source Data Fig. S1.xlsx]

## Sheet: 1b
	w/ PMC	w/o PMC
Voltage (V)	Power (μW)	Power (μW)
0.73877	545.778	2.2163
1.11944	626.57	3.35831
1.93156	746.187	5.79469
2.93408	860.883	8.80224
4.37243	955.906	13.1173
7.24732	1050.47	21.742
10.9903	1207.88	32.971
15.3574	1179.25	46.0722
