# Supplementary material for: Spontaneously established reverse electric field to enhance the performance of triboelectric nanogenerators via improving Coulombic efficiency
Source: Nat Commun. 2024 May 16;15:4167. doi: 10.1038/s41467-024-48456-1 (PMC11099027; doi:10.1038/s41467-024-48456-1)
Supplement: Supplementary file 3 — Source Data [file 41467_2024_48456_MOESM3_ESM.zip › Source Data/Source Data Fig. S10.xlsx]

## Sheet: Sheet1
cycle	Normalized current
0	100
150	98.6842
335	97.8618
535	107.237
650	111.02
785	90.954
935	92.2697
1110	100.822
1290	97.5329
1500	97.8618
