# Supplementary material for: Spontaneously established reverse electric field to enhance the performance of triboelectric nanogenerators via improving Coulombic efficiency
Source: Nat Commun. 2024 May 16;15:4167. doi: 10.1038/s41467-024-48456-1 (PMC11099027; doi:10.1038/s41467-024-48456-1)
Supplement: Supplementary file 3 — Source Data [file 41467_2024_48456_MOESM3_ESM.zip › Source Data/Source Data Fig. S13.xlsx]

## Sheet: S13a
Time (s)	Output Voltage (V)
0	0.66161
0.001	0.98221
0.002	0.66167
0.003	1.3028
0.004	0.98217
0.005	0.66161
0.006	0.66169
0.007	0.98222
0.008	0.98222
0.009	0.98222
0.01	0.98236
0.011	1.30284
0.012	1.30236
0.013	0.34117
0.014	0.6618
0.015	0.98202
0.016	0.66161
0.017	0.66184
0.018	0.98246
0.019	1.30208
0.02	0.34127
0.021	0.66189
0.022	0.98252
0.023	1.30253
0.024	0.98222
0.025	0.98189
0.026	0.66196
0.027	0.98186
0.028	0.66199
0.029	0.98184
0.03	0.66161
0.031	0.66285
0.032	1.62217
0.033	0.66117
0.034	0.34145
0.035	0.66161
0.036	0.66161
0.037	0.66161
0.038	0.66212
0.039	0.98118
0.04	0.34207
0.041	0.98277
0.042	1.30172
0.043	0.66104
0.044	0.34159
0.045	0.66221
0.046	0.98222
0.047	0.98097
0.048	0.34164
0.049	0.66161
0.05	0.66228
0.051	0.98222
0.052	0.98084
0.053	0.34171
0.054	0.66089
0.055	0.34026
0.056	0.02263
0.057	0.98222
0.058	0.98145
0.059	0.66161
0.06	0.66081
0.061	0.34344
0.062	1.30118
0.063	0.66077
0.064	0.34271
0.065	0.98222
0.066	0.98222
0.067	0.98222
0.068	0.98313
0.069	1.30099
0.07	0.66255
0.071	0.98128
0.072	0.66161
0.073	0.66259
0.074	0.98222
0.075	0.98222
0.076	0.98121
0.077	0.66367
0.078	1.30075
0.079	0.66267
0.08	0.98222
0.081	0.98114
0.082	0.66271
0.083	0.98222
0.084	0.98222
0.085	0.97882
0.086	0.02498
0.087	1.30051
0.088	0.66279
0.089	0.97985
0.09	0.3422
0.091	0.66283
0.092	0.98345
0.093	1.3016
0.094	0.98222
0.095	0.98096
0.096	0.66161
0.097	0.66291
0.098	0.97961
0.099	0.341
0.1	0.34233
0.101	0.66296
0.102	0.98222
0.103	0.98222
0.104	0.98084
0.105	0.66161
0.106	0.66161
0.107	0.66447
0.108	1.3014
0.109	0.97931
0.11	0.34247
0.111	0.66161
0.112	0.66311
0.113	0.98222
0.114	0.98222
0.115	0.98222
0.116	0.98222
0.117	0.98066
0.118	0.66161
0.119	0.66161
0.12	0.66161
0.121	0.66323
0.122	0.98385
0.123	1.30119
0.124	0.98222
0.125	0.98389
0.126	1.29947
0.127	0.65992
0.128	0.34271
0.129	0.66334
0.13	0.98396
0.131	1.30109
0.132	0.98046
0.133	0.66694
0.134	1.61987
0.135	0.98042
0.136	0.66161
0.137	0.65978
0.138	0.341
0.139	0.34471
0.14	0.98035
0.141	0.6635
0.142	0.98412
0.143	1.30093
0.144	0.9803
0.145	0.66161
0.146	0.66356
0.147	0.98419
0.148	1.29888
0.149	0.6636
0.15	0.98222
0.151	0.98222
0.152	0.98019
0.153	0.6657
0.154	1.29872
0.155	0.66161
0.156	0.6637
0.157	0.97803
0.158	0.34311
0.159	0.66586
0.16	1.29856
0.161	0.66376
0.162	0.98439
0.163	1.30066
0.164	0.97784
0.165	0.341
0.166	0.34322
0.167	0.66384
0.168	0.97998
0.169	0.66387
0.17	0.98222
0.171	0.98222
0.172	0.97763
0.173	0.34331
0.174	0.65929
0.175	0.34567
0.176	0.97987
0.177	0.66398
0.178	0.9846
0.179	1.30045
0.18	0.98463
0.181	1.30042
0.182	0.98466
0.183	1.29795
0.184	0.66161
0.185	0.66408
0.186	0.98471
0.187	1.30034
0.188	0.97971
0.189	0.66414
0.19	0.98222
0.191	0.97712
0.192	0.34356
0.193	0.66419
0.194	0.98222
0.195	0.98222
0.196	0.98222
0.197	0.97959
0.198	0.66426
0.199	0.98488
0.2	1.30284
0.201	1.30284
0.202	1.29744
0.203	0.66432
0.204	0.98222
0.205	0.98222
0.206	0.97947
0.207	0.66161
0.208	0.66161
0.209	0.6644
0.21	0.97942
0.211	0.66161
0.212	0.66444
0.213	0.98222
0.214	0.97937
0.215	0.66448
0.216	0.98222
0.217	0.98222
0.218	0.97931
0.219	0.66161
0.22	0.65867
0.221	0.34395
0.222	0.66754
0.223	1.29688
0.224	0.6646
0.225	0.98222
0.226	0.97921
0.227	0.65858
0.228	0.341
0.229	0.341
0.23	0.34714
0.231	0.97914
0.232	0.66161
0.233	0.66784
0.234	1.29971
0.235	0.97908
0.236	0.66161
0.237	0.65845
0.238	0.34736
0.239	0.97903
0.24	0.66802
0.241	1.29962
0.242	0.97899
0.243	0.66161
0.244	0.66161
0.245	0.66488
0.246	0.97894
0.247	0.66161
0.248	0.66492
0.249	0.98555
0.25	1.2995
0.251	0.97887
0.252	0.66834
0.253	1.30284
0.254	1.29944
0.255	0.97882
0.256	0.66161
0.257	0.66161
0.258	0.66161
0.259	0.66507
0.26	0.98222
0.261	0.97874
0.262	0.67211
0.263	1.61642
0.264	0.9787
0.265	0.66161
0.266	0.66517
0.267	0.98579
0.268	1.29568
0.269	0.66521
0.27	0.98583
0.271	1.29922
0.272	0.97859
0.273	0.66526
0.274	0.98222
0.275	0.97855
0.276	0.6653
0.277	0.97852
0.278	0.66533
0.279	0.9785
0.28	0.66161
0.281	0.66537
0.282	0.97846
0.283	0.65783
0.284	0.34859
0.285	0.98222
0.286	0.98987
0.287	1.61578
0.288	0.98607
0.289	1.30284
0.29	1.29122
0.291	0.34489
0.292	0.66161
0.293	0.6577
0.294	0.341
0.295	0.34494
0.296	0.66161
0.297	0.66558
0.298	0.98222
0.299	0.98222
0.3	0.98222
0.301	0.9782
0.302	0.66161
0.303	0.66161
0.304	0.66161
0.305	0.66569
0.306	0.98222
0.307	0.97812
0.308	0.66984
0.309	1.29871
0.31	0.98222
0.311	0.97391
0.312	0.34517
0.313	0.66579
0.314	0.98222
0.315	0.98222
0.316	0.98222
0.317	0.97799
0.318	0.66586
0.319	0.97796
0.32	0.66161
0.321	0.66161
0.322	0.66161
0.323	0.66593
0.324	0.9779
0.325	0.66161
0.326	0.66597
0.327	0.98222
0.328	0.98222
0.329	0.97343
0.33	0.34541
0.331	0.66603
0.332	0.98666
0.333	1.29394
0.334	0.67054
0.335	1.29836
0.336	0.98222
0.337	0.98222
0.338	0.98674
0.339	1.29378
0.34	0.66161
0.341	0.66617
0.342	0.98222
0.343	0.98222
0.344	0.97763
0.345	0.66622
0.346	0.98222
0.347	0.97759
0.348	0.65696
0.349	0.35032
0.35	0.98222
0.351	0.98222
0.352	0.98222
0.353	0.98222
0.354	0.98222
0.355	0.98697
0.356	1.29333
0.357	0.66161
0.358	0.66161
0.359	0.66161
0.36	0.6568
0.361	0.35547
0.362	1.298
0.363	0.97737
0.364	0.67134
0.365	1.29796
0.366	0.97733
0.367	0.65671
0.368	0.34591
0.369	0.66161
0.37	0.66161
0.371	0.66657
0.372	0.99216
0.373	1.61847
0.374	1.28785
0.375	0.341
0.376	0.34602
0.377	0.66161
0.378	0.66161
0.379	0.66161
0.38	0.66161
0.381	0.67688
0.382	1.61324
0.383	0.97711
0.384	0.66674
0.385	0.97708
0.386	0.65645
0.387	0.341
0.388	0.35136
0.389	0.98222
0.39	0.97701
0.391	0.67728
0.392	1.61821
0.393	1.29234
0.394	0.66161
0.395	0.66161
0.396	0.65632
0.397	0.35161
0.398	0.98222
0.399	0.97689
0.4	0.66696
0.401	0.98758
0.402	1.30284
0.403	1.28669
0.404	0.3464
0.405	0.66161
0.406	0.66704
0.407	0.97679
0.408	0.68886
0.409	2.23736
0.41	0.66709
0.411	0.97124
0.412	0.341
0.413	0.34652
0.414	0.66161
0.415	0.66716
0.416	0.98222
0.417	0.97665
0.418	0.6672
0.419	0.98222
0.42	0.98222
0.421	0.9766
0.422	0.66161
0.423	0.65596
0.424	0.35233
0.425	0.98222
0.426	0.98222
0.427	0.98793
0.428	1.2914
0.429	0.67307
0.43	1.29709
0.431	0.97071
0.432	0.341
0.433	0.35257
0.434	0.98222
0.435	0.98222
0.436	0.9764
0.437	0.66161
0.438	0.66746
0.439	0.98222
0.44	0.97635
0.441	0.65572
0.442	0.341
0.443	0.35875
0.444	1.29097
0.445	0.67945
0.446	1.60558
0.447	0.66161
0.448	0.67358
0.449	1.29084
0.45	0.66161
0.451	0.66764
0.452	0.98222
0.453	0.98222
0.454	0.98222
0.455	0.98222
0.456	0.98222
0.457	0.98222
0.458	0.98222
0.459	0.96996
0.46	0.341
0.461	0.33484
0.462	0.04507
0.463	1.29665
0.464	0.97603
0.465	0.67404
0.466	1.29661
0.467	0.98222
0.468	0.97597
0.469	0.64908
0.47	0.03922
0.471	0.97593
0.472	0.66161
0.473	0.66793
0.474	0.98222
0.475	0.98857
0.476	1.29648
0.477	0.97585
0.478	0.66161
0.479	0.66161
0.48	0.6552
0.481	0.35385
0.482	0.96935
0.483	0.34745
0.484	0.66808
0.485	0.98222
0.486	0.98872
0.487	1.29633
0.488	0.94963
0.489	-0.61431
0.49	-0.2675
0.491	1.29628
0.492	0.9888
0.493	1.28967
0.494	0.65501
0.495	0.34761
0.496	0.66161
0.497	0.66825
0.498	0.97557
0.499	0.66828
0.5	0.98222
0.501	1.0023
0.502	1.93065
0.503	1.29612
0.504	0.98896
0.505	1.30284
0.506	1.29608
0.507	0.989
0.508	1.28926
0.509	0.66161
0.51	0.66161
0.511	0.66161
0.512	0.65477
0.513	0.3547
0.514	0.98222
0.515	0.9891
0.516	1.29594
0.517	0.98222
0.518	0.98222
0.519	0.98916
0.52	1.30978
0.521	1.60953
0.522	0.98222
0.523	0.97524
0.524	0.66161
0.525	0.66161
0.526	0.66161
0.527	0.66161
0.528	0.66161
0.529	0.66161
0.53	0.66161
0.531	0.66871
0.532	0.98933
0.533	1.29572
0.534	0.97509
0.535	0.65446
0.536	0.33384
0.537	0.03473
0.538	0.6688
0.539	0.98222
0.54	0.97501
0.541	0.68329
0.542	1.60897
0.543	0.97497
0.544	0.66161
0.545	0.68345
0.546	1.60157
0.547	0.647
0.548	0.03503
0.549	0.66161
0.55	0.66896
0.551	0.97486
0.552	0.66899
0.553	0.98961
0.554	1.29544
0.555	0.97481
0.556	0.66904
0.557	0.98222
0.558	0.98222
0.559	0.98222
0.56	0.98971
0.561	1.28785
0.562	0.66161
0.563	0.66161
0.564	0.66161
0.565	0.66916
0.566	0.99735
0.567	1.6083
0.568	0.9974
0.569	1.63865
0.57	2.25706
0.571	1.92118
0.572	0.97458
0.573	0.66927
0.574	0.98222
0.575	0.98222
0.576	0.97453
0.577	0.66932
0.578	0.98995
0.579	1.30284
0.58	1.28734
0.581	0.66161
0.582	0.66939
0.583	0.99001
0.584	1.28723
0.585	0.6538
0.586	0.34883
0.587	0.65377
0.588	0.35671
0.589	0.99009
0.59	1.28707
0.591	0.66951
0.592	0.97432
0.593	0.66161
0.594	0.66161
0.595	0.66161
0.596	0.6855
0.597	1.61548
0.598	1.29485
0.599	0.95022
0.6	-0.31626
0.601	-0.89328
0.602	0.99027
0.603	1.30284
0.604	1.2867
0.605	0.66161
0.606	0.6778
0.607	1.30284
0.608	1.27847
0.609	0.32473
0.61	-0.31653
0.611	-0.90064
0.612	0.65344
0.613	0.34919
0.614	0.66981
0.615	0.97401
0.616	0.66984
0.617	0.97398
0.618	0.66161
0.619	0.66161
0.62	0.67818
0.621	1.29454
0.622	0.97391
0.623	0.66993
0.624	0.96555
0.625	0.34935
0.626	0.66161
0.627	0.68674
0.628	1.60667
0.629	0.97382
0.63	0.66161
0.631	0.66161
0.632	0.67005
0.633	0.98222
0.634	0.99069
0.635	1.29435
0.636	0.99072
0.637	1.27731
0.638	0.34952
0.639	0.66161
0.64	0.65306
0.641	0.34956
0.642	0.67019
0.643	0.98222
0.644	0.98222
0.645	0.98222
0.646	0.99085
0.647	1.29419
0.648	0.9476
0.649	-0.29156
0.65	0.04644
0.651	0.97353
0.652	0.67032
0.653	0.96478
0.654	0.35847
0.655	0.96472
0.656	0.35853
0.657	0.97345
0.658	0.6704
0.659	0.98222
0.66	0.99104
0.661	1.30284
0.662	1.29399
0.663	0.96451
0.664	0.341
0.665	0.35877
0.666	0.97333
0.667	0.67943
0.668	1.28499
0.669	0.67055
0.67	1.00013
0.671	1.61449
0.672	1.29386
0.673	0.97323
0.674	0.65261
0.675	0.35002
0.676	0.66161
0.677	0.66161
0.678	0.65255
0.679	0.38635
0.68	1.94406
0.681	1.91677
0.682	0.98222
0.683	0.99135
0.684	1.28456
0.685	0.67991
0.686	1.30284
0.687	1.28448
0.688	0.6708
0.689	1.00063
0.69	1.63267
0.691	1.89791
0.692	0.37798
0.693	1.60493
0.694	0.97295
0.695	0.66161
0.696	0.67091
0.697	0.97291
0.698	0.68026
0.699	1.30284
0.7	1.30284
0.701	1.28411
0.702	0.64286
0.703	0.03917
0.704	0.67102
0.705	0.99164
0.706	1.29341
0.707	0.97278
0.708	0.68053
0.709	1.31231
0.71	1.61397
0.711	1.30284
0.712	1.28381
0.713	0.67114
0.714	0.97269
0.715	0.68072
0.716	1.29327
0.717	1.00138
0.718	1.5659
0.719	-0.30023
0.72	-0.26175
0.721	0.97259
0.722	0.66161
0.723	0.66161
0.724	0.68096
0.725	1.29315
0.726	0.97253
0.727	0.66161
0.728	0.68106
0.729	1.31258
0.73	1.54543
0.731	-0.91216
0.732	0.0595
0.733	1.29305
0.734	0.99203
0.735	1.27338
0.736	0.35083
0.737	0.67146
0.738	0.98222
0.739	0.96248
0.74	0.35088
0.741	0.67151
0.742	0.95249
0.743	0.03031
0.744	0.35094
0.745	0.67156
0.746	0.97226
0.747	0.67159
0.748	0.97223
0.749	0.67162
0.75	0.9722
0.751	0.67164
0.752	0.97218
0.753	0.67167
0.754	0.98222
0.755	0.97214
0.756	0.69191
0.757	1.59311
0.758	0.71224
0.759	2.22412
0.76	0.95176
0.761	0.05088
0.762	0.9924
0.763	1.28245
0.764	0.67182
0.765	0.98222
0.766	0.97199
0.767	0.68211
0.768	1.29258
0.769	0.94113
0.77	-0.28994
0.771	0.10279
0.772	2.49247
0.773	-0.27957
0.774	0.37202
0.775	1.29248
0.776	0.99259
0.777	1.29246
0.778	0.98222
0.779	0.99263
0.78	1.282
0.781	0.67205
0.782	0.98222
0.783	0.98222
0.784	0.98222
0.785	0.97174
0.786	0.68261
0.787	1.31335
0.788	1.6024
0.789	0.97168
0.79	0.66161
0.791	0.65104
0.792	0.35158
0.793	0.67221
0.794	0.99283
0.795	1.30284
0.796	1.30284
0.797	1.26025
0.798	0.14832
0.799	3.75033
0.8	0.38375
0.801	1.59135
0.802	0.66161
0.803	0.66161
0.804	0.66161
0.805	0.66161
0.806	0.67238
0.807	0.99301
0.808	1.29204
0.809	0.98222
0.81	0.99305
0.811	1.31367
0.812	1.60176
0.813	0.97136
0.814	0.66161
0.815	0.66161
0.816	0.67251
0.817	0.97131
0.818	0.67254
0.819	0.99317
0.82	1.30284
0.821	1.31381
0.822	1.59051
0.823	0.67261
0.824	0.99323
0.825	1.31386
0.826	1.61242
0.827	1.28074
0.828	0.66161
0.829	0.68376
0.83	1.29175
0.831	0.98222
0.832	1.00445
0.833	1.61232
0.834	1.2917
0.835	0.98222
0.836	0.97106
0.837	0.73988
0.838	2.83873
0.839	0.99343
0.84	1.24673
0.841	-0.26652
0.842	0.66161
0.843	0.67287
0.844	0.9935
0.845	1.30284
0.846	1.28023
0.847	0.67293
0.848	1.00488
0.849	1.57808
0.85	0.42049
0.851	2.44886
0.852	-1.12548
0.853	2.52831
0.854	0.99363
0.855	1.29142
0.856	0.97079
0.857	0.68451
0.858	1.30284
0.859	1.26841
0.86	0.37547
0.861	1.26833
0.862	0.35251
0.863	0.68467
0.864	1.2913
0.865	0.98222
0.866	0.99379
0.867	1.29126
0.868	0.99382
0.869	1.30284
0.87	1.26797
0.871	0.35263
0.872	0.67326
0.873	0.99389
0.874	1.30284
0.875	1.29115
0.876	0.98222
0.877	1.02909
0.878	2.17084
0.879	-0.22977
0.88	1.58818
0.881	0.68515
0.882	1.29106
0.883	0.97043
0.884	0.67342
0.885	0.9704
0.886	0.68528
0.887	1.29099
0.888	0.94663
0.889	0.06789
0.89	1.26717
0.891	0.341
0.892	0.32908
0.893	0.05618
0.894	0.98222
0.895	1.00614
0.896	1.61148
0.897	1.27887
0.898	0.66161
0.899	0.69764
0.9	1.61143
0.901	1.2908
0.902	0.97017
0.903	0.64955
0.904	0.36515
0.905	0.98222
0.906	0.99433
0.907	1.33919
0.908	2.21616
0.909	0.98222
0.91	0.99438
0.911	1.29067
0.912	0.97004
0.913	0.66161
0.914	0.66161
0.915	0.66161
0.916	0.69832
0.917	1.50094
0.918	-1.44778
0.919	1.85812
0.92	-0.2019
0.921	2.19085
0.922	0.36563
0.923	0.98222
0.924	0.98222
0.925	0.95751
0.926	0.341
0.927	0.35338
0.928	0.68641
0.929	1.34007
0.93	2.10316
0.931	-1.72917
0.932	2.49813
0.933	0.35346
0.934	0.66161
0.935	0.6741
0.936	0.96972
0.937	0.66161
0.938	0.68667
0.939	1.29029
0.94	0.96967
0.941	0.72447
0.942	2.20175
0.943	0.63642
0.944	0.04561
0.945	0.66161
0.946	0.63634
0.947	0.05834
0.948	0.98222
0.949	0.98222
0.95	0.96953
0.951	0.66161
0.952	0.63618
0.953	0.04585
0.954	0.63612
0.955	0.00763
0.956	-0.27469
0.957	0.341
0.958	0.39219
0.959	1.5722
0.96	0.2897
0.961	-0.87726
0.962	0.66161
0.963	0.68734
0.964	1.28996
0.965	0.95644
0.966	0.3539
0.967	0.67453
0.968	0.99516
0.969	1.25106
0.97	0.05926
0.971	0.94331
0.972	0.08531
0.973	1.57146
0.974	0.35401
0.975	0.67464
0.976	0.98222
0.977	0.95612
0.978	0.36713
0.979	0.96915
0.98	0.64852
0.981	0.3541
0.982	0.62225
0.983	-0.26083
0.984	0.66161
0.985	0.67477
0.986	0.95588
0.987	0.28825
0.988	-0.87546
0.989	0.66161
0.99	0.64839
0.991	0.32776
0.992	0.04689
0.993	0.63508
0.994	0.06022
0.995	0.95564
0.996	0.3543
0.997	0.71489
0.998	1.86407
0.999	0.08712
1	1.54329
1.001	-0.24674
1.002	0.98222
1.003	0.98222
1.004	0.9554
1.005	0.341
1.006	0.35444
1.007	0.67506
1.008	0.91489
1.009	-0.60736
1.01	-0.19228
1.011	2.14312
1.012	-0.5262
1.013	1.60992
1.014	1.28929
1.015	0.96866
1.016	0.66161
1.017	0.64803
1.018	0.3546
1.019	0.66161
1.02	0.64799
1.021	0.31372
1.022	-0.27292
1.023	0.36833
1.024	0.95486
1.025	0.36838
1.026	1.00964
1.027	1.60973
1.028	1.2891
1.029	0.96848
1.03	0.64785
1.031	0.341
1.032	0.341
1.033	0.3686
1.034	0.96841
1.035	0.67544
1.036	0.99606
1.037	1.27513
1.038	0.62001
1.039	-0.23083
1.04	1.34452
1.041	2.19514
1.042	0.66161
1.043	0.63374
1.044	0.04828
1.045	0.66161
1.046	0.67559
1.047	0.98222
1.048	0.94022
1.049	0.09046
1.05	1.56734
1.051	0.35504
1.052	0.6335
1.053	0.03445
1.054	0.35508
1.055	0.64752
1.056	0.35511
1.057	0.66161
1.058	0.66161
1.059	0.66161
1.06	0.67577
1.061	0.9964
1.062	1.28865
1.063	0.98222
1.064	0.96801
1.065	0.67584
1.066	0.95374
1.067	0.39802
1.068	1.59491
1.069	0.98222
1.07	0.99652
1.071	1.28853
1.072	0.98222
1.073	0.98222
1.074	0.99657
1.075	1.3172
1.076	1.62345
1.077	1.58029
1.078	0.74802
1.079	2.48439
1.08	0.41314
1.081	1.91518
1.082	1.30284
1.083	1.30284
1.084	1.31732
1.085	1.62345
1.086	1.65247
1.087	2.25016
1.088	2.01674
1.089	3.50348
1.09	2.49792
1.091	0.73449
1.092	2.25009
1.093	1.95867
1.094	2.26468
1.095	2.26468
1.096	2.27932
1.097	2.58529
1.098	2.57062
1.099	2.29404
1.1	2.9059
1.101	2.95003
1.102	3.8383
1.103	3.19705
1.104	2.60004
1.105	3.00924
1.106	5.10587
1.107	4.21793
1.108	4.87399
1.109	5.76179
1.11	5.1502
1.111	5.16504
1.112	5.48567
1.113	5.79142
1.114	5.77654
1.115	5.47081
1.116	5.47081
1.117	5.48573
1.118	5.80636
1.119	6.12699
1.12	6.35784
1.121	4.90446
1.122	6.43265
1.123	6.44765
1.124	6.73825
1.125	6.46271
1.126	7.20926
1.127	9.89917
1.128	8.66187
1.129	8.34125
1.13	8.1112
1.131	9.63878
1.132	9.62366
1.133	9.3333
1.134	9.65393
1.135	9.97456
1.136	10.28
1.137	10.3104
1.138	10.9212
1.139	10.9365
1.14	11.2571
1.141	11.532
1.142	10.9212
1.143	10.967
1.144	11.8678
1.145	11.8072
1.146	16.5085
1.147	12.8143
1.148	12.219
1.149	12.5396
1.15	12.8756
1.151	13.4861
1.152	13.4554
1.153	12.8911
1.154	13.8376
1.155	14.4171
1.156	13.8067
1.157	13.8531
1.158	14.7222
1.159	13.8687
1.16	15.0892
1.161	15.0737
1.162	14.7841
1.163	15.1047
1.164	15.4254
1.165	15.6993
1.166	15.1515
1.167	16.3717
1.168	16.3405
1.169	15.7461
1.17	16.0979
1.171	17.0129
1.172	17.0129
1.173	17.0286
1.174	17.3492
1.175	17.6384
1.176	17.3492
1.177	17.6856
1.178	18.3111
1.179	18.6317
1.18	18.9366
1.181	18.905
1.182	18.3269
1.183	18.9366
1.184	18.9682
1.185	19.6094
1.186	20.219
1.187	20.2032
1.188	19.8984
1.189	19.8984
1.19	19.9461
1.191	20.8921
1.192	21.5015
1.193	21.4855
1.194	21.2128
1.195	21.8061
1.196	21.5334
1.197	22.1107
1.198	21.5815
1.199	23.1045
1.2	23.1366
1.201	23.7137
1.202	23.1688
1.203	24.3548
1.204	23.7779
1.205	24.3709
1.206	24.0503
1.207	23.7619
1.208	24.0825
1.209	24.4677
1.21	25.9577
1.211	25.4135
1.212	26.5989
1.213	26.0225
1.214	26.5988
1.215	26.0063
1.216	26.3107
1.217	26.3107
1.218	26.3595
1.219	27.3214
1.22	28.2669
1.221	28.8593
1.222	28.5713
1.223	28.8756
1.224	28.8756
1.225	28.8592
1.226	28.5877
1.227	29.2945
1.228	31.1035
1.229	30.7993
1.23	30.8157
1.231	31.1034
1.232	30.8157
1.233	31.1528
1.234	31.7611
1.235	31.7611
1.236	31.7776
1.237	32.1313
1.238	33.0932
1.239	34.0219
1.24	34.3426
1.241	34.63
1.242	34.3426
1.243	34.713
1.244	35.9124
1.245	35.6251
1.246	35.9457
1.247	36.2497
1.248	36.3164
1.249	37.5655
1.25	38.19
1.251	38.4605
1.252	37.8695
1.253	38.1734
1.254	38.2069
1.255	38.8817
1.256	40.097
1.257	40.1138
1.258	40.3672
1.259	39.5063
1.26	40.4345
1.261	40.7888
1.262	41.7001
1.263	41.7001
1.264	41.7339
1.265	42.3413
1.266	42.3244
1.267	42.0546
1.268	42.7636
1.269	44.5348
1.27	43.6577
1.271	44.299
1.272	44.8892
1.273	44.5856
1.274	44.6537
1.275	45.8851
1.276	46.1887
1.277	46.2569
1.278	47.4541
1.279	47.1676
1.28	47.5224
1.281	48.4159
1.282	48.1124
1.283	48.1638
1.284	49.0914
1.285	49.4291
1.286	50.036
1.287	50.0704
1.288	50.6773
1.289	50.6945
1.29	51.0496
1.291	51.9425
1.292	51.7254
1.293	53.2249
1.294	52.9561
1.295	53.5974
1.296	54.1867
1.297	54.1606
1.298	58.7704
1.299	54.5593
1.3	55.1658
1.301	55.2006
1.302	55.8245
1.303	56.1799
1.304	57.0721
1.305	56.8038
1.306	57.445
1.307	58.0339
1.308	57.7482
1.309	58.0689
1.31	58.407
1.311	59.0482
1.312	59.707
1.313	60.6163
1.314	60.5812
1.315	59.9751
1.316	60.0278
1.317	60.9545
1.318	61.2751
1.319	61.631
1.32	62.54
1.321	62.5223
1.322	62.237
1.323	62.5753
1.324	63.2519
1.325	64.3751
1.326	62.9137
1.327	63.8401
1.328	64.1608
1.329	64.4636
1.33	64.4814
1.331	64.8198
1.332	65.4255
1.333	65.4433
1.334	65.7817
1.335	66.3338
1.336	65.4612
1.337	66.1381
1.338	67.3492
1.339	67.3313
1.34	67.0644
1.341	67.6877
1.342	68.0083
1.343	68.311
1.344	68.329
1.345	68.6676
1.346	69.2549
1.347	68.9882
1.348	69.6115
1.349	69.9141
1.35	69.9141
1.351	69.9321
1.352	70.2347
1.353	70.2708
1.354	70.9121
1.355	71.5171
1.356	71.5352
1.357	71.8377
1.358	71.874
1.359	72.5153
1.36	73.1384
1.361	73.4226
1.362	73.1202
1.363	73.1384
1.364	73.4772
1.365	74.1185
1.366	74.6685
1.367	73.8162
1.368	74.7781
1.369	75.6485
1.37	75.0439
1.371	75.0805
1.372	75.7034
1.373	76.0424
1.374	76.6469
1.375	76.6653
1.376	76.9676
1.377	77.0043
1.378	77.6088
1.379	77.6272
1.38	77.9294
1.381	78.0032
1.382	79.1934
1.383	78.8912
1.384	78.9282
1.385	79.551
1.386	79.8345
1.387	79.551
1.388	79.816
1.389	79.2861
1.39	80.4943
1.391	80.4943
1.392	80.5315
1.393	81.1355
1.394	81.1355
1.395	81.1542
1.396	81.4561
1.397	81.4748
1.398	81.7768
1.399	81.8141
1.4	82.3806
1.401	81.8142
1.402	82.3992
1.403	82.1349
1.404	82.7574
1.405	83.0592
1.406	83.0592
1.407	83.078
1.408	83.4363
1.409	84.304
1.41	83.7381
1.411	84.3417
1.412	84.3794
1.413	84.964
1.414	84.6623
1.415	84.6812
1.416	85.0018
1.417	85.3035
1.418	85.3035
1.419	85.3414
1.42	85.9637
1.421	86.2274
1.422	85.6621
1.423	86.3224
1.424	87.2082
1.425	86.8875
1.426	86.605
1.427	86.9447
1.428	87.5287
1.429	87.2463
1.43	87.5669
1.431	87.8875
1.432	88.2464
1.433	89.1126
1.434	88.5096
1.435	88.5288
1.436	88.8494
1.437	89.1701
1.438	89.4523
1.439	89.1893
1.44	89.7728
1.441	89.5485
1.442	90.7154
1.443	90.1513
1.444	90.7732
1.445	91.1131
1.446	91.6964
1.447	91.3951
1.448	91.3951
1.449	91.4145
1.45	91.7351
1.451	92.017
1.452	91.7545
1.453	92.3764
1.454	92.7359
1.455	93.62
1.456	93.2994
1.457	93.0177
1.458	93.3578
1.459	93.9795
1.46	94.3002
1.461	94.5622
1.462	93.9991
1.463	94.6013
1.464	94.6404
1.465	95.2621
1.466	95.6023
1.467	96.2043
1.468	96.224
1.469	96.4857
1.47	95.9623
1.471	97.1465
1.472	96.8652
1.473	97.1859
1.474	97.5459
1.475	98.4289
1.476	98.128
1.477	98.1675
1.478	98.8482
1.479	100.052
1.48	100.052
1.481	100.032
1.482	99.7707
1.483	100.392
1.484	100.733
1.485	101.354
1.486	101.675
1.487	101.975
1.488	101.995
1.489	102.336
1.49	102.937
1.491	102.957
1.492	103.278
1.493	103.578
1.494	103.638
1.495	104.54
1.496	104.56
1.497	104.901
1.498	105.502
1.499	105.522
1.5	105.803
1.501	105.602
1.502	107.085
1.503	106.825
1.504	107.426
1.505	107.406
1.506	107.125
1.507	107.506
1.508	108.728
1.509	109.049
1.51	109.309
1.511	108.728
1.512	109.11
1.513	110.311
1.514	110.311
1.515	110.291
1.516	110.031
1.517	110.612
1.518	110.433
1.519	112.194
1.52	111.634
1.521	112.255
1.522	112.556
1.523	112.576
1.524	112.917
1.525	113.517
1.526	113.558
1.527	114.179
1.528	114.52
1.529	115.141
1.53	115.462
1.531	115.782
1.532	116.082
1.533	116.123
1.534	116.724
1.535	116.765
1.536	117.344
1.537	117.085
1.538	117.685
1.539	117.727
1.54	118.347
1.541	118.688
1.542	119.309
1.543	119.63
1.544	119.909
1.545	119.65
1.546	120.25
1.547	120.292
1.548	120.83
1.549	119.971
1.55	120.612
1.551	121.254
1.552	121.853
1.553	121.916
1.554	122.836
1.555	123.136
1.556	123.157
1.557	123.456
1.558	123.519
1.559	124.418
1.56	124.46
1.561	125.06
1.562	125.06
1.563	125.08
1.564	125.422
1.565	126.042
1.566	126.321
1.567	126.084
1.568	126.962
1.569	126.663
1.57	126.684
1.571	127.004
1.572	127.388
1.573	128.565
1.574	128.266
1.575	128.308
1.576	128.886
1.577	128.628
1.578	129.249
1.579	129.59
1.58	130.168
1.581	129.869
1.582	129.89
1.583	130.253
1.584	131.13
1.585	130.852
1.586	131.172
1.587	131.493
1.588	131.856
1.589	132.712
1.59	132.134
1.591	132.476
1.592	133.096
1.593	133.374
1.594	133.117
1.595	133.695
1.596	133.459
1.597	134.336
1.598	134.037
1.599	134.058
1.6	134.4
1.601	135.063
1.602	135.918
1.603	135.341
1.604	135.64
1.605	135.661
1.606	135.982
1.607	136.26
1.608	136.003
1.609	136.623
1.61	136.965
1.611	137.542
1.612	137.286
1.613	137.884
1.614	137.862
1.615	137.607
1.616	138.205
1.617	138.161
1.618	137.628
1.619	138.59
1.62	139.422
1.621	138.525
1.622	138.59
1.623	139.509
1.624	139.786
1.625	139.509
1.626	139.873
1.627	140.77
1.628	140.791
1.629	141.221
1.63	142.883
1.631	141.068
1.632	140.77
1.633	140.791
1.634	141.112
1.635	141.433
1.636	141.753
1.637	142.03
1.638	141.797
1.639	142.737
1.64	143.313
1.641	143.058
1.642	143.655
1.643	143.655
1.644	143.655
1.645	143.655
1.646	143.699
1.647	144.318
1.648	144.617
1.649	144.683
1.65	145.557
1.651	145.258
1.652	145.258
1.653	145.28
1.654	145.579
1.655	145.601
1.656	145.922
1.657	146.22
1.658	146.22
1.659	146.264
1.66	146.994
1.661	148.652
1.662	146.861
1.663	146.883
1.664	147.204
1.665	147.547
1.666	148.121
1.667	147.823
1.668	147.712
1.669	146.421
1.67	149.217
1.671	150.597
1.672	149.083
1.673	148.763
1.674	148.487
1.675	148.807
1.676	149.083
1.677	148.807
1.678	149.15
1.679	149.747
1.68	149.792
1.681	150.321
1.682	149.494
1.683	150.388
1.684	150.388
1.685	150.456
1.686	151.327
1.687	151.029
1.688	151.052
1.689	151.372
1.69	151.625
1.691	151.052
1.692	151.395
1.693	151.991
1.694	151.991
1.695	152.014
1.696	152.334
1.697	152.678
1.698	153.16
1.699	151.92
1.7	155.061
1.701	153.251
1.702	153.021
1.703	153.915
1.704	153.937
1.705	154.258
1.706	154.51
1.707	153.938
1.708	154.235
1.709	154.19
1.71	153.777
1.711	156.022
1.712	154.304
1.713	155.197
1.714	155.22
1.715	155.495
1.716	155.22
1.717	155.541
1.718	155.861
1.719	156.182
1.72	156.457
1.721	156.182
1.722	156.48
1.723	156.48
1.724	156.526
1.725	157.167
1.726	157.716
1.727	157.121
1.728	157.121
1.729	157.167
1.73	157.785
1.731	158.036
1.732	157.465
1.733	157.808
1.734	158.38
1.735	158.106
1.736	158.403
1.737	158.473
1.738	159.365
1.739	159.272
1.74	158.013
1.741	157.26
1.742	159.021
1.743	158.724
1.744	158.771
1.745	159.388
1.746	159.686
1.747	159.709
1.748	160.1
1.749	161.265
1.75	160.688
1.751	157.378
1.752	160.624
1.753	160.28
1.754	159.709
1.755	160.006
1.756	160.053
1.757	160.648
1.758	160.671
1.759	160.992
1.76	161.265
1.761	161.015
1.762	161.609
1.763	161.633
1.764	161.906
1.765	161.609
1.766	161.586
1.767	161.336
1.768	161.954
1.769	162.251
1.77	162.251
1.771	162.251
1.772	162.227
1.773	161.977
1.774	162.571
1.775	162.571
1.776	162.595
1.777	162.773
1.778	161.598
1.779	165.195
1.78	162.025
1.781	163.213
1.782	163.26
1.783	163.83
1.784	163.557
1.785	163.878
1.786	164.174
1.787	164.198
1.788	164.495
1.789	164.614
1.79	165.907
1.791	163.725
1.792	165.859
1.793	163.012
1.794	164.519
1.795	164.792
1.796	164.519
1.797	164.768
1.798	164.246
1.799	165.112
1.8	164.864
1.801	165.409
1.802	164.816
1.803	164.816
1.804	164.816
1.805	164.84
1.806	165.184
1.807	165.777
1.808	165.729
1.809	165.185
1.81	165.777
1.811	165.826
1.812	166.37
1.813	165.802
1.814	166.074
1.815	165.826
1.816	166.37
1.817	165.826
1.818	166.346
1.819	165.53
1.82	166.516
1.821	167.579
1.822	166.147
1.823	166.764
1.824	167.035
1.825	166.739
1.826	166.739
1.827	166.764
1.828	166.987
1.829	166.147
1.83	166.886
1.831	168.516
1.832	166.813
1.833	167.726
1.834	168.022
1.835	167.997
1.836	167.75
1.837	168.342
1.838	168.318
1.839	168.071
1.84	168.638
1.841	168.342
1.842	168.392
1.843	168.959
1.844	168.663
1.845	168.688
1.846	168.959
1.847	168.688
1.848	168.959
1.849	168.712
1.85	169.304
1.851	169.255
1.852	168.688
1.853	168.984
1.854	169.008
1.855	169.304
1.856	169.329
1.857	169.774
1.858	171.275
1.859	168.196
1.86	170.216
1.861	169.625
1.862	169.625
1.863	169.625
1.864	169.625
1.865	169.65
1.866	169.896
1.867	169.379
1.868	170.266
1.869	170.216
1.87	169.775
1.871	171.323
1.872	168.888
1.873	171.498
1.874	170.882
1.875	170.612
1.876	170.907
1.877	170.907
1.878	170.882
1.879	170.587
1.88	170.612
1.881	170.932
1.882	171.178
1.883	170.612
1.884	170.958
1.885	171.498
1.886	170.932
1.887	171.203
1.888	170.983
1.889	171.869
1.89	171.844
1.891	171.523
1.892	171.278
1.893	171.818
1.894	171.278
1.895	171.894
1.896	172.114
1.897	171.228
1.898	171.431
1.899	173.666
1.9	172.139
1.901	171.599
1.902	172.24
1.903	172.755
1.904	171.894
1.905	172.215
1.906	172.485
1.907	172.215
1.908	172.587
1.909	173.345
1.91	171.844
1.911	171.727
1.912	173.614
1.913	171.625
1.914	172.561
1.915	173.1
1.916	172.536
1.917	172.831
1.918	172.831
1.919	172.831
1.92	172.831
1.921	172.882
1.922	173.472
1.923	173.446
1.924	173.177
1.925	173.498
1.926	173.818
1.927	174.036
1.928	173.126
1.929	172.882
1.93	173.472
1.931	173.472
1.932	173.472
1.933	173.498
1.934	173.793
1.935	173.793
1.936	173.767
1.937	173.394
1.938	172.692
1.939	174.573
1.94	172.588
1.941	173.498
1.942	173.767
1.943	173.472
1.944	173.55
1.945	174.434
1.946	174.408
1.947	174.087
1.948	173.845
1.949	174.434
1.95	174.278
1.951	172.719
1.952	174.893
1.953	172.909
1.954	173.819
1.955	174.113
1.956	174.139
1.957	174.434
1.958	174.434
1.959	174.408
1.96	174.113
1.961	174.113
1.962	174.14
1.963	174.434
1.964	174.408
1.965	174.14
1.966	174.434
1.967	174.434
1.968	174.46
1.969	174.728
1.97	174.434
1.971	174.434
1.972	174.434
1.973	174.434
1.974	174.434
1.975	174.46
1.976	174.755
1.977	174.834
1.978	175.505
1.979	173.231
1.98	174.166
1.981	174.728
1.982	174.407
1.983	174.14
1.984	174.487
1.985	175.049
1.986	174.755
1.987	174.755
1.988	174.728
1.989	174.567
1.99	175.984
1.991	175.21
1.992	173.338
1.993	175.316
1.994	174.434
1.995	174.461
1.996	174.755
1.997	174.755
1.998	174.755
[truncated: 22,001 more rows]

## Sheet: S13b
Time (s)	Output Voltage (V)
0	0.66161
0.001	0.6616
0.002	0.34102
0.003	0.66161
0.004	0.66161
0.005	0.66171
0.006	1.30267
0.007	0.34093
0.008	0.02061
0.009	0.98214
0.01	0.66114
0.011	-0.94094
0.012	0.66161
0.013	0.66161
0.014	0.66148
0.015	0.34114
0.016	0.66161
0.017	0.66145
0.018	0.341
0.019	0.34136
0.02	0.98166
0.021	0.02177
0.022	2.26447
0.023	1.94146
0.024	-1.90329
0.025	-1.90141
0.026	0.66161
0.027	0.66161
0.028	0.66161
0.029	0.66216
0.03	1.30199
0.031	0.34129
0.032	0.66131
0.033	0.33913
0.034	-1.57755
0.035	3.54383
0.036	0.341
0.037	0.341
0.038	0.341
0.039	0.34137
0.04	0.66123
0.041	0.34177
0.042	0.98183
0.043	0.66121
0.044	0.34141
0.045	0.66076
0.046	0.02125
0.047	0.66161
0.048	0.66071
0.049	0.02223
0.05	1.30284
0.051	1.29947
0.052	-0.939
0.053	0.66161
0.054	0.6611
0.055	0.34204
0.056	0.9817
0.057	0.66161
0.058	0.66161
0.059	0.65994
0.06	-0.29797
0.061	0.97532
0.062	-2.85344
0.063	3.54475
0.064	2.26287
0.065	1.30161
0.066	0.66161
0.067	0.66161
0.068	0.66161
0.069	0.66096
0.07	0.34166
0.071	0.66228
0.072	0.97951
0.073	-0.29541
0.074	1.93778
0.075	-0.93933
0.076	0.02182
0.077	0.66089
0.078	0.34173
0.079	0.66012
0.08	0.0234
0.081	1.30131
0.082	0.66084
0.083	0.34256
0.084	0.98064
0.085	0.341
0.086	0.34181
0.087	0.66079
0.088	0.341
0.089	0.34184
0.09	0.66501
0.091	1.94235
0.092	1.3011
0.093	0.66073
0.094	0.341
0.095	0.341
0.096	0.341
0.097	0.34283
0.098	0.98038
0.099	0.3438
0.1	1.30661
0.101	2.58148
0.102	1.29226
0.103	-2.2074
0.104	3.22554
0.105	2.89699
0.106	0.02138
0.107	0.341
0.108	0.34202
0.109	0.66058
0.11	0.34204
0.111	0.66161
0.112	0.66584
0.113	1.94833
0.114	3.21039
0.115	-1.57509
0.116	0.66161
0.117	0.66161
0.118	0.6605
0.119	0.34212
0.12	0.66274
0.121	0.98222
0.122	0.97992
0.123	0.34216
0.124	0.66044
0.125	0.34336
0.126	0.98222
0.127	0.98103
0.128	0.66282
0.129	0.98101
0.13	0.65916
0.131	0.03027
0.132	2.57658
0.133	0.34351
0.134	0.9797
0.135	0.34227
0.136	0.66161
0.137	0.65774
0.138	-0.29632
0.139	0.66554
0.14	1.61289
0.141	-0.92949
0.142	1.928
0.143	-1.90599
0.144	-2.53637
0.145	-0.61264
0.146	1.30284
0.147	1.29868
0.148	0.34519
0.149	1.30143
0.15	0.9794
0.151	0.34242
0.152	0.67165
0.153	2.87993
0.154	-2.8448
0.155	1.62491
0.156	1.93524
0.157	0.02187
0.158	0.34249
0.159	0.66161
0.16	0.6601
0.161	0.34403
0.162	0.9807
0.163	0.66007
0.164	0.34254
0.165	0.66161
0.166	0.66161
0.167	0.66161
0.168	0.66003
0.169	0.341
0.17	0.33779
0.171	-0.3099
0.172	-2.21255
0.173	0.02365
0.174	0.65997
0.175	0.34265
0.176	0.66161
0.177	0.66161
0.178	0.66161
0.179	0.65824
0.18	0.01869
0.181	-0.30194
0.182	-0.5951
0.183	4.16592
0.184	0.01344
0.185	-1.2516
0.186	0.65986
0.187	0.341
0.188	0.34277
0.189	0.65983
0.19	0.34279
0.191	0.66161
0.192	0.64351
0.193	-2.53178
0.194	-0.28559
0.195	2.24997
0.196	-0.29468
0.197	0.66161
0.198	0.66348
0.199	0.97659
0.2	0.02416
0.201	0.65972
0.202	0.341
0.203	0.34291
0.204	0.65969
0.205	0.33713
0.206	-0.29634
0.207	0.33709
0.208	-0.29827
0.209	0.02433
0.21	0.66161
0.211	0.65564
0.212	-0.29423
0.213	0.66161
0.214	0.66161
0.215	0.66161
0.216	0.65957
0.217	0.34509
0.218	0.97811
0.219	0.33893
0.22	0.04113
0.221	3.20359
0.222	-0.29395
0.223	0.68054
0.224	3.53023
0.225	0.97798
0.226	0.341
0.227	0.34314
0.228	0.65731
0.229	0.0247
0.23	0.66378
0.231	0.98005
0.232	0.65505
0.233	-0.27606
0.234	3.20224
0.235	-0.30244
0.236	-0.61194
0.237	0.66385
0.238	0.97774
0.239	0.34551
0.24	0.97996
0.241	0.66161
0.242	0.66161
0.243	0.66161
0.244	0.66161
0.245	0.6593
0.246	0.34332
0.247	0.65928
0.248	0.341
0.249	0.341
0.25	0.35279
0.251	1.95117
0.252	2.88927
0.253	0.66161
0.254	0.66161
0.255	0.6568
0.256	0.02521
0.257	0.65919
0.258	0.34586
0.259	0.98467
0.26	1.29548
0.261	0.341
0.262	0.3237
0.263	-1.88593
0.264	0.3634
0.265	3.20653
0.266	0.66161
0.267	0.65909
0.268	0.341
0.269	0.34607
0.27	0.97713
0.271	0.34611
0.272	1.00274
0.273	3.51881
0.274	0.01263
0.275	-0.92071
0.276	1.60783
0.277	-0.28978
0.278	0.97436
0.279	0.02302
0.28	0.341
0.281	0.341
0.282	0.34366
0.283	0.65894
0.284	0.34368
0.285	0.67236
0.286	1.92788
0.287	0.0285
0.288	0.97679
0.289	0.341
0.29	0.33553
0.291	-0.29748
0.292	0.02314
0.293	0.34376
0.294	0.66161
0.295	0.66161
0.296	0.66161
0.297	0.65881
0.298	0.34943
0.299	1.29438
0.3	0.32968
0.301	-0.92442
0.302	0.98507
0.303	1.27998
0.304	-1.26207
0.305	-1.24481
0.306	0.66161
0.307	0.65872
0.308	0.341
0.309	0.34391
0.31	0.65869
0.311	0.341
0.312	0.33511
0.313	-0.30908
0.314	-1.23246
0.315	1.93812
0.316	1.29688
0.317	0.66161
0.318	0.66161
0.319	0.6586
0.32	0.34402
0.321	0.66161
0.322	0.65858
0.323	0.34404
0.324	0.66467
0.325	0.97609
0.326	0.34715
0.327	0.98531
0.328	1.29047
0.329	0.0328
0.33	1.28728
0.331	-0.30647
0.332	-0.9258
0.333	0.66789
0.334	1.29339
0.335	0.34416
0.336	0.66161
0.337	0.65843
0.338	0.341
0.339	0.3378
0.34	0.03321
0.341	1.29641
0.342	0.67774
0.343	2.25174
0.344	0.96276
0.345	-0.92193
0.346	0.98222
0.347	0.97895
0.348	0.66161
0.349	0.66161
0.35	0.66821
0.351	1.29291
0.352	0.32772
0.353	-0.92148
0.354	0.97889
0.355	0.66161
0.356	0.66161
0.357	0.65825
0.358	0.34437
0.359	0.665
0.36	0.97543
0.361	0.341
0.362	0.341
0.363	0.341
0.364	0.34786
0.365	0.96501
0.366	-0.60704
0.367	0.66507
0.368	0.97181
0.369	0.03082
0.37	0.9892
0.371	1.60946
0.372	0.341
0.373	0.341
0.374	0.34805
0.375	0.97869
0.376	0.66161
0.377	0.65806
0.378	0.35169
0.379	1.29212
0.38	0.34816
0.381	0.97145
0.382	0.02399
0.383	0.35906
0.384	1.94769
0.385	2.24652
0.386	0.66525
0.387	0.97493
0.388	0.34466
0.389	0.66161
0.39	0.66529
0.391	0.97854
0.392	0.669
0.393	1.29913
0.394	0.97108
0.395	0.02411
0.396	0.34847
0.397	0.97848
0.398	0.65786
0.399	0.34476
0.4	0.66538
0.401	0.98601
0.402	1.28767
0.403	0.02799
0.404	0.66542
0.405	0.98222
0.406	0.9784
0.407	0.65777
0.408	0.35254
0.409	1.29512
0.41	0.66548
0.411	0.98998
0.412	1.6118
0.413	0.65772
0.414	0.3449
0.415	0.66944
0.416	1.29107
0.417	0.34493
0.418	0.66161
0.419	0.66951
0.42	1.29096
0.421	0.34894
0.422	0.97427
0.423	0.341
0.424	0.34899
0.425	0.97421
0.426	0.341
0.427	0.34905
0.428	0.97415
0.429	0.34909
0.43	0.98222
0.431	0.97003
0.432	0.04075
0.433	1.60712
0.434	0.34509
0.435	0.65341
0.436	0.02861
0.437	0.66573
0.438	0.97809
0.439	0.65747
0.44	0.34515
0.441	0.66161
0.442	0.65744
0.443	0.341
0.444	0.34937
0.445	0.98222
0.446	0.97381
0.447	0.34943
0.448	0.98645
0.449	1.29437
0.45	0.65737
0.451	0.3495
0.452	0.9737
0.453	0.341
0.454	0.341
0.455	0.34958
0.456	0.97362
0.457	0.341
0.458	0.34532
0.459	0.66594
0.46	0.96921
0.461	0.03343
0.462	0.98658
0.463	1.28101
0.464	-0.3046
0.465	-0.6033
0.466	0.66161
0.467	0.66161
0.468	0.66161
0.469	0.66161
0.47	0.66161
0.471	0.66605
0.472	0.97332
0.473	0.32762
0.474	-0.59402
0.475	1.28492
0.476	0.02936
0.477	0.65711
0.478	0.35452
0.479	1.2938
0.48	0.66614
0.481	0.97769
0.482	0.66161
0.483	0.67072
0.484	1.29371
0.485	0.65704
0.486	0.341
0.487	0.34559
0.488	0.66161
0.489	0.66161
0.49	0.67085
0.491	1.28895
0.492	0.341
0.493	0.34565
0.494	0.65695
0.495	0.341
0.496	0.341
0.497	0.34568
0.498	0.65692
0.499	0.35041
0.5	0.97751
0.501	0.65689
0.502	0.3552
0.503	1.31232
0.504	1.92981
0.505	0.98222
0.506	0.97745
0.507	0.66161
0.508	0.6664
0.509	0.97742
0.51	0.66642
0.511	0.98222
0.512	0.96774
0.513	0.03974
0.514	1.2883
0.515	0.341
0.516	0.34586
0.517	0.66649
0.518	0.98222
0.519	0.97733
0.52	0.66161
0.521	0.66652
0.522	0.98715
0.523	1.28804
0.524	0.34594
0.525	0.66161
0.526	0.66657
0.527	0.97229
0.528	0.34598
0.529	0.66161
0.53	0.66161
0.531	0.67163
0.532	1.28779
0.533	0.341
0.534	0.35107
0.535	0.97213
0.536	0.34605
0.537	0.65148
0.538	0.03053
0.539	0.66669
0.54	0.98222
0.541	0.97202
0.542	0.32566
0.543	-0.59012
0.544	1.30797
0.545	1.60803
0.546	0.66676
0.547	0.98738
0.548	1.28217
0.549	0.03074
0.55	0.65643
0.551	0.34619
0.552	0.66682
0.553	0.98744
0.554	1.28194
0.555	0.03085
0.556	0.65637
0.557	0.3515
0.558	0.97696
0.559	0.66161
0.56	0.65633
0.561	0.35158
0.562	0.97162
0.563	0.341
0.564	0.341
0.565	0.35165
0.566	0.97689
0.567	0.65626
0.568	0.34635
0.569	0.66161
0.57	0.65624
0.571	0.35177
0.572	0.97683
0.573	0.65621
0.574	0.341
0.575	0.34642
0.576	0.66704
0.577	0.9659
0.578	0.02584
0.579	0.341
0.58	0.341
0.581	0.341
0.582	0.32453
0.583	-0.60985
0.584	0.02039
0.585	0.03142
0.586	0.66161
0.587	0.66161
0.588	0.65607
0.589	0.341
0.59	0.34656
0.591	0.66161
0.592	0.66161
0.593	0.64484
0.594	-0.27782
0.595	0.97661
0.596	0.66161
0.597	0.65598
0.598	0.34664
0.599	0.65596
0.6	0.34666
0.601	0.66161
0.602	0.65593
0.603	0.33531
0.604	0.03178
0.605	0.66161
0.606	0.6559
0.607	0.35245
0.608	0.97649
0.609	0.66161
0.61	0.64435
0.611	-0.30023
0.612	-0.28869
0.613	0.341
0.614	0.35258
0.615	0.97642
0.616	0.66161
0.617	0.66161
0.618	0.66744
0.619	0.97639
0.62	0.64992
0.621	0.02039
0.622	0.04971
0.623	1.59995
0.624	0.32923
0.625	-0.27076
0.626	1.27923
0.627	0.0263
0.628	0.341
0.629	0.341
0.63	0.35288
0.631	0.97627
0.632	0.65565
0.633	0.341
0.634	0.35296
0.635	0.97025
0.636	0.347
0.637	0.66762
0.638	0.97019
0.639	0.35908
0.64	1.28473
0.641	0.341
0.642	0.341
0.643	0.35313
0.644	0.97615
0.645	0.65553
0.646	0.33491
0.647	0.03869
0.648	0.98222
0.649	0.9761
0.65	0.67387
0.651	1.29056
0.652	0.64931
0.653	0.03886
0.654	0.98222
0.655	0.97605
0.656	0.66161
0.657	0.66781
0.658	0.97602
0.659	0.66783
0.66	0.976
0.661	0.64915
0.662	0.03911
0.663	0.98222
0.664	0.97596
0.665	0.65534
0.666	0.35356
0.667	0.97593
0.668	0.66161
0.669	0.66161
0.67	0.65529
0.671	0.35365
0.672	0.97589
0.673	0.6743
0.674	1.27106
0.675	-0.2875
0.676	0.35375
0.677	0.96307
0.678	0.02678
0.679	0.3474
0.68	0.6552
0.681	0.34742
0.682	0.66804
0.683	0.97578
0.684	0.66806
0.685	0.96931
0.686	0.36041
0.687	1.29636
0.688	0.96276
0.689	0.03988
0.69	0.98873
0.691	1.30935
0.692	1.60387
0.693	0.66815
0.694	0.97568
0.695	0.6485
0.696	0.03351
0.697	0.65504
0.698	0.34758
0.699	0.66161
0.7	0.66161
0.701	0.66161
0.702	0.63513
0.703	-0.59432
0.704	0.66825
0.705	0.97558
0.706	0.65495
0.707	0.341
0.708	0.34767
0.709	0.65493
0.71	0.35439
0.711	0.97552
0.712	0.66833
0.713	0.9755
0.714	0.66161
0.715	0.6751
0.716	1.27583
0.717	0.03391
0.718	0.66838
0.719	0.98222
0.72	0.96865
0.721	0.3478
0.722	0.66161
0.723	0.66161
0.724	0.66161
0.725	0.66845
0.726	0.96853
0.727	0.341
0.728	0.34786
0.729	0.64786
0.73	0.02727
0.731	0.34789
0.732	0.67542
0.733	1.29593
0.734	0.96838
0.735	0.341
0.736	0.341
0.737	0.3549
0.738	0.96135
0.739	0.03432
0.74	0.6337
0.741	-0.57892
0.742	1.28884
0.743	0.63359
0.744	-0.59278
0.745	0.66161
0.746	0.65458
0.747	0.34804
0.748	0.66161
0.749	0.65455
0.75	0.341
0.751	0.36224
0.752	1.29575
0.753	0.95382
0.754	-0.25757
0.755	1.60209
0.756	0.66161
0.757	0.65447
0.758	0.341
0.759	0.33384
0.76	0.04905
0.761	1.27413
0.762	0.03476
0.763	0.65442
0.764	0.341
0.765	0.341
0.766	0.34822
0.767	0.66161
0.768	0.65437
0.769	0.34825
0.77	0.65435
0.771	0.32646
0.772	-0.31479
0.773	-0.90501
0.774	0.65431
0.775	0.34831
0.776	0.66161
0.777	0.67627
0.778	1.28816
0.779	0.65427
0.78	0.35571
0.781	0.96749
0.782	0.35575
0.783	0.97484
0.784	0.65422
0.785	0.3484
0.786	0.64679
0.787	0.02781
0.788	0.34843
0.789	0.66161
0.79	0.66161
0.791	0.66161
0.792	0.63921
0.793	-0.27032
0.794	0.98222
0.795	0.96723
0.796	0.341
0.797	0.35603
0.798	0.96717
0.799	0.34853
0.8	0.66161
0.801	0.65406
0.802	0.34856
0.803	0.66161
0.804	0.64645
0.805	0.02039
0.806	0.03559
0.807	0.654
0.808	0.34862
0.809	0.66161
0.81	0.65397
0.811	0.36394
0.812	1.30284
0.813	1.24917
0.814	-0.8954
0.815	0.96685
0.816	0.34869
0.817	0.6462
0.818	0.03581
0.819	0.65389
0.82	0.35646
0.821	0.95126
0.822	-0.27697
0.823	0.67713
0.824	1.2873
0.825	0.66161
0.826	0.6694
0.827	0.95883
0.828	0.036
0.829	0.65379
0.83	0.341
0.831	0.32533
0.832	-0.26884
0.833	0.98222
0.834	0.95077
0.835	-0.28448
0.836	0.341
0.837	0.341
0.838	0.3489
0.839	0.66952
0.84	0.98222
0.841	0.97429
0.842	0.66955
0.843	0.95043
0.844	-0.29227
0.845	0.04429
0.846	0.97425
0.847	0.66161
0.848	0.66161
0.849	0.6456
0.85	0.04443
0.851	0.99827
0.852	1.65559
0.853	2.87373
0.854	1.57513
0.855	-0.26798
0.856	0.96608
0.857	0.35716
0.858	0.99032
0.859	1.28664
0.86	0.66161
0.861	0.68597
0.862	1.61532
0.863	1.2947
0.864	0.99852
0.865	1.61529
0.866	1.311
0.867	1.6071
0.868	0.99041
0.869	1.31103
0.87	1.62345
0.871	1.63166
0.872	1.95229
0.873	2.24821
0.874	1.61521
0.875	1.32759
0.876	2.25642
0.877	1.93579
0.878	1.61517
0.879	1.31942
0.88	1.94406
0.881	1.91083
0.882	0.66161
0.883	0.7199
0.884	2.91424
0.885	3.18479
0.886	1.63181
0.887	1.9357
0.888	1.62345
0.889	1.63183
0.89	1.94406
0.891	1.94406
0.892	1.86836
0.893	-0.80672
0.894	4.1462
0.895	2.56841
0.896	1.94406
0.897	1.96098
0.898	2.57682
0.899	2.24772
0.9	1.62345
0.901	1.64894
0.902	2.58529
0.903	2.55974
0.904	1.62345
0.905	1.64052
0.906	2.26468
0.907	2.26468
0.908	2.23899
0.909	1.32855
0.91	2.2561
0.911	1.96125
0.912	2.59389
0.913	2.88007
0.914	1.96992
0.915	2.88002
0.916	1.9527
0.917	2.25603
0.918	1.96138
0.919	2.56796
0.92	1.94406
0.921	1.9788
0.922	3.22652
0.923	3.25263
0.924	4.1535
0.925	2.9059
0.926	2.9059
0.927	2.9059
0.928	2.91465
0.929	3.22652
0.93	3.20898
0.931	2.60285
0.932	3.21773
0.933	2.84432
0.934	0.78492
0.935	5.07084
0.936	2.28233
0.937	2.91474
0.938	3.22652
0.939	3.23537
0.94	3.54713
0.941	3.53826
0.942	3.24428
0.943	3.85885
0.944	3.57384
0.945	4.48224
0.946	3.55605
0.947	3.86774
0.948	3.87668
0.949	4.19731
0.95	4.48209
0.951	3.54713
0.952	3.57406
0.953	4.49998
0.954	4.19735
0.955	4.52698
0.956	5.13217
0.957	4.50897
0.958	4.518
0.959	4.82054
0.96	4.50897
0.961	4.52709
0.962	5.20463
0.963	6.95582
0.964	2.94227
0.965	4.22476
0.966	5.4617
0.967	5.16843
0.968	5.80055
0.969	6.09376
0.97	5.4891
0.971	6.13035
0.972	6.78993
0.973	7.96231
0.974	5.47999
0.975	5.80062
0.976	6.13044
0.977	6.76248
0.978	7.06465
0.979	6.75326
0.98	6.7625
0.981	7.07388
0.982	7.07388
0.983	7.09241
0.984	7.72438
0.985	8.045
0.986	8.35633
0.987	8.36564
0.988	8.67694
0.989	8.67694
0.99	8.66761
0.991	8.35633
0.992	8.38439
0.993	9.3369
0.994	9.93127
0.995	9.00694
0.996	9.32756
0.997	9.62938
0.998	9.33699
0.999	9.95939
1	9.97825
1.001	10.6006
1.002	10.5345
1.003	8.41308
1.004	10.2895
1.005	10.6006
1.006	10.6386
1.007	11.8736
1.008	11.572
1.009	11.8831
1.01	11.8831
1.011	11.8831
1.012	11.9022
1.013	12.5816
1.014	14.3619
1.015	11.6486
1.016	14.4288
1.017	13.7876
1.018	13.1655
1.019	13.1944
1.02	14.1177
1.021	13.826
1.022	14.448
1.023	14.4383
1.024	14.1563
1.025	15.0892
1.026	15.0892
1.027	15.1183
1.028	16.0607
1.029	16.3425
1.03	15.4487
1.031	16.7117
1.032	17.314
1.033	16.702
1.034	17.0324
1.035	17.6346
1.036	17.0324
1.037	17.6639
1.038	17.9747
1.039	18.0041
1.04	18.9268
1.041	18.6748
1.042	20.5003
1.043	19.3359
1.044	21.8122
1.045	21.4522
1.046	19.928
1.047	20.8701
1.048	21.1611
1.049	20.5693
1.05	21.5114
1.051	21.8716
1.052	23.3656
1.053	21.5412
1.054	22.8137
1.055	23.7856
1.056	24.9585
1.057	22.8039
1.058	23.4251
1.059	23.4651
1.06	24.7076
1.061	24.7076
1.062	24.7276
1.063	25.3388
1.064	25.0383
1.065	25.3689
1.066	26.0102
1.067	26.6112
1.068	26.0001
1.069	26.3409
1.07	27.2725
1.071	27.3028
1.072	28.2445
1.073	28.5448
1.074	28.2445
1.075	28.555
1.076	28.5854
1.077	29.5066
1.078	29.2165
1.079	29.8272
1.08	29.5372
1.081	30.1274
1.082	29.3696
1.083	34.5343
1.084	31.1199
1.085	31.1403
1.086	31.7918
1.087	32.7332
1.088	33.0333
1.089	32.7435
1.09	33.395
1.091	34.326
1.092	34.3054
1.093	33.6332
1.094	32.2364
1.095	36.7773
1.096	33.4675
1.097	36.5599
1.098	36.2704
1.099	36.8909
1.1	36.9324
1.101	38.1837
1.102	38.4732
1.103	37.8839
1.104	38.825
1.105	39.1352
1.106	39.1873
1.107	40.7487
1.108	41.0275
1.109	40.1389
1.11	41.39
1.111	41.6582
1.112	40.4491
1.113	41.432
1.114	42.9931
1.115	43.3137
1.116	43.6027
1.117	43.0036
1.118	43.6343
1.119	43.9866
1.12	45.2691
1.121	46.4882
1.122	45.8152
1.123	44.2968
1.124	45.248
1.125	45.9105
1.126	47.1611
1.127	47.4818
1.128	47.8024
1.129	48.1443
1.13	49.0742
1.131	49.0955
1.132	49.7261
1.133	50.1001
1.134	51.8421
1.135	48.4972
1.136	50.4316
1.137	52.5688
1.138	51.6713
1.139	52.6224
1.14	53.2422
1.141	53.2529
1.142	53.5628
1.143	53.5736
1.144	53.9373
1.145	55.4865
1.146	55.4757
1.147	55.1983
1.148	56.171
1.149	57.3776
1.15	56.4266
1.151	55.8722
1.152	57.7416
1.153	58.0514
1.154	58.0949
1.155	59.3556
1.156	59.9751
1.157	59.986
1.158	60.3175
1.159	60.9369
1.16	61.0135
1.161	63.1921
1.162	63.3922
1.163	60.6137
1.164	69.4178
1.165	64.4527
1.166	64.165
1.167	64.7843
1.168	64.8173
1.169	65.7571
1.17	66.0777
1.171	66.3763
1.172	66.0999
1.173	67.1392
1.174	70.1018
1.175	66.5757
1.176	71.7268
1.177	68.6316
1.178	68.676
1.179	69.9252
1.18	70.2458
1.181	70.611
1.182	72.1361
1.183	71.506
1.184	71.23
1.185	72.1695
1.186	72.5461
1.187	74.3691
1.188	73.452
1.189	73.7838
1.19	74.4139
1.191	74.7457
1.192	75.387
1.193	75.9945
1.194	75.7189
1.195	76.6582
1.196	76.9788
1.197	77.322
1.198	78.2726
1.199	78.9138
1.2	79.4646
1.201	77.6994
1.202	80.2757
1.203	83.0592
1.204	83.0251
1.205	82.0746
1.206	81.4903
1.207	82.4521
1.208	83.3684
1.209	83.0706
1.21	83.4141
1.211	84.3645
1.212	84.9257
1.213	83.4141
1.214	84.5363
1.215	89.6317
1.216	85.315
1.217	85.693
1.218	87.5478
1.219	87.5708
1.22	88.212
1.221	88.8533
1.222	89.4945
1.223	90.1358
1.224	90.7308
1.225	90.1705
1.226	91.7851
1.227	93.5931
1.228	92.3454
1.229	92.1059
1.23	93.9832
1.231	94.5781
1.232	93.9833
1.233	94.6129
1.234	94.9452
1.235	95.5631
1.236	95.6097
1.237	96.8456
1.238	96.8456
1.239	96.8689
1.24	97.5102
1.241	98.1163
1.242	97.8777
1.243	99.6373
1.244	97.1779
1.245	97.6042
1.246	100.716
1.247	101.334
1.248	101.358
1.249	102.011
1.25	102.937
1.251	102.961
1.252	103.626
1.253	104.79
1.254	103.02
1.255	105.122
1.256	103.661
1.257	105.811
1.258	105.561
1.259	107.093
1.26	106.785
1.261	106.82
1.262	107.782
1.263	108.696
1.264	108.435
1.265	109.622
1.266	108.388
1.267	108.459
1.268	110.323
1.269	110.847
1.27	116.211
1.271	111.261
1.272	110.989
1.273	111.95
1.274	112.864
1.275	112.568
1.276	112.912
1.277	113.874
1.278	114.776
1.279	114.183
1.28	114.884
1.281	116.996
1.282	115.677
1.283	113.614
1.284	116.131
1.285	117.341
1.286	116.76
1.287	117.71
1.288	118.302
1.289	117.722
1.29	118.672
1.291	119.276
1.292	119.053
1.293	121.212
1.294	121.115
1.295	118.757
1.296	121.533
1.297	121.508
1.298	120.916
1.299	121.545
1.3	121.878
1.301	122.482
1.302	122.174
1.303	122.235
1.304	123.777
1.305	123.802
1.306	124.394
1.307	123.802
1.308	124.431
1.309	124.764
1.31	125.38
1.311	125.417
1.312	126.367
1.313	126.958
1.314	126.392
1.315	127.612
1.316	127.316
1.317	127.662
1.318	128.586
1.319	128.586
1.32	128.599
1.321	128.969
1.322	130.46
1.323	129.39
1.324	133.42
1.325	133.912
1.326	130.856
1.327	131.497
1.328	132.126
1.329	132.421
1.33	132.151
1.331	133.087
1.332	133.358
1.333	132.999
1.334	146.408
1.335	135.332
1.336	135.602
1.337	134.691
1.338	135.049
1.339	136.243
1.34	135.395
1.341	137.243
1.342	137.23
1.343	136.948
1.344	137.576
1.345	137.973
1.346	140.116
1.347	139.782
1.348	139.179
1.349	139.487
1.35	139.513
1.351	140.141
1.352	140.462
1.353	140.77
1.354	140.782
1.355	141.116
1.356	141.77
1.357	142.668
1.358	142.09
1.359	143.014
1.36	142.988
1.361	142.411
1.362	143.45
1.363	146.143
1.364	144.181
1.365	141.578
1.366	145.566
1.367	145.297
1.368	146.207
1.369	145.899
1.37	145.912
1.371	146.233
1.372	146.515
1.373	145.912
1.374	146.324
1.375	148.733
1.376	147.515
1.377	147.849
1.378	148.516
1.379	149.734
1.38	149.439
1.381	149.773
1.382	150.401
1.383	150.709
1.384	150.722
1.385	151.016
1.386	150.774
1.387	152.312
1.388	152.312
1.389	152.364
1.39	153.568
1.391	152.979
1.392	153.568
1.393	153.005
1.394	154.222
1.395	153.915
1.396	153.954
1.397	154.863
1.398	154.622
1.399	156.119
1.4	155.237
1.401	156.159
1.402	156.199
1.403	157.015
1.404	154.596
1.405	155.571
1.406	156.84
1.407	157.775
1.408	158.083
1.409	158.109
1.41	158.737
1.411	159.031
1.412	158.777
1.413	159.953
1.414	158.764
1.415	159.712
1.416	160.354
1.417	160.968
1.418	160.941
1.419	160.354
1.42	160.995
1.421	161.596
1.422	161.302
1.423	161.65
1.424	162.558
1.425	162.197
1.426	161.022
1.427	162.304
1.428	163.52
1.429	163.213
1.43	163.226
1.431	163.506
1.432	162.973
1.433	164.856
1.434	165.723
1.435	164.522
1.436	165.15
1.437	165.443
1.438	165.177
1.439	166.098
1.44	166.125
1.441	166.753
1.442	167.033
1.443	166.473
1.444	167.742
1.445	168.622
1.446	167.674
1.447	167.101
1.448	168.063
1.449	168.984
1.45	168.97
1.451	168.677
1.452	169.066
1.453	170.88
1.454	170.197
1.455	168.732
1.456	170.266
1.457	170.252
1.458	169.987
1.459	170.893
1.46	170.6
1.461	170.921
1.462	171.242
1.463	171.562
1.464	171.855
1.465	171.562
1.466	171.855
1.467	171.576
1.468	172.217
1.469	172.817
1.47	172.51
1.471	172.538
1.472	173.193
1.473	174.086
1.474	173.486
1.475	173.807
1.476	174.113
1.477	174.127
1.478	174.406
1.479	173.835
1.48	174.782
1.481	175.396
1.482	175.41
1.483	175.758
1.484	176.706
1.485	177.263
1.486	176.023
1.487	175.773
1.488	176.999
1.489	176.985
1.49	176.692
1.491	177.027
1.492	177.57
1.493	176.121
1.494	177.989
1.495	178.602
1.496	178.602
1.497	178.602
1.498	178.602
1.499	178.616
1.5	178.951
1.501	179.535
1.502	178.965
1.503	179.884
1.504	179.842
1.505	179.05
1.506	181.808
1.507	181.737
1.508	180.219
1.509	180.526
1.51	180.54
1.511	180.96
1.512	183.311
1.513	181.181
1.514	181.502
1.515	181.808
1.516	181.822
1.517	182.129
1.518	182.143
1.519	182.435
1.52	182.157
1.521	182.741
1.522	182.2
1.523	183.703
1.524	183.019
1.525	181.559
1.526	183.134
1.527	184.052
1.528	184.052
1.529	184.052
1.53	184.067
1.531	184.373
1.532	184.33
1.533	183.44
1.534	184.139
1.535	185.904
1.536	184.373
1.537	184.445
1.538	185.962
1.539	185.655
1.54	185.655
1.541	185.67
1.542	185.976
1.543	185.991
1.544	186.311
1.545	186.53
1.546	184.796
1.547	186.967
1.548	187.55
1.549	186.952
1.55	187.258
1.551	187.229
1.552	186.676
1.553	187.914
1.554	188.206
1.555	187.929
1.556	188.512
1.557	187.929
1.558	188.541
1.559	188.541
1.56	188.556
1.561	188.994
1.562	191.629
1.563	189.167
1.564	188.817
1.565	187.974
1.566	189.518
1.567	189.779
1.568	188.921
1.569	190.144
1.57	190.159
1.571	190.465
1.572	190.524
1.573	191.717
1.574	191.076
1.575	190.479
1.576	190.8
1.577	191.106
1.578	191.106
1.579	191.121
1.58	191.412
1.581	191.106
1.582	191.136
1.583	191.717
1.584	191.181
1.585	192.634
1.586	191.151
1.587	192.113
1.588	193.015
1.589	192.679
1.59	192.128
1.591	193.275
1.592	191.792
1.593	192.724
1.594	193.03
1.595	193.03
1.596	193.03
1.597	193.075
1.598	193.976
1.599	193.671
1.6	193.701
1.601	194.327
1.602	194.572
1.603	193.426
1.604	194.983
1.605	195.549
1.606	194.633
1.607	194.633
1.608	194.648
1.609	194.953
1.61	194.938
1.611	194.633
1.612	194.648
1.613	195.014
1.614	196.236
1.615	196.236
1.616	196.236
1.617	196.236
1.618	196.22
1.619	195.93
1.62	196.22
1.621	195.915
1.622	195.915
1.623	195.915
1.624	195.961
1.625	196.908
1.626	197.487
1.627	196.862
1.628	196.541
1.629	196.251
1.63	196.587
1.631	197.213
1.632	197.472
1.633	196.572
1.634	196.877
1.635	196.908
1.636	197.534
1.637	197.823
1.638	197.549
1.639	198.144
1.64	197.808
1.641	197.228
1.642	197.854
1.643	198.19
1.644	198.77
1.645	198.144
1.646	197.854
1.647	198.144
1.648	197.854
1.649	198.175
1.65	198.464
1.651	198.175
1.652	198.48
1.653	198.464
1.654	198.222
1.655	199.426
1.656	199.09
1.657	198.511
1.658	199.121
1.659	199.137
1.66	199.41
1.661	198.832
1.662	199.426
1.663	199.105
1.664	198.848
1.665	199.794
1.666	200.356
1.667	199.473
1.668	200.083
1.669	200.052
1.67	199.458
1.671	199.81
1.672	200.677
1.673	199.794
1.674	200.388
1.675	200.083
1.676	200.083
1.677	200.083
1.678	200.083
1.679	200.067
1.68	199.778
1.681	200.099
1.682	200.404
1.683	200.372
1.684	199.778
1.685	200.099
1.686	200.435
1.687	201.045
1.688	201.013
1.689	200.42
1.69	200.756
1.691	201.318
1.692	200.42
1.693	200.676
1.694	199.794
1.695	200.388
1.696	200.115
1.697	200.74
1.698	201.029
1.699	200.74
1.7	201.045
1.701	201.029
1.702	200.756
1.703	201.349
1.704	201.045
1.705	201.013
1.706	200.42
1.707	200.74
1.708	201.061
1.709	201.333
1.71	200.74
1.711	201.045
1.712	201.029
1.713	200.757
1.714	201.349
1.715	201.061
1.716	201.365
1.717	201.365
1.718	201.398
1.719	201.99
1.72	201.702
1.721	201.99
1.722	201.637
1.723	200.74
1.724	201.077
1.725	201.67
1.726	201.382
1.727	201.67
1.728	201.365
1.729	201.365
1.73	201.382
1.731	201.67
1.732	201.414
1.733	202.295
1.734	201.653
1.735	201.094
1.736	201.99
1.737	201.686
1.738	201.686
1.739	201.653
1.74	201.11
1.741	202.294
1.742	201.686
1.743	201.703
1.744	202.007
1.745	202.007
1.746	201.957
1.747	201.078
1.748	201.686
1.749	201.653
1.75	201.061
1.751	201.382
1.752	201.67
1.753	201.365
1.754	201.382
1.755	201.686
1.756	201.67
1.757	201.382
1.758	201.686
1.759	201.669
1.76	201.382
1.761	201.719
1.762	202.277
1.763	201.415
1.764	202.344
1.765	202.598
1.766	201.686
1.767	201.653
1.768	201.062
1.769	201.399
1.77	201.99
1.771	201.669
1.772	201.382
1.773	201.736
1.774	202.598
1.775	201.703
1.776	201.956
1.777	201.062
1.778	201.365
1.779	201.382
1.78	201.653
1.781	201.045
1.782	201.095
1.783	201.973
1.784	201.365
1.785	201.416
1.786	202.31
1.787	201.956
1.788	201.062
1.789	201.365
1.79	201.365
1.791	201.416
1.792	202.277
1.793	201.349
1.794	201.062
1.795	201.349
1.796	201.062
1.797	201.365
1.798	201.365
1.799	201.365
1.8	201.315
1.801	200.455
1.802	201.382
1.803	201.618
1.804	200.421
1.805	200.724
1.806	200.724
1.807	200.741
1.808	201.062
1.809	201.348
1.81	201.045
1.811	201.028
1.812	200.69
1.813	200.1
1.814	200.438
1.815	200.994
1.816	200.1
1.817	200.421
1.818	200.741
1.819	201.011
1.82	200.404
1.821	200.438
1.822	201.01
1.823	200.404
1.824	200.421
1.825	200.69
1.826	200.117
1.827	200.741
1.828	201.028
1.829	200.707
1.83	200.404
1.831	200.404
1.832	200.421
1.833	200.707
1.834	200.386
1.835	200.118
1.836	200.707
1.837	200.386
1.838	200.083
1.839	200.1
1.84	200.404
1.841	200.386
1.842	200.083
1.843	200.031
1.844	199.139
1.845	199.494
1.846	200.386
1.847	200.1
1.848	200.386
1.849	200.1
1.85	200.386
1.851	200.1
1.852	200.404
1.853	200.369
1.854	199.797
1.855	200.404
1.856	200.421
1.857	200.689
1.858	200.118
1.859	200.724
1.86	200.707
1.861	200.404
1.862	200.386
1.863	200.118
1.864	200.689
1.865	200.083
1.866	200.048
1.867	199.477
1.868	200.101
1.869	200.404
1.87	200.368
1.871	199.745
1.872	199.477
1.873	200.083
1.874	200.118
1.875	200.742
1.876	200.992
1.877	200.118
1.878	200.707
1.879	200.404
1.88	200.404
1.881	200.421
1.882	200.689
1.883	200.065
1.884	199.833
1.885	201.045
1.886	201.027
1.887	200.689
1.888	200.119
1.889	200.706
1.89	200.421
1.891	200.689
1.892	200.119
1.893	200.724
1.894	200.653
1.895	199.513
1.896	200.688
1.897	200.083
1.898	200.083
1.899	200.101
1.9	200.404
1.901	200.368
1.902	199.816
1.903	200.688
1.904	200.083
1.905	200.119
1.906	200.688
1.907	200.119
1.908	200.724
1.909	200.688
1.91	200.083
1.911	200.173
1.912	201.614
1.913	200.404
1.914	200.44
1.915	200.973
1.916	199.78
1.917	200.119
1.918	200.706
1.919	200.367
1.92	199.799
1.921	200.404
1.922	200.404
1.923	200.44
1.924	201.063
1.925	201.347
1.926	201.027
1.927	200.724
1.928	200.688
1.929	200.119
1.93	200.724
1.931	200.724
1.932	200.706
1.933	200.404
1.934	200.404
1.935	200.404
1.936	200.385
1.937	200.12
1.938	200.706
1.939	200.422
1.94	200.706
1.941	200.404
1.942	200.385
1.943	200.083
1.944	200.138
1.945	201.045
1.946	201.045
1.947	201.008
1.948	200.404
1.949	200.404
1.95	200.404
1.951	200.514
1.952	202.217
1.953	200.404
1.954	200.404
1.955	200.404
1.956	200.422
1.957	200.706
1.958	200.404
1.959	200.367
1.96	199.799
1.961	200.404
1.962	200.404
1.963	200.404
1.964	200.348
1.965	199.479
1.966	200.083
1.967	200.12
1.968	200.706
1.969	200.366
1.97	199.8
1.971	200.404
1.972	200.385
1.973	200.12
1.974	200.724
1.975	200.706
1.976	200.404
1.977	200.422
1.978	200.724
1.979	200.706
1.98	200.422
1.981	200.724
1.982	200.706
1.983	200.441
1.984	201.007
1.985	200.366
1.986	199.819
1.987	200.724
1.988	200.705
1.989	200.422
1.99	200.705
1.991	200.235
1.992	197.687
1.993	200.404
1.994	200.422
1.995	200.724
1.996	200.724
1.997	200.743
1.998	200.969
[truncated: 32,000 more rows]
