# Supplementary material for: Spontaneously established reverse electric field to enhance the performance of triboelectric nanogenerators via improving Coulombic efficiency
Source: Nat Commun. 2024 May 16;15:4167. doi: 10.1038/s41467-024-48456-1 (PMC11099027; doi:10.1038/s41467-024-48456-1)
Supplement: Supplementary file 3 — Source Data [file 41467_2024_48456_MOESM3_ESM.zip › Source Data/Source Data Fig. S14.xlsx]

## Sheet: Sheet1
time (s)	voltage (V)	time (s)	voltage (V)	time (s)	voltage (V)	time (s)	voltage (V)	time (s)	voltage (V)
0	8.56834	4	1.48733	10	1.92384	18	-1.35396	28	0.66161
0.01	-7.65192	4.01	4.26222	10.01	2.86126	18.01	1.43588	28.01	0.66114
0.02	16.3981	4.02	2.93105	10.02	2.8393	18.02	2.11409	28.02	0.98166
0.03	5.77151	4.03	1.55597	10.03	2.85611	18.03	1.44288	28.03	1.30199
0.04	5.49112	4.04	2.88575	10.04	1.07185	18.04	3.42852	28.04	0.66123
0.05	6.81593	4.05	2.88575	10.05	1.97565	18.05	1.47787	28.05	1.30284
0.06	10.1035	4.06	2.88575	10.06	1.05504	18.06	1.44288	28.06	-0.29797
0.07	5.77151	4.07	3.04778	10.07	2.07414	18.07	2.0441	28.07	0.34166
0.08	7.4468	4.08	2.88575	10.08	2.85611	18.08	2.56133	28.08	0.0234
0.09	18.7673	4.09	4.07546	10.09	3.49293	18.09	0.86965	28.09	0.66501
0.1	-4.70788	4.1	1.71939	10.1	2.85611	18.1	2.07209	28.1	1.30661
0.11	0.94889	4.11	4.02876	10.11	2.04566	18.11	0.97464	28.11	0.34204
0.12	1.86014	4.12	2.88575	10.12	2.85611	18.12	-1.01801	28.12	0.66274
0.13	3.75974	4.13	1.78943	10.13	2.21415	18.13	2.47734	28.13	0.65916
0.14	6.90005	4.14	1.81278	10.14	2.69929	18.14	1.34489	28.14	1.61289
0.15	6.82295	4.15	2.88575	10.15	3.4514	18.15	1.33789	28.15	0.9794
0.16	4.0962	4.16	0.37092	10.16	1.92384	18.16	1.07962	28.16	0.6601
0.17	-1.84095	4.17	2.49027	10.17	2.3075	18.17	1.44288	28.17	0.33779
0.18	13.7204	4.18	3.44651	10.18	3.58489	18.18	2.58933	28.18	0.01869
0.19	7.10333	4.19	3.39982	10.19	3.28645	18.19	0.87665	28.19	0.34279
0.2	4.36958	4.2	4.74783	10.2	2.62928	18.2	2.0021	28.2	0.02416
0.21	6.65472	4.21	4.28417	10.21	2.37911	18.21	1.58986	28.21	0.66161
0.22	4.51678	4.22	4.28417	10.22	2.42418	18.22	2.29607	28.22	0.04113
0.23	5.77151	4.23	2.88575	10.23	1.25339	18.23	1.2819	28.23	0.66378
0.24	5.77151	4.24	8.47711	10.24	1.92384	18.24	1.63815	28.24	0.97996
0.25	6.81594	4.25	2.88575	10.25	2.57094	18.25	0.91864	28.25	0.35279
0.26	5.64533	4.26	2.88575	10.26	3.19471	18.26	1.44288	28.26	1.29548
0.27	4.86726	4.27	2.25681	10.27	2.5476	18.27	0.93264	28.27	0.97713
0.28	8.56834	4.28	-3.91865	10.28	2.85611	18.28	1.13562	28.28	0.341
0.29	5.51215	4.29	3.60854	10.29	1.05482	18.29	0.83396	28.29	0.33553
0.3	7.15941	4.3	3.58473	10.3	2.85611	18.3	1.93211	28.3	0.32968
0.31	2.0494	4.31	4.28417	10.31	2.05711	18.31	1.65985	28.31	0.65869
0.32	5.77151	4.32	0.74166	10.32	1.35841	18.32	1.91811	28.32	0.34402
0.33	5.77151	4.33	1.48733	10.33	2.85611	18.33	1.67385	28.33	1.28728
0.34	3.38823	4.34	3.49181	10.34	1.77193	18.34	1.66615	28.34	0.03321
0.35	5.77151	4.35	3.46846	10.35	2.85611	18.35	0.32512	28.35	0.66821
0.36	5.77151	4.36	11.2763	10.36	2.85611	18.36	0.93894	28.36	0.97543
0.37	3.78778	4.37	4.28417	10.37	3.3632	18.37	1.2616	28.37	0.9892
0.38	5.63832	4.38	2.00001	10.38	2.91467	18.38	1.44288	28.38	0.34816
0.39	2.97466	4.39	2.46599	10.39	2.40759	18.39	1.01663	28.39	0.66529
0.4	5.7645	4.4	2.41977	10.4	2.38403	18.4	0.88295	28.4	0.66538
0.41	11.211	4.41	3.25788	10.41	2.38425	18.41	1.56816	28.41	0.66548
0.42	5.91871	4.42	2.32591	10.42	2.8909	18.42	1.44288	28.42	1.29096
0.43	5.77151	4.43	5.07606	10.43	1.92384	18.43	1.54016	28.43	0.98222
0.44	6.0589	4.44	-2.70793	10.44	1.49842	18.44	1.75084	28.44	0.34515
0.45	8.21085	4.45	1.13808	10.45	1.92384	18.45	0.74367	28.45	0.65737
0.46	8.56834	4.46	3.21166	10.46	2.45404	18.46	1.06562	28.46	0.96921
0.47	6.26919	4.47	2.09245	10.47	2.46571	18.47	1.52547	28.47	0.66161
0.48	7.43278	4.48	4.56339	10.48	2.30257	18.48	1.80613	28.48	0.66614
0.49	7.29259	4.49	6.3134	10.49	1.55677	18.49	1.79913	28.49	0.67085
0.5	4.39061	4.5	1.71986	10.5	1.92384	18.5	0.74297	28.5	0.97751
0.51	8.56834	4.51	3.30411	10.51	1.67902	18.51	1.45757	28.51	0.66642
0.52	3.82283	4.52	5.86842	10.52	3.12426	18.52	1.44288	28.52	0.66161
0.53	4.81118	4.53	0.57637	10.53	2.53572	18.53	1.81383	28.53	0.66161
0.54	8.56834	4.54	1.76561	10.54	1.60901	18.54	1.49957	28.54	0.98222
0.55	5.09157	4.55	1.60313	10.55	1.92384	18.55	1.05793	28.55	0.65643
0.56	7.43979	4.56	2.88575	10.56	2.85611	18.56	1.05093	28.56	0.65633
0.57	7.3697	4.57	1.69464	10.57	2.47129	18.57	1.14261	28.57	0.65624
0.58	6.03086	4.58	2.84	10.58	2.85611	18.58	1.55556	28.58	0.341
0.59	5.89067	4.59	2.90816	10.59	1.24194	18.59	1.44288	28.59	0.34656
0.6	5.79253	4.6	-4.10073	10.6	1.23028	18.6	1.72214	28.6	0.34666
0.61	7.41176	4.61	13.9274	10.61	2.62906	18.61	1.01593	28.61	0.64435
0.62	5.77151	4.62	1.48733	10.62	1.42232	18.62	1.00893	28.62	0.64992
0.63	8.12674	4.63	4.28417	10.63	4.31324	18.63	1.44288	28.63	0.35288
0.64	5.1897	4.64	5.68259	10.64	4.52862	18.64	2.59003	28.64	1.28473
0.65	4.73408	4.65	1.72266	10.65	4.93143	18.65	1.2322	28.65	0.67387
0.66	7.60101	4.66	5.68259	10.66	4.72067	18.66	0.75627	28.66	0.976
0.67	7.67111	4.67	3.05011	10.67	3.01316	18.67	1.21261	28.67	0.65529
0.68	4.94437	4.68	10.5254	10.68	3.14687	18.68	1.21961	28.68	0.6552
0.69	7.8113	4.69	-3.0511	10.69	4.05581	18.69	1.44288	28.69	0.98873
0.7	4.34855	4.7	4.51857	10.7	5.53091	18.7	1.93281	28.7	0.66161
0.71	7.95149	4.71	2.88575	10.71	2.25495	18.71	1.14821	28.71	0.35439
0.72	1.27133	4.72	5.4015	10.72	7.3201	18.72	2.45075	28.72	0.96865
0.73	3.92797	4.73	8.175	10.73	6.67227	18.73	1.44288	28.73	0.02727
0.74	8.56834	4.74	8.47943	10.74	5.80369	18.74	1.2616	28.74	0.6337
0.75	8.9048	4.75	9.87785	10.75	12.9838	18.75	1.09222	28.75	0.341
0.76	10.8324	4.76	0.01283	10.76	14.8717	18.76	1.97481	28.76	0.04905
0.77	13.9657	4.77	11.0834	10.77	16.921	18.77	0.90395	28.77	0.65435
0.78	16.9589	4.78	9.17046	10.78	20.5981	18.78	2.14209	28.78	0.35571
0.79	22.4965	4.79	10.8318	10.79	27.9936	18.79	0.88995	28.79	0.66161
0.8	14.176	4.8	13.1425	10.8	29.9029	18.8	0.74087	28.8	0.66161
0.81	14.3302	4.81	8.55461	10.81	37.3505	18.81	2.0098	28.81	0.65397
0.82	19.7557	4.82	16.5006	10.82	44.7907	18.82	0.99423	28.82	0.35646
0.83	36.3124	4.83	16.0094	10.83	47.8723	18.83	1.44288	28.83	0.341
0.84	39.0392	4.84	30.8354	10.84	55.1464	18.84	0.15574	28.84	0.98222
0.85	39.6981	4.85	26.6589	10.85	62.628	18.85	0.74367	28.85	0.04443
0.86	48.1587	4.86	35.2922	10.86	71.0418	18.86	1.2483	28.86	0.66161
0.87	58.4067	4.87	40.6431	10.87	78.4471	18.87	0.92424	28.87	1.62345
0.88	62.8578	4.88	42.5178	10.88	90.1385	18.88	0.74367	28.88	1.94406
0.89	75.4752	4.89	54.6698	10.89	98.5819	18.89	2.0658	28.89	1.94406
0.9	91.1066	4.9	60.2167	10.9	102.234	18.9	1.51217	28.9	1.62345
0.91	104.446	4.91	71.4083	10.91	117.403	18.91	2.14209	28.91	2.2561
0.92	122.384	4.92	79.3436	10.92	131.252	18.92	2.19738	28.92	1.94406
0.93	139.094	4.93	95.9528	10.93	140.34	18.93	2.793	28.93	3.20898
0.94	153.198	4.94	103.985	10.94	154.186	18.94	4.15713	28.94	3.54713
0.95	176.778	4.95	117.556	10.95	166.937	18.95	4.30831	28.95	4.48209
0.96	201.55	4.96	130.972	10.96	175.69	18.96	3.5951	28.96	4.50897
0.97	223.154	4.97	143.059	10.97	189.891	18.97	2.90219	28.97	5.4891
0.98	248.606	4.98	160.775	10.98	204.228	18.98	4.25301	28.98	6.7625
0.99	271.471	4.99	170.147	10.99	216.281	18.99	5.62554	28.99	8.66761
1	299.404	5	190.274	11	229.897	19	6.33734	29	9.97825
1.01	325.922	5.01	201.979	11.01	244.796	19.01	7.01346	29.01	11.8831
1.02	350.098	5.02	221.187	11.02	257.19	19.02	7.73576	29.02	14.1177
1.03	382.63	5.03	237.033	11.03	273.36	19.03	9.13418	29.03	15.4487
1.04	415.806	5.04	252.092	11.04	288.849	19.04	10.59	29.04	18.9268
1.05	441.048	5.05	273.138	11.05	299.607	19.05	13.3294	29.05	21.5114
1.06	476.601	5.06	288.915	11.06	311.7	19.06	16.7828	29.06	24.7076
1.07	509.329	5.07	311.336	11.07	323.56	19.07	20.2221	29.07	27.2725
1.08	544.258	5.08	325.921	11.08	339.151	19.08	23.2318	29.08	29.5372
1.09	572.78	5.09	348.68	11.09	346.934	19.09	27.3136	29.09	33.395
1.1	610.569	5.1	367.413	11.1	360.06	19.1	32.9073	29.1	36.9324
1.11	651.231	5.11	386.053	11.11	368.803	19.11	37.6464	29.11	41.39
1.12	685.943	5.12	407.029	11.12	378.933	19.12	43.2261	29.12	45.2691
1.13	719.435	5.13	426.126	11.13	389.027	19.13	46.9832	29.13	49.0742
1.14	762.117	5.14	443.251	11.14	399.858	19.14	51.8847	29.14	53.2422
1.15	799.415	5.15	457.145	11.15	407.868	19.15	59.4773	29.15	56.4266
1.16	833.636	5.16	473.883	11.16	415.544	19.16	65.1836	29.16	61.0135
1.17	869.427	5.17	488.137	11.17	427.39	19.17	73.2221	29.17	66.0777
1.18	897.844	5.18	504.788	11.18	435.872	19.18	77.9101	29.18	70.2458
1.19	925.882	5.19	516.106	11.19	445.272	19.19	86.0472	29.19	74.4139
1.2	956.697	5.2	531.488	11.2	454.541	19.2	91.6409	29.2	79.4646
1.21	987.553	5.21	542.862	11.21	461.997	19.21	102.976	29.21	83.4141
1.22	1010	5.22	559.606	11.22	468.548	19.22	110.52	29.22	88.212
1.23	1043.63	5.23	577.636	11.23	476.89	19.23	119.395	29.23	93.9832
1.24	1065.77	5.24	586.317	11.24	486.536	19.24	128.506	29.24	97.5102
1.25	1096.54	5.25	601.409	11.25	488.161	19.25	137.964	29.25	102.937
1.26	1121.71	5.26	613.027	11.26	495.1	19.26	147.244	29.26	106.785
1.27	1146.88	5.27	625.349	11.27	502.476	19.27	156.667	29.27	116.211
1.28	1171.47	5.28	639.167	11.28	506.11	19.28	169.559	29.28	114.884
1.29	1192.93	5.29	649.169	11.29	513.946	19.29	176.449	29.29	118.672
1.3	1220.32	5.3	660.143	11.3	519.115	19.3	186.178	29.3	121.878
1.31	1236.38	5.31	667.655	11.31	524	19.31	196.74	29.31	125.38
1.32	1258.54	5.32	677.774	11.32	529.263	19.32	203.939	29.32	128.599
1.33	1276.47	5.33	686.099	11.33	533.617	19.33	217.031	29.33	132.151
1.34	1300.71	5.34	692.637	11.34	537.062	19.34	224.746	29.34	135.395
1.35	1313.62	5.35	704.892	11.35	541.669	19.35	235.092	29.35	139.513
1.36	1331.47	5.36	708.066	11.36	547.023	19.36	239.292	29.36	142.988
1.37	1345.46	5.37	718.678	11.37	549.172	19.37	249.662	29.37	145.912
1.38	1363.29	5.38	726.715	11.38	551.969	19.38	258.053	29.38	149.439
1.39	1374.78	5.39	734.706	11.39	556.196	19.39	264.741	29.39	153.568
1.4	1390.26	5.4	741.721	11.4	560.122	19.4	275.804	29.4	155.237
1.41	1408.48	5.41	746.516	11.41	561.037	19.41	281.251	29.41	158.737
1.42	1416.94	5.42	754.354	11.42	564.517	19.42	287.824	29.42	160.995
1.43	1432.63	5.43	756.729	11.43	567.615	19.43	293.918	29.43	163.226
1.44	1440.55	5.44	767.821	11.44	567.649	19.44	300.005	29.44	166.125
1.45	1447.92	5.45	768.408	11.45	572.12	19.45	308.012	29.45	168.97
1.46	1461.97	5.46	772.982	11.46	572.144	19.46	313.936	29.46	170.6
1.47	1473.23	5.47	775.316	11.47	572.479	19.47	319.913	29.47	172.51
1.48	1484.13	5.48	779.412	11.48	574.343	19.48	324.711	29.48	174.782
1.49	1488.84	5.49	785.282	11.49	575.81	19.49	330.747	29.49	176.692
1.5	1496.49	5.5	787.408	11.5	575.966	19.5	337.063	29.5	178.951
1.51	1502.68	5.51	796.516	11.51	574.671	19.51	343.031	29.51	180.54
1.52	1512.2	5.52	792.14	11.52	578.81	19.52	347.886	29.52	182.157
1.53	1513.73	5.53	797.337	11.53	577.226	19.53	352.774	29.53	184.067
1.54	1523.28	5.54	800.782	11.54	577.363	19.54	357.078	29.54	185.655
1.55	1532.2	5.55	797.188	11.55	578.01	19.55	360.523	29.55	187.258
1.56	1527.5	5.56	806.11	11.56	576.259	19.56	365.865	29.56	188.556
1.57	1538.44	5.57	805.047	11.57	577.955	19.57	369.527	29.57	190.159
1.58	1538.78	5.58	805.07	11.58	577.113	19.58	372.431	29.58	191.412
1.59	1544.03	5.59	805.634	11.59	574.343	19.59	376.347	29.59	192.128
1.6	1544.09	5.6	810.74	11.6	573.415	19.6	380.699	29.6	193.701
1.61	1549.72	5.61	806.539	11.61	573.411	19.61	383.911	29.61	194.938
1.62	1549.79	5.62	807.391	11.62	571.566	19.62	386.273	29.62	196.22
1.63	1549.86	5.63	812.57	11.63	573.38	19.63	389.32	29.63	196.587
1.64	1549.32	5.64	803.444	11.64	574.216	19.64	392.249	29.64	197.808
1.65	1544.79	5.65	808.375	11.65	571.655	19.65	394.336	29.65	198.464
1.66	1549.63	5.66	804.501	11.66	573.345	19.66	396.959	29.66	199.41
1.67	1547.35	5.67	798.793	11.67	573.411	19.67	400.462	29.67	199.458
1.68	1546.24	5.68	801.357	11.68	573.411	19.68	400.914	29.68	199.778
1.69	1547.65	5.69	804.18	11.69	573.31	19.69	404.619	29.69	200.756
1.7	1541.96	5.7	802.554	11.7	572.704	19.7	405.304	29.7	201.045
1.71	1541.24	5.71	802.782	11.71	571.671	19.71	407.684	29.71	200.74
1.72	1537.38	5.72	798.949	11.72	571.547	19.72	409.781	29.72	201.702
1.73	1536.58	5.73	798.902	11.73	572.479	19.73	411.93	29.73	201.382
1.74	1536.42	5.74	799.985	11.74	573.866	19.74	411.36	29.74	201.11
1.75	1531.77	5.75	809.44	11.75	572.308	19.75	411.879	29.75	201.061
1.76	1533.34	5.76	807.761	11.76	571.729	19.76	413.643	29.76	201.382
1.77	1528.47	5.77	801.383	11.77	574.149	19.77	412.958	29.77	201.99
1.78	1532.85	5.78	801.342	11.78	573.932	19.78	414.282	29.78	201.653
1.79	1532.85	5.79	793.01	11.79	572.199	19.79	414.53	29.79	201.365
1.8	1530.05	5.8	809.762	11.8	573.411	19.8	414.676	29.8	201.315
1.81	1531.35	5.81	802.695	11.81	572.028	19.81	415.375	29.81	201.045
1.82	1533.19	5.82	798.639	11.82	572.479	19.82	414.475	29.82	200.404
1.83	1534	5.83	796.243	11.83	572.479	19.83	415.257	29.83	200.404
1.84	1534.56	5.84	787.089	11.84	573.135	19.84	415.486	29.84	200.404
1.85	1533.86	5.85	800.229	11.85	572.479	19.85	415.479	29.85	200.386
1.86	1530.99	5.86	798.732	11.86	573.077	19.86	415.784	29.86	200.707
1.87	1533.01	5.87	811.003	11.87	571.857	19.87	414.066	29.87	200.368
1.88	1530.85	5.88	795.405	11.88	571.869	19.88	413.894	29.88	200.404
1.89	1535.64	5.89	799.985	11.89	571.881	19.89	412.503	29.89	200.421
1.9	1532.85	5.9	799.746	11.9	571.547	19.9	412.016	29.9	200.404
1.91	1530.64	5.91	797.537	11.91	571.189	19.91	411.303	29.91	200.083
1.92	1533.37	5.92	811.111	11.92	572.11	19.92	410.535	29.92	199.799
1.93	1530.5	5.93	798.895	11.93	573.03	19.93	411.227	29.93	200.724
1.94	1537.28	5.94	799.985	11.94	573.019	19.94	411.96	29.94	200.706
1.95	1537.49	5.95	794.391	11.95	572.883	19.95	411.879	29.95	200.404
1.96	1532.35	5.96	799.084	11.96	573.827	19.96	411.879	29.96	199.799
1.97	1532.85	5.97	800.578	11.97	570.965	19.97	412.519	29.97	199.8
1.98	1527.25	5.98	800.957	11.98	571.493	19.98	411.892	29.98	200.422
1.99	1535.61	5.99	799.934	11.99	572.509	19.99	411.873	29.99	200.705
2	1527.32	6	793.503	12	572.016	20	411.183	30	200.422
2.01	1532.74	6.01	799.985	12.01	571.547	20.01	411.871	30.01	200.121
2.02	1533.02	6.02	798.586	12.02	571.993	20.02	412.563	30.02	200.423
2.03	1532.85	6.03	802.782	12.03	571.547	20.03	411.857	30.03	200.423
2.04	1530.05	6.04	800.817	12.04	572.902	20.04	411.908	30.04	200.121
2.05	1529.66	6.05	799.985	12.05	571.547	20.05	411.18	30.05	200.442
2.06	1533.3	6.06	800.597	12.06	572.479	20.06	411.879	30.06	200.404
2.07	1529.52	6.07	798.203	12.07	571.159	20.07	411.879	30.07	200.724
2.08	1530.05	6.08	802.122	12.08	572.658	20.08	411.879	30.08	200.364
2.09	1530.05	6.09	798.553	12.09	572.682	20.09	411.943	30.09	200.404
2.1	1530.05	6.1	800.691	12.1	572.479	20.1	411.879	30.1	200.103
2.11	1527.25	6.11	797.857	12.11	573.07	20.11	411.957	30.11	200.103
2.12	1528.13	6.12	799.553	12.12	573.195	20.12	412.578	30.12	200.664
2.13	1532.85	6.13	800.761	12.13	571.547	20.13	412.486	30.13	200.704
2.14	1530.81	6.14	800.984	12.14	573.718	20.14	411.879	30.14	200.383
2.15	1526.63	6.15	801.877	12.15	572.774	20.15	411.286	30.15	200.363
2.16	1527.25	6.16	797.74	12.16	575.759	20.16	411.293	30.16	200.424
2.17	1530.05	6.17	800.325	12.17	572.089	20.17	411.999	30.17	200.404
2.18	1532.64	6.18	798.705	12.18	572.479	20.18	412.196	30.18	200.704
2.19	1528.68	6.19	803.215	12.19	573.163	20.19	412.013	30.19	200.404
2.2	1528.61	6.2	799.024	12.2	565.73	20.2	412.02	30.2	200.424
2.21	1530.05	6.21	800.856	12.21	572.704	20.21	411.476	30.21	200.383
2.22	1528.83	6.22	800.971	12.22	572.479	20.22	411.335	30.22	200.104
2.23	1533.34	6.23	797.966	12.23	573.008	20.23	411.18	30.23	200.404
2.24	1526.61	6.24	802.782	12.24	574.707	20.24	411.879	30.24	200.104
2.25	1528.03	6.25	799.271	12.25	573.233	20.25	411.18	30.25	200.682
2.26	1530.99	6.26	801.064	12.26	572.645	20.26	412.911	30.26	200.425
2.27	1528.12	6.27	801.599	12.27	574.812	20.27	412.516	30.27	200.382
2.28	1527.25	6.28	802.509	12.28	581.012	20.28	412.776	30.28	200.681
2.29	1528.71	6.29	801.383	12.29	575.144	20.29	411.675	30.29	200.703
2.3	1532.19	6.3	800.21	12.3	573.411	20.3	412.302	30.3	200.083
2.31	1532.26	6.31	805.376	12.31	572.587	20.31	410.655	30.31	200.083
2.32	1526.53	6.32	797.724	12.32	567.367	20.32	411.856	30.32	200.127
2.33	1532.85	6.33	802.782	12.33	573.496	20.33	411.412	30.33	200.105
2.34	1527.63	6.34	801.515	12.34	573.484	20.34	412.578	30.34	200.382
2.35	1535.33	6.35	800.093	12.35	571.731	20.35	411.879	30.35	200.105
2.36	1532.85	6.36	798.843	12.36	570.664	20.36	412.578	30.36	200.381
2.37	1532.68	6.37	801.383	12.37	574.305	20.37	412.578	30.37	200.128
2.38	1532.94	6.38	801.422	12.38	574.317	20.38	411.344	30.38	200.404
2.39	1530.08	6.39	798.617	12.39	575.261	20.39	411.728	30.39	200.977
2.4	1532.8	6.4	806.945	12.4	576.199	20.4	412.16	30.4	200.426
2.41	1532.96	6.41	801.414	12.41	573.437	20.41	412.701	30.41	200.679
2.42	1535.64	6.42	804.071	12.42	574.303	20.42	412.795	30.42	200.404
2.43	1534.89	6.43	801.383	12.43	577.14	20.43	412.181	30.43	200.404
2.44	1532.85	6.44	802.68	12.44	577.592	20.44	412.887	30.44	200.404
2.45	1532.85	6.45	802.782	12.45	574.288	20.45	412.262	30.45	200.404
2.46	1526.79	6.46	802.486	12.46	572.479	20.46	411.826	30.46	200.38
2.47	1535.11	6.47	803.837	12.47	568.828	20.47	412.908	30.47	200.998
2.48	1531.04	6.48	798.781	12.48	568.84	20.48	412.241	30.48	201.319
2.49	1529.27	6.49	801.165	12.49	571.853	20.49	412.933	30.49	200.701
2.5	1532.1	6.5	800.226	12.5	574.23	20.5	411.538	30.5	200.724
2.51	1528.06	6.51	798.586	12.51	569	20.51	413.277	30.51	200.154
2.52	1530.93	6.52	799.985	12.52	569.956	20.52	413.277	30.52	200.427
2.53	1529.1	6.53	801.383	12.53	571.844	20.53	412.578	30.53	200.475
2.54	1533.87	6.54	799.65	12.54	572.479	20.54	414.177	30.54	200.452
2.55	1530.05	6.55	800.667	12.55	578.805	20.55	412.891	30.55	200.724
2.56	1530.52	6.56	802.654	12.56	575.459	20.56	412.971	30.56	201.045
2.57	1526.02	6.57	800.39	12.57	571.351	20.57	413.576	30.57	201.341
2.58	1528.93	6.58	801.383	12.58	571.235	20.58	413.861	30.58	200.773
2.59	1531.37	6.59	802.33	12.59	576.208	20.59	413.277	30.59	200.749
2.6	1534.2	6.6	800.934	12.6	571.064	20.6	412.3	30.6	201.045
2.61	1530.05	6.61	799.889	12.61	572.237	20.61	413.006	30.61	201.02
2.62	1518.49	6.62	799.985	12.62	573.665	20.62	412.486	30.62	200.132
2.63	1528.91	6.63	799.676	12.63	572.472	20.63	413.791	30.63	200.404
2.64	1528.32	6.64	799.723	12.64	572.857	20.64	413.027	30.64	200.699
2.65	1533.64	6.65	800.576	12.65	573.056	20.65	413.491	30.65	200.058
2.66	1533.78	6.66	801.215	12.66	574.043	20.66	413.277	30.66	200.353
2.67	1529.19	6.67	799.225	12.67	570.934	20.67	412.807	30.67	200.649
2.68	1531.26	6.68	799.248	12.68	579.173	20.68	413.022	30.68	200.699
2.69	1525.9	6.69	799.3	12.69	575.276	20.69	411.879	30.69	200.699
2.7	1533.69	6.7	799.276	12.7	577.14	20.7	413.485	30.7	200.724
2.71	1527.25	6.71	799.188	12.71	577.426	20.71	412.377	30.71	200.109
2.72	1525.48	6.72	801.272	12.72	573.769	20.72	412.384	30.72	199.814
2.73	1527.69	6.73	801.383	12.73	578.791	20.73	412.066	30.73	200.429
2.74	1520.35	6.74	802.185	12.74	578.86	20.74	411.719	30.74	200.993
2.75	1532.54	6.75	803.607	12.75	588.692	20.75	411.879	30.75	200.75
2.76	1530.28	6.76	802.232	12.76	589.284	20.76	412.045	30.76	200.724
2.77	1536.13	6.77	804.18	12.77	591.478	20.77	411.339	30.77	200.404
2.78	1532.85	6.78	805.075	12.78	595.786	20.78	411.332	30.78	200.43
2.79	1532.87	6.79	806.935	12.79	601.69	20.79	412.024	30.79	200.672
2.8	1538.49	6.8	808.375	12.8	608.394	20.8	412.302	30.8	200.698
2.81	1538.92	6.81	807.942	12.81	612.11	20.81	411.879	30.81	200.404
2.82	1547.21	6.82	808.785	12.82	617.312	20.82	412.454	30.82	200.404
2.83	1549.37	6.83	816.379	12.83	620.09	20.83	411.996	30.83	199.495
2.84	1553.08	6.84	820.289	12.84	628.749	20.84	412.578	30.84	199.816
2.85	1570.4	6.85	827.613	12.85	637.44	20.85	412.475	30.85	200.404
2.86	1565.94	6.86	834.312	12.86	647.196	20.86	411.975	30.86	200.67
2.87	1572	6.87	840.246	12.87	654.431	20.87	412.489	30.87	201.045
2.88	1577.59	6.88	849.518	12.88	664.012	20.88	411.961	30.88	201.045
2.89	1592.86	6.89	855.016	12.89	673.165	20.89	412.503	30.89	201.365
2.9	1631.42	6.9	867.838	12.9	682.364	20.9	412.442	30.9	202.218
2.91	1627.12	6.91	875.499	12.91	695.363	20.91	413.216	30.91	201.796
2.92	1640.02	6.92	885.112	12.92	702.945	20.92	413.277	30.92	202.089
2.93	1643.93	6.93	895.23	12.93	715.118	20.93	411.973	30.93	202.941
2.94	1661.5	6.94	908.932	12.94	727.881	20.94	412.618	30.94	204.223
2.95	1695.57	6.95	919.929	12.95	739.115	20.95	413.911	30.95	203.958
2.96	1717.44	6.96	932.835	12.96	749.157	20.96	414.65	30.96	205.561
2.97	1739.22	6.97	946.759	12.97	763.718	20.97	414.676	30.97	206.495
2.98	1764.89	6.98	960.766	12.98	777.737	20.98	414	30.98	207.806
2.99	1784.53	6.99	976.146	12.99	788.329	20.99	413.986	30.99	209.381
3	1806.94	7	990.211	13	803.676	21	416.078	31	211.248
3.01	1849.87	7.01	1023.33	13.01	816.513	21.01	416.782	31.01	212.908
3.02	1864.9	7.02	1023.73	13.02	829.576	21.02	417.473	31.02	214.86
3.03	1879.65	7.03	1036.64	13.03	844.704	21.03	420.969	31.03	217.425
3.04	1907.62	7.04	1056	13.04	857.191	21.04	421.059	31.04	219.612
3.05	758.359	7.05	1074.07	13.05	869.876	21.05	425.9	31.05	222.263
3.06	778.561	7.06	1092.1	13.06	881.5	21.06	428.049	31.06	225.498
3.07	819.028	7.07	1108.16	13.07	894.126	21.07	433.452	31.07	228.88
3.08	857.237	7.08	1127.61	13.08	902.79	21.08	436.351	31.08	231.619
3.09	870.058	7.09	1143.48	13.09	915.427	21.09	441.246	31.09	235.38
3.1	927.011	7.1	1165.22	13.1	925.694	21.1	445.585	31.1	239.198
3.11	960.566	7.11	1182.29	13.11	935.32	21.11	450.876	31.11	242.551
3.12	995.348	7.12	1202.2	13.12	946.132	21.12	455.402	31.12	246.107
3.13	1030.72	7.13	1215.94	13.13	955.562	21.13	460.404	31.13	250.449
3.14	1078.18	7.14	1235.57	13.14	965.757	21.14	467.816	31.14	254.355
3.15	1099.34	7.15	1251.67	13.15	974.351	21.15	473.624	31.15	258.464
3.16	1135.25	7.16	1266.81	13.16	984.498	21.16	479.93	31.16	263.184
3.17	1182.32	7.17	1283.02	13.17	992.937	21.17	487.972	31.17	267.472
3.18	1194.85	7.18	1296.85	13.18	1001.35	21.18	493.243	31.18	271.349
3.19	1233.54	7.19	1311.73	13.19	1009.72	21.19	500.814	31.19	275.838
3.2	1253.22	7.2	1326.3	13.2	1019.97	21.2	511.167	31.2	280.908
3.21	1283.8	7.21	1340.28	13.21	1026.51	21.21	518.858	31.21	285.076
3.22	1299.28	7.22	1353.23	13.22	1034.06	21.22	527.792	31.22	289.855
3.23	1341.2	7.23	1366.04	13.23	1042.28	21.23	534.404	31.23	294.374
3.24	1360.11	7.24	1378.93	13.24	1045.28	21.24	543.67	31.24	299.183
3.25	1383.04	7.25	1392.91	13.25	1053.48	21.25	553.996	31.25	304.603
3.26	1413.95	7.26	1404.27	13.26	1059.2	21.26	561.179	31.26	308.45
3.27	1434.41	7.27	1415.29	13.27	1064.72	21.27	570.917	31.27	312.649
3.28	1459.18	7.28	1425.08	13.28	1071.34	21.28	581.484	31.28	315.886
3.29	1483.19	7.29	1435.53	13.29	1075.81	21.29	591.697	31.29	319.734
3.3	1506.16	7.3	1445.34	13.3	1081.5	21.3	601.09	31.3	323.323
3.31	1525.6	7.31	1454.44	13.31	1085.36	21.31	612.072	31.31	327.077
3.32	1544.03	7.32	1464.35	13.32	1090.69	21.32	621.395	31.32	330.315
3.33	1563.61	7.33	1474.02	13.33	1095.49	21.33	630.731	31.33	333.841
3.34	1579.98	7.34	1480.42	13.34	1100.92	21.34	639.821	31.34	338.267
3.35	1594.9	7.35	1486.61	13.35	1104.81	21.35	647.965	31.35	341.216
3.36	1608.36	7.36	1495	13.36	1107.05	21.36	661.245	31.36	344.743
3.37	1617.7	7.37	1502.87	13.37	1108.54	21.37	663.594	31.37	348.238
3.38	1637.65	7.38	1508.98	13.38	1109.79	21.38	671.554	31.38	351.156
3.39	1651.68	7.39	1515.94	13.39	1118.3	21.39	679.252	31.39	353.753
3.4	1661.5	7.4	1520.66	13.4	1120.19	21.4	686.815	31.4	357.472
3.41	1668.36	7.41	1525.33	13.41	1124.15	21.41	696.383	31.41	360.325
3.42	1680.28	7.42	1531.94	13.42	1125.74	21.42	702.158	31.42	362.666
3.43	1691.19	7.43	1535.55	13.43	1125.59	21.43	707.855	31.43	365.296
3.44	1706.93	7.44	1542.55	13.44	1129.33	21.44	715.956	31.44	367.508
3.45	1713.82	7.45	1546.4	13.45	1134.42	21.45	724.109	31.45	370.041
3.46	1722.07	7.46	1548.45	13.46	1137.5	21.46	728.996	31.46	371.997
3.47	1733.12	7.47	1553.73	13.47	1133.4	21.47	734.877	31.47	374.817
3.48	1741.83	7.48	1559.06	13.48	1135.21	21.48	740.845	31.48	376.774
3.49	1749.62	7.49	1561.39	13.49	1135.24	21.49	747.854	31.49	378.985
3.5	1757.72	7.5	1564.92	13.5	1131.26	21.5	753.445	31.5	380.654
3.51	1767.21	7.51	1567.72	13.51	1137.65	21.51	758.328	31.51	382.257
3.52	1771.88	7.52	1569.82	13.52	1135.95	21.52	763.215	31.52	384.436
3.53	1772.95	7.53	1569.42	13.53	1133.93	21.53	768.15	31.53	385.718
3.54	1776.89	7.54	1574.71	13.54	1135.15	21.54	772.291	31.54	387.642
3.55	1783.7	7.55	1576	13.55	1136.39	21.55	776.941	31.55	389.178
3.56	1787.57	7.56	1577.51	13.56	1136.41	21.56	780.362	31.56	390.207
3.57	1790.01	7.57	1578.85	13.57	1136.51	21.57	784.856	31.57	391.489
3.58	1790.46	7.58	1580.23	13.58	1138.72	21.58	787.937	31.58	393.058
3.59	1787.38	7.59	1578.91	13.59	1133.69	21.59	791.965	31.59	394.088
3.6	1798.54	7.6	1578.9	13.6	1132.32	21.6	795.89	31.6	394.442
3.61	1806.54	7.61	1581.63	13.61	1134.6	21.61	802.562	31.61	396.619
3.62	1800.73	7.62	1580.3	13.62	1130.69	21.62	802.91	31.62	396.755
3.63	1803.87	7.63	1578.99	13.63	1130.05	21.63	804.578	31.63	397.649
3.64	1798.89	7.64	1581.49	13.64	1131.33	21.64	808.532	31.64	398.863
3.65	1798.96	7.65	1579.03	13.65	1130.1	21.65	810.186	31.65	399.573
3.66	1802.69	7.66	1578.75	13.66	1127.7	21.66	813.918	31.66	400.501
3.67	1806.38	7.67	1574.88	13.67	1131.85	21.67	814.852	31.67	400.787
3.68	1796.37	7.68	1576.51	13.68	1130.17	21.68	817.42	31.68	401.749
3.69	1781.74	7.69	1576.11	13.69	1128.89	21.69	819.789	31.69	402.104
3.7	1796.01	7.7	1572.82	13.7	1133.24	21.7	821.124	31.7	402.961
3.71	1787.06	7.71	1573.04	13.71	1130.66	21.71	823.713	31.71	402.745
3.72	1789.99	7.72	1572.5	13.72	1131.19	21.72	823.207	31.72	402.675
3.73	1785.16	7.73	1572.99	13.73	1131.23	21.73	826.51	31.73	402.46
3.74	1784.56	7.74	1570.51	13.74	1130.65	21.74	827.55	31.74	403.246
3.75	1781.76	7.75	1572.95	13.75	1129.98	21.75	828.436	31.75	402.96
3.76	1794.23	7.76	1571.53	13.76	1131.19	21.76	828.811	31.76	402.675
3.77	1802.02	7.77	1572.9	13.77	1131.33	21.77	830.006	31.77	402.746
3.78	1786.03	7.78	1571.38	13.78	1127.96	21.78	829.761	31.78	402.497
3.79	1785.96	7.79	1571.43	13.79	1132.29	21.79	830.705	31.79	402.711
3.8	1779.77	7.8	1572.83	13.8	1130.91	21.8	830.568	31.8	402.639
3.81	1784.56	7.81	1572.41	13.81	1130.65	21.81	830.267	31.81	402.39
3.82	1785.75	7.82	1572.96	13.82	1130.22	21.82	830.705	31.82	401.5
3.83	1785.68	7.83	1571.91	13.83	1132.05	21.83	829.772	31.83	401.464
3.84	1774.4	7.84	1571.91	13.84	1131.28	21.84	831.776	31.84	401.464
3.85	1761.35	7.85	1570.31	13.85	1126.25	21.85	831.2	31.85	401.035
3.86	1789.31	7.86	1569.73	13.86	1132.56	21.86	831.214	31.86	401.428
3.87	1783.72	7.87	1573.31	13.87	1130.76	21.87	829.918	31.87	401.107
3.88	1802.22	7.88	1571.25	13.88	1128.91	21.88	828.77	31.88	401.071
3.89	1792.26	7.89	1572.6	13.89	1130.91	21.89	828.534	31.89	400.787
3.9	1784.56	7.9	1571.88	13.9	1130.09	21.9	827.277	31.9	401.465
3.91	1785.12	7.91	1574.05	13.91	1129.26	21.91	827.848	31.91	400.861
3.92	1778.43	7.92	1571.15	13.92	1130.91	21.92	825.917	31.92	401.07
3.93	1800.5	7.93	1571.74	13.93	1133.96	21.93	827.256	31.93	401.712
3.94	1777.92	7.94	1569.92	13.94	1130.91	21.94	826.549	31.94	401.428
3.95	1787.08	7.95	1571.91	13.95	1131.79	21.95	827.876	31.95	401.182
3.96	1744.02	7.96	1570.51	13.96	1129.98	21.96	826.535	31.96	401.637
3.97	1776.03	7.97	1570.51	13.97	1129.05	21.97	827.89	31.97	401.957
3.98	1787.15	7.98	1570.91	13.98	1130.01	21.98	826.521	31.98	401.674
3.99	1784.56	7.99	1569.59	13.99	1129.98	21.99	827.209	31.99	401.39
		8	1572.41	14	1128.12	22	827.903	32	401.673
		8.01	1569.97	14.01	1129.97	22.01	827.889	32.01	401.107
		8.02	1572.09	14.02	1129.96	22.02	827.209	32.02	401.673
		8.03	1569.5	14.03	1130.88	22.03	827.186	32.03	401.145
		8.04	1571.55	14.04	1129.1	22.04	827.909	32.04	401.352
		8.05	1570.85	14.05	1132.49	22.05	827.946	32.05	401.184
		8.06	1568.03	14.06	1129.19	22.06	827.819	32.06	401.428
		8.07	1570.23	14.07	1128.97	22.07	827.158	32.07	401.107
		8.08	1571.91	14.08	1130.91	22.08	825.987	32.08	401.313
		8.09	1569.36	14.09	1131.53	22.09	827.144	32.09	401.146
		8.1	1569.33	14.1	1130.1	22.1	827.282	32.1	401.467
		8.11	1570.71	14.11	1131.72	22.11	828.368	32.11	401.671
		8.12	1572.79	14.12	1130.91	22.12	827.296	32.12	401.389
		8.13	1570.66	14.13	1129.2	22.13	827.721	32.13	401.671
		8.14	1571.66	14.14	1131.68	22.14	827.109	32.14	401.146
		8.15	1571.81	14.15	1131.09	22.15	827.102	32.15	401.67
		8.16	1573.15	14.16	1131.47	22.16	827.324	32.16	401.67
		8.17	1570.57	14.17	1131.11	22.17	827.209	32.17	401.107
		8.18	1570.55	14.18	1131.64	22.18	827.209	32.18	401.428
		8.19	1573.28	14.19	1131.85	22.19	826.51	32.19	401.428
		8.2	1573.27	14.2	1131.61	22.2	827.623	32.2	401.468
		8.21	1571.95	14.21	1131.85	22.21	826.81	32.21	401.187
		8.22	1571.91	14.22	1131.17	22.22	828.137	32.22	401.388
		8.23	1571.91	14.23	1131.58	22.23	827.581	32.23	401.388
		8.24	1572.99	14.24	1132.22	22.24	826.153	32.24	400.867
		8.25	1571.78	14.25	1131.21	22.25	826.344	32.25	400.907
		8.26	1572.07	14.26	1131.24	22.26	827.909	32.26	401.067
		8.27	1573.31	14.27	1133.09	22.27	828.032	32.27	401.107
		8.28	1570.72	14.28	1132.13	22.28	826.908	32.28	401.067
		8.29	1571.69	14.29	1131.59	22.29	827.209	32.29	401.188
		8.3	1570.51	14.3	1132.08	22.3	827.909	32.3	400.868
		8.31	1572.18	14.31	1131.85	22.31	826.95	32.31	401.189
		8.32	1574.41	14.32	1131.47	22.32	827.455	32.32	401.428
		8.33	1574.39	14.33	1132.07	22.33	826.744	32.33	401.107
		8.34	1572.97	14.34	1132.38	22.34	828.149	32.34	401.469
		8.35	1573.31	14.35	1131.85	22.35	827.209	32.35	401.19
		8.36	1571.91	14.36	1132.27	22.36	826.765	32.36	401.346
		8.37	1573.31	14.37	1131.35	22.37	827.733	32.37	401.066
		8.38	1574.27	14.38	1131.85	22.38	827.909	32.38	401.066
		8.39	1572.83	14.39	1132.32	22.39	826.934	32.39	401.428
		8.4	1572.39	14.4	1131.38	22.4	827.209	32.4	401.107
		8.41	1573.7	14.41	1130.01	22.41	827.789	32.41	401.428
		8.42	1571.38	14.42	1131.4	22.42	827.506	32.42	401.624
		8.43	1571.91	14.43	1130.05	22.43	828	32.43	401.665
		8.44	1573.31	14.44	1129.05	22.44	828.219	32.44	401.191
		8.45	1572.51	14.45	1130.91	22.45	827.527	32.45	401.47
		8.46	1573.16	14.46	1130.38	22.46	828.558	32.46	401.15
		8.47	1571.7	14.47	1129.43	22.47	827.541	32.47	401.428
		8.48	1570.51	14.48	1129.05	22.48	827.909	32.48	401.664
		8.49	1571.22	14.49	1129.77	22.49	827.563	32.49	401.664
		8.5	1570.51	14.5	1128.12	22.5	827.909	32.5	401.15
		8.51	1571.17	14.51	1130.58	22.51	826.49	32.51	401.749
		8.52	1570.51	14.52	1128.44	22.52	827.244	32.52	401.471
		8.53	1570.51	14.53	1130.29	22.53	827.909	32.53	401.385
		8.54	1571.1	14.54	1128.75	22.54	827.909	32.54	401.749
		8.55	1568.02	14.55	1129.63	22.55	828.22	32.55	401.15
		8.56	1570.83	14.56	1129.05	22.56	829.003	32.56	401.983
		8.57	1569.63	14.57	1130.38	22.57	828.608	32.57	401.749
		8.58	1570.92	14.58	1130.91	22.58	828.608	32.58	401.749
		8.59	1568.66	14.59	1131.6	22.59	828.192	32.59	401.705
		8.6	1570.51	14.6	1130.21	22.6	828.331	32.6	401.194
		8.61	1568.14	14.61	1130.2	22.61	828.178	32.61	400.917
		8.62	1570.51	14.62	1130.91	22.62	829.045	32.62	401.472
		8.63	1573.19	14.63	1130.18	22.63	828.42	32.63	401.195
		8.64	1570.16	14.64	1130.91	22.64	828.157	32.64	400.831
		8.65	1570.51	14.65	1130.51	22.65	828.608	32.65	400.831
		8.66	1572.69	14.66	1131.85	22.66	828.143	32.66	401.064
		8.67	1571.34	14.67	1131.37	22.67	828.153	32.67	401.661
		8.68	1571.65	14.68	1132.5	22.68	828.167	32.68	401.472
		8.69	1571.43	14.69	1133.58	22.69	828.122	32.69	401.428
		8.7	1572.34	14.7	1133.83	22.7	827.496	32.7	401.472
		8.71	1564.87	14.71	1134.43	22.71	826.51	32.71	401.152
		8.72	1570.34	14.72	1135.48	22.72	827.209	32.72	401.384
		8.73	1571.91	14.73	1135.66	22.73	828.094	32.73	401.107
		8.74	1570.51	14.74	1138.23	22.74	826.689	32.74	400.876
		8.75	1574.61	14.75	1140.18	22.75	827.025	32.75	401.793
		8.76	1575.96	14.76	1144.06	22.76	827.045	32.76	400.832
		8.77	1574.66	14.77	1147.73	22.77	827.594	32.77	401.473
		8.78	1576.05	14.78	1152.38	22.78	827.758	32.78	400.601
		8.79	1578.89	14.79	1158.85	22.79	827.765	32.79	401.062
		8.8	1578.85	14.8	1163.54	22.8	826.647	32.8	401.658
		8.81	1580.26	14.81	1168.19	22.81	826.07	32.81	401.703
		8.82	1581.64	14.82	1173.8	22.82	827.087	32.82	401.383
		8.83	1583.8	14.83	1180.36	22.83	826.978	32.83	401.383
		8.84	1588.25	14.84	1185.08	22.84	826.727	32.84	400.878
		8.85	1594.29	14.85	1195.24	22.85	827.807	32.85	401.107
		8.86	1603.45	14.86	1200.84	22.86	827.304	32.86	401.657
		8.87	1605.84	14.87	1209.31	22.87	827.297	32.87	402.023
		8.88	1614.1	14.88	1216.13	22.88	828.366	32.88	402.069
		8.89	1622.26	14.89	1227.04	22.89	826.51	32.89	401.795
		8.9	1629.25	14.9	1235.45	22.9	827.276	32.9	402.482
		8.91	1640.16	14.91	1244.65	22.91	827.909	32.91	402.208
		8.92	1650.31	14.92	1255.19	22.92	826.615	32.92	403.305
		8.93	1667.39	14.93	1267.33	22.93	827.3	32.93	403.352
		8.94	1668.73	14.94	1277.77	22.94	827.87	32.94	403.445
		8.95	1683.49	14.95	1289.23	22.95	828.639	32.95	404.407
		8.96	1694.03	14.96	1300.78	22.96	829.957	32.96	405.275
		8.97	1708.96	14.97	1312.71	22.97	829.324	32.97	406.558
		8.98	1723.46	14.98	1326.18	22.98	829.307	32.98	407.84
		8.99	1733.64	14.99	1339.3	22.99	830.698	32.99	409.764
		9	1748.17	15	1350.47	23	830.01	33	410.82
		9.01	1758.92	15.01	1363.64	23.01	831.415	33.01	413.017
		9.02	1774.15	15.02	1377.55	23.02	833.502	33.02	414.668
		9.03	1788.4	15.03	1389.96	23.03	834.25	33.03	417.186
		9.04	1801.34	15.04	1402.49	23.04	836.935	33.04	419.751
		9.05	1815.24	15.05	1412.7	23.05	840.456	33.05	422.268
		9.06	1828.15	15.06	1425.8	23.06	842.637	33.06	424.881
		9.07	1841.37	15.07	1435.77	23.07	846.088	33.07	428.087
		9.08	1856.46	15.08	1446.07	23.08	850.343	33.08	431.916
		9.09	1869.06	15.09	1456.36	23.09	853.912	33.09	435.14
		9.1	958.687	15.1	1466.89	23.1	858.048	33.1	438.395
		9.11	976.269	15.11	1477.93	23.11	863.111	33.11	442.194
		9.12	990.934	15.12	1486.68	23.12	868.638	33.12	445.993
		9.13	1010.71	15.13	1496.21	23.13	873.962	33.13	449.889
		9.14	1026.3	15.14	1505.41	23.14	879.752	33.14	453.464
		9.15	1041.32	15.15	1514.2	23.15	885.678	33.15	458.225
		9.16	1057.83	15.16	1522.38	23.16	892.935	33.16	462.665
		9.17	1072.16	15.17	1530.36	23.17	900.626	33.17	466.882
		9.18	1084.36	15.18	1540.14	23.18	906.35	33.18	470.778
		9.19	1099.25	15.19	1547.19	23.19	913.485	33.19	475.218
		9.2	1115.58	15.2	1555.57	23.2	921.334	33.2	480.027
		9.21	1129.46	15.21	1563.49	23.21	928.896	33.21	484.64
		9.22	1141.6	15.22	1569.58	23.22	937.143	33.22	488.141
		9.23	1154.54	15.23	1576.54	23.23	945.869	33.23	493.173
		9.24	1167.08	15.24	1582.04	23.24	954.637	33.24	497.489
		9.25	1180.02	15.25	1588.26	23.25	964.076	33.25	502.52
		9.26	1192.16	15.26	1594.79	23.26	972.83	33.26	507.28
		9.27	1209.7	15.27	1599.3	23.27	981.228	33.27	511.127
		9.28	1217.59	15.28	1602.09	23.28	990.524	33.28	514.925
		9.29	1226.74	15.29	1609.17	23.29	1000.53	33.29	519.464
		9.3	1236.29	15.3	1613.83	23.3	1010.83	33.3	522.62
		9.31	1248.12	15.31	1618.24	23.31	1020.19	33.31	526.467
		9.32	1258	15.32	1622.55	23.32	1030.21	33.32	529.132
		9.33	1262.86	15.33	1626.57	23.33	1038.84	33.33	532.98
		9.34	1271.13	15.34	1630.62	23.34	1046.76	33.34	535.966
		9.35	1275.64	15.35	1634.05	23.35	1055.4	33.35	539.713
		9.36	1287.89	15.36	1636.49	23.36	1063.61	33.36	543.46
		9.37	1293.68	15.37	1639.67	23.37	1071.67	33.37	546.936
		9.38	1299.22	15.38	1645.02	23.38	1078.66	33.38	549.231
		9.39	1307.61	15.39	1647.4	23.39	1086.89	33.39	552.538
		9.4	1311.85	15.4	1649.96	23.4	1094.18	33.4	556.015
		9.41	1331.04	15.41	1651.84	23.41	1101.88	33.41	558.091
		9.42	1321.66	15.42	1655.37	23.42	1108.08	33.42	561.042
		9.43	1329.81	15.43	1656.18	23.43	1114.89	33.43	563.928
		9.44	1332.78	15.44	1659.71	23.44	1121.42	33.44	565.685
		9.45	1336.12	15.45	1660.86	23.45	1127.17	33.45	568.467
		9.46	1342.57	15.46	1663.08	23.46	1135.89	33.46	570.929
		9.47	1345.19	15.47	1660.9	23.47	1141.12	33.47	572.635
		9.48	1353.35	15.48	1663.11	23.48	1145.71	33.48	574.931
		9.49	1354.93	15.49	1663.25	23.49	1152.34	33.49	577.393
		9.5	1356.56	15.5	1671.06	23.5	1155.12	33.5	578.458
		9.51	1361.6	15.51	1665.84	23.51	1161.81	33.51	580.113
		9.52	1362.45	15.52	1665.29	23.52	1167.06	33.52	582.843
		9.53	1364.62	15.53	1665.11	23.53	1173.09	33.53	584.342
		9.54	1366.69	15.54	1665.04	23.54	1174.65	33.54	585.46
		9.55	1367.45	15.55	1665.93	23.55	1180.39	33.55	587.063
		9.56	1368.35	15.56	1666.93	23.56	1184.2	33.56	588.235
		9.57	1371.94	15.57	1665.08	23.57	1185.29	33.57	590.269
		9.58	1370.1	15.58	1663.25	23.58	1194.65	33.58	590.91
		9.59	1369.61	15.59	1663.23	23.59	1194.16	33.59	592.513
		9.6	1371.88	15.6	1662.31	23.6	1197.94	33.6	594.117
		9.61	1371.56	15.61	1660.46	23.61	1200.75	33.61	594.811
		9.62	1371.94	15.62	1660.32	23.62	1203.12	33.62	595.505
		9.63	1369.98	15.63	1659.55	23.63	1208.28	33.63	596.146
		9.64	1373.58	15.64	1659.47	23.64	1209.02	33.64	597.537
		9.65	1369.94	15.65	1659.52	23.65	1214.77	33.65	597.75
		9.66	1371.31	15.66	1658.23	23.66	1212.48	33.66	599.086
		9.67	1369.14	15.67	1660.96	23.67	1216.44	33.67	599.514
		9.68	1366.97	15.68	1660.45	23.68	1219.47	33.68	599.888
		9.69	1365.64	15.69	1660.45	23.69	1220.86	33.69	600.155
		9.7	1364.23	15.7	1660.45	23.7	1224.07	33.7	600.262
		9.71	1363.64	15.71	1659.65	23.71	1223.66	33.71	600.903
		9.72	1362.92	15.72	1660.31	23.72	1226.07	33.72	600.849
		9.73	1362.94	15.73	1660.3	23.73	1225.1	33.73	600.903
		9.74	1362.15	15.74	1659.62	23.74	1229.08	33.74	600.371
		9.75	1362.15	15.75	1659.87	23.75	1228.73	33.75	600.958
		9.76	1362.15	15.76	1660.45	23.76	1229.95	33.76	601.17
		9.77	1363.55	15.77	1659.52	23.77	1230.5	33.77	601.702
		9.78	1362.23	15.78	1660.15	23.78	1229.95	33.78	601.225
		9.79	1361.68	15.79	1660	23.79	1230.65	33.79	601.115
		9.8	1364.06	15.8	1660.45	23.8	1230.92	33.8	600.74
		9.81	1364.52	15.81	1659.52	23.81	1232.49	33.81	600.208
		9.82	1363.55	15.82	1660.29	23.82	1231.35	33.82	600.364
		9.83	1363.17	15.83	1660.84	23.83	1231.58	33.83	599.888
		9.84	1360.75	15.84	1660.08	23.84	1231.94	33.84	599.356
		9.85	1363.88	15.85	1659.81	23.85	1231.95	33.85	599.622
		9.86	1364.34	15.86	1660.45	23.86	1232.05	33.86	599.357
		9.87	1362.98	15.87	1659.83	23.87	1230.21	33.87	599.456
		9.88	1361.01	15.88	1659.79	23.88	1229.87	33.88	599.567
		9.89	1363.08	15.89	1659.52	23.89	1228	33.89	599.092
		9.9	1361.17	15.9	1658.94	23.9	1229.19	33.9	600.153
		9.91	1363.55	15.91	1658.95	23.91	1229.2	33.91	599.623
		9.92	1362.48	15.92	1660.63	23.92	1228.5	33.92	600.097
		9.93	1363.41	15.93	1659.52	23.93	1229.21	33.93	599.832
		9.94	1362.15	15.94	1659.38	23.94	1227.19	33.94	598.412
		9.95	1363.55	15.95	1659.22	23.95	1227.92	33.95	599.567
		9.96	1363.48	15.96	1659.61	23.96	1228.58	33.96	599.831
		9.97	1360.85	15.97	1659.58	23.97	1227.84	33.97	601.209
		9.98	1363.55	15.98	1659.96	23.98	1227.86	33.98	600.36
		9.99	1362.15	15.99	1658.58	23.99	1228.55	33.99	599.831
				16	1660.45	24	1229.24	34	599.567
				16.01	1659.52	24.01	1228.52	34.01	598.889
				16.02	1658.58	24.02	1229.24	34.02	601.3
				16.03	1660.02	24.03	1227.91	34.03	599.944
				16.04	1659.1	24.04	1227.92	34.04	599.888
				16.05	1660.45	24.05	1228.59	34.05	598.719
				16.06	1659.77	24.06	1227.95	34.06	598.307
				16.07	1659.9	24.07	1229.04	34.07	600.151
				16.08	1659.33	24.08	1227.34	34.08	599.624
				16.09	1660.09	24.09	1229.32	34.09	599.888
				16.1	1661.03	24.1	1228.56	34.1	598.893
				16.11	1658.66	24.11	1229.17	34.11	599.682
				16.12	1659.52	24.12	1228.38	34.12	599.888
				16.13	1660.14	24.13	1228.17	34.13	600.881
				16.14	1661.71	24.14	1227.86	34.14	600.092
				16.15	1659.87	24.15	1227.97	34.15	599.509
				16.16	1660.45	24.16	1227.86	34.16	599.509
				16.17	1659.52	24.17	1228.31	34.17	598.78
				16.18	1658.67	24.18	1227.16	34.18	600.558
				16.19	1662.28	24.19	1228.42	34.19	599.829
				16.2	1660.92	24.2	1227.86	34.2	599.567
				16.21	1662.31	24.21	1229.31	34.21	598.839
				16.22	1661.38	24.22	1228.01	34.22	598.519
				16.23	1659.37	24.23	1227.32	34.23	599.305
				16.24	1659.7	24.24	1228.38	34.24	599.305
				16.25	1661.21	24.25	1229.61	34.25	599.77
				16.26	1663.7	24.26	1227.86	34.26	599.103
				16.27	1662.16	24.27	1228.17	34.27	600.09
				16.28	1662.18	24.28	1228.06	34.28	599.567
				16.29	1662.19	24.29	1225.5	34.29	600.03
				16.3	1661.49	24.3	1228.56	34.3	600.291
				16.31	1662.31	24.31	1228.81	34.31	599.626
				16.32	1661.38	24.32	1228.8	34.32	599.366
				16.33	1661.38	24.33	1228.09	34.33	599.366
				16.34	1660.58	24.34	1228.1	34.34	599.366
				16.35	1660.45	24.35	1228.6	34.35	599.507
				16.36	1658.76	24.36	1228.3	34.36	599.246
				16.37	1663.18	24.37	1231.19	34.37	599.306
				16.38	1662.27	24.38	1228.02	34.38	599.427
				16.39	1660.45	24.39	1228	34.39	599.827
				16.4	1659.52	24.4	1228.97	34.4	599.767
				16.41	1660.45	24.41	1227.86	34.41	599.767
				16.42	1661.38	24.42	1228.56	34.42	599.888
				16.43	1660.41	24.43	1227.46	34.43	599.368
				16.44	1659.47	24.44	1228.87	34.44	600.087
				16.45	1657.21	24.45	1226.96	34.45	600.147
				16.46	1657.72	24.46	1228.93	34.46	600.407
				16.47	1660.36	24.47	1229.25	34.47	599.689
				16.48	1660.45	24.48	1228.22	34.48	600.407
				16.49	1662.17	24.49	1228.89	34.49	599.628
				16.5	1658.46	24.5	1229.96	34.5	599.567
				16.51	1659.52	24.51	1229.98	34.51	600.072
				16.52	1659.52	24.52	1228.19	34.52	599.888
				16.53	1658.12	24.53	1230.01	34.53	600.406
				16.54	1659.85	24.54	1229.64	34.54	600.011
				16.55	1660.09	24.55	1229.64	34.55	600.467
				16.56	1658.03	24.56	1229.56	34.56	600.27
				16.57	1655.93	24.57	1228.05	34.57	600.787
				16.58	1658.8	24.58	1230.36	34.58	600.922
				16.59	1660.45	24.59	1228.84	34.59	600.467
				16.6	1660.21	24.6	1229.53	34.6	600.467
				16.61	1663	24.61	1229.25	34.61	599.754
				16.62	1658.84	24.62	1229.52	34.62	600.083
				16.63	1660.06	24.63	1230.4	34.63	599.888
				16.64	1661.1	24.64	1228.6	34.64	599.63
				16.65	1661.77	24.65	1230.17	34.65	598.988
				16.66	1660.14	24.66	1228.56	34.66	598.599
				16.67	1662.31	24.67	1229.25	34.67	599.372
				16.68	1660.78	24.68	1228.51	34.68	599.888
				16.69	1659.18	24.69	1227.79	34.69	600.082
				16.7	1664.18	24.7	1227.86	34.7	599.499
				16.71	1663.45	24.71	1227.75	34.71	599.824
				16.72	1663.62	24.72	1228.05	34.72	599.757
				16.73	1667.05	24.73	1225.98	34.73	600.145
				16.74	1669.51	24.74	1227.33	34.74	600.338
				16.75	1670.29	24.75	1228.22	34.75	599.567
				16.76	1678.51	24.76	1227.32	34.76	600.274
				16.77	1681.89	24.77	1227.31	34.77	599.631
				16.78	1681.48	24.78	1227.01	34.78	599.567
				16.79	1687.47	24.79	1226.04	34.79	599.631
				16.8	1689.36	24.8	1228.56	34.8	600.401
				16.81	1696.3	24.81	1228.3	34.81	600.016
				16.82	1701.86	24.82	1228.31	34.82	599.631
				16.83	1708	24.83	1224.35	34.83	600.015
				16.84	1710.78	24.84	1228.56	34.84	598.799
				16.85	1721.29	24.85	1228.46	34.85	600.208
				16.86	1728.9	24.86	1227.34	34.86	599.761
				16.87	1738.55	24.87	1232.93	34.87	600.399
				16.88	1749.74	24.88	1227.7	34.88	599.952
				16.89	1755.18	24.89	1226.75	34.89	600.594
				16.9	1764.07	24.9	1227.92	34.9	601.361
				16.91	1771.99	24.91	1229.25	34.91	600.469
				16.92	1781.36	24.92	1228.61	34.92	602.512
				16.93	1790.04	24.93	1229.17	34.93	601.301
				16.94	1802.19	24.94	1229.22	34.94	602.001
				16.95	1812.12	24.95	1223.9	34.95	601.942
				16.96	1820.84	24.96	1229.3	34.96	602.904
				16.97	1832.52	24.97	1230.6	34.97	604.952
				16.98	1841.22	24.98	1229.27	34.98	605.535
				16.99	1857.61	24.99	1232.05	34.99	608.346
				17	1869.51	25	1232.74	35	608.62
				17.01	1883.11	25.01	1231.36	35.01	610.6
				17.02	1897.88	25.02	1233.45	35.02	612.269
				17.03	1908.24	25.03	1239.74	35.03	615.719
				17.04	1015.11	25.04	1236.98	35.04	616.77
				17.05	1024.63	25.05	1241.1	35.05	620.086
				17.06	1040.3	25.06	1242.73	35.06	622.905
				17.07	1047.79	25.07	1246.25	35.07	625.67
				17.08	1059.92	25.08	1250.99	35.08	629.304
				17.09	1067.89	25.09	1254.56	35.09	631.695
				17.1	1076.36	25.1	1258.62	35.1	635.543
				17.11	1089.06	25.11	1261.95	35.11	637.921
				17.12	1100.46	25.12	1269.72	35.12	643.796
				17.13	1109.39	25.13	1276.2	35.13	646.832
				17.14	1117	25.14	1282.97	35.14	650.612
				17.15	1128.06	25.15	1287.51	35.15	654.847
				17.16	1137.4	25.16	1293	35.16	659.927
				17.17	1146.61	25.17	1300	35.17	662.931
				17.18	1156.01	25.18	1306.87	35.18	667.925
				17.19	1164.45	25.19	1314.83	35.19	673.055
				17.2	1171	25.2	1321.7	35.2	674.289
				17.21	1177.54	25.21	1328.15	35.21	680.497
				17.22	1184.11	25.22	1334.2	35.22	685.054
				17.23	1190.66	25.23	1345.36	35.23	689.455
				17.24	1197.21	25.24	1353.01	35.24	694.264
				17.25	1201.95	25.25	1362.1	35.25	698.269
				17.26	1210.16	25.26	1370.26	35.26	703.33
				17.27	1214.99	25.27	1376.98	35.27	706.605
				17.28	1221.25	25.28	1387.48	35.28	713.087
				17.29	1226.94	25.29	1394.89	35.29	714.667
				17.3	1231.36	25.3	1407.45	35.3	718.011
				17.31	1236.13	25.31	1419.41	35.31	721.814
				17.32	1238.56	25.32	1423.86	35.32	724.517
				17.33	1244.81	25.33	1431.11	35.33	728.409
				17.34	1251.18	25.34	1442.87	35.34	732.552
				17.35	1251.93	25.35	1447.16	35.35	735.828
				17.36	1256.39	25.36	1456.06	35.36	737.457
				17.37	1257.7	25.37	1463.32	35.37	742.379
				17.38	1263.08	25.38	1469.06	35.38	745.376
				17.39	1264.91	25.39	1470.9	35.39	748.011
				17.4	1267.72	25.4	1485.32	35.4	751.719
				17.41	1270.51	25.41	1491.98	35.41	754.102
				17.42	1271.69	25.42	1496.56	35.42	756.667
				17.43	1275.69	25.43	1508.59	35.43	759.232
				17.44	1277.36	25.44	1511.04	35.44	761.617
				17.45	1281.65	25.45	1517.97	35.45	763.971
				17.46	1281.33	25.46	1525.16	35.46	765.715
				17.47	1281.33	25.47	1534.81	35.47	768.28
				17.48	1281.67	25.48	1535.49	35.48	770.204
				17.49	1284.74	25.49	1540.4	35.49	771.986
				17.5	1285.09	25.5	1545.35	35.5	774.301
				17.51	1284.37	25.51	1545.59	35.51	775.654
				17.52	1284.19	25.52	1554.39	35.52	777.436
				17.53	1284.35	25.53	1558.58	35.53	779.11
				17.54	1283.28	25.54	1562.59	35.54	780.892
				17.55	1284.22	25.55	1562.32	35.55	782.245
				17.56	1284.32	25.56	1571.26	35.56	783.848
				17.57	1283.31	25.57	1574.77	35.57	785.131
				17.58	1281.46	25.58	1574.87	35.58	785.915
				17.59	1281.94	25.59	1582.49	35.59	787.518
				17.6	1281	25.6	1582.78	35.6	788.872
				17.61	1280.05	25.61	1585.32	35.61	789.37
				17.62	1279.58	25.62	1587.69	35.62	790.829
				17.63	1279.23	25.63	1592.46	35.63	792.255
				17.64	1278.83	25.64	1593.54	35.64	792.007
				17.65	1280.08	25.65	1594.24	35.65	792.897
				17.66	1279.69	25.66	1597.04	35.66	793.61
				17.67	1279.15	25.67	1595.42	35.67	794.179
				17.68	1277.85	25.68	1600.32	35.68	795.027
				17.69	1279.72	25.69	1603.33	35.69	795.389
				17.7	1279.15	25.7	1602.34	35.7	795.637
				17.71	1279.48	25.71	1603.64	35.71	795.534
				17.72	1280.08	25.72	1606.64	35.72	796.176
				17.73	1279.46	25.73	1607.34	35.73	796.278
				17.74	1279.15	25.74	1607.71	35.74	795.782
				17.75	1280.72	25.75	1609.79	35.75	796.176
				17.76	1279.42	25.76	1609.09	35.76	795.608
				17.77	1278.74	25.77	1610.17	35.77	796.597
				17.78	1279.4	25.78	1611.98	35.78	796.103
				17.79	1278.45	25.79	1610.88	35.79	796.276
				17.8	1278.67	25.8	1611.02	35.8	795.462
				17.81	1278.65	25.81	1611.59	35.81	795.782
				17.82	1278.94	25.82	1611.7	35.82	795.388
				17.83	1278.21	25.83	1609.27	35.83	795.166
				17.84	1280.08	25.84	1611.72	35.84	794.894
				17.85	1280.84	25.85	1612.22	35.85	795.388
				17.86	1280.24	25.86	1610.51	35.86	795.215
				17.87	1279.15	25.87	1611.55	35.87	794.895
				17.88	1279.42	25.88	1609.7	35.88	795.067
				17.89	1279.71	25.89	1607.67	35.89	794.895
				17.9	1279.97	25.9	1607.02	35.9	794.992
				17.91	1280.08	25.91	1609.57	35.91	795.216
				17.92	1278.39	25.92	1608.18	35.92	794.895
				17.93	1278.29	25.93	1608.14	35.93	794.895
				17.94	1279.15	25.94	1609.48	35.94	795.312
				17.95	1280.08	25.95	1606.19	35.95	794.725
				17.96	1278.26	25.96	1608.2	35.96	795.311
				17.97	1280.08	25.97	1608.88	35.97	794.991
				17.98	1279.13	25.98	1607.52	35.98	795.066
				17.99	1280.07	25.99	1606.83	35.99	795.066
						26	1607.53	36	794.896
						26.01	1610.27	36.01	795.141
						26.02	1605.53	36.02	794.972
						26.03	1608.2	36.03	795.386
						26.04	1607.46	36.04	794.727
						26.05	1607.03	36.05	795.31
						26.06	1607.43	36.06	795.141
						26.07	1608.06	36.07	795.385
						26.08	1607.14	36.08	795.065
						26.09	1604.37	36.09	795.233
						26.1	1607.38	36.1	794.82
						26.11	1605.76	36.11	794.835
						26.12	1611.01	36.12	795.155
						26.13	1606.95	36.13	794.82
						26.14	1607.14	36.14	795.141
						26.15	1606.35	36.15	794.577
						26.16	1604.5	36.16	794.82
						26.17	1611.1	36.17	795.141
						26.18	1606.83	36.18	794.897
						26.19	1607.25	36.19	795.218
						26.2	1603.97	36.2	794.82
						26.21	1608.29	36.21	795.064
						26.22	1607.21	36.22	794.975
						26.23	1607.19	36.23	795.296
						26.24	1610.32	36.24	795.141
						26.25	1603.9	36.25	794.82
						26.26	1607.53	36.26	794.976
						26.27	1606.52	36.27	794.898
						26.28	1609.01	36.28	795.548
						26.29	1606.63	36.29	794.82
						26.3	1606.78	36.3	794.977
						26.31	1607.3	36.31	794.899
						26.32	1603.55	36.32	795.141
						26.33	1611.5	36.33	794.735
						26.34	1606.13	36.34	795.062
						26.35	1608.17	36.35	795.383
						26.36	1606.42	36.36	795.225
						26.37	1606.32	36.37	795.545
						26.38	1607.95	36.38	794.82
						26.39	1607.81	36.39	795.141
						26.4	1612.11	36.4	794.983
						26.41	1603.79	36.41	795.062
						26.42	1607.43	36.42	794.979
						26.43	1607.35	36.43	795.382
						26.44	1607.57	36.44	795.623
						26.45	1612.86	36.45	795.543
						26.46	1607.48	36.46	794.739
						26.47	1607.89	36.47	795.141
						26.48	1603.28	36.48	795.702
						26.49	1609.62	36.49	795.782
						26.5	1607.17	36.5	795.622
						26.51	1607.84	36.51	796.023
						26.52	1610.44	36.52	795.141
						26.53	1603.06	36.53	795.381
						26.54	1608.86	36.54	795.462
						26.55	1608.31	36.55	795.222
						26.56	1609.53	36.56	797.062
						26.57	1609.59	36.57	795.542
						26.58	1608.64	36.58	795.782
						26.59	1608.64	36.59	795.219
						26.6	1605.4	36.6	795.064
						26.61	1611.56	36.61	795.462
						26.62	1607.89	36.62	795.141
						26.63	1608.48	36.63	796.021
						26.64	1608.4	36.64	793.309
						26.65	1608.41	36.65	794.581
						26.66	1607.53	36.66	795.059
						26.67	1607.28	36.67	794.82
						26.68	1609.93	36.68	796.894
						26.69	1605.01	36.69	794.82
						26.7	1607.53	36.7	794.738
						26.71	1607.13	36.71	794.179
						26.72	1606.38	36.72	795.297
						26.73	1606.37	36.73	794.985
						26.74	1606.48	36.74	794.985
						26.75	1606.66	36.75	794.5
						26.76	1604.89	36.76	793.62
						26.77	1608.54	36.77	794.903
						26.78	1606.28	36.78	795.462
						26.79	1606.27	36.79	796.258
						26.8	1606.86	36.8	794.915
						26.81	1606.64	36.81	795.224
						26.82	1606.13	36.82	795.058
						26.83	1605.43	36.83	794.75
						26.84	1607.53	36.84	796.494
						26.85	1604.13	36.85	795.295
						26.86	1605.61	36.86	795.294
						26.87	1606.3	36.87	795.294
						26.88	1605.12	36.88	795.127
						26.89	1606.97	36.89	796.409
						26.9	1607.46	36.9	796.034
						26.91	1608.11	36.91	795.882
						26.92	1606.13	36.92	797.354
						26.93	1609.45	36.93	797.301
						26.94	1607.56	36.94	796.828
						26.95	1607.58	36.95	796.44
						26.96	1610.26	36.96	798.516
						26.97	1607.54	36.97	800.271
						26.98	1608.23	36.98	800.997
						26.99	1610.32	36.99	803.742
						27	1611.01	37	803.062
						27.01	1610.32	37.01	806.212
						27.02	1612.4	37.02	807.965
						27.03	1614.52	37.03	811.106
						27.04	1615.22	37.04	813.696
						27.05	1620.07	37.05	815.34
						27.06	1622.81	37.06	817.819
						27.07	1625.06	37.07	819.551
						27.08	1629.96	37.08	823.695
						27.09	1633.4	37.09	827.202
						27.1	1637.12	37.1	829.79
						27.11	1641.87	37.11	833.099
						27.12	1649.21	37.12	838.329
						27.13	1652.47	37.13	841.481
						27.14	1658.08	37.14	845.095
						27.15	1663.46	37.15	850.348
						27.16	1670.46	37.16	853.37
						27.17	1675.73	37.17	857.895
						27.18	1683.17	37.18	861.655
						27.19	1690.73	37.19	866.516
						27.2	1696.33	37.2	871.541
						27.21	1705.42	37.21	874.566
						27.22	1712.95	37.22	878.587
						27.23	1717.83	37.23	882.522
						27.24	1725.34	37.24	888.819
						27.25	1734.08	37.25	893.159
						27.26	1741.45	37.26	896.95
						27.27	1747.76	37.27	900.856
						27.28	1756.46	37.28	904.266
						27.29	1763.17	37.29	907.939
						27.3	1772.97	37.3	911.554
						27.31	1781.85	37.31	915.691
						27.32	1788.62	37.32	918.665
						27.33	1797.95	37.33	921.871
						27.34	1806.31	37.34	925.222
						27.35	1813.29	37.35	928.139
						27.36	1820.16	37.36	931.778
						27.37	1827.34	37.37	935.481
						27.38	1833.64	37.38	938.455
						27.39	1840.08	37.39	940.699
						27.4	1847.36	37.4	943.707
						27.41	1853.06	37.41	946.648
						27.42	1858.54	37.42	949.445
						27.43	1864.05	37.43	952.152
						27.44	1871.06	37.44	954.842
						27.45	1874.57	37.45	956.677
						27.46	1881.57	37.46	959.206
						27.47	1886.15	37.47	961.486
						27.48	1892.09	37.48	963.426
						27.49	1897	37.49	965.207
						27.5	1902.25	37.5	966.527
						27.51	1906.79	37.51	968.682
						27.52	1109.32	37.52	970.106
						27.53	1112.75	37.53	971.517
						27.54	1117.14	37.54	973.312
						27.55	1120.96	37.55	974.594
						27.56	1126.07	37.56	976.788
						27.57	1128.97	37.57	977.52
						27.58	1132.89	37.58	979.123
						27.59	1136.26	37.59	980.685
						27.6	1139.06	37.6	981.508
						27.61	1143.25	37.61	982.839
						27.62	1145.35	37.62	982.512
						27.63	1148.15	37.63	984.164
						27.64	1151.15	37.64	985.542
						27.65	1154.22	37.65	985.494
						27.66	1156.54	37.66	987.833
						27.67	1158.16	37.67	986.409
						27.68	1161.21	37.68	987.647
						27.69	1161.64	37.69	987.783
						27.7	1164.23	37.7	988.058
						27.71	1165.93	37.71	988.608
						27.72	1166.51	37.72	988.654
						27.73	1169.12	37.73	990.301
						27.74	1168.6	37.74	986.961
						27.75	1169.99	37.75	989.112
						27.76	1170.52	37.76	988.655
						27.77	1171.92	37.77	988.102
						27.78	1171.51	37.78	990.798
						27.79	1172.62	37.79	989.112
						27.8	1175.45	37.8	988.835
						27.81	1172.49	37.81	986.646
						27.82	1173.32	37.82	988.969
						27.83	1173.32	37.83	987.466
						27.84	1173.42	37.84	987.602
						27.85	1171.92	37.85	989.888
						27.86	1172.53	37.86	986.422
						27.87	1170.61	37.87	987.736
						27.88	1168.5	37.88	987.054
						27.89	1171.15	37.89	988.325
						27.9	1169.88	37.9	987.801
						27.91	1169.18	37.91	987.602
						27.92	1170.52	37.92	987.829
						27.93	1170.35	37.93	986.266
						27.94	1170.49	37.94	987.666
						27.95	1170.49	37.95	987.282
						27.96	1173.36	37.96	987.962
						27.97	1169.14	37.97	987.658
						27.98	1170.5	37.98	987.585
						27.99	1170.52	37.99	987.377
								38	987.829
								38.01	987.981
								38.02	989.415
								38.03	987.603
								38.04	987.378
								38.05	989.505
								38.06	986.926
								38.07	988.055
								38.08	987.829
								38.09	987.223
								38.1	986.226
								38.11	987.283
								38.12	987.829
								38.13	986.322
								38.14	988.859
								38.15	987.413
								38.16	987.7
								38.17	988.021
								38.18	988.471
								38.19	987.925
								38.2	987.509
								38.21	988.343
								38.22	987.157
								38.23	987.733
								38.24	987.636
								38.25	987.926
								38.26	987.122
								38.27	987.636
								38.28	987.158
								38.29	987.538
								38.3	988.568
								38.31	987.732
								38.32	987.606
								38.33	987.704
								38.34	987.732
								38.35	987.383
								38.36	988.052
								38.37	987.704
								38.38	987.313
								38.39	987.927
								38.4	987.829
								38.41	987.411
								38.42	988.176
								38.43	988.372
								38.44	987.829
								38.45	988.496
								38.46	988.002
								38.47	987.607
								38.48	987.706
								38.49	988.372
								38.5	987.928
								38.51	988.57
								38.52	988.791
								38.53	988.272
								38.54	987.951
								38.55	988.448
								38.56	988.371
								38.57	988.15
								38.58	988.371
								38.59	988.471
								38.6	988.15
								38.61	988.17
								38.62	988.37
								38.63	987.609
								38.64	987.288
								38.65	987.389
								38.66	987.069
								38.67	987.609
								38.68	987.17
								38.69	987.289
								38.7	987.509
								38.71	987.728
								38.72	987.948
								38.73	987.188
								38.74	987.947
								38.75	987.61
								38.76	987.61
								38.77	987.829
								38.78	987.829
								38.79	987.611
								38.8	987.611
								38.81	987.727
								38.82	987.407
								38.83	987.29
								38.84	987.611
								38.85	987.611
								38.86	987.625
								38.87	988.252
								38.88	988.483
								38.89	988.586
								38.9	989.112
								38.91	989.124
								38.92	989.215
								38.93	989.432
								38.94	989.318
								38.95	989.856
								38.96	991.459
								38.97	992.215
								38.98	993.6
								38.99	994.666
								39	996.269
								39.01	998.193
								39.02	999.805
								39.03	1001.82
								39.04	1004.17
								39.05	1006.53
								39.06	1009.52
								39.07	1012.73
								39.08	1014.87
								39.09	1018.93
								39.1	1022.46
								39.11	1025.33
								39.12	1028.97
								39.13	1032.71
								39.14	1036.77
								39.15	1041.05
								39.16	1044.79
								39.17	1048.85
								39.18	1053.12
								39.19	1057.51
								39.2	1060.93
								39.21	1067.53
								39.22	1069.58
								39.23	1074.29
								39.24	1078.99
								39.25	1083.48
								39.26	1087.43
								39.27	1090.96
								39.28	1095.56
								39.29	1098.76
								39.3	1102.5
								39.31	1105.92
								39.32	1109.13
								39.33	1112.55
								39.34	1116.07
								39.35	1119.17
								39.36	1122.7
								39.37	1125.91
								39.38	1128.79
								39.39	1131.14
								39.4	1134.24
								39.41	1137.34
								39.42	1140.65
								39.43	1142.15
								39.44	1144.72
								39.45	1145.89
								39.46	1149.74
								39.47	1151.13
								39.48	1152.84
								39.49	1155.19
								39.5	1155.41
								39.51	1158.29
								39.52	1160.1
								39.53	1163.78
								39.54	1163.74
								39.55	1164.49
								39.56	1165.77
								39.57	1166.19
								39.58	1169.72
								39.59	1169.84
								39.6	1171.22
								39.61	1172.06
								39.62	1170.48
								39.63	1173.78
								39.64	1174.75
								39.65	1176.35
								39.66	1175.09
								39.67	1176.67
								39.68	1177.41
								39.69	1178.06
								39.7	1179.46
								39.71	1178.16
								39.72	1178.82
								39.73	1177.53
								39.74	1178.34
								39.75	1178.17
								39.76	1178.48
								39.77	1179
								39.78	1177.2
								39.79	1178.59
								39.8	1178.18
								39.81	1177.66
								39.82	1177.86
								39.83	1177.42
								39.84	1177.09
								39.85	1175.99
								39.86	1177.16
								39.87	1176.56
								39.88	1176.46
								39.89	1177.83
								39.9	1177.62
								39.91	1176.99
								39.92	1176.99
								39.93	1177.17
								39.94	1177.1
								39.95	1176.78
								39.96	1176.99
								39.97	1175.16
								39.98	1175.56
								39.99	1176.76
								40	1176.88
								40.01	1176.75
								40.02	1177.41
								40.03	1177.1
								40.04	1177.2
								40.05	1178.8
								40.06	1178.08
								40.07	1177.29
								40.08	1177.1
								40.09	1176.39
								40.1	1176.74
								40.11	1176.99
								40.12	1176.78
								40.13	1175.62
								40.14	1176.21
								40.15	1176.69
								40.16	1177.31
								40.17	1177.47
								40.18	1177.34
								40.19	1177.11
								40.2	1177.08
								40.21	1177.63
								40.22	1177.17
								40.23	1176.7
								40.24	1176.99
								40.25	1176.7
								40.26	1176.79
								40.27	1177.08
								40.28	1176.99
								40.29	1176.96
								40.3	1177.13
								40.31	1176.99
								40.32	1177.11
								40.33	1177.28
								40.34	1177.28
								40.35	1177.2
								40.36	1176.9
								40.37	1177.22
								40.38	1177.05
								40.39	1176.99
								40.4	1177.52
								40.41	1176.9
								40.42	1177.11
								40.43	1177.11
								40.44	1177.02
								40.45	1177.37
								40.46	1177.26
								40.47	1177.31
								40.48	1177.63
								40.49	1178.27
								40.5	1177.72
								40.51	1177.51
								40.52	1177.83
								40.53	1177.43
								40.54	1177.51
								40.55	1177.35
								40.56	1177.72
								40.57	1176.79
								40.58	1177.26
								40.59	1177.95
								40.6	1176.3
								40.61	1177.72
								40.62	1177.55
								40.63	1176.84
								40.64	1177.16
								40.65	1177.63
								40.66	1176.95
								40.67	1175.95
								40.68	1178.2
								40.69	1176.55
								40.7	1176.79
								40.71	1177.71
								40.72	1177.39
								40.73	1176.87
								40.74	1176.59
								40.75	1177.79
								40.76	1176.47
								40.77	1177.07
								40.78	1176.67
								40.79	1174.95
								40.8	1175.83
								40.81	1176.71
								40.82	1177.27
								40.83	1176.63
								40.84	1176.82
								40.85	1176.67
								40.86	1177.11
								40.87	1178.24
								40.88	1179.01
								40.89	1177.83
								40.9	1178.15
								40.91	1178.9
								40.92	1178.36
								40.93	1178.99
								40.94	1178.99
								40.95	1179.27
								40.96	1177.81
								40.97	1181.24
								40.98	1182.44
								40.99	1182.86
								41	1185.97
								41.01	1186.85
								41.02	1189.1
								41.03	1191.39
								41.04	1195.39
								41.05	1195.91
								41.06	1198.6
								41.07	1201.53
								41.08	1203.06
								41.09	1207.18
								41.1	1210.93
								41.11	1215.14
								41.12	1217.21
								41.13	1221.56
								41.14	1225.01
								41.15	1228.17
								41.16	1233.76
								41.17	1236.5
								41.18	1241.04
								41.19	1244.25
								41.2	1249.95
								41.21	1253.62
								41.22	1257.79
								41.23	1263.34
								41.24	1265.59
								41.25	1273
								41.26	1275.29
								41.27	1278.7
								41.28	1282.4
								41.29	1286.25
								41.3	1289.58
								41.31	1293.42
								41.32	1297.08
								41.33	1299.72
								41.34	1303.44
								41.35	1306.64
								41.36	1309.59
								41.37	1312.86
								41.38	1316.27
								41.39	1318.19
								41.4	1321.47
								41.41	1323.96
								41.42	1326.2
								41.43	1329.09
								41.44	1332.69
								41.45	1333.64
								41.46	1335.82
								41.47	1337.87
								41.48	1340.5
								41.49	1341.79
								41.5	1343.52
								41.51	1345.44
								41.52	1347.17
								41.53	1348.52
								41.54	1350.31
								41.55	1351.6
								41.56	1351.85
								41.57	1354.16
								41.58	1354.93
								41.59	1356.02
								41.6	1358.14
								41.61	1358.46
								41.62	1359.1
								41.63	1359.68
								41.64	1361.41
								41.65	1361.79
								41.66	1362.11
								41.67	1363.39
								41.68	1363.01
								41.69	1363.59
								41.7	1364.04
								41.71	1364.61
								41.72	1363.91
								41.73	1364.94
								41.74	1365.06
								41.75	1364.61
								41.76	1365.38
								41.77	1365.51
								41.78	1365
								41.79	1365
								41.8	1364.61
								41.81	1364.29
								41.82	1364.23
								41.83	1363.91
								41.84	1363.59
								41.85	1363.27
								41.86	1363.02
								41.87	1363.4
								41.88	1363.33
								41.89	1363.46
								41.9	1363.59
								41.91	1363.4
								41.92	1364.29
								41.93	1363.72
								41.94	1363.59
								41.95	1363.66
								41.96	1363.46
								41.97	1363.59
								41.98	1363.64
								41.99	1363.78
								42	1363.53
								42.01	1363.59
								42.02	1363.72
								42.03	1363.16
								42.04	1363.72
								42.05	1363.72
								42.06	1364.04
								42.07	1363.91
								42.08	1363.78
								42.09	1363.78
								42.1	1363.59
								42.11	1363.78
								42.12	1363.45
								42.13	1363.78
								42.14	1363.45
								42.15	1363.72
								42.16	1363.77
								42.17	1363.77
								42.18	1363.53
								42.19	1363.77
								42.2	1363.72
								42.21	1363.4
								42.22	1363.67
								42.23	1363.54
								42.24	1363.86
								42.25	1363.86
								42.26	1363.83
								42.27	1363.86
								42.28	1363.59
								42.29	1363.72
								42.3	1363.77
								42.31	1363.86
								42.32	1363.77
								42.33	1363.91
								42.34	1363.99
								42.35	1363.5
								42.36	1364.18
								42.37	1363.72
								42.38	1363.72
								42.39	1364.04
								42.4	1363.91
								42.41	1363.91
								42.42	1364.33
								42.43	1363.77
								42.44	1364.09
								42.45	1364.09
								42.46	1363.91
								42.47	1363.96
								42.48	1364.09
								42.49	1364.23
								42.5	1364.23
								42.51	1364.82
								42.52	1364.73
								42.53	1364.18
								42.54	1364.23
								42.55	1364.32
								42.56	1364.41
								42.57	1364.27
								42.58	1364.23
								42.59	1363.63
								42.6	1364.37
								42.61	1364.23
								42.62	1363.95
								42.63	1364.09
								42.64	1363.59
								42.65	1363.45
								42.66	1363.41
								42.67	1363.73
								42.68	1362.81
								42.69	1363.22
								42.7	1363.73
								42.71	1363.73
								42.72	1363.09
								42.73	1363.59
								42.74	1363.59
								42.75	1363.09
								42.76	1364.66
								42.77	1363.73
								42.78	1363.59
								42.79	1364.35
								42.8	1363.71
								42.81	1363.59
								42.82	1363.63
								42.83	1363.37
								42.84	1361.41
								42.85	1363.45
								42.86	1363.73
								42.87	1362.77
								42.88	1365.23
								42.89	1364.19
								42.9	1364.87
								42.91	1364.89
								42.92	1365.86
								42.93	1365.33
								42.94	1366.01
								42.95	1367.46
								42.96	1365.5
								42.97	1367.9
								42.98	1368.76
								42.99	1370.42
								43	1371.92
								43.01	1373.67
								43.02	1375.45
								43.03	1375.92
								43.04	1379.68
								43.05	1381.33
								43.06	1384.71
								43.07	1387.6
								43.08	1390.56
								43.09	1393.26
								43.1	1396.58
								43.11	1400.67
								43.12	1403.81
								43.13	1406.84
								43.14	1410.86
								43.15	1414.57
								43.16	1418.2
								43.17	1422.62
								43.18	1425.93
								43.19	1430.1
								43.2	1434.87
								43.21	1438.47
								43.22	1443.56
								43.23	1447.23
								43.24	1451.87
								43.25	1455.92
								43.26	1460.24
								43.27	1464.23
								43.28	1467.64
								43.29	1471.28
								43.3	1474.95
								43.31	1477.55
								43.32	1480.69
								43.33	1484.28
								43.34	1487.34
								43.35	1490.9
								43.36	1494.34
								43.37	1496.61
								43.38	1499.99
								43.39	1502.73
								43.4	1505.5
								43.41	1507.69
								43.42	1510.89
								43.43	1513.43
								43.44	1515.56
								43.45	1517.98
								43.46	1519.7
								43.47	1521.5
								43.48	1523.37
								43.49	1525.18
								43.5	1526.61
								43.51	1528.82
								43.52	1530.45
								43.53	1532.03
								43.54	1533.51
								43.55	1534.8
								43.56	1536.25
								43.57	1537.01
								43.58	1538.67
								43.59	1539.46
								43.6	1540.89
								43.61	1542.32
								43.62	1542.64
								43.63	1543.13
								43.64	1544.71
								43.65	1544.93
								43.66	1545.52
								43.67	1546.19
								43.68	1546.49
								43.69	1546.51
								43.7	1547.45
								43.71	1548.11
								43.72	1548.26
								43.73	1548.26
								43.74	1547.99
								43.75	1548.09
								43.76	1548.07
								43.77	1548.56
								43.78	1549
								43.79	1548.13
								43.8	1547.94
								43.81	1547
								43.82	1546.66
								43.83	1546.98
								43.84	1546.49
								43.85	1546.17
								43.86	1545.46
								43.87	1546.81
								43.88	1546.51
								43.89	1546.83
								43.9	1547.09
								43.91	1546.04
								43.92	1546.17
								43.93	1546.34
								43.94	1546.77
								43.95	1546.53
								43.96	1546.34
								43.97	1545.53
								43.98	1545.89
								43.99	1546.47
								44	1546.34
								44.01	1547.24
								44.02	1546.04
								44.03	1546.34
								44.04	1546.32
								44.05	1546.36
								44.06	1547.09
								44.07	1546.17
								44.08	1546.34
								44.09	1545.07
								44.1	1546.62
								44.11	1546.17
								44.12	1546.02
								44.13	1547.27
								44.14	1546.37
								44.15	1546.15
								44.16	1546
								44.17	1546.96
								44.18	1546.18
								44.19	1546.2
								44.2	1546.66
								44.21	1546.06
								44.22	1546.8
								44.23	1546.49
								44.24	1546.32
								44.25	1546.03
								44.26	1546.18
								44.27	1546.18
								44.28	1546.17
								44.29	1546.8
								44.3	1546.18
								44.31	1546.49
								44.32	1546.81
								44.33	1546.65
								44.34	1546.98
								44.35	1546.8
								44.36	1546.34
								44.37	1546.52
								44.38	1547.13
								44.39	1546.67
								44.4	1546.5
								44.41	1546.16
								44.42	1546.49
								44.43	1546.66
								44.44	1547.14
								44.45	1546.97
								44.46	1546.82
								44.47	1547.3
								44.48	1546.98
								44.49	1546.98
								44.5	1547.13
								44.51	1547.3
								44.52	1547.31
								44.53	1547.14
								44.54	1547.13
								44.55	1546.82
								44.56	1546.66
								44.57	1546.98
								44.58	1546.5
								44.59	1546.97
								44.6	1546.99
								44.61	1546.98
								44.62	1546.82
								44.63	1546.81
								44.64	1546.18
								44.65	1546.34
								44.66	1546.33
								44.67	1545.7
								44.68	1546.17
								44.69	1545.7
								44.7	1546.17
								44.71	1546.18
								44.72	1546.02
								44.73	1546.18
								44.74	1546.18
								44.75	1546.5
								44.76	1546.17
								44.77	1546.5
								44.78	1546.17
								44.79	1546.01
								44.8	1546.02
								44.81	1545.86
								44.82	1546.18
								44.83	1546.02
								44.84	1546.18
								44.85	1546.5
								44.86	1546.49
								44.87	1546.66
								44.88	1546.98
								44.89	1546.98
								44.9	1547.3
								44.91	1548.1
								44.92	1547.94
								44.93	1547.94
								44.94	1548.58
								44.95	1548.9
								44.96	1549.22
								44.97	1550.35
								44.98	1551.47
								44.99	1553.23
								45	1554.19
								45.01	1555.8
								45.02	1557.4
								45.03	1559.64
								45.04	1562.05
								45.05	1564.61
								45.06	1566.86
								45.07	1569.1
								45.08	1571.99
								45.09	1574.87
								45.1	1578.56
								45.11	1581.93
								45.12	1585.13
								45.13	1588.18
								45.14	1592.03
								45.15	1596.52
								45.16	1599.72
								45.17	1603.57
								45.18	1607.57
								45.19	1611.1
								45.2	1615.43
								45.21	1617.83
								45.22	1622.81
								45.23	1628.28
								45.24	1630.82
								45.25	1635.14
								45.26	1639.31
								45.27	1642.85
								45.28	1646.68
								45.29	1651.16
								45.3	1653.59
								45.31	1656.79
								45.32	1660
								45.33	1663.37
								45.34	1666.41
								45.35	1669.62
								45.36	1672.66
								45.37	1676.19
								45.38	1678.75
								45.39	1681.32
								45.4	1684.04
								45.41	1686.77
								45.42	1689.49
								45.43	1691.25
								45.44	1693.82
								45.45	1695.74
								45.46	1698.31
								45.47	1700.9
								45.48	1701.83
								45.49	1703.91
								45.5	1705.99
								45.51	1707.61
								45.52	1709.05
								45.53	1710.66
								45.54	1712.08
								45.55	1713.53
								45.56	1714.65
								45.57	1715.46
								45.58	1716.74
								45.59	1717.54
								45.6	1718.99
								45.61	1719.8
								45.62	1720.91
								45.63	1722.04
								45.64	1722.34
								45.65	1723.33
								45.66	1723.8
								45.67	1724.29
								45.68	1724.59
								45.69	1725.39
								45.7	1725.39
								45.71	1725.87
								45.72	1725.71
								45.73	1726.21
								45.74	1726.37
								45.75	1726.37
								45.76	1726.19
								45.77	1726.2
								45.78	1726.54
								45.79	1726.05
								45.8	1725.88
								45.81	1725.88
								45.82	1725.86
								45.83	1725.1
								45.84	1724.77
								45.85	1724.6
								45.86	1724.58
								45.87	1724.92
								45.88	1724.92
								45.89	1724.43
								45.9	1724.77
								45.91	1724.6
								45.92	1725.24
								45.93	1724.77
								45.94	1724.77
								45.95	1724.77
								45.96	1724.45
								45.97	1724.94
								45.98	1724.73
								45.99	1725.07
								46	1725.09
								46.01	1725.22
								46.02	1724.77
								46.03	1724.94
								46.04	1725.26
								46.05	1725.24
								46.06	1725.11
								46.07	1725.07
								46.08	1725.09
								46.09	1725.07
								46.1	1725.24
								46.11	1724.92
								46.12	1724.58
								46.13	1725.07
								46.14	1724.75
								46.15	1724.9
								46.16	1724.9
								46.17	1725.24
								46.18	1724.75
								46.19	1724.45
								46.2	1724.9
								46.21	1725.09
								46.22	1725.29
								46.23	1724.75
								46.24	1724.94
								46.25	1724.77
								46.26	1724.75
								46.27	1725.22
								46.28	1725.24
								46.29	1725.44
								46.3	1724.89
								46.31	1725.21
								46.32	1725.21
								46.33	1725.24
								46.34	1725.07
								46.35	1725.04
								46.36	1724.92
								46.37	1724.75
								46.38	1725.27
								46.39	1725.09
								46.4	1725.09
								46.41	1724.92
								46.42	1725.41
								46.43	1725.27
								46.44	1725.24
								46.45	1725.41
								46.46	1725.56
								46.47	1725.41
								46.48	1725.73
								46.49	1725.88
								46.5	1725.56
								46.51	1725.59
								46.52	1725.41
								46.53	1725.71
								46.54	1725.71
								46.55	1725.41
								46.56	1725.41
								46.57	1725.56
								46.58	1725.56
								46.59	1725.41
								46.6	1725.38
								46.61	1725.03
								46.62	1725.59
								46.63	1725.38
								46.64	1725.27
								46.65	1724.8
								46.66	1724.6
								46.67	1724.74
								46.68	1724.92
								46.69	1724.89
								46.7	1724.89
								46.71	1724.63
								46.72	1724.57
								46.73	1724.81
								46.74	1724.81
								46.75	1724.63
								46.76	1724.92
								46.77	1724.92
								46.78	1724.78
								46.79	1724.45
								46.8	1724.92
								46.81	1724.74
								46.82	1724.92
								46.83	1724.45
								46.84	1724.45
								46.85	1724.74
								46.86	1725.06
								46.87	1725.42
								46.88	1725.52
								46.89	1725.84
								46.9	1725.7
								46.91	1726.38
								46.92	1726.49
								46.93	1726.74
								46.94	1727.48
								46.95	1727.16
								46.96	1728.66
								46.97	1728.94
								46.98	1729.87
								46.99	1731.33
								47	1732.4
								47.01	1733.86
								47.02	1735.82
								47.03	1737.92
								47.04	1740.03
								47.05	1741.95
								47.06	1744.66
								47.07	1746.72
								47.08	1751.83
								47.09	1753.13
								47.1	1756.8
								47.11	1759.4
								47.12	1762.75
								47.13	1766.36
								47.14	1770.03
								47.15	1773.79
								47.16	1777.18
								47.17	1780.52
								47.18	1784.77
								47.19	1788.76
								47.2	1792.29
								47.21	1796.28
								47.22	1800.63
								47.23	1806.46
								47.24	1808.82
								47.25	1813.4
								47.26	1817.44
								47.27	1821.33
								47.28	1825.04
								47.29	1828.2
								47.3	1831.68
								47.31	1834.11
								47.32	1241.99
								47.33	1245.33
								47.34	1250.13
								47.35	1251.92
								47.36	1254.76
								47.37	1257.69
								47.38	1260.9
								47.39	1264.06
								47.4	1267.08
								47.41	1269.51
								47.42	1272.26
								47.43	1274.78
								47.44	1277.02
								47.45	1279.45
								47.46	1282.11
								47.47	1283.3
								47.48	1285.17
								47.49	1286.96
								47.5	1289.3
								47.51	1291.08
								47.52	1292.09
								47.53	1294.01
								47.54	1295.48
								47.55	1296.9
								47.56	1298.18
								47.57	1299.79
								47.58	1300.75
								47.59	1301.98
								47.6	1303.18
								47.61	1304
								47.62	1305.42
								47.63	1306.01
								47.64	1307.16
								47.65	1307.21
								47.66	1307.99
								47.67	1308.58
								47.68	1309.54
								47.69	1309.72
								47.7	1310.23
								47.71	1310.23
								47.72	1310.55
								47.73	1311.06
								47.74	1311.06
								47.75	1310.69
								47.76	1310.55
								47.77	1310.63
								47.78	1310.87
								47.79	1310.37
								47.8	1310.31
								47.81	1310.18
								47.82	1309.67
								47.83	1309.72
								47.84	1309.22
								47.85	1308.95
								47.86	1308.9
								47.87	1309.14
								47.88	1308.58
								47.89	1308.9
								47.9	1308.9
								47.91	1309.16
								47.92	1309.27
								47.93	1309.08
								47.94	1309.14
								47.95	1308.9
								47.96	1308.76
								47.97	1308.65
								47.98	1308.9
[truncated: 2 more rows]
