# Supplementary material for: Spontaneously established reverse electric field to enhance the performance of triboelectric nanogenerators via improving Coulombic efficiency
Source: Nat Commun. 2024 May 16;15:4167. doi: 10.1038/s41467-024-48456-1 (PMC11099027; doi:10.1038/s41467-024-48456-1)
Supplement: Supplementary file 3 — Source Data [file 41467_2024_48456_MOESM3_ESM.zip › Source Data/Source Data Fig. S15.xlsx]

## Sheet: S15b
time (s)	Charge (nC)	time (s)	Charge (nC)	time (s)	Charge (nC)	time (s)	Charge (nC)	time (s)	Charge (nC)	time (s)	Charge (nC)
0	0.678	5	0.678	10	0.678	16	-0.001	21	0.045	26	-0.448
0.001	0.678	5.001	1.007	10.001	0.678	16.01	0.328	21.001	0.374	26.001	-0.119
0.002	0.678	5.002	0.678	10.002	0.678	16.02	0.328	21.002	0.045	26.002	-0.448
0.003	0.678	5.003	1.007	10.003	0.678	16.03	-0.001	21.003	0.045	26.003	-0.119
0.004	0.678	5.004	0.678	10.004	1.007	16.04	0.328	21.004	-0.284	26.004	-0.448
0.005	0.678	5.005	0.35	10.005	0.678	16.05	0.328	21.005	0.045	26.005	-0.448
0.006	0.678	5.006	0.678	10.006	0.35	16.06	0.328	21.006	-0.284	26.006	-0.119
0.007	0.67846	5.007	0.678	10.007	1.007	16.07	0.328	21.007	0.045	26.007	-0.119
0.008	1.00647	5.008	0.678	10.008	1.007	16.08	0.657	21.008	0.045	26.008	-0.119
0.009	0.67859	5.009	0.35	10.009	1.007	16.09	0.657	21.009	-0.284	26.009	-0.119
0.01	1.00569	5.01	0.35	10.01	0.678	16.1	0.657	21.01	0.045	26.01	-0.119
0.011	0.35217	5.011	0.35	10.011	0.678	16.11	0.657	21.011	-0.284	26.011	-0.119
0.012	1.33342	5.012	1.007	10.012	1.007	16.12	0.986	21.012	-0.613	26.012	-0.448
0.013	0.678	5.013	0.678	10.013	0.678	16.13	0.328	21.013	0.045	26.013	-0.119
0.014	0.678	5.014	1.007	10.014	0.678	16.14	0.986	21.014	-0.284	26.014	-0.119
0.015	0.678	5.015	0.678	10.015	1.007	16.15	0.657	21.015	0.374	26.015	-0.119
0.016	0.67695	5.016	0.678	10.016	0.678	16.16	0.328	21.016	0.374	26.016	-0.448
0.017	0.35112	5.017	0.678	10.017	0.678	16.17	0.657	21.017	0.374	26.017	-0.119
0.018	0.678	5.018	0.678	10.018	0.678	16.18	0.657	21.018	0.374	26.018	-0.448
0.019	0.678	5.019	0.678	10.019	0.678	16.19	0.986	21.019	0.374	26.019	-0.119
0.02	0.67669	5.02	0.678	10.02	0.678	16.2	0.657	21.02	0.703	26.02	-0.119
0.021	0.35138	5.021	1.007	10.021	0.35	16.21	0.657	21.021	0.374	26.021	-0.119
0.022	0.67945	5.022	1.007	10.022	0.678	16.22	0.328	21.022	0.703	26.022	-0.119
0.023	1.007	5.023	1.007	10.023	0.678	16.23	0.986	21.023	-0.284	26.023	-0.448
0.024	1.00542	5.024	1.007	10.024	1.007	16.24	0.657	21.024	-0.284	26.024	-0.119
0.025	0.678	5.025	0.678	10.025	1.007	16.25	0.328	21.025	-0.284	26.025	-0.119
0.026	0.67971	5.026	1.335	10.026	1.007	16.26	-0.001	21.026	0.374	26.026	-0.119
0.027	1.007	5.027	0.678	10.027	0.678	16.27	0.657	21.027	0.703	26.027	-0.119
0.028	1.00332	5.028	0.678	10.028	1.007	16.28	0.657	21.028	0.703	26.028	-0.448
0.029	0.35381	5.029	0.678	10.029	0.35	16.29	1.644	21.029	0.045	26.029	-0.119
0.03	1.00503	5.03	1.007	10.03	0.678	16.3	1.973	21.03	0.045	26.03	-0.119
0.031	0.678	5.031	1.007	10.031	1.007	16.31	3.289	21.031	0.045	26.031	0.21
0.032	0.678	5.032	0.678	10.032	1.007	16.32	3.947	21.032	0.045	26.032	-0.119
0.033	0.678	5.033	0.678	10.033	1.007	16.33	5.263	21.033	0.045	26.033	-0.119
0.034	0.67577	5.034	0.678	10.034	0.678	16.34	7.895	21.034	0.045	26.034	-0.119
0.035	0.3523	5.035	0.678	10.035	1.007	16.35	11.185	21.035	0.374	26.035	-0.777
0.036	0.678	5.036	1.007	10.036	0.678	16.36	16.12	21.036	0.374	26.036	-0.119
0.037	0.68044	5.037	0.678	10.037	1.335	16.37	21.055	21.037	0.374	26.037	-0.448
0.038	1.0045	5.038	0.35	10.038	1.335	16.38	26.977	21.038	0.374	26.038	-0.448
0.039	0.68057	5.039	0.678	10.039	0.678	16.39	33.557	21.039	0.703	26.039	-0.119
0.04	1.007	5.04	0.678	10.04	1.335	16.4	41.124	21.04	0.703	26.04	-0.119
0.041	1.00161	5.041	0.678	10.041	1.007	16.41	48.691	21.041	0.374	26.041	-0.119
0.042	0.35276	5.042	0.678	10.042	0.678	16.42	57.245	21.042	0.374	26.042	-0.119
0.043	0.67518	5.043	0.678	10.043	1.007	16.43	66.457	21.043	0.374	26.043	-0.119
0.044	0.35289	5.044	1.007	10.044	0.35	16.44	75.998	21.044	0.703	26.044	0.539
0.045	0.68096	5.045	0.678	10.045	0.678	16.45	85.538	21.045	0.374	26.045	-0.119
0.046	1.00397	5.046	1.007	10.046	0.678	16.46	95.079	21.046	0.703	26.046	-0.119
0.047	0.67492	5.047	0.678	10.047	1.007	16.47	106.923	21.047	0.703	26.047	-0.119
0.048	0.35	5.048	0.678	10.048	0.678	16.48	118.109	21.048	0.703	26.048	0.21
0.049	0.35644	5.049	0.678	10.049	0.678	16.49	125.018	21.049	0.374	26.049	0.539
0.05	1.00043	5.05	0.678	10.05	1.007	16.5	132.256	21.05	0.374	26.05	-0.119
0.051	0.35335	5.051	1.335	10.051	1.007	16.51	138.836	21.051	0.374	26.051	0.21
0.052	0.678	5.052	0.678	10.052	0.678	16.52	145.416	21.052	0.374	26.052	0.21
0.053	0.68149	5.053	0.678	10.053	0.678	16.53	152.983	21.053	0.045	26.053	0.539
0.054	0.9999	5.054	0.678	10.054	0.678	16.54	159.892	21.054	0.703	26.054	0.21
0.055	0.35723	5.055	0.678	10.055	0.678	16.55	166.8	21.055	0.374	26.055	0.21
0.056	1.00331	5.056	0.678	10.056	0.678	16.56	172.722	21.056	0.374	26.056	0.21
0.057	0.678	5.057	0.678	10.057	0.35	16.57	177.986	21.057	0.374	26.057	0.539
0.058	0.678	5.058	0.678	10.058	0.678	16.58	182.921	21.058	0.703	26.058	0.539
0.059	0.68188	5.059	0.678	10.059	0.02089	16.59	187.856	21.059	0.703	26.059	0.21
0.06	1.007	5.06	0.678	10.06	0.678	16.6	192.791	21.06	0.045	26.06	0.539
0.061	1.00299	5.061	0.35	10.061	0.678	16.61	197.726	21.061	0.374	26.061	0.21
0.062	0.67393	5.062	0.35	10.062	1.335	16.62	202.661	21.062	0.703	26.062	0.21
0.063	0.35	5.063	0.678	10.063	0.678	16.63	205.951	21.063	0.703	26.063	0.21
0.064	0.3542	5.064	0.678	10.064	0.35	16.64	209.899	21.064	1.032	26.064	0.539
0.065	0.678	5.065	1.007	10.065	0.35	16.65	213.518	21.065	0.374	26.065	-0.119
0.066	0.678	5.066	0.678	10.066	0.678	16.66	217.137	21.066	0.374	26.066	0.539
0.067	0.678	5.067	0.678	10.067	1.007	16.67	219.769	21.067	1.032	26.067	0.539
0.068	0.67354	5.068	0.678	10.068	0.678	16.68	221.743	21.068	0.374	26.068	0.539
0.069	0.35453	5.069	0.678	10.069	1.335	16.69	223.717	21.069	0.703	26.069	0.539
0.07	0.67341	5.07	0.678	10.07	1.007	16.7	224.046	21.07	0.703	26.07	0.539
0.071	0.35933	5.071	0.678	10.071	1.007	16.71	225.033	21.071	0.703	26.071	0.868
0.072	0.99754	5.072	0.678	10.072	0.678	16.72	225.033	21.072	0.374	26.072	0.539
0.073	0.35479	5.073	0.678	10.073	1.007	16.73	225.362	21.073	0.703	26.073	0.21
0.074	0.678	5.074	1.007	10.074	0.678	16.74	225.362	21.074	0.703	26.074	0.21
0.075	0.678	5.075	0.678	10.075	1.007	16.75	224.704	21.075	0.703	26.075	0.539
0.076	0.678	5.076	0.35	10.076	1.007	16.76	225.033	21.076	0.703	26.076	0.539
0.077	0.678	5.077	0.678	10.077	0.678	16.77	224.704	21.077	1.032	26.077	0.539
0.078	0.678	5.078	0.678	10.078	0.678	16.78	225.362	21.078	1.032	26.078	0.539
0.079	0.6832	5.079	0.678	10.079	1.007	16.79	224.375	21.079	0.703	26.079	0.21
0.08	1.00173	5.08	1.007	10.08	0.678	16.8	224.704	21.08	1.032	26.08	0.21
0.081	0.678	5.081	0.678	10.081	0.678	16.81	224.704	21.081	1.032	26.081	0.21
0.082	0.6834	5.082	0.678	10.082	0.35	16.82	224.704	21.082	0.703	26.082	0.539
0.083	1.00154	5.083	0.678	10.083	0.678	16.83	224.375	21.083	0.703	26.083	0.21
0.084	0.68353	5.084	1.007	10.084	0.678	16.84	224.375	21.084	0.703	26.084	0.21
0.085	0.99583	5.085	0.678	10.085	0.678	16.85	224.704	21.085	0.703	26.085	0.539
0.086	0.35564	5.086	1.007	10.086	0.35	16.86	224.704	21.086	1.032	26.086	-0.119
0.087	0.678	5.087	0.678	10.087	0.35	16.87	224.704	21.087	1.032	26.087	0.539
0.088	0.678	5.088	0.678	10.088	0.678	16.88	224.704	21.088	0.703	26.088	0.539
0.089	0.678	5.089	0.678	10.089	0.678	16.89	225.362	21.089	1.361	26.089	0.21
0.09	0.67209	5.09	0.35	10.09	0.35	16.9	225.033	21.09	1.032	26.09	-0.119
0.091	0.35597	5.091	0.35	10.091	1.007	16.91	225.033	21.091	0.703	26.091	0.21
0.092	0.68405	5.092	0.678	10.092	0.678	16.92	224.704	21.092	0.703	26.092	0.21
0.093	0.99478	5.093	0.35	10.093	0.35	16.93	224.704	21.093	1.032	26.093	0.21
0.094	0.35	5.094	1.007	10.094	0.678	16.94	225.033	21.094	1.361	26.094	0.539
0.095	0.35623	5.095	0.678	10.095	1.007	16.95	225.033	21.095	1.032	26.095	-0.119
0.096	0.6717	5.096	0.678	10.096	0.678	16.96	224.375	21.096	1.032	26.096	0.539
0.097	0.35636	5.097	0.35	10.097	1.007	16.97	224.704	21.097	1.032	26.097	-0.777
0.098	0.678	5.098	0.678	10.098	1.664	16.98	225.033	21.098	1.032	26.098	0.21
0.099	0.678	5.099	1.007	10.099	0.678	16.99	225.033	21.099	1.032	26.099	-0.119
0.1	0.678	5.1	0.678	10.1	0.678	17	225.033	21.1	1.032	26.1	-0.119
0.101	0.68465	5.101	1.007	10.101	0.678	17.01	224.704	21.101	1.032	26.101	-0.119
0.102	0.99359	5.102	1.007	10.102	0.678	17.02	225.033	21.102	0.703	26.102	-0.119
0.103	0.35676	5.103	0.678	10.103	1.007	17.03	224.704	21.103	1.361	26.103	0.21
0.104	0.68484	5.104	0.35	10.104	0.678	17.04	225.033	21.104	0.374	26.104	0.21
0.105	1.00009	5.105	0.678	10.105	0.678	17.05	225.033	21.105	1.032	26.105	-0.119
0.106	0.678	5.106	0.678	10.106	1.007	17.06	224.704	21.106	1.361	26.106	-0.119
0.107	0.68504	5.107	0.678	10.107	1.007	17.07	225.033	21.107	1.032	26.107	0.21
0.108	0.99989	5.108	1.007	10.108	1.007	17.08	225.033	21.108	1.361	26.108	0.21
0.109	0.67085	5.109	0.678	10.109	1.007	17.09	225.362	21.109	1.032	26.109	0.21
0.11	0.36446	5.11	1.007	10.11	1.007	17.1	225.362	21.11	0.703	26.11	-0.119
0.111	0.99969	5.111	0.678	10.111	1.007	17.11	226.02	21.111	1.032	26.111	0.21
0.112	0.67065	5.112	0.35	10.112	1.335	17.12	225.691	21.112	1.032	26.112	-0.119
0.113	0.36485	5.113	1.007	10.113	1.007	17.13	225.691	21.113	1.361	26.113	-0.119
0.114	0.9995	5.114	0.678	10.114	0.678	17.14	225.362	21.114	1.361	26.114	-0.119
0.115	0.678	5.115	0.678	10.115	0.35	17.15	225.362	21.115	0.703	26.115	-0.448
0.116	0.69325	5.116	0.678	10.116	1.007	17.16	225.362	21.116	1.361	26.116	-0.119
0.117	1.31962	5.117	0.35	10.117	1.335	17.17	225.362	21.117	1.361	26.117	-0.119
0.118	0.678	5.118	0.678	10.118	1.007	17.18	225.362	21.118	1.361	26.118	-0.448
0.119	0.678	5.119	0.678	10.119	0.678	17.19	225.033	21.119	1.361	26.119	-0.448
0.12	0.67013	5.12	1.007	10.12	0.678	17.2	225.362	21.12	1.032	26.12	-0.119
0.121	0.35794	5.121	0.35	10.121	0.678	17.21	225.362	21.121	1.032	26.121	-0.448
0.122	0.678	5.122	0.678	10.122	0.678	17.22	224.704	21.122	1.361	26.122	-0.448
0.123	0.678	5.123	0.678	10.123	1.335	17.23	225.033	21.123	1.032	26.123	0.21
0.124	0.68616	5.124	0.678	10.124	0.678	17.24	225.362	21.124	1.361	26.124	-0.448
0.125	0.99057	5.125	1.007	10.125	1.007	17.25	225.362	21.125	1.361	26.125	-0.119
0.126	0.35827	5.126	1.007	10.126	1.335	17.26	225.362	21.126	1.361	26.126	-0.448
0.127	0.678	5.127	0.35	10.127	0.678	17.27	225.362	21.127	1.361	26.127	-0.448
0.128	0.678	5.128	0.678	10.128	1.335	17.28	225.691	21.128	1.69	26.128	0.21
0.129	0.678	5.129	0.678	10.129	0.35	17.29	226.02	21.129	1.032	26.129	-0.119
0.13	0.678	5.13	0.678	10.13	1.007	17.3	227.007	21.13	1.361	26.13	-0.119
0.131	0.6694	5.131	1.007	10.131	1.007	17.31	227.007	21.131	1.361	26.131	-0.777
0.132	0.35	5.132	1.007	10.132	1.007	17.32	228.652	21.132	1.361	26.132	-0.119
0.133	0.36748	5.133	0.678	10.133	0.678	17.33	230.626	21.133	1.361	26.133	-0.448
0.134	0.99818	5.134	1.007	10.134	0.678	17.34	232.271	21.134	1.032	26.134	-0.448
0.135	0.68688	5.135	0.678	10.135	0.678	17.35	235.89	21.135	1.361	26.135	-0.448
0.136	0.99805	5.136	0.678	10.136	0.678	17.36	240.496	21.136	1.032	26.136	-0.119
0.137	0.66901	5.137	1.007	10.137	1.007	17.37	245.102	21.137	1.361	26.137	0.21
0.138	0.36814	5.138	0.35	10.138	0.678	17.38	251.023	21.138	1.361	26.138	-0.448
0.139	0.99785	5.139	1.007	10.139	0.678	17.39	256.945	21.139	1.361	26.139	-0.119
0.14	0.66881	5.14	0.678	10.14	0.678	17.4	265.17	21.14	1.361	26.14	-0.119
0.141	0.35925	5.141	1.007	10.141	1.335	17.41	272.737	21.141	1.69	26.141	-0.448
0.142	0.68735	5.142	0.02089	10.142	0.678	17.42	280.962	21.142	1.361	26.142	0.21
0.143	1.007	5.143	0.35	10.143	0.678	17.43	289.845	21.143	1.361	26.143	-0.448
0.144	1.007	5.144	0.678	10.144	1.007	17.44	299.057	21.144	1.69	26.144	-0.119
0.145	0.99746	5.145	0.678	10.145	0.678	17.45	308.598	21.145	1.361	26.145	-0.448
0.146	0.678	5.146	0.678	10.146	0.678	17.46	318.797	21.146	1.69	26.146	-0.448
0.147	0.678	5.147	0.35	10.147	1.335	17.47	331.956	21.147	1.69	26.147	-0.448
0.148	0.678	5.148	0.35	10.148	1.007	17.48	340.181	21.148	2.019	26.148	-0.448
0.149	0.66822	5.149	1.007	10.149	1.007	17.49	348.735	21.149	1.361	26.149	-0.777
0.15	0.35984	5.15	0.35	10.15	1.335	17.5	355.973	21.15	1.69	26.15	-0.448
0.151	0.68794	5.151	0.35	10.151	1.335	17.51	363.211	21.151	1.361	26.151	0.21
0.152	0.997	5.152	0.678	10.152	1.007	17.52	370.12	21.152	1.69	26.152	-0.119
0.153	0.678	5.153	0.678	10.153	1.335	17.53	376.7	21.153	1.69	26.153	-0.119
0.154	0.678	5.154	0.678	10.154	1.007	17.54	384.267	21.154	1.69	26.154	-0.448
0.155	0.678	5.155	0.678	10.155	0.678	17.55	390.847	21.155	1.69	26.155	-0.448
0.156	0.66776	5.156	0.35	10.156	1.335	17.56	396.44	21.156	2.019	26.156	-0.777
0.157	0.3603	5.157	1.007	10.157	1.335	17.57	401.704	21.157	1.69	26.157	-0.119
0.158	0.66763	5.158	1.007	10.158	1.007	17.58	407.626	21.158	1.361	26.158	-0.777
0.159	0.3709	5.159	0.35	10.159	1.335	17.59	411.903	21.159	1.69	26.159	-0.119
0.16	0.99647	5.16	0.678	10.16	0.678	17.6	416.508	21.16	1.361	26.16	-0.448
0.161	0.678	5.161	0.678	10.161	1.007	17.61	421.772	21.161	1.69	26.161	-0.448
0.162	0.68866	5.162	0.678	10.162	0.678	17.62	425.391	21.162	1.69	26.162	-0.119
0.163	0.99627	5.163	0.678	10.163	0.678	17.63	429.339	21.163	2.019	26.163	-0.448
0.164	0.68879	5.164	1.007	10.164	0.678	17.64	433.945	21.164	2.348	26.164	-0.119
0.165	1.007	5.165	1.007	10.165	1.007	17.65	436.577	21.165	2.019	26.165	-0.448
0.166	0.99608	5.166	1.007	10.166	1.007	17.66	440.525	21.166	1.69	26.166	-0.448
0.167	0.678	5.167	0.35	10.167	0.678	17.67	443.486	21.167	2.019	26.167	-0.119
0.168	0.68906	5.168	0.678	10.168	1.007	17.68	444.802	21.168	1.361	26.168	0.21
0.169	1.007	5.169	1.335	10.169	1.007	17.69	447.763	21.169	2.019	26.169	0.21
0.17	0.98466	5.17	0.678	10.17	1.007	17.7	448.421	21.17	2.348	26.17	-0.119
0.171	0.36122	5.171	1.007	10.171	1.007	17.71	448.75	21.171	2.019	26.171	-0.119
0.172	0.68932	5.172	0.678	10.172	1.007	17.72	448.75	21.172	2.019	26.172	-0.448
0.173	0.99561	5.173	0.678	10.173	1.007	17.73	448.75	21.173	1.361	26.173	0.21
0.174	0.678	5.174	0.678	10.174	1.335	17.74	448.421	21.174	2.348	26.174	-0.119
0.175	0.678	5.175	0.678	10.175	1.007	17.75	448.75	21.175	2.677	26.175	0.21
0.176	0.68958	5.176	0.678	10.176	1.007	17.76	448.421	21.176	2.019	26.176	-0.448
0.177	0.99535	5.177	0.678	10.177	1.664	17.77	448.092	21.177	2.019	26.177	-0.448
0.178	0.678	5.178	0.678	10.178	1.007	17.78	448.75	21.178	2.019	26.178	-0.448
0.179	0.68978	5.179	0.678	10.179	0.678	17.79	448.421	21.179	1.69	26.179	-0.448
0.18	1.007	5.18	0.678	10.18	1.007	17.8	448.092	21.18	2.019	26.18	-0.448
0.181	1.007	5.181	0.678	10.181	1.335	17.81	448.092	21.181	1.361	26.181	-0.448
0.182	1.007	5.182	0.35	10.182	1.007	17.82	448.092	21.182	2.019	26.182	-0.119
0.183	1.01901	5.183	0.678	10.183	0.678	17.83	448.421	21.183	2.019	26.183	-0.777
0.184	1.34711	5.184	0.02089	10.184	1.335	17.84	448.421	21.184	2.019	26.184	0.21
0.185	1.63969	5.185	0.35	10.185	1.007	17.85	448.75	21.185	2.019	26.185	-0.448
0.186	1.03145	5.186	0.678	10.186	0.678	17.86	448.421	21.186	2.019	26.186	-0.448
0.187	1.67631	5.187	1.007	10.187	1.007	17.87	448.75	21.187	2.019	26.187	-0.119
0.188	1.993	5.188	0.678	10.188	1.007	17.88	448.421	21.188	2.019	26.188	-0.448
0.189	2.0054	5.189	1.007	10.189	1.335	17.89	448.75	21.189	2.348	26.189	-0.119
0.19	2.321	5.19	0.678	10.19	1.007	17.9	448.75	21.19	2.677	26.19	-0.119
0.191	2.33357	5.191	1.007	10.191	1.335	17.91	448.75	21.191	2.019	26.191	-0.119
0.192	2.65	5.192	0.35	10.192	1.007	17.92	449.079	21.192	2.019	26.192	-0.448
0.193	2.67537	5.193	0.678	10.193	1.007	17.93	448.75	21.193	2.348	26.193	-0.119
0.194	3.31977	5.194	0.678	10.194	1.335	17.94	448.421	21.194	2.348	26.194	-0.448
0.195	3.636	5.195	0.678	10.195	1.007	17.95	449.079	21.195	2.348	26.195	-0.119
0.196	3.636	5.196	1.007	10.196	1.007	17.96	448.75	21.196	1.69	26.196	-0.119
0.197	3.66189	5.197	0.678	10.197	1.007	17.97	448.75	21.197	2.019	26.197	-0.119
0.198	4.27997	5.198	1.007	10.198	0.678	17.98	448.75	21.198	2.348	26.198	-0.448
0.199	3.99019	5.199	0.35	10.199	1.007	17.99	448.75	21.199	2.019	26.199	-0.119
0.2	4.60884	5.2	0.35	10.2	1.007	18	448.75	21.2	2.019	26.2	0.21
0.201	4.30623	5.201	0.678	10.201	0.678	18.01	449.079	21.201	2.348	26.201	-0.448
0.202	4.64855	5.202	0.678	10.202	1.007	18.02	448.75	21.202	2.019	26.202	-0.119
0.203	5.29236	5.203	0.35	10.203	1.007	18.03	448.75	21.203	2.019	26.203	-0.119
0.204	5.62139	5.204	0.35	10.204	1.335	18.04	448.421	21.204	2.348	26.204	-0.119
0.205	5.92255	5.205	0.35	10.205	1.335	18.05	449.079	21.205	1.69	26.205	-0.777
0.206	5.62152	5.206	0.678	10.206	1.007	18.06	448.75	21.206	2.348	26.206	-0.448
0.207	5.92242	5.207	0.678	10.207	1.007	18.07	448.75	21.207	2.348	26.207	-0.448
0.208	5.63534	5.208	0.35	10.208	1.664	18.08	448.75	21.208	2.348	26.208	0.21
0.209	6.265	5.209	0.35	10.209	1.335	18.09	449.079	21.209	2.348	26.209	-0.448
0.21	6.27878	5.21	0.678	10.21	1.007	18.1	449.079	21.21	2.019	26.21	-0.448
0.211	6.62077	5.211	0.678	10.211	1.335	18.11	449.408	21.211	2.348	26.211	-0.119
0.212	7.251	5.212	0.678	10.212	1.335	18.12	449.079	21.212	2.019	26.212	-0.119
0.213	7.251	5.213	1.007	10.213	1.335	18.13	449.737	21.213	2.019	26.213	-0.119
0.214	7.27913	5.214	0.35	10.214	0.678	18.14	449.408	21.214	2.019	26.214	-0.119
0.215	7.92215	5.215	0.678	10.215	1.335	18.15	449.408	21.215	2.019	26.215	-0.777
0.216	8.22278	5.216	0.35	10.216	1.335	18.16	449.408	21.216	1.69	26.216	-0.448
0.217	7.908	5.217	0.35	10.217	1.335	18.17	449.408	21.217	2.019	26.217	-0.119
0.218	7.908	5.218	0.678	10.218	1.007	18.18	449.408	21.218	2.019	26.218	0.21
0.219	7.9512	5.219	0.678	10.219	1.007	18.19	449.079	21.219	1.69	26.219	-0.448
0.22	8.92291	5.22	0.678	10.22	1.335	18.2	449.079	21.22	1.361	26.22	0.21
0.221	9.56554	5.221	0.678	10.221	1.007	18.21	449.408	21.221	1.69	26.221	-0.448
0.222	9.86539	5.222	1.007	10.222	1.007	18.22	449.079	21.222	2.019	26.222	-0.119
0.223	9.56568	5.223	0.678	10.223	1.335	18.23	449.408	21.223	2.019	26.223	-0.119
0.224	9.90944	5.224	0.678	10.224	1.335	18.24	448.75	21.224	2.019	26.224	-0.119
0.225	10.537	5.225	0.678	10.225	1.335	18.25	449.079	21.225	1.69	26.225	-0.119
0.226	10.537	5.226	0.35	10.226	1.335	18.26	449.079	21.226	2.019	26.226	-0.119
0.227	10.537	5.227	0.678	10.227	1.664	18.27	449.079	21.227	1.361	26.227	-0.119
0.228	10.567	5.228	0.678	10.228	1.335	18.28	449.737	21.228	2.019	26.228	-0.448
0.229	11.194	5.229	0.678	10.229	1.664	18.29	450.066	21.229	1.69	26.229	-0.119
0.23	11.2243	5.23	0.678	10.23	1.335	18.3	450.724	21.23	1.361	26.23	-0.448
0.231	11.8824	5.231	1.007	10.231	1.335	18.31	451.382	21.231	2.019	26.231	-0.448
0.232	12.4785	5.232	0.678	10.232	1.335	18.32	452.698	21.232	2.019	26.232	-0.119
0.233	11.8979	5.233	0.35	10.233	1.335	18.33	453.685	21.233	1.69	26.233	-0.119
0.234	12.837	5.234	0.35	10.234	1.007	18.34	455.659	21.234	1.69	26.234	-0.448
0.235	12.8525	5.235	0.35	10.235	1.007	18.35	459.936	21.235	2.348	26.235	-0.119
0.236	13.197	5.236	0.678	10.236	1.664	18.36	464.213	21.236	2.019	26.236	-0.119
0.237	13.7919	5.237	0.678	10.237	1.007	18.37	468.819	21.237	2.019	26.237	-0.119
0.238	13.1973	5.238	1.007	10.238	1.007	18.38	475.07	21.238	1.361	26.238	-0.448
0.239	13.823	5.239	0.678	10.239	1.335	18.39	481.321	21.239	1.69	26.239	-0.119
0.24	13.8388	5.24	0.678	10.24	1.664	18.4	489.217	21.24	1.69	26.24	0.21
0.241	14.1837	5.241	0.02089	10.241	1.335	18.41	496.126	21.241	1.69	26.241	-0.119
0.242	14.809	5.242	0.678	10.242	1.335	18.42	504.679	21.242	1.69	26.242	-0.448
0.243	14.8409	5.243	0.678	10.243	1.335	18.43	513.891	21.243	1.69	26.243	-0.119
0.244	15.4339	5.244	0.35	10.244	1.664	18.44	523.103	21.244	1.361	26.244	-0.448
0.245	14.8412	5.245	1.007	10.245	1.007	18.45	532.315	21.245	1.361	26.245	-0.448
0.246	15.466	5.246	0.678	10.246	0.678	18.46	542.514	21.246	1.69	26.246	-0.448
0.247	15.5147	5.247	0.35	10.247	1.335	18.47	553.371	21.247	1.69	26.247	0.21
0.248	16.4683	5.248	0.35	10.248	1.007	18.48	563.241	21.248	2.019	26.248	-0.119
0.249	16.7646	5.249	1.007	10.249	1.007	18.49	572.124	21.249	1.361	26.249	-0.119
0.25	16.4849	5.25	0.678	10.25	1.007	18.5	580.02	21.25	2.019	26.25	-0.448
0.251	17.1265	5.251	0.35	10.251	1.335	18.51	586.27	21.251	1.361	26.251	-0.119
0.252	17.4215	5.252	1.007	10.252	1.007	18.52	592.521	21.252	1.69	26.252	-0.119
0.253	17.1432	5.253	0.678	10.253	1.007	18.53	600.088	21.253	1.69	26.253	-0.119
0.254	17.7837	5.254	0.678	10.254	1.007	18.54	607.326	21.254	1.69	26.254	-0.119
0.255	18.095	5.255	0.678	10.255	1.007	18.55	614.235	21.255	1.69	26.255	-0.448
0.256	18.1455	5.256	0.678	10.256	1.335	18.56	620.157	21.256	1.361	26.256	-0.448
0.257	19.0472	5.257	1.007	10.257	1.335	18.57	625.092	21.257	2.019	26.257	-0.448
0.258	18.441	5.258	0.35	10.258	1.007	18.58	630.027	21.258	1.361	26.258	-0.119
0.259	18.77	5.259	1.007	10.259	0.678	18.59	636.278	21.259	2.019	26.259	-0.448
0.26	19.1152	5.26	0.678	10.26	1.335	18.6	640.226	21.26	1.69	26.26	-0.448
0.261	19.739	5.261	1.007	10.261	1.007	18.61	645.161	21.261	1.69	26.261	0.21
0.262	19.7562	5.262	0.678	10.262	1.335	18.62	648.78	21.262	2.019	26.262	-0.448
0.263	20.0843	5.263	1.007	10.263	1.007	18.63	653.715	21.263	1.361	26.263	-0.119
0.264	20.4133	5.264	1.007	10.264	1.007	18.64	657.005	21.264	2.019	26.264	-0.448
0.265	20.7066	5.265	0.35	10.265	1.007	18.65	661.282	21.265	1.361	26.265	-0.119
0.266	20.4135	5.266	0.678	10.266	1.007	18.66	664.571	21.266	1.69	26.266	-0.119
0.267	20.7416	5.267	0.678	10.267	1.664	18.67	666.874	21.267	1.361	26.267	-0.448
0.268	21.1059	5.268	0.678	10.268	1.335	18.68	669.177	21.268	1.69	26.268	-0.448
0.269	22.0213	5.269	1.007	10.269	1.007	18.69	671.151	21.269	1.361	26.269	-0.448
0.27	21.7455	5.27	0.678	10.27	1.007	18.7	671.809	21.27	1.361	26.27	-0.119
0.271	22.368	5.271	0.35	10.271	1.335	18.71	672.467	21.271	1.69	26.271	-0.448
0.272	22.368	5.272	0.678	10.272	1.335	18.72	672.796	21.272	2.019	26.272	-0.777
0.273	22.3859	5.273	0.678	10.273	1.335	18.73	673.125	21.273	1.69	26.273	-0.448
0.274	22.75	5.274	0.678	10.274	1.007	18.74	672.796	21.274	1.361	26.274	-0.777
0.275	23.682	5.275	1.007	10.275	1.335	18.75	672.796	21.275	1.361	26.275	-0.448
0.276	23.7002	5.276	0.678	10.276	1.664	18.76	671.48	21.276	1.032	26.276	-0.119
0.277	24.011	5.277	0.678	10.277	1.335	18.77	672.138	21.277	1.69	26.277	-0.448
0.278	24.0475	5.278	1.007	10.278	1.335	18.78	671.809	21.278	1.361	26.278	-0.119
0.279	24.7047	5.279	1.335	10.279	1.335	18.79	672.138	21.279	2.019	26.279	-0.777
0.28	25.3066	5.28	0.678	10.28	1.664	18.8	672.138	21.28	1.69	26.28	-0.119
0.281	25.0154	5.281	0.678	10.281	1.664	18.81	672.138	21.281	1.69	26.281	-0.119
0.282	25.3065	5.282	0.678	10.282	1.335	18.82	672.138	21.282	1.69	26.282	-0.119
0.283	25.0714	5.283	1.007	10.283	1.664	18.83	672.138	21.283	1.69	26.283	-0.119
0.284	26.311	5.284	1.007	10.284	1.335	18.84	672.467	21.284	1.69	26.284	-0.448
0.285	26.311	5.285	1.335	10.285	1.664	18.85	672.138	21.285	1.69	26.285	-0.119
0.286	26.3298	5.286	1.335	10.286	1.664	18.86	672.138	21.286	1.361	26.286	0.21
0.287	26.6777	5.287	1.335	10.287	1.335	18.87	671.809	21.287	1.361	26.287	-0.448
0.288	27.316	5.288	1.335	10.288	1.664	18.88	672.467	21.288	2.019	26.288	-0.119
0.289	27.645	5.289	1.664	10.289	1.664	18.89	672.138	21.289	1.69	26.289	-0.119
0.29	27.9922	5.29	1.335	10.29	1.993	18.9	672.467	21.29	1.69	26.29	0.21
0.291	28.612	5.291	1.335	10.291	1.664	18.91	672.467	21.291	1.361	26.291	-0.119
0.292	28.6312	5.292	1.664	10.292	1.993	18.92	672.467	21.292	1.361	26.292	0.21
0.293	28.9785	5.293	1.664	10.293	2.321	18.93	672.796	21.293	1.69	26.293	-0.119
0.294	29.597	5.294	1.993	10.294	2.65	18.94	672.467	21.294	1.69	26.294	-0.119
0.295	29.6358	5.295	1.664	10.295	2.321	18.95	672.467	21.295	1.69	26.295	0.21
0.296	30.255	5.296	1.664	10.296	2.65	18.96	672.467	21.296	1.361	26.296	0.21
0.297	30.2745	5.297	1.993	10.297	2.65	18.97	671.809	21.297	1.69	26.297	0.868
0.298	30.6026	5.298	2.65	10.298	2.65	18.98	672.138	21.298	1.361	26.298	-0.119
0.299	30.912	5.299	2.321	10.299	2.979	18.99	672.138	21.299	1.69	26.299	0.539
0.3	30.9514	5.3	2.321	10.3	2.321	19	672.467	21.3	1.69	26.3	0.539
0.301	31.5493	5.301	2.65	10.301	2.65	19.01	672.138	21.301	1.361	26.301	0.539
0.302	31.2807	5.302	2.979	10.302	2.979	19.02	672.796	21.302	1.69	26.302	0.539
0.303	31.9378	5.303	2.979	10.303	2.65	19.03	672.467	21.303	1.361	26.303	0.868
0.304	32.555	5.304	3.307	10.304	2.979	19.04	672.467	21.304	1.69	26.304	0.539
0.305	32.5751	5.305	2.979	10.305	2.979	19.05	672.138	21.305	2.019	26.305	0.21
0.306	32.9444	5.306	3.307	10.306	3.307	19.06	672.796	21.306	2.019	26.306	1.197
0.307	33.8901	5.307	3.307	10.307	3.307	19.07	672.467	21.307	2.348	26.307	1.197
0.308	34.2183	5.308	4.293	10.308	2.979	19.08	672.467	21.308	1.69	26.308	0.868
0.309	34.5676	5.309	3.636	10.309	3.636	19.09	672.796	21.309	2.019	26.309	1.197
0.31	35.184	5.31	3.636	10.31	3.964	19.1	673.125	21.31	2.348	26.31	1.526
0.311	35.2045	5.311	4.293	10.311	3.964	19.11	672.796	21.311	2.019	26.311	1.197
0.312	35.5745	5.312	3.964	10.312	3.964	19.12	673.454	21.312	2.019	26.312	1.855
0.313	36.499	5.313	4.622	10.313	3.964	19.13	673.454	21.313	1.361	26.313	1.855
0.314	36.4783	5.314	4.293	10.314	3.964	19.14	673.454	21.314	2.348	26.314	1.855
0.315	36.2321	5.315	4.622	10.315	3.964	19.15	673.125	21.315	2.019	26.315	1.855
0.316	37.2391	5.316	5.279	10.316	4.622	19.16	672.467	21.316	1.69	26.316	1.855
0.317	38.4909	5.317	4.95	10.317	4.293	19.17	672.796	21.317	2.019	26.317	2.513
0.318	38.799	5.318	5.279	10.318	4.622	19.18	672.796	21.318	2.677	26.318	2.184
0.319	38.8409	5.319	5.608	10.319	4.293	19.19	672.467	21.319	2.348	26.319	3.5
0.32	39.4981	5.32	5.279	10.32	4.95	19.2	672.796	21.32	2.019	26.32	2.842
0.321	40.0929	5.321	5.608	10.321	4.95	19.21	672.138	21.321	1.69	26.321	2.842
0.322	39.8485	5.322	5.936	10.322	5.279	19.22	672.796	21.322	2.348	26.322	2.842
0.323	40.7922	5.323	5.936	10.323	4.95	19.23	673.125	21.323	2.019	26.323	3.171
0.324	41.1416	5.324	6.922	10.324	5.608	19.24	672.796	21.324	2.348	26.324	3.171
0.325	41.7783	5.325	6.265	10.325	5.279	19.25	672.796	21.325	2.019	26.325	3.829
0.326	42.1065	5.326	6.593	10.326	5.608	19.26	673.125	21.326	2.019	26.326	4.158
0.327	42.4999	5.327	6.922	10.327	5.279	19.27	672.796	21.327	2.019	26.327	4.487
0.328	43.7496	5.328	7.251	10.328	5.608	19.28	673.454	21.328	2.019	26.328	4.158
0.329	44.0787	5.329	7.251	10.329	5.608	19.29	673.783	21.329	2.677	26.329	4.487
0.33	44.4294	5.33	7.579	10.33	5.608	19.3	674.441	21.33	2.019	26.33	4.816
0.331	45.0865	5.331	7.908	10.331	5.936	19.31	675.099	21.331	2.019	26.331	5.145
0.332	45.7437	5.332	7.579	10.332	5.936	19.32	676.086	21.332	2.019	26.332	5.474
0.333	46.4455	5.333	7.908	10.333	5.936	19.33	677.731	21.333	2.348	26.333	6.461
0.334	47.672	5.334	8.565	10.334	6.593	19.34	679.376	21.334	2.677	26.334	6.461
0.335	47.694	5.335	8.894	10.335	6.265	19.35	682.666	21.335	2.019	26.335	6.461
0.336	48.0673	5.336	8.237	10.336	6.593	19.36	687.601	21.336	2.348	26.336	6.79
0.337	49.0534	5.337	8.237	10.337	6.922	19.37	693.852	21.337	2.348	26.337	7.448
0.338	50.0165	5.338	8.894	10.338	6.922	19.38	698.458	21.338	2.677	26.338	7.777
0.339	50.63	5.339	9.222	10.339	6.593	19.39	705.367	21.339	2.348	26.339	8.106
0.34	50.7418	5.34	9.222	10.34	7.579	19.4	713.592	21.34	2.348	26.34	8.435
0.341	52.273	5.341	9.551	10.341	7.251	19.41	720.501	21.341	2.348	26.341	9.093
0.342	52.3405	5.342	9.88	10.342	7.251	19.42	728.726	21.342	3.006	26.342	9.093
0.343	53.3267	5.343	10.208	10.343	7.579	19.43	737.938	21.343	2.677	26.343	9.751
0.344	54.3128	5.344	10.208	10.344	7.579	19.44	746.492	21.344	1.69	26.344	9.751
0.345	55.2527	5.345	10.208	10.345	7.579	19.45	756.032	21.345	3.664	26.345	10.409
0.346	55.6272	5.346	10.208	10.346	7.908	19.46	766.231	21.346	3.664	26.346	11.067
0.347	56.6363	5.347	10.537	10.347	8.237	19.47	778.075	21.347	3.664	26.347	11.396
0.348	57.8828	5.348	10.866	10.348	7.908	19.48	787.616	21.348	3.335	26.348	12.054
0.349	58.2798	5.349	11.523	10.349	8.237	19.49	795.841	21.349	3.335	26.349	12.383
0.35	59.526	5.35	10.866	10.35	8.565	19.5	803.079	21.35	3.993	26.35	12.712
0.351	59.8772	5.351	11.852	10.351	8.565	19.51	809.988	21.351	3.993	26.351	13.041
0.352	60.5353	5.352	11.523	10.352	8.894	19.52	816.568	21.352	4.651	26.352	14.028
0.353	61.2156	5.353	12.18	10.353	8.237	19.53	823.806	21.353	4.322	26.353	14.686
0.354	62.1785	5.354	12.18	10.354	8.894	19.54	831.044	21.354	4.322	26.354	14.686
0.355	62.9057	5.355	13.166	10.355	9.88	19.55	837.623	21.355	4.322	26.355	15.344
0.356	64.4554	5.356	12.837	10.356	9.222	19.56	843.545	21.356	4.322	26.356	15.673
0.357	64.8314	5.357	12.837	10.357	9.551	19.57	849.796	21.357	4.98	26.357	16.331
0.358	65.794	5.358	13.166	10.358	9.551	19.58	854.073	21.358	5.309	26.358	16.989
0.359	66.4748	5.359	13.495	10.359	9.551	19.59	858.679	21.359	4.98	26.359	17.318
0.36	67.4136	5.36	13.495	10.36	9.88	19.6	863.614	21.36	5.638	26.36	17.976
0.361	67.813	5.361	14.152	10.361	10.208	19.61	870.523	21.361	5.967	26.361	19.292
0.362	69.0568	5.362	14.481	10.362	10.866	19.62	873.155	21.362	5.967	26.362	19.292
0.363	69.4335	5.363	14.809	10.363	10.208	19.63	876.445	21.363	1.032	26.363	20.279
0.364	70.4188	5.364	14.481	10.364	10.537	19.64	880.064	21.364	6.625	26.364	21.595
0.365	71.405	5.365	15.138	10.365	11.194	19.65	884.341	21.365	6.296	26.365	22.253
0.366	72.3671	5.366	15.466	10.366	11.523	19.66	887.302	21.366	6.296	26.366	22.253
0.367	73.0243	5.367	15.795	10.367	11.194	19.67	890.263	21.367	6.625	26.367	13.041
0.368	73.6582	5.368	15.795	10.368	11.523	19.68	892.566	21.368	6.625	26.368	23.898
0.369	74.0591	5.369	16.124	10.369	11.523	19.69	893.882	21.369	6.954	26.369	23.898
0.37	75.35	5.37	16.452	10.37	11.523	19.7	894.54	21.37	6.625	26.37	24.885
0.371	76.3118	5.371	17.11	10.371	11.852	19.71	895.856	21.371	7.612	26.371	25.214
0.372	76.9934	5.372	16.781	10.372	12.18	19.72	896.185	21.372	7.941	26.372	26.53
0.373	77.9796	5.373	17.11	10.373	12.18	19.73	896.185	21.373	8.27	26.373	26.53
0.374	78.9658	5.374	17.11	10.374	12.837	19.74	895.856	21.374	8.27	26.374	27.517
0.375	80.0505	5.375	17.767	10.375	12.509	19.75	895.527	21.375	8.599	26.375	28.174
0.376	82.1038	5.376	18.095	10.376	13.495	19.76	895.856	21.376	9.257	26.376	28.832
0.377	81.2416	5.377	17.767	10.377	13.166	19.77	895.198	21.377	9.257	26.377	29.49
0.378	81.9733	5.378	18.424	10.378	13.166	19.78	895.198	21.378	9.257	26.378	30.148
0.379	83.5428	5.379	19.081	10.379	13.823	19.79	895.527	21.379	9.257	26.379	31.135
0.38	84.1999	5.38	19.081	10.38	13.823	19.8	895.198	21.38	9.915	26.38	31.793
0.381	84.9322	5.381	18.753	10.381	13.823	19.81	894.869	21.381	10.244	26.381	32.451
0.382	86.4751	5.382	19.41	10.382	14.481	19.82	895.527	21.382	10.573	26.382	32.78
0.383	86.8797	5.383	19.739	10.383	14.809	19.83	895.527	21.383	10.902	26.383	33.109
0.384	88.1183	5.384	20.067	10.384	14.481	19.84	895.198	21.384	11.231	26.384	34.096
0.385	88.5232	5.385	20.396	10.385	14.809	19.85	895.198	21.385	11.231	26.385	35.083
0.386	89.7868	5.386	20.724	10.386	15.466	19.86	894.869	21.386	11.56	26.386	36.07
0.387	90.4703	5.387	20.724	10.387	15.466	19.87	895.198	21.387	12.218	26.387	36.728
0.388	91.4565	5.388	20.724	10.388	15.466	19.88	895.527	21.388	12.547	26.388	37.386
0.389	92.4427	5.389	21.382	10.389	15.466	19.89	895.198	21.389	12.876	26.389	37.715
0.39	93.4279	5.39	21.382	10.39	15.795	19.9	895.527	21.39	12.547	26.39	39.031
0.391	94.3885	5.391	22.039	10.391	16.124	19.91	895.856	21.391	13.205	26.391	40.676
0.392	95.1238	5.392	22.039	10.392	16.124	19.92	895.856	21.392	14.192	26.392	41.005
0.393	96.6638	5.393	22.696	10.393	16.452	19.93	895.527	21.393	13.863	26.393	41.005
0.394	97.0179	5.394	23.025	10.394	16.781	19.94	895.527	21.394	14.85	26.394	42.65
0.395	97.7018	5.395	23.025	10.395	16.781	19.95	895.527	21.395	15.179	26.395	43.308
0.396	98.7652	5.396	23.025	10.396	17.438	19.96	895.527	21.396	15.179	26.396	43.308
0.397	100.555	5.397	23.682	10.397	17.767	19.97	895.856	21.397	15.837	26.397	45.282
0.398	100.305	5.398	24.339	10.398	17.438	19.98	895.527	21.398	16.495	26.398	46.598
0.399	100.989	5.399	24.668	10.399	18.095	19.99	895.527	21.399	18.14	26.399	46.927
0.4	102.001	5.4	24.668	10.4	18.095	20	895.856	21.4	16.824	26.4	47.914
0.401	103.263	5.401	24.668	10.401	18.424	20.01	895.198	21.401	17.153	26.401	48.572
0.402	103.947	5.402	25.325	10.402	18.424	20.02	895.527	21.402	17.153	26.402	43.966
0.403	104.932	5.403	25.325	10.403	18.753	20.03	895.198	21.403	18.14	26.403	50.546
0.404	105.839	5.404	25.983	10.404	18.753	20.04	895.527	21.404	18.469	26.404	51.862
0.405	105.972	5.405	25.654	10.405	19.739	20.05	895.527	21.405	17.482	26.405	43.966
0.406	107.482	5.406	26.311	10.406	19.739	20.06	895.856	21.406	19.456	26.406	53.507
0.407	107.589	5.407	26.968	10.407	20.067	20.07	896.185	21.407	19.127	26.407	54.823
0.408	108.851	5.408	27.626	10.408	20.724	20.08	895.856	21.408	20.443	26.408	55.481
0.409	109.454	5.409	27.297	10.409	20.396	20.09	895.527	21.409	20.443	26.409	56.139
0.41	109.562	5.41	27.626	10.41	20.724	20.1	895.856	21.41	18.469	26.41	53.836
0.411	110.823	5.411	27.954	10.411	20.724	20.11	896.514	21.411	21.43	26.411	58.442
0.412	111.534	5.412	27.954	10.412	21.382	20.12	896.514	21.412	22.088	26.412	58.771
0.413	112.767	5.413	28.612	10.413	22.039	20.13	896.185	21.413	22.417	26.413	60.087
0.414	113.178	5.414	28.283	10.414	21.71	20.14	896.514	21.414	23.074	26.414	60.416
0.415	114.411	5.415	28.94	10.415	22.039	20.15	896.185	21.415	23.403	26.415	61.074
0.416	114.794	5.416	29.597	10.416	22.368	20.16	896.185	21.416	24.39	26.416	62.39
0.417	115.753	5.417	29.926	10.417	22.368	20.17	896.514	21.417	24.39	26.417	63.048
0.418	116.437	5.418	29.597	10.418	23.025	20.18	895.527	21.418	25.377	26.418	64.035
0.419	117.424	5.419	30.583	10.419	23.354	20.19	895.856	21.419	25.706	26.419	65.351
0.42	118.355	5.42	30.583	10.42	23.682	20.2	895.856	21.42	26.035	26.42	65.68
0.421	118.767	5.421	30.912	10.421	24.011	20.21	895.856	21.421	25.706	26.421	66.996
0.422	119.998	5.422	31.569	10.422	24.011	20.22	895.527	21.422	27.022	26.422	67.654
0.423	120.382	5.423	32.226	10.423	24.339	20.23	895.856	21.423	27.351	26.423	67.325
0.424	121.285	5.424	32.555	10.424	24.668	20.24	896.514	21.424	28.338	26.424	69.299
0.425	121.341	5.425	32.884	10.425	24.997	20.25	896.185	21.425	28.667	26.425	69.957
0.426	122.026	5.426	33.212	10.426	24.668	20.26	896.185	21.426	28.009	26.426	68.641
0.427	123.04	5.427	33.541	10.427	24.997	20.27	895.856	21.427	29.983	26.427	71.602
0.428	124.27	5.428	33.541	10.428	25.325	20.28	896.514	21.428	29.983	26.428	73.247
0.429	124.656	5.429	34.527	10.429	25.983	20.29	896.843	21.429	30.312	26.429	73.905
0.43	125.614	5.43	34.856	10.43	25.983	20.3	897.83	21.43	31.299	26.43	74.563
0.431	126.214	5.431	35.513	10.431	26.968	20.31	898.159	21.431	31.299	26.431	75.55
0.432	126.413	5.432	34.856	10.432	26.968	20.32	899.475	21.432	32.615	26.432	74.563
0.433	128.458	5.433	35.513	10.433	26.968	20.33	900.462	21.433	32.615	26.433	77.195
0.434	128	5.434	36.17	10.434	27.954	20.34	902.436	21.434	30.97	26.434	78.511
0.435	129.558	5.435	36.499	10.435	27.954	20.35	905.726	21.435	33.931	26.435	74.892
0.436	130.129	5.436	37.156	10.436	27.954	20.36	910.661	21.436	33.931	26.436	80.485
0.437	129.886	5.437	37.156	10.437	28.94	20.37	915.595	21.437	34.918	26.437	80.814
0.438	130.601	5.438	37.813	10.438	28.94	20.38	921.846	21.438	35.247	26.438	80.814
0.439	131.801	5.439	37.813	10.439	29.269	20.39	927.768	21.439	30.97	26.439	81.801
0.44	131.917	5.44	38.799	10.44	29.597	20.4	935.335	21.44	36.563	26.44	83.775
0.441	133.115	5.441	39.128	10.441	29.926	20.41	943.231	21.441	36.892	26.441	84.762
0.442	133.202	5.442	39.128	10.442	30.255	20.42	951.456	21.442	37.879	26.442	86.078
0.443	134.218	5.443	40.114	10.443	30.583	20.43	960.997	21.443	38.208	26.443	76.537
0.444	135.445	5.444	40.442	10.444	30.583	20.44	970.209	21.444	38.866	26.444	88.381
0.445	135.773	5.445	40.442	10.445	31.241	20.45	978.434	21.445	39.195	26.445	89.039
0.446	136.161	5.446	41.428	10.446	31.241	20.46	988.633	21.446	40.182	26.446	89.697
0.447	137.118	5.447	42.085	10.447	32.226	20.47	1001.79	21.447	40.511	26.447	91.013
0.448	137.804	5.448	41.757	10.448	31.569	20.48	1011.66	21.448	40.84	26.448	92.329
0.449	138.761	5.449	42.085	10.449	32.226	20.49	1020.22	21.449	41.827	26.449	92.987
0.45	139.389	5.45	43.4	10.45	33.541	20.5	1027.45	21.45	43.143	26.45	80.814
0.451	139.777	5.451	43.728	10.451	33.212	20.51	1033.05	21.451	43.143	26.451	95.948
0.452	140.733	5.452	44.386	10.452	32.884	20.52	1039.3	21.452	43.472	26.452	96.606
0.453	141.45	5.453	44.386	10.453	33.87	20.53	1045.88	21.453	44.13	26.453	94.303
0.454	142.646	5.454	45.043	10.454	33.541	20.54	1053.77	21.454	44.788	26.454	104.173
0.455	142.676	5.455	45.372	10.455	33.541	20.55	1060.03	21.455	45.446	26.455	100.225
0.456	143.094	5.456	45.372	10.456	34.527	20.56	1066.28	21.456	46.762	26.456	101.212
0.457	144.379	5.457	46.029	10.457	34.856	20.57	1072.2	21.457	43.143	26.457	102.199
0.458	145.275	5.458	46.686	10.458	35.184	20.58	1077.13	21.458	47.749	26.458	103.186
0.459	145.335	5.459	47.343	10.459	35.513	20.59	1082.07	21.459	48.078	26.459	103.844
0.46	145.992	5.46	47.015	10.46	36.17	20.6	1087	21.46	49.723	26.46	105.489
0.461	146.71	5.461	48.001	10.461	36.499	20.61	1090.95	21.461	44.13	26.461	106.805
0.462	147.934	5.462	48.658	10.462	36.17	20.62	1095.23	21.462	50.71	26.462	107.134
0.463	148.293	5.463	48.987	10.463	36.827	20.63	1099.83	21.463	51.368	26.463	108.45
0.464	148.92	5.464	49.644	10.464	37.813	20.64	1103.45	21.464	52.684	26.464	109.437
0.465	149.279	5.465	49.644	10.465	37.813	20.65	1107.07	21.465	53.013	26.465	110.753
0.466	149.936	5.466	50.301	10.466	38.142	20.66	1111.02	21.466	54	26.466	111.082
0.467	150.625	5.467	50.958	10.467	38.47	20.67	1113.32	21.467	54.658	26.467	112.397
0.468	151.55	5.468	50.958	10.468	38.799	20.68	1115.62	21.468	55.316	26.468	112.726
0.469	151.909	5.469	52.273	10.469	39.456	20.69	1117.6	21.469	55.645	26.469	114.042
0.47	152.536	5.47	52.273	10.47	39.456	20.7	1117.93	21.47	55.974	26.47	112.068
0.471	152.957	5.471	52.601	10.471	40.114	20.71	1118.59	21.471	57.29	26.471	115.687
0.472	154.179	5.472	53.259	10.472	40.114	20.72	1118.59	21.472	51.697	26.472	116.674
0.473	154.507	5.473	53.916	10.473	40.771	20.73	1118.91	21.473	59.264	26.473	117.661
0.474	154.836	5.474	54.245	10.474	41.099	20.74	1118.91	21.474	59.264	26.474	118.977
0.475	155.228	5.475	54.902	10.475	41.428	20.75	1118.59	21.475	60.58	26.475	118.977
0.476	156.15	5.476	55.23	10.476	41.757	20.76	1118.26	21.476	60.909	26.476	119.964
0.477	156.542	5.477	55.888	10.477	41.428	20.77	1118.59	21.477	61.567	26.477	120.293
0.478	157.623	5.478	56.545	10.478	42.414	20.78	1117.93	21.478	62.554	26.478	121.938
0.479	159.249	5.479	56.874	10.479	42.414	20.79	1118.26	21.479	63.541	26.479	122.925
0.48	157.889	5.48	57.86	10.48	43.071	20.8	1118.26	21.48	64.199	26.48	122.925
0.481	159.109	5.481	58.188	10.481	43.4	20.81	1118.59	21.481	65.186	26.481	124.241
0.482	159.469	5.482	58.517	10.482	44.057	20.82	1117.93	21.482	65.186	26.482	125.557
0.483	160.158	5.483	58.845	10.483	44.057	20.83	1117.93	21.483	65.515	26.483	125.557
0.484	161.081	5.484	59.503	10.484	44.386	20.84	1118.26	21.484	67.489	26.484	126.873
0.485	161.409	5.485	60.489	10.485	45.043	20.85	1118.26	21.485	68.805	26.485	127.531
0.486	161.77	5.486	60.817	10.486	45.043	20.86	1118.59	21.486	69.463	26.486	128.518
0.487	162.555	5.487	61.146	10.487	45.372	20.87	1118.91	21.487	69.463	26.487	128.518
0.488	164.271	5.488	62.132	10.488	46.029	20.88	1118.59	21.488	70.779	26.488	129.834
0.489	163.839	5.489	62.132	10.489	46.686	20.89	1118.59	21.489	71.437	26.489	130.492
0.49	165.224	5.49	62.789	10.49	47.015	20.9	1118.59	21.49	72.095	26.49	131.479
0.491	164.464	5.491	63.118	10.491	46.686	20.91	1119.24	21.491	73.411	26.491	131.808
0.492	165.65	5.492	63.775	10.492	46.686	20.92	1118.91	21.492	74.398	26.492	130.492
0.493	165.747	5.493	64.103	10.493	48.001	20.93	1119.24	21.493	75.056	26.493	133.782
0.494	166.636	5.494	65.418	10.494	48.001	20.94	1118.91	21.494	76.701	26.494	134.769
0.495	166.668	5.495	65.418	10.495	48.001	20.95	1118.91	21.495	76.701	26.495	135.427
0.496	166.997	5.496	66.075	10.496	48.658	20.96	1118.91	21.496	78.017	26.496	136.414
0.497	167.391	5.497	66.732	10.497	48.987	20.97	1118.91	21.497	79.333	26.497	135.427
0.498	168.443	5.498	66.404	10.498	49.315	20.98	1118.91	21.498	79.991	26.498	138.059
0.499	169.824	5.499	67.39	10.499	49.644	20.99	1118.26	21.499	81.307	26.499	138.388
0.5	169.035	5.5	68.376	10.5	49.315	21	1118.59	21.5	74.398	26.5	139.046
0.501	169.955	5.501	68.376	10.501	49.972			21.501	83.61	26.501	140.033
0.502	170.448	5.502	69.033	10.502	50.301			21.502	83.939	26.502	139.704
0.503	172.189	5.503	69.69	10.503	50.958			21.503	85.584	26.503	142.007
0.504	171.894	5.504	69.69	10.504	50.63			21.504	85.584	26.504	142.336
0.505	171.927	5.505	70.347	10.505	51.616			21.505	84.268	26.505	143.323
0.506	172.288	5.506	71.333	10.506	51.616			21.506	88.545	26.506	143.652
0.507	172.946	5.507	71.662	10.507	51.944			21.507	89.532	26.507	144.639
0.508	173.604	5.508	71.662	10.508	52.273			21.508	78.346	26.508	145.297
0.509	174.227	5.509	72.319	10.509	52.273			21.509	91.835	26.509	146.284
0.51	174.59	5.51	72.648	10.51	52.601			21.51	93.151	26.51	147.271
0.511	175.214	5.511	73.305	10.511	53.259			21.511	93.151	26.511	147.929
0.512	175.576	5.512	74.948	10.512	53.259			21.512	95.454	26.512	148.258
0.513	176.2	5.513	74.291	10.513	53.587			21.513	95.783	26.513	149.245
0.514	176.494	5.514	74.62	10.514	53.587			21.514	97.428	26.514	149.903
0.515	176.562	5.515	74.948	10.515	53.916			21.515	98.744	26.515	149.574
0.516	177.22	5.516	75.605	10.516	53.916			21.516	79.991	26.516	150.89
0.517	178.081	5.517	75.934	10.517	54.245			21.517	100.718	26.517	152.206
0.518	180.302	5.518	76.263	10.518	54.573			21.518	102.034	26.518	151.877
0.519	179.157	5.519	77.249	10.519	54.902			21.519	102.692	26.519	153.193
0.52	179.418	5.52	77.249	10.52	54.902			21.52	104.666	26.52	152.206
0.521	179.192	5.521	77.906	10.521	55.23			21.521	104.995	26.521	154.18
0.522	179.85	5.522	77.577	10.522	55.888			21.522	106.31	26.522	154.509
0.523	180.472	5.523	78.892	10.523	55.888			21.523	107.626	26.523	155.825
0.524	180.836	5.524	79.22	10.524	56.216			21.524	108.284	26.524	156.154
0.525	181.458	5.525	79.22	10.525	56.874			21.525	109.271	26.525	156.812
0.526	181.821	5.526	80.535	10.526	56.874			21.526	110.916	26.526	157.141
0.527	182.479	5.527	80.535	10.527	57.202			21.527	111.903	26.527	158.128
0.528	183.032	5.528	80.535	10.528	57.202			21.528	112.89	26.528	158.786
0.529	182.808	5.529	81.521	10.529	58.188			21.529	112.232	26.529	159.115
0.53	183.431	5.53	81.849	10.53	58.188			21.53	118.483	26.53	159.773
0.531	183.794	5.531	83.164	10.531	58.517			21.531	116.509	26.531	160.102
0.532	184.381	5.532	82.507	10.532	58.845			21.532	117.167	26.532	160.76
0.533	184.451	5.533	82.835	10.533	59.174			21.533	116.18	26.533	161.747
0.534	185.144	5.534	83.164	10.534	59.174			21.534	118.812	26.534	162.076
0.535	186.095	5.535	84.15	10.535	59.503			21.535	120.128	26.535	162.405
0.536	186.717	5.536	83.493	10.536	59.831			21.536	120.457	26.536	163.063
0.537	186.976	5.537	84.807	10.537	60.16			21.537	121.773	26.537	164.379
0.538	186.859	5.538	84.807	10.538	60.489			21.538	122.76	26.538	164.379
0.539	188.29	5.539	84.807	10.539	60.817			21.539	124.076	26.539	165.037
0.54	188.067	5.54	85.793	10.54	60.489			21.54	124.734	26.54	165.366
0.541	188.654	5.541	86.45	10.541	60.817			21.541	125.063	26.541	165.366
0.542	188.725	5.542	86.779	10.542	61.146			21.542	126.708	26.542	166.353
0.543	189.347	5.543	87.436	10.543	61.474			21.543	127.695	26.543	167.34
0.544	189.676	5.544	87.436	10.544	61.474			21.544	128.353	26.544	167.34
0.545	190.004	5.545	88.093	10.545	62.132			21.545	129.011	26.545	166.353
0.546	190.405	5.546	88.422	10.546	62.132			21.546	130.327	26.546	168.327
0.547	191.247	5.547	88.751	10.547	62.789			21.547	130.985	26.547	168.656
0.548	191.026	5.548	89.079	10.548	62.46			21.548	132.301	26.548	169.972
0.549	191.647	5.549	90.065	10.549	62.46			21.549	132.63	26.549	170.301
0.55	191.976	5.55	90.065	10.55	63.446			21.55	133.288	26.55	171.288
0.551	192.305	5.551	90.394	10.551	63.446			21.551	130.327	26.551	170.959
0.552	192.597	5.552	90.722	10.552	63.446			21.552	135.262	26.552	171.946
0.553	192.67	5.553	91.38	10.553	64.103			21.553	136.249	26.553	172.604
0.554	193.254	5.554	92.037	10.554	64.103			21.554	136.907	26.554	173.262
0.555	193.291	5.555	92.037	10.555	64.103			21.555	137.565	26.555	171.946
0.556	193.656	5.556	92.694	10.556	64.761			21.556	138.881	26.556	174.578
0.557	194.24	5.557	93.68	10.557	65.418			21.557	139.21	26.557	175.236
0.558	194.313	5.558	93.023	10.558	64.761			21.558	141.513	26.558	175.565
0.559	194.935	5.559	93.68	10.559	65.418			21.559	141.513	26.559	176.552
0.56	195.226	5.56	93.68	10.56	65.418			21.56	142.5	26.56	177.21
0.561	195.3	5.561	94.337	10.561	66.075			21.561	142.829	26.561	177.539
0.562	195.883	5.562	94.337	10.562	66.075			21.562	144.145	26.562	178.197
0.563	195.957	5.563	94.666	10.563	66.732			21.563	145.132	26.563	178.855
0.564	196.541	5.564	95.323	10.564	66.732			21.564	146.119	26.564	179.184
0.565	196.578	5.565	95.652	10.565	66.732			21.565	146.777	26.565	179.842
0.566	196.869	5.566	96.309	10.566	66.732			21.566	141.184	26.566	180.5
0.567	196.944	5.567	96.638	10.567	66.732			21.567	149.08	26.567	181.816
0.568	197.49	5.568	97.295	10.568	67.061			21.568	138.552	26.568	181.816
0.569	197.348	5.569	97.624	10.569	67.718			21.569	150.396	26.569	172.933
0.57	198.475	5.57	97.952	10.57	67.718			21.57	151.383	26.57	183.132
0.571	198.146	5.571	97.952	10.571	67.718			21.571	153.028	26.571	183.79
0.572	197.893	5.572	98.281	10.572	68.047			21.572	153.357	26.572	184.119
0.573	198.222	5.573	98.938	10.573	68.047			21.573	154.015	26.573	185.106
0.574	198.551	5.574	99.267	10.574	68.376			21.574	151.054	26.574	185.435
0.575	198.879	5.575	99.267	10.575	68.704			21.575	155.989	26.575	186.093
0.576	199.208	5.576	99.267	10.576	69.362			21.576	157.305	26.576	186.751
0.577	199.498	5.577	100.581	10.577	68.704			21.577	157.634	26.577	187.08
0.578	199.498	5.578	100.581	10.578	69.69			21.578	158.95	26.578	187.08
0.579	199.574	5.579	101.238	10.579	69.69			21.579	159.279	26.579	188.396
0.58	200.194	5.58	101.238	10.58	70.019			21.58	159.937	26.58	188.725
0.581	200.522	5.581	101.567	10.581	70.019			21.581	160.924	26.581	189.054
0.582	200.813	5.582	101.567	10.582	70.019			21.582	161.911	26.582	189.712
0.583	200.813	5.583	101.896	10.583	70.676			21.583	162.569	26.583	190.37
0.584	200.851	5.584	102.224	10.584	70.676			21.584	163.885	26.584	190.699
0.585	201.103	5.585	102.553	10.585	70.676			21.585	155.989	26.585	191.028
0.586	200.89	5.586	103.21	10.586	71.333			21.586	164.872	26.586	191.357
0.587	201.47	5.587	103.539	10.587	71.333			21.587	165.201	26.587	192.015
0.588	201.547	5.588	103.21	10.588	71.333			21.588	166.188	26.588	192.344
0.589	202.088	5.589	104.196	10.589	71.662			21.589	166.517	26.589	193.331
0.59	201.799	5.59	104.196	10.59	72.319			21.59	167.833	26.59	193.331
0.591	201.877	5.591	104.525	10.591	72.319			21.591	168.162	26.591	194.318
0.592	202.456	5.592	104.853	10.592	72.319			21.592	168.82	26.592	194.975
0.593	202.495	5.593	105.182	10.593	72.648			21.593	169.149	26.593	194.647
0.594	202.746	5.594	104.853	10.594	72.976			21.594	170.465	26.594	195.304
0.595	202.456	5.595	105.511	10.595	72.319			21.595	159.608	26.595	195.304
0.596	202.495	5.596	106.168	10.596	72.976			21.596	171.452	26.596	188.067
0.597	202.863	5.597	106.497	10.597	72.976			21.597	165.53	26.597	196.62
0.598	203.442	5.598	106.825	10.598	72.976			21.598	173.426	26.598	196.949
0.599	203.442	5.599	107.154	10.599	73.962			21.599	173.426	26.599	197.936
0.6	203.442	5.6	107.154	10.6	73.305			21.6	174.413	26.6	197.607
0.601	203.521	5.601	107.154	10.601	73.962			21.601	174.413	26.601	198.923
0.602	204.02	5.602	107.482	10.602	73.634			21.602	175.4	26.602	199.252
0.603	203.601	5.603	107.482	10.603	73.962			21.603	176.058	26.603	199.252
0.604	204.756	5.604	108.14	10.604	74.291			21.604	176.716	26.604	199.252
0.605	204.716	5.605	108.468	10.605	74.948			21.605	173.426	26.605	199.581
0.606	204.428	5.606	108.468	10.606	74.62			21.606	178.032	26.606	200.239
0.607	204.428	5.607	108.797	10.607	74.948			21.607	178.361	26.607	200.897
0.608	204.508	5.608	109.126	10.608	74.62			21.608	177.703	26.608	201.555
0.609	205.085	5.609	109.454	10.609	75.277			21.609	180.006	26.609	201.555
0.61	205.045	5.61	109.454	10.61	75.605			21.61	180.335	26.61	201.555
0.611	204.796	5.611	110.111	10.611	75.277			21.611	180.993	26.611	202.213
0.612	205.085	5.612	110.44	10.612	75.277			21.612	181.322	26.612	202.871
0.613	205.085	5.613	110.44	10.613	75.605			21.613	181.651	26.613	203.2
0.614	205.085	5.614	110.769	10.614	76.591			21.614	182.638	26.614	203.858
0.615	205.125	5.615	111.097	10.615	76.263			21.615	183.296	26.615	203.529
0.616	205.414	5.616	111.426	10.616	76.263			21.616	183.954	26.616	203.858
0.617	205.414	5.617	111.426	10.617	76.591			21.617	184.612	26.617	204.187
0.618	205.455	5.618	114.712	10.618	76.92			21.618	184.941	26.618	205.174
0.619	205.701	5.619	111.755	10.619	76.591			21.619	186.257	26.619	205.503
0.62	205.455	5.62	112.083	10.62	77.249			21.62	184.612	26.62	205.832
0.621	205.783	5.621	112.412	10.621	76.92			21.621	187.244	26.621	206.161
0.622	206.071	5.622	113.398	10.622	77.249			21.622	187.573	26.622	206.49
0.623	206.03	5.623	113.726	10.623	77.906			21.623	188.231	26.623	206.819
0.624	205.742	5.624	113.069	10.624	77.906			21.624	188.889	26.624	207.148
0.625	205.783	5.625	113.726	10.625	77.906			21.625	188.889	26.625	207.477
0.626	206.071	5.626	114.384	10.626	77.906			21.626	190.204	26.626	207.806
0.627	206.03	5.627	114.055	10.627	78.234			21.627	190.533	26.627	208.135
0.628	205.742	5.628	114.055	10.628	77.906			21.628	190.862	26.628	208.135
0.629	205.701	5.629	114.384	10.629	78.234			21.629	191.849	26.629	208.135
0.63	205.497	5.63	114.384	10.63	78.563			21.63	192.836	26.63	209.122
0.631	206.071	5.631	115.041	10.631	78.563			21.631	192.507	26.631	209.451
0.632	206.029	5.632	115.37	10.632	78.892			21.632	193.165	26.632	209.122
0.633	205.742	5.633	115.698	10.633	78.563			21.633	193.823	26.633	210.109
0.634	205.742	5.634	115.698	10.634	79.22			21.634	194.152	26.634	210.109
0.635	205.784	5.635	116.027	10.635	79.22			21.635	194.81	26.635	210.767
0.636	206.113	5.636	116.027	10.636	78.563			21.636	195.797	26.636	211.096
0.637	206.274	5.637	116.355	10.637	79.22			21.637	195.797	26.637	211.096
0.638	205.498	5.638	116.684	10.638	79.549			21.638	196.126	26.638	211.425
0.639	205.987	5.639	116.684	10.639	79.878			21.639	196.784	26.639	211.425
0.64	205.498	5.64	117.341	10.64	79.549			21.64	197.113	26.64	212.083
0.641	206.029	5.641	117.013	10.641	79.549			21.641	197.771	26.641	212.412
0.642	205.742	5.642	117.341	10.642	80.206			21.642	198.1	26.642	212.083
0.643	205.7	5.643	117.999	10.643	80.206			21.643	198.429	26.643	212.412
0.644	205.456	5.644	117.67	10.644	80.535			21.644	198.758	26.644	213.399
0.645	205.742	5.645	117.999	10.645	80.864			21.645	199.745	26.645	213.399
0.646	205.742	5.646	118.327	10.646	80.206			21.646	200.403	26.646	213.728
0.647	205.742	5.647	117.999	10.647	80.864			21.647	200.074	26.647	213.399
0.648	205.699	5.648	118.656	10.648	80.535			21.648	201.061	26.648	214.386
0.649	205.457	5.649	118.656	10.649	81.192			21.649	201.39	26.649	214.057
0.65	205.785	5.65	118.984	10.65	81.192			21.65	202.048	26.65	215.373
0.651	205.985	5.651	119.313	10.651	80.864			21.651	202.377	26.651	214.715
0.652	205.457	5.652	118.984	10.652	81.192			21.652	202.706	26.652	214.386
0.653	205.742	5.653	119.642	10.653	80.864			21.653	202.706	26.653	215.373
0.654	205.742	5.654	119.97	10.654	81.192			21.654	203.693	26.654	215.044
0.655	205.742	5.655	119.642	10.655	81.521			21.655	203.693	26.655	215.702
0.656	205.742	5.656	119.97	10.656	81.521			21.656	203.693	26.656	215.702
0.657	205.742	5.657	119.97	10.657	81.521			21.657	204.68	26.657	215.373
0.658	205.742	5.658	119.97	10.658	82.178			21.658	204.68	26.658	216.031
0.659	205.742	5.659	120.299	10.659	81.521			21.659	205.009	26.659	216.031
0.66	205.785	5.66	120.956	10.66	81.849			21.66	205.996	26.66	216.031
0.661	206.114	5.661	120.299	10.661	81.849			21.661	206.325	26.661	216.689
0.662	206.313	5.662	120.628	10.662	81.849			21.662	206.983	26.662	216.031
0.663	205.786	5.663	121.285	10.663	82.178			21.663	206.983	26.663	216.031
0.664	206.027	5.664	120.628	10.664	82.178			21.664	207.312	26.664	216.689
0.665	205.742	5.665	121.285	10.665	82.178			21.665	207.97	26.665	216.689
0.666	205.786	5.666	121.613	10.666	82.507			21.666	208.299	26.666	217.347
0.667	206.027	5.667	121.613	10.667	82.507			21.667	208.299	26.667	217.018
0.668	205.742	5.668	121.942	10.668	82.835			21.668	208.628	26.668	217.347
0.669	205.742	5.669	122.271	10.669	82.835			21.669	209.615	26.669	216.689
0.67	205.742	5.67	121.613	10.67	83.164			21.67	208.957	26.67	217.018
0.671	205.742	5.671	121.942	10.671	82.835			21.671	209.615	26.671	217.347
0.672	205.698	5.672	122.271	10.672	83.164			21.672	209.615	26.672	217.347
0.673	205.458	5.673	123.257	10.673	83.164			21.673	210.273	26.673	218.005
0.674	205.742	5.674	122.599	10.674	83.164			21.674	210.602	26.674	218.005
0.675	205.698	5.675	122.928	10.675	83.164			21.675	210.602	26.675	218.005
0.676	205.414	5.676	122.599	10.676	83.493			21.676	211.26	26.676	218.334
0.677	205.458	5.677	122.599	10.677	83.493			21.677	211.918	26.677	218.005
0.678	205.653	5.678	122.928	10.678	83.493			21.678	211.918	26.678	218.334
0.679	205.13	5.679	122.928	10.679	83.821			21.679	211.918	26.679	218.334
0.68	205.369	5.68	122.928	10.68	83.164			21.68	212.576	26.68	218.663
0.681	205.13	5.681	123.257	10.681	83.493			21.681	210.273	26.681	218.663
0.682	205.369	5.682	123.585	10.682	83.821			21.682	213.234	26.682	218.663
0.683	205.085	5.683	123.585	10.683	84.15			21.683	213.563	26.683	218.334
0.684	205.085	5.684	123.585	10.684	83.493			21.684	214.221	26.684	218.663
0.685	205.085	5.685	123.585	10.685	83.821			21.685	213.892	26.685	218.663
0.686	205.085	5.686	123.914	10.686	83.821			21.686	214.221	26.686	218.992
0.687	205.085	5.687	124.242	10.687	83.821			21.687	212.905	26.687	218.663
0.688	205.085	5.688	124.571	10.688	84.15			21.688	215.208	26.688	219.321
0.689	205.13	5.689	123.914	10.689	83.493			21.689	214.879	26.689	218.992
0.69	205.369	5.69	124.242	10.69	84.15			21.69	215.208	26.69	218.992
0.691	205.085	5.691	124.242	10.691	84.478			21.691	215.537	26.691	218.992
0.692	205.085	5.692	124.9	10.692	84.15			21.692	215.537	26.692	218.663
0.693	205.039	5.693	124.571	10.693	84.15			21.693	216.195	26.693	218.334
0.694	204.756	5.694	124.9	10.694	83.821			21.694	216.524	26.694	219.65
0.695	204.802	5.695	124.9	10.695	84.478			21.695	216.524	26.695	218.992
0.696	205.085	5.696	124.9	10.696	84.478			21.696	216.853	26.696	218.992
0.697	205.085	5.697	125.228	10.697	84.478			21.697	217.84	26.697	219.321
0.698	205.131	5.698	124.9	10.698	84.15			21.698	217.84	26.698	218.992
0.699	205.322	5.699	125.228	10.699	84.807			21.699	217.511	26.699	218.992
0.7	204.802	5.7	125.228	10.7	84.15			21.7	217.84	26.7	218.663
0.701	205.085	5.701	124.9	10.701	84.807			21.701	217.84	26.701	219.321
0.702	205.039	5.702	125.228	10.702	84.478			21.702	218.498	26.702	218.992
0.703	204.802	5.703	125.557	10.703	84.807			21.703	218.498	26.703	219.321
0.704	205.085	5.704	125.228	10.704	84.478			21.704	219.156	26.704	218.992
0.705	205.039	5.705	125.557	10.705	84.807			21.705	218.827	26.705	219.321
0.706	204.802	5.706	125.557	10.706	85.136			21.706	218.498	26.706	218.992
0.707	205.038	5.707	125.557	10.707	84.478			21.707	219.485	26.707	218.992
0.708	204.756	5.708	125.557	10.708	84.478			21.708	219.485	26.708	218.992
0.709	204.756	5.709	125.557	10.709	84.478			21.709	219.156	26.709	219.321
0.71	204.803	5.71	125.557	10.71	84.807			21.71	219.814	26.71	218.663
0.711	205.038	5.711	125.886	10.711	84.807			21.711	219.814	26.711	218.992
0.712	204.756	5.712	125.886	10.712	84.807			21.712	220.143	26.712	219.321
0.713	204.756	5.713	125.886	10.713	84.807			21.713	220.801	26.713	219.321
0.714	204.803	5.714	125.557	10.714	84.807			21.714	220.472	26.714	218.992
0.715	205.038	5.715	125.886	10.715	84.807			21.715	220.472	26.715	218.992
0.716	204.803	5.716	125.557	10.716	84.807			21.716	220.472	26.716	218.992
0.717	205.132	5.717	125.886	10.717	84.807			21.717	220.801	26.717	218.992
0.718	205.367	5.718	126.543	10.718	84.478			21.718	221.13	26.718	218.992
0.719	205.038	5.719	126.214	10.719	84.15			21.719	221.13	26.719	218.992
0.72	204.803	5.72	125.886	10.72	84.807			21.72	221.788	26.72	218.992
0.721	205.085	5.721	125.557	10.721	84.478			21.721	221.788	26.721	219.321
0.722	205.133	5.722	125.886	10.722	84.807			21.722	221.788	26.722	218.992
0.723	205.319	5.723	126.214	10.723	84.807			21.723	221.788	26.723	218.992
0.724	204.756	5.724	126.214	10.724	84.478			21.724	222.117	26.724	218.992
0.725	204.804	5.725	126.214	10.725	85.136			21.725	222.446	26.725	218.992
0.726	205.037	5.726	125.886	10.726	84.15			21.726	222.117	26.726	218.663
0.727	204.852	5.727	126.214	10.727	84.807			21.727	222.775	26.727	218.992
0.728	205.318	5.728	126.214	10.728	85.136			21.728	221.13	26.728	218.663
0.729	204.804	5.729	125.886	10.729	84.478			21.729	222.775	26.729	218.992
0.73	205.085	5.73	126.214	10.73	84.478			21.73	222.446	26.73	218.005
0.731	205.037	5.731	125.886	10.731	84.478			21.731	222.446	26.731	218.334
0.732	204.708	5.732	126.214	10.732	84.478			21.732	222.775	26.732	218.663
0.733	204.476	5.733	125.886	10.733	84.807			21.733	223.433	26.733	218.663
0.734	204.756	5.734	125.886	10.734	84.478			21.734	223.433	26.734	218.334
0.735	204.756	5.735	125.557	10.735	84.478			21.735	223.104	26.735	218.005
0.736	204.756	5.736	126.214	10.736	84.807			21.736	223.104	26.736	218.334
0.737	204.756	5.737	125.886	10.737	84.807			21.737	223.104	26.737	217.676
0.738	204.805	5.738	125.886	10.738	84.807			21.738	223.762	26.738	218.334
0.739	205.036	5.739	125.886	10.739	84.478			21.739	223.433	26.739	218.005
0.74	204.756	5.74	125.886	10.74	84.807			21.74	223.433	26.74	218.005
0.741	204.756	5.741	125.886	10.741	84.478			21.741	224.091	26.741	217.676
0.742	204.756	5.742	125.886	10.742	84.807			21.742	223.433	26.742	217.347
0.743	204.756	5.743	125.557	10.743	84.807			21.743	224.091	26.743	217.018
0.744	204.756	5.744	125.886	10.744	84.478			21.744	224.091	26.744	217.676
0.745	204.805	5.745	125.886	10.745	84.15			21.745	224.091	26.745	217.347
0.746	205.085	5.746	126.214	10.746	84.478			21.746	224.091	26.746	217.018
0.747	205.036	5.747	126.214	10.747	84.478			21.747	223.762	26.747	217.018
0.748	204.756	5.748	126.543	10.748	84.807			21.748	223.762	26.748	217.018
0.749	204.756	5.749	125.557	10.749	84.15			21.749	224.42	26.749	217.018
0.75	204.855	5.75	126.214	10.75	84.478			21.75	224.091	26.75	217.347
0.751	205.315	5.751	126.543	10.751	84.478			21.751	224.42	26.751	217.018
0.752	204.707	5.752	126.214	10.752	84.807			21.752	224.42	26.752	216.689
0.753	204.527	5.753	125.886	10.753	84.807			21.753	223.762	26.753	216.36
0.754	205.035	5.754	126.214	10.754	84.478			21.754	224.42	26.754	216.689
0.755	204.756	5.755	126.214	10.755	84.478			21.755	223.762	26.755	216.689
0.756	204.706	5.756	125.886	10.756	84.478			21.756	224.091	26.756	216.36
0.757	204.428	5.757	125.886	10.757	84.478			21.757	224.091	26.757	217.018
0.758	204.428	5.758	125.886	10.758	84.807			21.758	223.762	26.758	217.018
0.759	204.478	5.759	125.886	10.759	84.478			21.759	224.42	26.759	216.36
0.76	204.806	5.76	125.886	10.76	84.478			21.76	224.091	26.76	216.689
0.761	205.035	5.761	126.214	10.761	84.478			21.761	224.091	26.761	216.689
0.762	204.756	5.762	125.886	10.762	84.478			21.762	224.091	26.762	217.018
0.763	204.756	5.763	125.886	10.763	84.478			21.763	224.42	26.763	216.689
0.764	204.806	5.764	125.557	10.764	84.478			21.764	224.091	26.764	216.689
0.765	205.085	5.765	126.543	10.765	84.15			21.765	224.091	26.765	216.689
0.766	205.085	5.766	125.886	10.766	84.478			21.766	224.42	26.766	216.689
0.767	205.035	5.767	125.886	10.767	84.15			21.767	224.42	26.767	216.689
0.768	204.756	5.768	126.214	10.768	84.478			21.768	224.42	26.768	216.689
0.769	204.756	5.769	125.886	10.769	84.15			21.769	225.078	26.769	217.018
0.77	204.705	5.77	126.214	10.77	84.478			21.77	224.091	26.77	217.018
0.771	204.529	5.771	125.886	10.771	83.493			21.771	224.42	26.771	216.689
0.772	205.085	5.772	125.886	10.772	83.493			21.772	224.42	26.772	216.36
0.773	205.085	5.773	126.214	10.773	83.821			21.773	224.42	26.773	217.018
0.774	204.983	5.774	125.886	10.774	83.493			21.774	224.091	26.774	217.018
0.775	204.479	5.775	125.886	10.775	83.164			21.775	224.091	26.775	216.689
0.776	204.756	5.776	125.886	10.776	83.164			21.776	224.091	26.776	216.689
0.777	204.705	5.777	125.886	10.777	83.821			21.777	224.42	26.777	216.36
0.778	204.53	5.778	125.557	10.778	83.493			21.778	224.091	26.778	216.36
0.779	205.034	5.779	125.886	10.779	83.493			21.779	224.42	26.779	216.689
0.78	204.756	5.78	125.557	10.78	82.835			21.78	224.091	26.78	216.36
0.781	204.756	5.781	125.228	10.781	82.835			21.781	224.42	26.781	216.36
0.782	204.807	5.782	125.557	10.782	83.164			21.782	224.42	26.782	216.36
0.783	205.033	5.783	125.557	10.783	82.507			21.783	224.091	26.783	217.018
0.784	204.808	5.784	124.9	10.784	82.835			21.784	224.091	26.784	216.689
0.785	205.033	5.785	125.228	10.785	82.507			21.785	224.42	26.785	216.36
0.786	204.808	5.786	124.9	10.786	83.164			21.786	224.42	26.786	216.689
0.787	204.982	5.787	124.9	10.787	82.507			21.787	223.762	26.787	216.36
0.788	204.428	5.788	124.9	10.788	83.164			21.788	224.091	26.788	216.36
0.789	204.48	5.789	124.9	10.789	82.835			21.789	224.42	26.789	216.031
0.79	204.756	5.79	124.9	10.79	82.507			21.79	224.091	26.79	216.36
0.791	204.756	5.791	124.571	10.791	82.178			21.791	224.42	26.791	216.36
0.792	204.704	5.792	124.571	10.792	82.178			21.792	224.42	26.792	216.36
0.793	204.428	5.793	124.242	10.793	82.178			21.793	224.42	26.793	216.689
0.794	204.428	5.794	124.242	10.794	82.507			21.794	224.42	26.794	216.689
0.795	204.428	5.795	124.242	10.795	82.178			21.795	223.762	26.795	216.689
0.796	204.428	5.796	124.242	10.796	81.849			21.796	224.091	26.796	216.36
0.797	204.48	5.797	124.571	10.797	81.849			21.797	224.091	26.797	216.689
0.798	204.704	5.798	124.242	10.798	82.507			21.798	223.433	26.798	216.689
0.799	204.48	5.799	124.571	10.799	81.849			21.799	223.762	26.799	216.689
0.8	204.756	5.8	124.242	10.8	82.178			21.8	223.762	26.8	216.689
0.801	204.756	5.801	124.571	10.801	81.521			21.801	223.433	26.801	216.031
0.802	204.703	5.802	124.571	10.802	82.178			21.802	223.762	26.802	216.689
0.803	204.481	5.803	124.242	10.803	81.849			21.803	223.433	26.803	216.689
0.804	204.703	5.804	124.242	10.804	81.521			21.804	223.104	26.804	216.36
0.805	204.534	5.805	124.571	10.805	81.521			21.805	223.762	26.805	216.689
0.806	205.032	5.806	124.571	10.806	81.521			21.806	223.104	26.806	216.689
0.807	204.809	5.807	124.242	10.807	81.521			21.807	223.104	26.807	216.689
0.808	204.979	5.808	124.571	10.808	81.849			21.808	223.433	26.808	216.689
0.809	204.481	5.809	124.242	10.809	81.521			21.809	223.104	26.809	216.689
0.81	204.703	5.81	124.242	10.81	81.849			21.81	223.433	26.81	216.36
0.811	204.481	5.811	124.571	10.811	81.521			21.811	223.433	26.811	216.689
0.812	204.809	5.812	124.571	10.812	81.521			21.812	223.104	26.812	216.689
0.813	205.085	5.813	124.242	10.813	81.521			21.813	222.775	26.813	217.018
0.814	205.031	5.814	123.914	10.814	81.849			21.814	223.104	26.814	216.689
0.815	204.81	5.815	124.242	10.815	81.849			21.815	223.104	26.815	217.018
0.816	204.978	5.816	124.242	10.816	81.521			21.816	223.104	26.816	216.36
0.817	204.535	5.817	124.242	10.817	81.192			21.817	223.104	26.817	216.36
0.818	205.031	5.818	124.571	10.818	81.849			21.818	223.433	26.818	217.018
0.819	204.756	5.819	124.242	10.819	81.521			21.819	223.104	26.819	216.36
0.82	204.702	5.82	124.571	10.82	81.192			21.82	223.433	26.82	216.689
0.821	204.482	5.821	124.242	10.821	81.849			21.821	223.433	26.821	217.018
0.822	204.702	5.822	124.571	10.822	81.521			21.822	223.433	26.822	217.018
0.823	204.482	5.823	124.242	10.823	81.192			21.823	223.104	26.823	216.689
0.824	204.756	5.824	124.242	10.824	81.192			21.824	223.104	26.824	216.689
0.825	204.756	5.825	124.571	10.825	81.521			21.825	223.433	26.825	216.689
0.826	204.702	5.826	123.914	10.826	81.521			21.826	223.104	26.826	216.689
0.827	204.428	5.827	124.242	10.827	81.521			21.827	223.433	26.827	217.018
0.828	204.537	5.828	124.242	10.828	81.192			21.828	223.433	26.828	216.36
0.829	204.976	5.829	123.914	10.829	81.521			21.829	223.104	26.829	216.689
0.83	204.428	5.83	123.585	10.83	81.192			21.83	223.433	26.83	216.689
0.831	204.483	5.831	124.242	10.831	80.864			21.831	223.762	26.831	216.689
0.832	204.756	5.832	124.242	10.832	81.192			21.832	223.104	26.832	217.018
0.833	204.756	5.833	124.571	10.833	81.521			21.833	223.433	26.833	216.36
0.834	204.756	5.834	124.242	10.834	80.864			21.834	223.433	26.834	217.018
0.835	204.756	5.835	124.242	10.835	81.521			21.835	223.433	26.835	217.018
0.836	204.756	5.836	123.914	10.836	81.521			21.836	223.104	26.836	216.36
0.837	204.756	5.837	123.914	10.837	81.521			21.837	223.104	26.837	216.689
0.838	204.756	5.838	124.242	10.838	81.521			21.838	222.775	26.838	216.689
0.839	204.811	5.839	123.914	10.839	80.864			21.839	223.104	26.839	216.689
0.84	205.085	5.84	123.914	10.84	81.192			21.84	223.433	26.84	216.36
0.841	205.03	5.841	123.914	10.841	81.192			21.841	223.104	26.841	216.689
0.842	204.701	5.842	124.242	10.842	81.192			21.842	223.433	26.842	216.689
0.843	204.483	5.843	124.242	10.843	81.192			21.843	222.775	26.843	217.018
0.844	204.701	5.844	123.914	10.844	81.521			21.844	222.775	26.844	217.018
0.845	204.483	5.845	124.571	10.845	81.192			21.845	223.104	26.845	216.36
0.846	204.7	5.846	123.914	10.846	80.864			21.846	223.104	26.846	216.689
0.847	204.428	5.847	123.914	10.847	81.192			21.847	222.775	26.847	216.689
0.848	204.484	5.848	124.242	10.848	81.521			21.848	223.104	26.848	216.689
0.849	204.756	5.849	124.242	10.849	81.192			21.849	223.104	26.849	216.36
0.85	204.7	5.85	124.242	10.85	81.521			21.85	223.104	26.85	217.347
0.851	204.428	5.851	124.242	10.851	81.849			21.851	222.775	26.851	216.689
0.852	204.484	5.852	124.242	10.852	81.192			21.852	223.104	26.852	217.018
0.853	204.7	5.853	124.242	10.853	81.521			21.853	222.775	26.853	216.689
0.854	204.428	5.854	124.242	10.854	80.864			21.854	223.433	26.854	216.689
0.855	204.372	5.855	124.242	10.855	81.521			21.855	222.775	26.855	217.018
0.856	204.212	5.856	123.914	10.856	81.521			21.856	222.775	26.856	217.018
0.857	204.7	5.857	124.242	10.857	81.192			21.857	223.104	26.857	217.347
0.858	204.428	5.858	124.571	10.858	81.192			21.858	222.775	26.858	217.347
0.859	204.428	5.859	124.242	10.859	80.864			21.859	222.775	26.859	217.347
0.86	204.484	5.86	124.242	10.86	81.192			21.86	222.775	26.86	217.018
0.861	204.643	5.861	124.242	10.861	81.521			21.861	223.104	26.861	217.018
0.862	204.156	5.862	124.242	10.862	80.864			21.862	223.104	26.862	217.676
0.863	204.428	5.863	124.242	10.863	81.521			21.863	223.104	26.863	217.347
0.864	204.428	5.864	124.571	10.864	81.192			21.864	222.775	26.864	217.347
0.865	204.485	5.865	124.242	10.865	80.864			21.865	222.775	26.865	217.018
0.866	204.756	5.866	123.914	10.866	81.192			21.866	223.104	26.866	217.347
0.867	204.756	5.867	124.242	10.867	81.192			21.867	223.104	26.867	217.676
0.868	204.642	5.868	123.914	10.868	81.192			21.868	223.104	26.868	217.676
0.869	204.213	5.869	124.571	10.869	81.521			21.869	223.104	26.869	217.347
0.87	204.813	5.87	123.914	10.87	81.521			21.87	223.104	26.87	217.018
0.871	205.028	5.871	124.242	10.871	81.192			21.871	222.775	26.871	217.347
0.872	204.756	5.872	123.914	10.872	80.864			21.872	223.104	26.872	217.018
0.873	204.699	5.873	124.242	10.873	81.192			21.873	223.104	26.873	217.676
0.874	204.428	5.874	123.914	10.874	81.521			21.874	223.104	26.874	217.676
0.875	204.485	5.875	123.914	10.875	80.864			21.875	222.775	26.875	217.347
0.876	204.814	5.876	124.242	10.876	81.192			21.876	222.775	26.876	217.347
0.877	204.97	5.877	123.914	10.877	81.521			21.877	222.775	26.877	217.018
0.878	204.37	5.878	124.242	10.878	80.864			21.878	222.775	26.878	217.018
0.879	204.215	5.879	124.242	10.879	81.521			21.879	223.433	26.879	217.347
0.88	204.698	5.88	123.914	10.88	81.521			21.88	222.775	26.88	217.347
0.881	204.428	5.881	123.914	10.881	81.192			21.881	222.775	26.881	217.018
0.882	204.486	5.882	124.242	10.882	81.521			21.882	223.104	26.882	217.347
0.883	204.698	5.883	124.242	10.883	81.192			21.883	222.775	26.883	217.347
0.884	204.486	5.884	123.914	10.884	81.521			21.884	223.433	26.884	217.018
0.885	204.698	5.885	123.914	10.885	81.521			21.885	223.104	26.885	217.676
0.886	204.37	5.886	123.914	10.886	81.192			21.886	223.104	26.886	217.676
0.887	204.099	5.887	124.242	10.887	80.864			21.887	223.104	26.887	217.347
0.888	204.157	5.888	124.242	10.888	81.192			21.888	223.104	26.888	217.676
0.889	204.486	5.889	123.585	10.889	80.864			21.889	223.104	26.889	217.018
0.89	204.756	5.89	123.914	10.89	80.864			21.89	222.775	26.89	217.347
0.891	204.698	5.891	123.914	10.891	80.864			21.891	222.446	26.891	217.676
0.892	204.487	5.892	124.242	10.892	80.864			21.892	222.775	26.892	217.676
0.893	204.756	5.893	123.914	10.893	80.864			21.893	222.775	26.893	217.676
0.894	204.756	5.894	124.242	10.894	81.192			21.894	223.104	26.894	216.689
0.895	204.697	5.895	124.242	10.895	80.864			21.895	223.104	26.895	217.347
0.896	204.546	5.896	123.914	10.896	80.864			21.896	222.775	26.896	217.018
0.897	205.085	5.897	124.571	10.897	80.864			21.897	223.104	26.897	217.347
0.898	205.026	5.898	124.242	10.898	81.192			21.898	223.104	26.898	217.347
0.899	204.697	5.899	123.914	10.899	81.521			21.899	222.775	26.899	217.676
0.9	204.369	5.9	123.914	10.9	80.864			21.9	223.104	26.9	217.347
0.901	204.158	5.901	124.242	10.901	81.849			21.901	222.446	26.901	217.018
0.902	204.428	5.902	124.571	10.902	81.521			21.902	223.104	26.902	217.676
0.903	204.428	5.903	123.914	10.903	81.192			21.903	222.775	26.903	217.676
0.904	204.487	5.904	123.914	10.904	80.864			21.904	223.104	26.904	217.676
0.905	204.697	5.905	124.242	10.905	81.192			21.905	223.104	26.905	217.676
0.906	204.428	5.906	123.914	10.906	81.192			21.906	222.446	26.906	217.676
0.907	204.488	5.907	123.585	10.907	81.521			21.907	222.775	26.907	217.347
0.908	204.696	5.908	123.914	10.908	81.192			21.908	222.446	26.908	217.676
0.909	204.368	5.909	124.242	10.909	81.192			21.909	222.775	26.909	217.018
0.91	204.219	5.91	124.242	10.91	81.192			21.91	222.775	26.91	217.676
0.911	204.636	5.911	124.242	10.911	81.192			21.911	222.446	26.911	217.347
0.912	204.099	5.912	124.242	10.912	80.864			21.912	222.775	26.912	217.347
0.913	204.159	5.913	123.914	10.913	80.864			21.913	223.104	26.913	217.347
0.914	204.428	5.914	124.242	10.914	81.192			21.914	222.775	26.914	218.005
0.915	204.488	5.915	124.571	10.915	81.192			21.915	223.104	26.915	217.347
0.916	204.756	5.916	123.914	10.916	80.864			21.916	223.104	26.916	217.018
0.917	204.696	5.917	124.242	10.917	80.864			21.917	223.433	26.917	217.347
0.918	204.368	5.918	123.914	10.918	81.192			21.918	223.104	26.918	217.676
0.919	204.159	5.919	123.585	10.919	81.192			21.919	222.446	26.919	217.676
0.92	204.428	5.92	124.242	10.92	80.864			21.92	223.104	26.92	217.676
0.921	204.428	5.921	124.242	10.921	81.192			21.921	222.775	26.921	217.018
0.922	204.488	5.922	124.242	10.922	80.864			21.922	222.775	26.922	217.347
0.923	204.695	5.923	123.585	10.923	81.192			21.923	223.104	26.923	217.676
0.924	204.428	5.924	124.571	10.924	80.864			21.924	223.104	26.924	217.676
0.925	204.428	5.925	123.914	10.925	81.192			21.925	223.104	26.925	217.676
0.926	204.428	5.926	124.242	10.926	80.864			21.926	222.775	26.926	217.347
0.927	204.428	5.927	123.914	10.927	80.864			21.927	222.775	26.927	217.347
0.928	204.428	5.928	124.242	10.928	80.864			21.928	223.104	26.928	217.676
0.929	204.489	5.929	124.242	10.929	81.192			21.929	222.446	26.929	217.347
0.93	204.634	5.93	124.242	10.93	80.864			21.93	222.775	26.93	217.676
0.931	204.221	5.931	123.914	10.931	81.521			21.931	222.775	26.931	217.347
0.932	204.695	5.932	124.242	10.932	80.864			21.932	223.104	26.932	217.676
0.933	204.428	5.933	124.242	10.933	80.864			21.933	222.775	26.933	217.018
0.934	204.489	5.934	124.242	10.934	81.192			21.934	222.775	26.934	217.347
0.935	204.633	5.935	124.242	10.935	81.192			21.935	222.446	26.935	217.347
0.936	204.099	5.936	124.571	10.936	80.864			21.936	223.433	26.936	217.347
0.937	204.222	5.937	123.914	10.937	81.192			21.937	223.104	26.937	217.676
0.938	204.756	5.938	124.242	10.938	80.864			21.938	222.775	26.938	217.347
0.939	204.694	5.939	123.585	10.939	81.192			21.939	222.775	26.939	217.676
0.94	204.552	5.94	123.585	10.94	81.192			21.94	222.775	26.94	217.018
0.941	204.899	5.941	123.914	10.941	81.521			21.941	222.775	26.941	217.018
0.942	204.161	5.942	124.242	10.942	81.521			21.942	223.104	26.942	217.676
0.943	204.49	5.943	124.242	10.943	80.864			21.943	223.104	26.943	217.347
0.944	204.756	5.944	124.242	10.944	81.521			21.944	222.446	26.944	217.018
0.945	204.756	5.945	124.242	10.945	81.192			21.945	222.446	26.945	217.347
0.946	204.694	5.946	123.914	10.946	81.192			21.946	223.104	26.946	217.347
0.947	204.366	5.947	123.914	10.947	81.192			21.947	222.775	26.947	216.689
0.948	204.224	5.948	124.242	10.948	80.864			21.948	223.104	26.948	217.347
0.949	204.694	5.949	123.914	10.949	80.864			21.949	222.775	26.949	217.347
0.95	204.49	5.95	124.242	10.95	80.535			21.95	223.104	26.95	216.689
0.951	204.694	5.951	124.242	10.951	80.864			21.951	222.775	26.951	217.347
0.952	204.49	5.952	123.914	10.952	81.192			21.952	222.775	26.952	217.347
0.953	204.756	5.953	124.242	10.953	80.864			21.953	222.446	26.953	217.018
0.954	204.693	5.954	124.242	10.954	81.192			21.954	222.446	26.954	217.018
0.955	204.365	5.955	124.242	10.955	80.864			21.955	222.775	26.955	217.018
0.956	204.162	5.956	124.242	10.956	81.192			21.956	223.104	26.956	217.018
0.957	204.491	5.957	124.242	10.957	81.192			21.957	223.104	26.957	217.347
0.958	204.756	5.958	124.242	10.958	81.192			21.958	223.104	26.958	217.018
0.959	204.756	5.959	124.571	10.959	81.192			21.959	222.446	26.959	217.347
0.96	204.693	5.96	123.914	10.96	80.864			21.96	222.775	26.96	217.018
0.961	204.428	5.961	123.914	10.961	80.864			21.961	222.775	26.961	217.018
0.962	204.428	5.962	123.914	10.962	81.192			21.962	222.775	26.962	217.347
0.963	204.428	5.963	124.242	10.963	81.521			21.963	222.775	26.963	216.689
0.964	204.365	5.964	124.242	10.964	81.192			21.964	222.775	26.964	217.347
0.965	204.163	5.965	124.571	10.965	81.192			21.965	223.104	26.965	217.018
0.966	204.364	5.966	123.914	10.966	81.521			21.966	222.775	26.966	217.347
0.967	204.163	5.967	124.242	10.967	81.192			21.967	222.775	26.967	217.347
0.968	204.428	5.968	124.242	10.968	80.864			21.968	222.775	26.968	217.347
0.969	204.428	5.969	124.242	10.969	81.192			21.969	222.775	26.969	217.018
0.97	204.428	5.97	123.914	10.97	81.192			21.97	223.104	26.97	217.018
0.971	204.428	5.971	123.914	10.971	81.192			21.971	223.433	26.971	217.018
0.972	204.428	5.972	123.914	10.972	80.864			21.972	223.104	26.972	217.018
0.973	204.428	5.973	124.242	10.973	81.192			21.973	223.104	26.973	217.676
0.974	204.492	5.974	123.914	10.974	80.864			21.974	223.104	26.974	217.018
0.975	204.756	5.975	123.585	10.975	80.535			21.975	222.775	26.975	217.347
0.976	204.692	5.976	124.242	10.976	80.864			21.976	223.433	26.976	217.347
0.977	204.428	5.977	124.242	10.977	80.864			21.977	222.446	26.977	217.018
0.978	204.557	5.978	123.914	10.978	80.864			21.978	222.775	26.978	217.347
0.979	205.021	5.979	124.242	10.979	81.192			21.979	222.775	26.979	217.676
0.98	204.692	5.98	124.242	10.98	81.192			21.98	223.104	26.98	217.018
0.981	204.492	5.981	124.571	10.981	80.864			21.981	222.775	26.981	217.018
0.982	204.821	5.982	123.914	10.982	81.192			21.982	223.104	26.982	217.018
0.983	204.956	5.983	123.914	10.983	80.535			21.983	223.104	26.983	216.689
0.984	204.493	5.984	124.571	10.984	80.864			21.984	222.775	26.984	217.018
0.985	204.756	5.985	124.242	10.985	80.864			21.985	223.104	26.985	216.689
0.986	204.691	5.986	124.242	10.986	80.864			21.986	222.775	26.986	217.018
0.987	204.558	5.987	123.914	10.987	81.192			21.987	223.104	26.987	217.347
0.988	205.085	5.988	123.914	10.988	80.864			21.988	222.117	26.988	216.689
0.989	205.085	5.989	124.242	10.989	81.192			21.989	222.775	26.989	217.018
0.99	205.02	5.99	123.914	10.99	81.192			21.99	222.775	26.99	217.018
0.991	204.691	5.991	124.242	10.991	81.192			21.991	222.775	26.991	216.689
0.992	204.428	5.992	124.242	10.992	80.864			21.992	223.104	26.992	216.689
0.993	204.428	5.993	123.914	10.993	81.521			21.993	222.775	26.993	216.689
0.994	204.428	5.994	124.571	10.994	80.864			21.994	223.104	26.994	216.689
0.995	204.428	5.995	124.571	10.995	80.535			21.995	222.775	26.995	217.018
0.996	204.428	5.996	123.914	10.996	81.192			21.996	223.104	26.996	217.018
0.997	204.428	5.997	124.242	10.997	81.192			21.997	223.104	26.997	217.347
0.998	204.428	5.998	123.914	10.998	80.864			21.998	223.104	26.998	217.018
0.999	204.428	5.999	124.242	10.999	80.864			21.999	223.433	26.999	217.018
1	204.494	6	124.242	11	80.864			22	223.433	27	217.018
1.001	204.624	6.001	123.914	11.001	80.535			22.001	223.104	27.001	217.018
1.002	204.231	6.002	123.914	11.002	81.192			22.002	222.775	27.002	217.018
1.003	204.69	6.003	124.242	11.003	81.192			22.003	223.433	27.003	216.689
1.004	204.494	6.004	124.571	11.004	80.535			22.004	223.433	27.004	217.347
1.005	204.69	6.005	124.571	11.005	80.864			22.005	223.104	27.005	217.018
1.006	204.428	6.006	124.571	11.006	80.864			22.006	223.104	27.006	217.347
1.007	204.494	6.007	124.242	11.007	81.192			22.007	223.104	27.007	217.018
1.008	204.69	6.008	124.571	11.008	80.864			22.008	223.433	27.008	217.018
1.009	204.362	6.009	123.914	11.009	80.864			22.009	223.104	27.009	217.018
1.01	204.165	6.01	123.914	11.01	81.192			22.01	223.433	27.01	217.018
1.011	204.428	6.011	124.242	11.011	81.192			22.011	222.775	27.011	217.018
1.012	204.428	6.012	124.242	11.012	81.192			22.012	223.104	27.012	217.018
1.013	204.428	6.013	124.571	11.013	81.521			22.013	223.104	27.013	217.347
1.014	204.495	6.014	124.242	11.014	81.192			22.014	223.104	27.014	217.018
1.015	204.689	6.015	124.242	11.015	81.192			22.015	223.433	27.015	217.347
1.016	204.428	6.016	124.242	11.016	81.192			22.016	223.433	27.016	217.018
1.017	204.428	6.017	124.242	11.017	80.864			22.017	223.433	27.017	218.005
1.018	204.495	6.018	124.571	11.018	80.864			22.018	223.104	27.018	217.018
1.019	204.622	6.019	123.914	11.019	81.521			22.019	223.104	27.019	217.347
1.02	204.166	6.02	124.242	11.02	81.521			22.02	222.775	27.02	217.018
1.021	204.361	6.021	124.242	11.021	81.192			22.021	223.104	27.021	217.347
1.022	204.233	6.022	124.242	11.022	81.192			22.022	223.104	27.022	217.018
1.023	204.689	6.023	123.914	11.023	81.192			22.023	222.775	27.023	217.018
1.024	204.428	6.024	124.9	11.024	81.521			22.024	223.433	27.024	217.347
1.025	204.428	6.025	124.242	11.025	80.864			22.025	222.775	27.025	217.018
1.026	204.428	6.026	123.914	11.026	81.192			22.026	223.104	27.026	217.347
1.027	204.495	6.027	124.571	11.027	81.521			22.027	222.446	27.027	217.347
1.028	204.689	6.028	124.242	11.028	81.192			22.028	223.104	27.028	217.347
1.029	204.496	6.029	124.242	11.029	81.192			22.029	223.104	27.029	217.347
1.03	204.756	6.03	124.242	11.03	80.864			22.03	222.775	27.03	217.018
1.031	204.62	6.031	124.571	11.031	81.521			22.031	223.104	27.031	217.347
1.032	204.235	6.032	124.571	11.032	81.521			22.032	223.104	27.032	217.018
1.033	204.688	6.033	123.914	11.033	81.192			22.033	223.104	27.033	217.347
1.034	204.428	6.034	124.571	11.034	81.192			22.034	223.104	27.034	217.347
1.035	204.496	6.035	124.242	11.035	80.864			22.035	223.433	27.035	217.676
1.036	204.756	6.036	124.571	11.036	81.192			22.036	223.433	27.036	217.676
1.037	204.688	6.037	124.9	11.037	81.192			22.037	223.433	27.037	217.018
1.038	204.428	6.038	124.242	11.038	80.864			22.038	223.433	27.038	217.676
1.039	204.428	6.039	124.242	11.039	80.864			22.039	223.433	27.039	217.347
1.04	204.428	6.04	124.571	11.04	80.864			22.04	223.104	27.04	217.018
1.041	204.428	6.041	124.242	11.041	80.864			22.041	223.104	27.041	217.347
1.042	204.428	6.042	124.242	11.042	80.864			22.042	223.104	27.042	217.676
1.043	204.428	6.043	124.571	11.043	81.521			22.043	223.104	27.043	217.347
1.044	204.428	6.044	124.242	11.044	80.535			22.044	223.104	27.044	218.005
1.045	204.359	6.045	123.914	11.045	81.192			22.045	223.433	27.045	217.676
1.046	204.099	6.046	124.9	11.046	81.192			22.046	223.762	27.046	217.347
1.047	204.099	6.047	123.914	11.047	81.192			22.047	223.104	27.047	217.347
1.048	204.168	6.048	124.242	11.048	80.864			22.048	223.762	27.048	217.676
1.049	204.497	6.049	124.571	11.049	81.192			22.049	223.433	27.049	217.676
1.05	204.687	6.05	124.242	11.05	81.192			22.05	223.433	27.05	217.676
1.051	204.497	6.051	124.571	11.051	80.864			22.051	223.762	27.051	217.676
1.052	204.618	6.052	124.571	11.052	80.535			22.052	223.104	27.052	217.676
1.053	204.168	6.053	124.571	11.053	81.192			22.053	224.091	27.053	217.018
1.054	204.497	6.054	124.242	11.054	81.192			22.054	223.104	27.054	218.005
1.055	204.687	6.055	123.914	11.055	81.192			22.055	224.091	27.055	218.005
1.056	204.358	6.056	123.914	11.056	81.521			22.056	223.762	27.056	217.676
1.057	204.099	6.057	124.9	11.057	81.192			22.057	223.762	27.057	217.676
1.058	204.099	6.058	124.242	11.058	81.192			22.058	223.104	27.058	217.676
1.059	204.169	6.059	124.242	11.059	80.535			22.059	224.091	27.059	217.676
1.06	204.428	6.06	123.914	11.06	80.864			22.06	223.762	27.06	217.676
1.061	204.428	6.061	124.571	11.061	80.864			22.061	223.433	27.061	217.676
1.062	204.428	6.062	124.242	11.062	81.192			22.062	223.433	27.062	217.347
1.063	204.428	6.063	124.9	11.063	80.864			22.063	223.762	27.063	217.676
1.064	204.288	6.064	124.571	11.064	81.192			22.064	223.433	27.064	217.676
1.065	203.841	6.065	124.571	11.065	80.864			22.065	223.762	27.065	218.005
1.066	204.239	6.066	124.571	11.066	80.864			22.066	223.104	27.066	217.347
1.067	204.686	6.067	124.242	11.067	80.864			22.067	223.433	27.067	218.334
1.068	204.428	6.068	124.571	11.068	81.192			22.068	223.762	27.068	218.005
1.069	204.358	6.069	124.571	11.069	80.864			22.069	223.762	27.069	217.676
1.07	204.099	6.07	124.9	11.07	80.864			22.07	223.433	27.07	218.005
1.071	204.099	6.071	124.242	11.071	81.192			22.071	223.762	27.071	218.005
1.072	204.099	6.072	124.9	11.072	80.535			22.072	224.091	27.072	218.005
1.073	204.17	6.073	124.571	11.073	80.864			22.073	223.762	27.073	217.347
1.074	204.357	6.074	123.914	11.074	81.192			22.074	223.762	27.074	217.676
1.075	204.099	6.075	124.571	11.075	80.535			22.075	223.762	27.075	217.676
1.076	204.17	6.076	124.571	11.076	80.535			22.076	224.091	27.076	217.676
1.077	204.357	6.077	124.571	11.077	81.192			22.077	223.433	27.077	218.005
1.078	204.17	6.078	124.571	11.078	80.864			22.078	224.091	27.078	218.005
1.079	204.357	6.079	124.571	11.079	81.192			22.079	224.091	27.079	218.005
1.08	204.17	6.08	124.242	11.08	80.864			22.08	224.091	27.08	217.676
1.081	204.428	6.081	124.571	11.081	80.864			22.081	223.762	27.081	217.676
1.082	204.357	6.082	124.242	11.082	80.535			22.082	224.091	27.082	217.676
1.083	204.099	6.083	124.9	11.083	81.192			22.083	223.433	27.083	217.676
1.084	204.241	6.084	124.242	11.084	80.864			22.084	223.433	27.084	217.347
1.085	204.685	6.085	124.571	11.085	81.192			22.085	224.42	27.085	217.347
1.086	204.357	6.086	124.571	11.086	80.864			22.086	224.42	27.086	217.018
1.087	204.171	6.087	124.242	11.087	80.864			22.087	224.091	27.087	217.676
1.088	204.428	6.088	124.571	11.088	81.521			22.088	224.091	27.088	217.676
1.089	204.356	6.089	124.571	11.089	81.192			22.089	224.091	27.089	218.005
1.09	204.171	6.09	124.571	11.09	81.192			22.09	224.091	27.09	217.676
1.091	204.356	6.091	124.571	11.091	80.864			22.091	224.42	27.091	217.676
1.092	204.099	6.092	124.242	11.092	80.864			22.092	224.091	27.092	217.676
1.093	204.171	6.093	124.9	11.093	80.864			22.093	224.42	27.093	218.005
1.094	204.356	6.094	124.571	11.094	80.864			22.094	224.749	27.094	217.676
1.095	204.171	6.095	124.571	11.095	80.864			22.095	224.091	27.095	217.676
1.096	204.428	6.096	124.571	11.096	80.864			22.096	224.091	27.096	217.676
1.097	204.428	6.097	124.571	11.097	81.192			22.097	223.762	27.097	217.676
1.098	204.428	6.098	124.9	11.098	81.192			22.098	223.762	27.098	217.676
1.099	204.428	6.099	124.571	11.099	80.864			22.099	224.091	27.099	218.005
1.1	204.356	6.1	124.242	11.1	81.521			22.1	224.42	27.1	217.018
1.101	204.099	6.101	124.242	11.101	81.192			22.101	224.091	27.101	217.676
1.102	204.099	6.102	124.571	11.102	80.864			22.102	223.762	27.102	217.676
1.103	204.099	6.103	124.571	11.103	81.192			22.103	223.762	27.103	217.676
1.104	204.172	6.104	124.242	11.104	80.864			22.104	224.091	27.104	218.005
1.105	204.355	6.105	124.242	11.105	80.864			22.105	224.091	27.105	217.676
1.106	204.172	6.106	124.242	11.106	81.192			22.106	224.091	27.106	217.347
1.107	204.428	6.107	124.571	11.107	80.864			22.107	224.091	27.107	217.676
1.108	204.355	6.108	124.571	11.108	81.521			22.108	224.091	27.108	217.347
1.109	204.026	6.109	124.571	11.109	80.864			22.109	223.762	27.109	218.005
1.11	203.917	6.11	124.571	11.11	80.864			22.11	224.091	27.11	217.347
1.111	204.428	6.111	124.571	11.111	81.521			22.111	224.091	27.111	217.676
1.112	204.428	6.112	124.242	11.112	81.521			22.112	224.091	27.112	217.347
1.113	204.428	6.113	124.571	11.113	81.192			22.113	224.091	27.113	217.676
1.114	204.428	6.114	124.571	11.114	81.521			22.114	224.42	27.114	217.676
1.115	204.281	6.115	123.914	11.115	81.849			22.115	224.091	27.115	217.347
1.116	203.918	6.116	124.571	11.116	81.192			22.116	224.091	27.116	217.347
1.117	204.354	6.117	124.242	11.117	81.192			22.117	224.091	27.117	217.676
1.118	204.099	6.118	124.242	11.118	81.521			22.118	224.091	27.118	217.347
1.119	204.173	6.119	124.571	11.119	81.192			22.119	224.091	27.119	217.018
1.12	204.428	6.12	124.242	11.12	81.192			22.12	224.42	27.12	217.018
1.121	204.354	6.121	124.571	11.121	81.192			22.121	224.091	27.121	216.689
1.122	204.099	6.122	124.571	11.122	81.192			22.122	224.42	27.122	217.347
1.123	204.099	6.123	124.571	11.123	81.849			22.123	224.091	27.123	217.347
1.124	204.173	6.124	124.571	11.124	81.192			22.124	224.091	27.124	217.347
1.125	204.354	6.125	124.242	11.125	81.521			22.125	224.42	27.125	217.018
1.126	204.173	6.126	124.571	11.126	81.521			22.126	224.091	27.126	216.689
1.127	204.428	6.127	124.571	11.127	81.192			22.127	224.091	27.127	217.347
1.128	204.502	6.128	124.571	11.128	81.849			22.128	224.091	27.128	217.018
1.129	204.608	6.129	124.9	11.129	81.521			22.129	224.091	27.129	216.689
1.13	204.099	6.13	124.9	11.13	81.192			22.13	224.42	27.13	217.347
1.131	204.099	6.131	124.571	11.131	81.192			22.131	224.091	27.131	217.347
1.132	204.099	6.132	124.571	11.132	81.192			22.132	224.42	27.132	217.018
1.133	204.099	6.133	124.242	11.133	81.192			22.133	224.42	27.133	217.347
1.134	204.174	6.134	124.571	11.134	80.864			22.134	224.749	27.134	217.347
1.135	204.353	6.135	123.914	11.135	81.521			22.135	224.42	27.135	217.347
1.136	204.099	6.136	124.9	11.136	81.521			22.136	224.749	27.136	217.018
1.137	204.099	6.137	124.242	11.137	81.849			22.137	224.42	27.137	217.018
1.138	204.099	6.138	124.9	11.138	81.521			22.138	224.091	27.138	217.347
1.139	204.099	6.139	124.571	11.139	81.849			22.139	224.42	27.139	217.347
1.14	204.024	6.14	124.9	11.14	81.521			22.14	224.091	27.14	217.347
1.141	203.846	6.141	124.571	11.141	81.192			22.141	224.091	27.141	217.347
1.142	204.174	6.142	124.571	11.142	81.521			22.142	224.42	27.142	217.018
1.143	204.428	6.143	124.571	11.143	80.864			22.143	224.749	27.143	217.018
1.144	204.353	6.144	124.242	11.144	81.192			22.144	224.749	27.144	217.018
1.145	204.174	6.145	124.571	11.145	81.849			22.145	224.42	27.145	217.347
1.146	204.428	6.146	124.571	11.146	81.521			22.146	224.091	27.146	216.689
1.147	204.353	6.147	124.571	11.147	81.521			22.147	224.749	27.147	217.018
1.148	204.175	6.148	124.571	11.148	81.521			22.148	224.091	27.148	217.347
1.149	204.352	6.149	124.242	11.149	81.521			22.149	224.749	27.149	217.018
1.15	204.099	6.15	124.9	11.15	81.521			22.15	224.749	27.15	217.018
1.151	204.099	6.151	124.571	11.151	81.521			22.151	224.749	27.151	217.018
1.152	204.175	6.152	124.571	11.152	81.521			22.152	224.749	27.152	217.018
1.153	204.428	6.153	124.571	11.153	81.192			22.153	224.091	27.153	216.689
1.154	204.428	6.154	124.571	11.154	81.521			22.154	224.42	27.154	217.347
1.155	204.352	6.155	124.9	11.155	81.192			22.155	224.42	27.155	217.347
1.156	204.175	6.156	124.571	11.156	81.192			22.156	224.42	27.156	217.018
1.157	204.428	6.157	124.571	11.157	81.192			22.157	224.42	27.157	217.347
1.158	204.428	6.158	124.571	11.158	81.849			22.158	225.078	27.158	216.689
1.159	204.352	6.159	124.9	11.159	81.521			22.159	225.078	27.159	217.018
1.16	204.175	6.16	124.9	11.16	81.521			22.16	224.749	27.16	217.018
1.161	204.428	6.161	124.242	11.161	81.521			22.161	224.42	27.161	217.347
1.162	204.352	6.162	124.242	11.162	81.849			22.162	225.078	27.162	216.689
1.163	204.099	6.163	124.242	11.163	81.521			22.163	224.749	27.163	217.347
1.164	204.099	6.164	124.571	11.164	81.521			22.164	224.42	27.164	217.347
1.165	204.176	6.165	124.242	11.165	81.521			22.165	224.749	27.165	217.018
1.166	204.351	6.166	124.242	11.166	81.849			22.166	224.749	27.166	217.018
1.167	204.099	6.167	124.571	11.167	81.521			22.167	224.749	27.167	217.347
1.168	204.176	6.168	124.242	11.168	81.849			22.168	224.749	27.168	217.018
1.169	204.428	6.169	124.571	11.169	82.178			22.169	225.078	27.169	216.689
1.17	204.428	6.17	124.242	11.17	81.849			22.17	224.749	27.17	217.347
1.171	204.351	6.171	124.242	11.171	81.521			22.171	224.42	27.171	217.347
1.172	204.099	6.172	124.242	11.172	81.192			22.172	225.078	27.172	217.018
1.173	204.099	6.173	124.242	11.173	81.849			22.173	225.078	27.173	217.018
1.174	204.176	6.174	124.242	11.174	81.521			22.174	225.078	27.174	217.347
1.175	204.351	6.175	124.242	11.175	81.192			22.175	225.078	27.175	217.347
1.176	204.099	6.176	124.242	11.176	81.849			22.176	224.749	27.176	217.018
1.177	204.099	6.177	123.914	11.177	81.521			22.177	224.749	27.177	217.018
1.178	204.177	6.178	124.571	11.178	82.178			22.178	225.407	27.178	217.018
1.179	204.35	6.179	124.9	11.179	81.849			22.179	224.749	27.179	217.347
1.18	204.177	6.18	124.242	11.18	81.192			22.18	224.749	27.18	217.347
1.181	204.35	6.181	124.242	11.181	81.849			22.181	225.078	27.181	217.676
1.182	204.254	6.182	124.242	11.182	81.521			22.182	225.407	27.182	217.347
1.183	204.756	6.183	124.571	11.183	81.521			22.183	225.078	27.183	217.347
1.184	204.756	6.184	124.571	11.184	81.521			22.184	225.078	27.184	217.347
1.185	204.756	6.185	123.585	11.185	81.849			22.185	225.078	27.185	217.018
1.186	204.756	6.186	124.242	11.186	81.192			22.186	225.078	27.186	217.347
1.187	204.678	6.187	124.571	11.187	81.192			22.187	225.078	27.187	217.347
1.188	204.506	6.188	124.571	11.188	81.521			22.188	224.749	27.188	217.676
1.189	204.834	6.189	124.242	11.189	81.521			22.189	224.749	27.189	217.347
1.19	205.163	6.19	123.914	11.19	81.521			22.19	224.749	27.19	217.347
1.191	205.414	6.191	124.242	11.191	81.521			22.191	225.407	27.191	217.676
1.192	205.727	6.192	124.571	11.192	81.521			22.192	225.078	27.192	217.347
1.193	206.493	6.193	124.571	11.193	81.521			22.193	225.078	27.193	217.676
1.194	205.899	6.194	124.242	11.194	81.849			22.194	224.749	27.194	217.676
1.195	206.321	6.195	124.242	11.195	81.849			22.195	224.749	27.195	217.676
1.196	206.228	6.196	124.242	11.196	81.521			22.196	225.078	27.196	217.347
1.197	206.807	6.197	124.242	11.197	81.849			22.197	225.078	27.197	217.676
1.198	207.057	6.198	124.571	11.198	81.521			22.198	225.078	27.198	217.676
1.199	207.136	6.199	123.914	11.199	81.849			22.199	225.407	27.199	217.347
1.2	207.385	6.2	124.571	11.2	81.521			22.2	225.078	27.2	217.018
1.201	207.464	6.201	124.242	11.201	81.521			22.201	225.078	27.201	217.676
1.202	207.872	6.202	124.242	11.202	81.521			22.202	224.749	27.202	217.347
1.203	208.45	6.203	124.242	11.203	81.521			22.203	225.078	27.203	217.347
1.204	208.7	6.204	124.571	11.204	82.178			22.204	225.078	27.204	217.347
1.205	208.858	6.205	124.242	11.205	81.521			22.205	225.078	27.205	217.676
1.206	209.436	6.206	124.242	11.206	81.521			22.206	225.407	27.206	217.018
1.207	209.686	6.207	124.242	11.207	81.521			22.207	225.407	27.207	217.347
1.208	209.686	6.208	124.242	11.208	81.849			22.208	225.078	27.208	217.018
1.209	209.766	6.209	124.571	11.209	81.521			22.209	224.749	27.209	217.347
1.21	210.174	6.21	123.914	11.21	81.521			22.21	225.407	27.21	217.018
1.211	210.751	6.211	124.571	11.211	81.192			22.211	225.407	27.211	217.676
1.212	210.92	6.212	124.242	11.212	81.192			22.212	224.749	27.212	217.347
1.213	210.991	6.213	124.242	11.213	81.521			22.213	225.078	27.213	217.347
1.214	212.066	6.214	124.571	11.214	81.521			22.214	225.078	27.214	217.347
1.215	212.235	6.215	124.571	11.215	81.192			22.215	224.749	27.215	217.347
1.216	211.986	6.216	124.571	11.216	81.192			22.216	225.078	27.216	217.347
1.217	212.066	6.217	124.242	11.217	81.521			22.217	225.407	27.217	217.676
1.218	212.395	6.218	124.242	11.218	81.849			22.218	225.407	27.218	217.018
1.219	212.724	6.219	124.571	11.219	81.192			22.219	225.078	27.219	216.689
1.22	213.052	6.22	124.242	11.22	81.521			22.22	225.078	27.22	217.018
1.221	213.301	6.221	124.242	11.221	81.521			22.221	225.078	27.221	216.689
1.222	213.462	6.222	124.242	11.222	81.192			22.222	224.749	27.222	217.018
1.223	214.038	6.223	124.9	11.223	81.521			22.223	224.749	27.223	217.347
1.224	214.367	6.224	124.242	11.224	81.521			22.224	225.078	27.224	217.347
1.225	214.615	6.225	124.242	11.225	81.849			22.225	224.749	27.225	217.676
1.226	214.615	6.226	124.242	11.226	81.849			22.226	224.749	27.226	217.676
1.227	214.777	6.227	124.571	11.227	81.521			22.227	225.078	27.227	217.018
1.228	215.273	6.228	124.242	11.228	81.849			22.228	224.749	27.228	217.347
1.229	215.354	6.229	124.571	11.229	81.521			22.229	224.749	27.229	217.676
1.23	215.682	6.23	124.571	11.23	81.192			22.23	224.749	27.23	217.018
1.231	216.011	6.231	124.242	11.231	81.521			22.231	225.078	27.231	217.018
1.232	216.42	6.232	124.571	11.232	81.521			22.232	224.42	27.232	217.347
1.233	216.997	6.233	123.914	11.233	81.521			22.233	224.749	27.233	217.347
1.234	217.163	6.234	124.242	11.234	81.849			22.234	224.749	27.234	217.018
1.235	217.16	6.235	124.242	11.235	81.521			22.235	224.749	27.235	217.018
1.236	217.902	6.236	124.571	11.236	81.521			22.236	224.42	27.236	217.018
1.237	218.065	6.237	124.571	11.237	81.849			22.237	225.078	27.237	217.347
1.238	218.559	6.238	124.571	11.238	81.192			22.238	224.749	27.238	217.018
1.239	218.722	6.239	124.571	11.239	81.521			22.239	224.749	27.239	217.347
1.24	219.134	6.24	123.914	11.24	82.178			22.24	224.42	27.24	217.018
1.241	219.05	6.241	124.571	11.241	81.521			22.241	224.42	27.241	217.018
1.242	219.871	6.242	124.242	11.242	81.521			22.242	224.749	27.242	217.676
1.243	220.777	6.243	124.9	11.243	81.849			22.243	224.42	27.243	217.347
1.244	220.613	6.244	124.242	11.244	81.849			22.244	224.749	27.244	217.347
1.245	220.859	6.245	124.242	11.245	81.521			22.245	224.749	27.245	217.347
1.246	221.105	6.246	124.9	11.246	81.521			22.246	224.091	27.246	216.689
1.247	221.845	6.247	124.242	11.247	81.521			22.247	224.42	27.247	217.018
1.248	222.009	6.248	124.242	11.248	81.849			22.248	224.42	27.248	217.018
1.249	222.502	6.249	124.571	11.249	81.521			22.249	224.749	27.249	217.347
1.25	222.502	6.25	124.242	11.25	81.192			22.25	224.091	27.25	217.676
1.251	222.667	6.251	124.571	11.251	81.521			22.251	224.749	27.251	217.347
1.252	223.16	6.252	124.571	11.252	81.849			22.252	224.42	27.252	217.018
1.253	223.16	6.253	124.571	11.253	81.849			22.253	224.749	27.253	217.347
1.254	223.49	6.254	124.242	11.254	81.849			22.254	224.749	27.254	217.676
1.255	224.392	6.255	124.571	11.255	81.849			22.255	224.091	27.255	217.676
1.256	224.146	6.256	124.571	11.256	81.521			22.256	224.42	27.256	217.347
1.257	224.228	6.257	124.242	11.257	81.521			22.257	225.078	27.257	217.018
1.258	224.639	6.258	124.242	11.258	81.849			22.258	224.749	27.258	217.018
1.259	225.297	6.259	124.242	11.259	81.849			22.259	224.749	27.259	217.018
1.26	225.706	6.26	124.242	11.26	81.849			22.26	224.749	27.26	217.676
1.261	225.709	6.261	124.242	11.261	81.849			22.261	224.42	27.261	217.347
1.262	226.529	6.262	124.242	11.262	82.178			22.262	224.091	27.262	217.347
1.263	226.692	6.263	124.571	11.263	81.521			22.263	224.42	27.263	217.018
1.264	226.612	6.264	124.571	11.264	81.521			22.264	224.749	27.264	217.018
1.265	227.353	6.265	124.571	11.265	81.521			22.265	224.749	27.265	217.347
1.266	228.089	6.266	124.242	11.266	81.521			22.266	224.42	27.266	217.018
1.267	228.172	6.267	124.242	11.267	81.849			22.267	224.42	27.267	217.347
1.268	228.501	6.268	124.571	11.268	82.178			22.268	224.749	27.268	217.018
1.269	228.83	6.269	124.571	11.269	82.178			22.269	224.42	27.269	217.018
1.27	229.159	6.27	124.571	11.27	81.849			22.27	224.749	27.27	217.347
1.271	229.487	6.271	124.242	11.271	81.849			22.271	224.42	27.271	216.689
1.272	229.732	6.272	124.242	11.272	81.849			22.272	225.078	27.272	217.347
1.273	229.983	6.273	124.571	11.273	82.178			22.273	224.42	27.273	217.347
1.274	230.634	6.274	124.9	11.274	81.849			22.274	224.749	27.274	217.018
1.275	230.473	6.275	124.9	11.275	81.521			22.275	225.078	27.275	217.018
1.276	230.802	6.276	124.571	11.276	81.849			22.276	224.42	27.276	217.018
1.277	231.131	6.277	124.242	11.277	81.849			22.277	224.749	27.277	217.018
1.278	231.459	6.278	124.571	11.278	82.178			22.278	224.749	27.278	217.347
1.279	231.704	6.279	124.571	11.279	81.849			22.279	224.749	27.279	217.347
1.28	231.872	6.28	124.242	11.28	82.507			22.28	224.42	27.28	217.347
1.281	232.53	6.281	124.571	11.281	82.178			22.281	224.749	27.281	217.676
1.282	233.019	6.282	124.571	11.282	81.849			22.282	224.749	27.282	217.347
1.283	233.019	6.283	124.9	11.283	82.507			22.283	224.749	27.283	218.005
1.284	233.272	6.284	124.571	11.284	82.178			22.284	224.42	27.284	217.676
1.285	233.92	6.285	124.9	11.285	82.507			22.285	225.078	27.285	217.676
1.286	233.845	6.286	124.571	11.286	82.507			22.286	224.42	27.286	217.676
1.287	234.418	6.287	124.9	11.287	82.835			22.287	224.749	27.287	217.018
1.288	234.747	6.288	124.9	11.288	82.178			22.288	224.749	27.288	217.018
1.289	235.16	6.289	125.557	11.289	82.178			22.289	224.749	27.289	217.676
1.29	235.733	6.29	124.9	11.29	82.507			22.29	224.42	27.29	218.005
1.291	235.976	6.291	125.228	11.291	83.164			22.291	224.749	27.291	217.676
1.292	236.231	6.292	125.228	11.292	83.164			22.292	224.749	27.292	217.347
1.293	236.877	6.293	125.228	11.293	82.835			22.293	224.749	27.293	217.676
1.294	236.803	6.294	125.557	11.294	82.835			22.294	224.749	27.294	217.676
1.295	237.376	6.295	125.557	11.295	82.835			22.295	224.42	27.295	217.676
1.296	237.79	6.296	125.886	11.296	82.835			22.296	224.42	27.296	217.676
1.297	238.277	6.297	126.214	11.297	83.164			22.297	224.749	27.297	217.347
1.298	238.448	6.298	126.214	11.298	83.493			22.298	224.42	27.298	218.005
1.299	238.849	6.299	126.543	11.299	83.164			22.299	224.749	27.299	217.676
1.3	238.947	6.3	126.543	11.3	83.493			22.3	224.749	27.3	218.334
1.301	239.749	6.301	126.543	11.301	83.493			22.301	225.078	27.301	217.676
1.302	239.433	6.302	126.543	11.302	83.493			22.302	224.749	27.302	218.334
1.303	240.177	6.303	127.2	11.303	83.493			22.303	225.078	27.303	217.676
1.304	240.992	6.304	126.543	11.304	83.164			22.304	224.749	27.304	218.334
1.305	241.406	6.305	127.2	11.305	83.821			22.305	224.749	27.305	217.676
1.306	241.719	6.306	127.2	11.306	84.15			22.306	224.749	27.306	218.663
1.307	241.32	6.307	127.2	11.307	83.821			22.307	224.749	27.307	218.005
1.308	241.993	6.308	127.529	11.308	84.15			22.308	225.078	27.308	218.334
1.309	243.12	6.309	127.529	11.309	84.15			22.309	224.749	27.309	218.334
1.31	243.049	6.31	127.529	11.31	83.821			22.31	224.749	27.31	218.663
1.311	243.621	6.311	127.529	11.311	84.478			22.311	225.078	27.311	218.663
1.312	243.949	6.312	128.186	11.312	84.478			22.312	225.078	27.312	218.992
1.313	244.365	6.313	128.186	11.313	84.478			22.313	225.407	27.313	218.992
1.314	244.935	6.314	128.186	11.314	84.478			22.314	225.078	27.314	219.65
1.315	245.351	6.315	128.515	11.315	84.807			22.315	225.407	27.315	219.65
1.316	246.008	6.316	128.515	11.316	84.807			22.316	225.078	27.316	219.321
1.317	246.579	6.317	129.172	11.317	84.807			22.317	225.407	27.317	220.966
1.318	246.908	6.318	129.172	11.318	85.464			22.318	224.749	27.318	219.65
1.319	247.237	6.319	129.172	11.319	85.136			22.319	225.078	27.319	220.308
1.32	247.825	6.32	129.501	11.32	85.464			22.32	224.749	27.32	219.979
1.321	248.88	6.321	129.829	11.321	85.464			22.321	225.407	27.321	220.637
1.322	249.295	6.322	129.829	11.322	85.793			22.322	225.736	27.322	220.308
1.323	249.779	6.323	129.829	11.323	85.464			22.323	225.407	27.323	221.295
1.324	250.04	6.324	130.158	11.324	85.464			22.324	225.407	27.324	221.295
1.325	250.938	6.325	130.486	11.325	85.793			22.325	225.078	27.325	221.624
1.326	251.509	6.326	130.486	11.326	85.793			22.326	225.407	27.326	221.295
1.327	251.925	6.327	130.815	11.327	85.793			22.327	224.749	27.327	221.624
1.328	252.67	6.328	131.144	11.328	86.45			22.328	225.078	27.328	221.624
1.329	253.393	6.329	131.144	11.329	85.793			22.329	225.078	27.329	221.953
1.33	253.743	6.33	131.472	11.33	86.122			22.33	225.407	27.33	221.953
1.331	254.796	6.331	131.144	11.331	86.45			22.331	225.078	27.331	222.611
1.332	255.124	6.332	131.472	11.332	86.45			22.332	225.078	27.332	222.611
1.333	255.716	6.333	131.472	11.333	86.779			22.333	225.078	27.333	222.94
1.334	256.768	6.334	131.801	11.334	86.779			22.334	225.078	27.334	223.598
1.335	257.184	6.335	131.801	11.335	87.107			22.335	225.407	27.335	223.927
1.336	257.842	6.336	132.458	11.336	87.436			22.336	225.407	27.336	223.598
1.337	258.587	6.337	132.787	11.337	87.436			22.337	225.078	27.337	224.585
1.338	259.397	6.338	132.787	11.338	87.107			22.338	225.736	27.338	224.585
1.339	259.901	6.339	133.444	11.339	87.107			22.339	225.407	27.339	224.914
1.34	261.063	6.34	133.115	11.34	87.436			22.34	225.736	27.34	225.243
1.341	262.178	6.341	133.444	11.341	87.765			22.341	225.407	27.341	225.901
1.342	262.379	6.342	133.444	11.342	87.765			22.342	225.407	27.342	226.559
1.343	263.581	6.343	133.773	11.343	88.093			22.343	226.065	27.343	226.888
1.344	264.023	6.344	134.101	11.344	88.093			22.344	226.065	27.344	227.217
1.345	265.401	6.345	134.101	11.345	88.422			22.345	226.065	27.345	227.546
1.346	265.97	6.346	134.759	11.346	88.422			22.346	226.065	27.346	227.875
1.347	266.476	6.347	134.43	11.347	88.422			22.347	226.394	27.347	228.533
1.348	267.373	6.348	134.759	11.348	88.751			22.348	226.394	27.348	228.862
1.349	268.119	6.349	135.087	11.349	88.422			22.349	226.394	27.349	229.191
1.35	269.194	6.35	135.087	11.35	89.079			22.35	226.723	27.35	229.52
1.351	270.243	6.351	135.744	11.351	89.079			22.351	226.723	27.351	229.849
1.352	270.838	6.352	136.073	11.352	89.408			22.352	227.052	27.352	230.836
1.353	272.064	6.353	136.073	11.353	89.079			22.353	227.052	27.353	231.165
1.354	272.961	6.354	136.402	11.354	89.408			22.354	227.381	27.354	232.152
1.355	273.618	6.355	136.073	11.355	89.079			22.355	227.71	27.355	232.152
1.356	274.454	6.356	136.402	11.356	89.408			22.356	228.039	27.356	233.468
1.357	275.59	6.357	137.059	11.357	90.065			22.357	227.71	27.357	233.468
1.358	276.247	6.358	137.059	11.358	89.736			22.358	228.039	27.358	234.126
1.359	277.083	6.359	137.388	11.359	90.065			22.359	228.039	27.359	235.113
1.36	278.13	6.36	137.716	11.36	90.722			22.36	228.368	27.36	235.442
1.361	278.637	6.361	138.045	11.361	90.722			22.361	228.368	27.361	235.442
1.362	279.624	6.362	138.374	11.362	90.722			22.362	228.697	27.362	236.758
1.363	280.431	6.363	139.031	11.363	90.722			22.363	229.026	27.363	237.087
1.364	280.849	6.364	139.031	11.364	91.051			22.364	229.026	27.364	238.403
1.365	281.327	6.365	139.031	11.365	91.051			22.365	229.355	27.365	235.771
1.366	281.866	6.366	139.359	11.366	91.708			22.366	229.355	27.366	239.39
1.367	283.479	6.367	139.031	11.367	91.708			22.367	229.684	27.367	238.732
1.368	284.136	6.368	140.017	11.368	91.708			22.368	230.013	27.368	240.706
1.369	284.883	6.369	140.017	11.369	92.037			22.369	230.342	27.369	234.784
1.37	285.959	6.37	140.345	11.37	92.366			22.37	230.342	27.37	242.022
1.371	287.004	6.371	140.674	11.371	92.694			22.371	230.013	27.371	243.996
1.372	287.513	6.372	140.674	11.372	92.366			22.372	231	27.372	243.338
1.373	288.77	6.373	141.003	11.373	92.694			22.373	231	27.373	246.957
1.374	290.11	6.374	141.66	11.374	93.351			22.374	231.329	27.374	244.325
1.375	290.233	6.375	141.331	11.375	93.023			22.375	231.329	27.375	244.654
1.376	291.367	6.376	141.66	11.376	93.351			22.376	231.658	27.376	245.97
1.377	292.024	6.377	141.988	11.377	93.351			22.377	230.342	27.377	245.312
1.378	292.953	6.378	142.317	11.378	94.009			22.378	232.316	27.378	246.957
1.379	294.234	6.379	142.974	11.379	94.009			22.379	232.316	27.379	243.338
1.38	294.563	6.38	142.974	11.38	94.009			22.38	232.974	27.38	248.602
1.381	295.255	6.381	143.303	11.381	94.666			22.381	233.303	27.381	248.931
1.382	297.352	6.382	144.289	11.382	94.666			22.382	232.974	27.382	249.589
1.383	299.366	6.383	143.632	11.383	94.995			22.383	233.303	27.383	249.918
1.384	298.689	6.384	143.96	11.384	94.995			22.384	233.303	27.384	251.234
1.385	299.583	6.385	143.96	11.385	94.995			22.385	233.961	27.385	252.55
1.386	300.241	6.386	144.289	11.386	95.323			22.386	232.316	27.386	252.55
1.387	301.081	6.387	144.946	11.387	96.309			22.387	234.619	27.387	254.524
1.388	302.304	6.388	144.946	11.388	95.98			22.388	234.948	27.388	251.892
1.389	303.107	6.389	145.275	11.389	96.309			22.389	235.277	27.389	254.853
1.39	303.619	6.39	145.932	11.39	96.309			22.39	233.303	27.39	255.182
1.391	304.514	6.391	145.932	11.391	96.638			22.391	235.606	27.391	256.827
1.392	305.354	6.392	146.261	11.392	96.638			22.392	236.264	27.392	257.485
1.393	306.578	6.393	146.261	11.393	96.638			22.393	236.593	27.393	258.143
1.394	307.655	6.394	146.918	11.394	96.966			22.394	236.922	27.394	259.459
1.395	308.695	6.395	146.918	11.395	97.624			22.395	237.909	27.395	260.117
1.396	309.115	6.396	147.246	11.396	97.295			22.396	235.277	27.396	260.775
1.397	310.507	6.397	147.904	11.397	97.952			22.397	238.567	27.397	261.433
1.398	312.599	6.398	147.575	11.398	98.281			22.398	238.567	27.398	262.749
1.399	311.981	6.399	147.904	11.399	98.281			22.399	239.225	27.399	263.078
1.4	312.494	6.4	148.232	11.4	98.938			22.4	239.554	27.4	264.394
1.401	313.388	6.401	148.561	11.401	98.609			22.401	240.212	27.401	265.381
1.402	314.414	6.402	149.218	11.402	99.595			22.402	240.212	27.402	266.368
1.403	315.925	6.403	149.547	11.403	99.267			22.403	240.212	27.403	267.026
1.404	316.347	6.404	149.875	11.404	99.595			22.404	241.199	27.404	268.671
1.405	316.819	6.405	149.875	11.405	99.595			22.405	241.857	27.405	270.645
1.406	317.189	6.406	150.204	11.406	100.581			22.406	239.883	27.406	270.316
1.407	318.226	6.407	150.533	11.407	100.253			22.407	242.844	27.407	269
1.408	319.202	6.408	150.533	11.408	100.581			22.408	242.844	27.408	272.29
1.409	320.998	6.409	150.861	11.409	100.581			22.409	243.502	27.409	272.29
1.41	320.855	6.41	151.519	11.41	101.238			22.41	243.831	27.41	273.935
1.411	321.184	6.411	151.847	11.411	101.567			22.411	244.489	27.411	274.922
1.412	321.791	6.412	151.519	11.412	101.567			22.412	244.489	27.412	275.58
1.413	322.92	6.413	152.505	11.413	101.896			22.413	245.147	27.413	276.567
1.414	323.577	6.414	152.833	11.414	102.224			22.414	246.134	27.414	277.225
1.415	324.328	6.415	152.833	11.415	102.224			22.415	246.134	27.415	278.211
1.416	325.034	6.416	153.162	11.416	102.882			22.416	246.792	27.416	279.198
1.417	325.5	6.417	153.819	11.417	102.882			22.417	246.792	27.417	280.185
1.418	326.771	6.418	154.476	11.418	103.21			22.418	248.108	27.418	278.54
1.419	327.379	6.419	154.148	11.419	103.539			22.419	248.437	27.419	281.83
1.42	328.228	6.42	154.476	11.42	103.868			22.42	248.766	27.42	281.83
1.421	328.366	6.421	155.134	11.421	104.196			22.421	249.095	27.421	283.146
1.422	329.587	6.422	155.462	11.422	104.525			22.422	249.095	27.422	283.804
1.423	330.293	6.423	155.462	11.423	104.525			22.423	251.069	27.423	284.791
1.424	330.574	6.424	155.791	11.424	105.182			22.424	250.74	27.424	286.107
1.425	331.653	6.425	156.119	11.425	105.182			22.425	250.74	27.425	286.765
1.426	332.687	6.426	156.777	11.426	106.168			22.426	251.398	27.426	288.081
1.427	333.016	6.427	157.105	11.427	106.497			22.427	252.056	27.427	288.41
1.428	333.532	6.428	157.434	11.428	106.497			22.428	252.056	27.428	289.397
1.429	334.33	6.429	157.434	11.429	106.825			22.429	252.714	27.429	289.726
1.43	334.753	6.43	158.42	11.43	107.154			22.43	253.372	27.43	291.7
1.431	335.504	6.431	158.42	11.431	107.482			22.431	248.437	27.431	291.042
1.432	336.584	6.432	159.406	11.432	107.811			22.432	254.359	27.432	292.687
1.433	337.522	6.433	159.734	11.433	108.14			22.433	254.688	27.433	294.003
1.434	337.899	6.434	160.392	11.434	108.468			22.434	255.346	27.434	290.713
1.435	338.743	6.435	160.392	11.435	108.14			22.435	255.675	27.435	295.977
1.436	338.791	6.436	160.392	11.436	108.797			22.436	256.333	27.436	296.635
1.437	339.683	6.437	161.049	11.437	109.126			22.437	257.32	27.437	298.28
1.438	340.151	6.438	161.706	11.438	109.454			22.438	257.649	27.438	296.635
1.439	340.53	6.439	162.035	11.439	109.783			22.439	258.307	27.439	299.925
1.44	342.223	6.44	162.363	11.44	110.44			22.44	258.636	27.44	300.583
1.441	343.716	6.441	163.021	11.441	110.111			22.441	258.965	27.441	301.57
1.442	343.159	6.442	163.349	11.442	110.44			22.442	259.623	27.442	302.228
1.443	344.285	6.443	163.678	11.443	110.769			22.443	259.294	27.443	303.873
1.444	344.847	6.444	164.007	11.444	110.769			22.444	260.939	27.444	299.925
1.445	345.271	6.445	164.992	11.445	111.097			22.445	261.597	27.445	305.847
1.446	346.023	6.446	165.321	11.446	111.755			22.446	256.004	27.446	307.163
1.447	347.009	6.447	165.65	11.447	112.083			22.447	262.584	27.447	308.15
1.448	347.9	6.448	165.65	11.448	112.412			22.448	263.571	27.448	309.466
1.449	348.462	6.449	166.307	11.449	112.74			22.449	263.9	27.449	309.795
1.45	348.791	6.45	166.636	11.45	113.398			22.45	264.558	27.45	295.319
1.451	349.406	6.451	167.293	11.451	113.069			22.451	264.887	27.451	312.427
1.452	350.625	6.452	167.293	11.452	113.398			22.452	265.216	27.452	312.756
1.453	351.325	6.453	167.621	11.453	113.726			22.453	266.203	27.453	315.717
1.454	351.516	6.454	168.607	11.454	114.055			22.454	266.532	27.454	315.388
1.455	352.173	6.455	168.279	11.455	114.384			22.455	268.177	27.455	316.704
1.456	353.022	6.456	169.922	11.456	116.027			22.456	268.177	27.456	317.691
1.457	354.05	6.457	169.922	11.457	116.684			22.457	268.835	27.457	318.349
1.458	354.666	6.458	169.922	11.458	116.027			22.458	269.822	27.458	308.808
1.459	355.597	6.459	170.579	11.459	116.355			22.459	270.151	27.459	320.652
1.46	355.789	6.46	170.908	11.46	116.684			22.46	271.796	27.46	320.981
1.461	356.446	6.461	171.565	11.461	117.013			22.461	272.125	27.461	323.284
1.462	357.103	6.462	172.222	11.462	117.013			22.462	272.783	27.462	323.613
1.463	357.665	6.463	172.222	11.463	117.67			22.463	274.098	27.463	319.994
1.464	358.282	6.464	172.879	11.464	117.67			22.464	274.427	27.464	325.916
1.465	359.308	6.465	173.865	11.465	118.327			22.465	265.545	27.465	326.903
1.466	359.636	6.466	173.537	11.466	118.327			22.466	276.072	27.466	324.271
1.467	360.158	6.467	174.851	11.467	119.97			22.467	276.401	27.467	328.877
1.468	361.048	6.468	175.18	11.468	119.642			22.468	277.717	27.468	329.535
1.469	361.609	6.469	175.837	11.469	119.642			22.469	278.046	27.469	330.522
1.47	362.034	6.47	176.166	11.47	120.299			22.47	279.033	27.47	331.509
1.471	362.595	6.471	176.494	11.471	120.299			22.471	276.072	27.471	333.483
1.472	363.214	6.472	176.823	11.472	120.628			22.472	280.349	27.472	333.154
1.473	364.238	6.473	177.48	11.473	121.613			22.473	281.007	27.473	329.864
1.474	364.567	6.474	178.795	11.474	120.956			22.474	281.665	27.474	334.799
1.475	364.896	6.475	178.466	11.475	121.942			22.475	282.652	27.475	334.799
1.476	365.418	6.476	179.123	11.476	122.271			22.476	281.007	27.476	336.115
1.477	366.21	6.477	179.452	11.477	122.271			22.477	283.968	27.477	336.444
1.478	366.636	6.478	179.781	11.478	123.257			22.478	284.626	27.478	337.76
1.479	367.391	6.479	180.767	11.479	123.585			22.479	285.613	27.479	338.747
1.48	368.182	6.48	181.095	11.48	123.257			22.48	286.271	27.48	336.444
1.481	368.705	6.481	182.081	11.481	123.585			22.481	287.258	27.481	340.392
1.482	369.399	6.482	182.41	11.482	123.914			22.482	287.258	27.482	339.405
1.483	369.497	6.483	182.081	11.483	124.571			22.483	287.916	27.483	342.037
1.484	369.923	6.484	183.067	11.484	124.9			22.484	289.561	27.484	342.037
1.485	370.58	6.485	184.053	11.485	125.228			22.485	289.89	27.485	344.011
1.486	371.238	6.486	185.039	11.486	125.886			22.486	290.548	27.486	344.34
1.487	371.895	6.487	184.71	11.487	125.886			22.487	291.535	27.487	342.037
1.488	372.65	6.488	185.367	11.488	126.214			22.488	292.522	27.488	345.985
1.489	373.637	6.489	186.025	11.489	126.872			22.489	293.838	27.489	346.314
1.49	374.133	6.49	186.353	11.49	127.2			22.49	294.496	27.49	347.301
1.491	373.867	6.491	186.682	11.491	127.529			22.491	294.825	27.491	348.617
1.492	374.721	6.492	187.668	11.492	127.529			22.492	295.483	27.492	348.946
1.493	375.643	6.493	188.325	11.493	127.529			22.493	296.799	27.493	349.933
1.494	375.741	6.494	188.654	11.494	127.857			22.494	298.115	27.494	350.591
1.495	376.07	6.495	189.311	11.495	128.186			22.495	298.773	27.495	352.236
1.496	376.399	6.496	189.968	11.496	128.186			22.496	299.76	27.496	352.894
1.497	376.924	6.497	190.297	11.497	129.172			22.497	301.405	27.497	352.894
1.498	377.714	6.498	190.297	11.498	129.501			22.498	302.063	27.498	354.21
1.499	378.24	6.499	191.283	11.499	129.501			22.499	303.05	27.499	354.539
1.5	379.127	6.5	191.94	11.5	129.829			22.5	304.037	27.5	355.526
1.501	379.685	6.501	193.583	11.501	130.158			22.501	305.353	27.501	355.855
1.502	380.014	6.502	192.597	11.502	130.486			22.502	306.011	27.502	357.171
1.503	380.343	6.503	193.254	11.503	131.144			22.503	306.34	27.503	357.829
1.504	380.771	6.504	193.912	11.504	131.144			22.504	297.128	27.504	358.816
1.505	381.329	6.505	194.24	11.505	131.472			22.505	308.972	27.505	359.474
1.506	382.153	6.506	194.569	11.506	131.801			22.506	309.959	27.506	360.461
1.507	383.332	6.507	195.226	11.507	132.13			22.507	311.604	27.507	358.487
1.508	382.972	6.508	195.555	11.508	132.13			22.508	295.812	27.508	362.434
1.509	383.4	6.509	195.883	11.509	132.13			22.509	313.249	27.509	359.803
1.51	384.057	6.51	196.541	11.51	133.115			22.51	314.894	27.51	363.092
1.511	384.516	6.511	197.198	11.511	133.115			22.511	315.552	27.511	362.434
1.512	384.616	6.512	197.855	11.512	133.773			22.512	314.565	27.512	364.737
1.513	385.143	6.513	198.513	11.513	133.444			22.513	316.539	27.513	365.395
1.514	385.632	6.514	198.841	11.514	133.773			22.514	315.552	27.514	366.382
1.515	385.572	6.515	199.17	11.515	134.43			22.515	320.487	27.515	366.711
1.516	386.687	6.516	199.498	11.516	134.759			22.516	319.829	27.516	367.369
1.517	387.145	6.517	200.156	11.517	135.744			22.517	317.855	27.517	368.356
1.518	387.245	6.518	200.484	11.518	135.416			22.518	324.106	27.518	368.685
1.519	387.674	6.519	200.813	11.519	135.416			22.519	324.106	27.519	369.672
1.52	388.131	6.52	201.47	11.52	135.416			22.52	325.751	27.52	370.33
1.521	388.531	6.521	201.799	11.521	135.744			22.521	326.738	27.521	370.659
1.522	389.446	6.522	202.456	11.522	136.402			22.522	328.383	27.522	371.646
1.523	389.546	6.523	202.785	11.523	136.73			22.523	328.712	27.523	372.304
1.524	390.075	6.524	202.785	11.524	137.059			22.524	330.357	27.524	372.304
1.525	390.66	6.525	203.771	11.525	136.73			22.525	331.344	27.525	372.962
1.526	390.833	6.526	204.099	11.526	137.059			22.526	331.015	27.526	357.829
1.527	391.746	6.527	204.756	11.527	137.716			22.527	333.318	27.527	374.607
1.528	391.847	6.528	204.756	11.528	137.716			22.528	333.976	27.528	374.936
1.529	392.276	6.529	205.085	11.529	138.045			22.529	335.621	27.529	375.923
1.53	392.933	6.53	206.071	11.53	138.702			22.53	336.279	27.53	376.252
1.531	393.49	6.531	205.742	11.531	138.374			22.531	334.634	27.531	377.239
1.532	393.718	6.532	206.4	11.532	139.031			22.532	338.253	27.532	377.897
1.533	393.919	6.533	207.057	11.533	140.674			22.533	339.24	27.533	374.607
1.534	394.577	6.534	207.714	11.534	139.359			22.534	340.227	27.534	378.884
1.535	395.335	6.535	207.714	11.535	139.688			22.535	341.872	27.535	377.568
1.536	395.917	6.536	208.371	11.536	139.688			22.536	340.885	27.536	379.871
1.537	395.69	6.537	208.7	11.537	140.017			22.537	342.859	27.537	380.858
1.538	395.892	6.538	209.029	11.538	140.674			22.538	344.175	27.538	380.858
1.539	396.347	6.539	209.686	11.539	140.674			22.539	333.976	27.539	381.187
1.54	396.651	6.54	209.686	11.54	141.331			22.54	346.149	27.54	382.174
1.541	397.333	6.541	210.343	11.541	141.331			22.541	327.396	27.541	382.503
1.542	397.434	6.542	210.672	11.542	142.317			22.542	347.794	27.542	382.832
1.543	397.864	6.543	211	11.543	141.66			22.543	331.344	27.543	383.819
1.544	398.42	6.544	211.329	11.544	141.988			22.544	349.11	27.544	383.819
1.545	398.749	6.545	211.658	11.545	142.646			22.545	350.426	27.545	385.135
1.546	399.078	6.546	212.315	11.546	142.317			22.546	351.084	27.546	380.858
1.547	399.406	6.547	212.644	11.547	143.303			22.547	352.4	27.547	385.793
1.548	399.836	6.548	212.972	11.548	142.317			22.548	339.898	27.548	388.754
1.549	400.392	6.549	213.301	11.549	143.632			22.549	354.045	27.549	387.109
1.55	400.823	6.55	215.273	11.55	143.303			22.55	354.703	27.55	387.767
1.551	401.174	6.551	213.629	11.551	143.632			22.551	356.676	27.551	388.754
1.552	401.254	6.552	214.615	11.552	144.289			22.552	357.005	27.552	388.754
1.553	401.934	6.553	215.273	11.553	144.289			22.553	345.491	27.553	389.741
1.554	402.138	6.554	215.273	11.554	144.289			22.554	358.65	27.554	390.07
1.555	402.591	6.555	215.93	11.555	144.946			22.555	358.65	27.555	390.728
1.556	403	6.556	216.258	11.556	144.617			22.556	360.295	27.556	391.715
1.557	403.7	6.557	216.587	11.557	145.275			22.557	360.624	27.557	392.702
1.558	403.248	6.558	216.916	11.558	144.946			22.558	361.94	27.558	393.031
1.559	403.555	6.559	218.559	11.559	145.603			22.559	365.559	27.559	392.702
1.56	404.234	6.56	217.573	11.56	145.603			22.56	362.598	27.56	393.689
1.561	404.337	6.561	217.902	11.561	145.603			22.561	364.572	27.561	394.347
1.562	404.563	6.562	218.23	11.562	145.603			22.562	365.559	27.562	394.676
1.563	404.666	6.563	219.545	11.563	146.589			22.563	366.875	27.563	395.663
1.564	405.097	6.564	219.216	11.564	146.589			22.564	367.533	27.564	396.321
1.565	405.445	6.565	219.545	11.565	146.918			22.565	368.52	27.565	396.65
1.566	405.323	6.566	219.873	11.566	146.589			22.566	369.507	27.566	397.966
1.567	405.651	6.567	220.202	11.567	146.918			22.567	370.494	27.567	398.295
1.568	406.186	6.568	220.531	11.568	147.575			22.568	370.823	27.568	398.953
1.569	406.76	6.569	221.188	11.569	147.575			22.569	372.468	27.569	399.611
1.57	406.534	6.57	221.517	11.57	147.904			22.57	373.455	27.57	399.94
1.571	406.741	6.571	221.517	11.571	147.904			22.571	374.113	27.571	401.256
1.572	407.192	6.572	222.502	11.572	148.561			22.572	374.442	27.572	400.927
1.573	407.295	6.573	222.502	11.573	148.561			22.573	376.087	27.573	401.585
1.574	407.52	6.574	222.502	11.574	149.218			22.574	365.888	27.574	401.914
1.575	407.727	6.575	222.831	11.575	148.89			22.575	377.732	27.575	402.572
1.576	408.074	6.576	223.16	11.576	149.218			22.576	378.39	27.576	402.572
1.577	407.952	6.577	223.488	11.577	148.89			22.577	379.048	27.577	403.888
1.578	408.385	6.578	223.817	11.578	149.547			22.578	380.364	27.578	403.888
1.579	408.835	6.579	224.474	11.579	149.875			22.579	381.022	27.579	403.559
1.58	409.147	6.58	224.803	11.58	149.875			22.58	381.68	27.58	404.875
1.581	409.509	6.581	225.131	11.581	150.204			22.581	381.68	27.581	405.533
1.582	409.043	6.582	225.46	11.582	149.875			22.582	383.654	27.582	406.191
1.583	409.492	6.583	226.446	11.583	150.533			22.583	383.983	27.583	406.52
1.584	409.596	6.584	226.117	11.584	150.861			22.584	384.641	27.584	406.849
1.585	409.925	6.585	226.117	11.585	150.861			22.585	385.628	27.585	407.836
1.586	410.253	6.586	226.446	11.586	150.861			22.586	386.286	27.586	409.152
1.587	410.582	6.587	227.103	11.587	151.19			22.587	386.944	27.587	408.823
1.588	410.911	6.588	227.103	11.588	150.861			22.588	379.377	27.588	409.152
1.589	410.926	6.589	227.432	11.589	151.519			22.589	388.918	27.589	409.481
1.59	410.687	6.59	227.76	11.59	152.176			22.59	389.576	27.59	410.139
1.591	411.24	6.591	227.76	11.591	151.847			22.591	389.576	27.591	410.797
1.592	411.464	6.592	229.075	11.592	152.505			22.592	391.221	27.592	411.455
1.593	411.569	6.593	228.418	11.593	152.833			22.593	391.221	27.593	411.455
1.594	411.687	6.594	228.746	11.594	152.833			22.594	392.208	27.594	412.113
1.595	411.569	6.595	229.075	11.595	153.162			22.595	392.866	27.595	412.442
1.596	411.897	6.596	229.404	11.596	153.162			22.596	393.195	27.596	413.1
1.597	412.121	6.597	229.732	11.597	152.833			22.597	393.853	27.597	414.087
1.598	412.121	6.598	230.061	11.598	153.162			22.598	394.511	27.598	413.758
1.599	412.226	6.599	230.389	11.599	154.148			22.599	394.84	27.599	414.416
1.6	412.555	6.6	230.389	11.6	153.49			22.6	396.156	27.6	414.416
1.601	412.883	6.601	230.718	11.601	153.819			22.601	394.84	27.601	414.745
1.602	413.107	6.602	230.718	11.602	153.819			22.602	397.801	27.602	416.061
1.603	413.002	6.603	231.047	11.603	154.476			22.603	398.13	27.603	416.061
1.604	412.989	6.604	231.375	11.604	154.476			22.604	398.788	27.604	417.048
1.605	413.33	6.605	231.704	11.605	154.148			22.605	399.775	27.605	416.719
1.606	413.213	6.606	231.704	11.606	154.805			22.606	385.957	27.606	417.377
1.607	413.33	6.607	232.361	11.607	154.805			22.607	400.762	27.607	418.364
1.608	413.318	6.608	232.69	11.608	155.134			22.608	401.091	27.608	418.364
1.609	413.764	6.609	232.69	11.609	155.462			22.609	402.407	27.609	418.035
1.61	413.764	6.61	233.347	11.61	155.791			22.61	402.736	27.61	418.364
1.611	413.764	6.611	233.347	11.611	155.462			22.611	403.065	27.611	419.68
1.612	413.87	6.612	233.676	11.612	155.791			22.612	403.394	27.612	419.68
1.613	413.987	6.613	234.662	11.613	155.791			22.613	404.381	27.613	420.338
1.614	413.764	6.614	234.004	11.614	155.791			22.614	405.039	27.614	420.667
1.615	413.976	6.615	234.333	11.615	156.119			22.615	406.026	27.615	420.667
1.616	414.315	6.616	234.004	11.616	156.777			22.616	406.026	27.616	421.325
1.617	414.199	6.617	234.662	11.617	156.777			22.617	407.342	27.617	421.325
1.618	414.315	6.618	234.99	11.618	156.777			22.618	407.342	27.618	421.654
1.619	414.199	6.619	235.648	11.619	156.777			22.619	408.329	27.619	422.97
1.62	414.421	6.62	235.648	11.62	156.777			22.62	408.329	27.62	422.641
1.621	414.421	6.621	236.305	11.621	157.105			22.621	408.987	27.621	422.97
1.622	414.421	6.622	236.305	11.622	157.105			22.622	407.013	27.622	423.299
1.623	414.421	6.623	236.962	11.623	157.434			22.623	410.632	27.623	423.628
1.624	414.421	6.624	236.633	11.624	157.434			22.624	411.29	27.624	423.957
1.625	414.314	6.625	236.962	11.625	158.091			22.625	411.948	27.625	424.286
1.626	414.2	6.626	236.962	11.626	157.763			22.626	412.606	27.626	424.615
1.627	414.528	6.627	236.962	11.627	158.091			22.627	412.935	27.627	428.234
1.628	414.643	6.628	239.591	11.628	157.763			22.628	413.922	27.628	425.273
1.629	414.421	6.629	237.948	11.629	158.091			22.629	414.251	27.629	425.931
1.63	414.421	6.63	237.948	11.63	158.748			22.63	413.264	27.63	425.602
1.631	414.528	6.631	237.948	11.631	158.748			22.631	414.909	27.631	426.26
1.632	414.75	6.632	238.277	11.632	159.077			22.632	415.567	27.632	426.589
1.633	414.643	6.633	238.605	11.633	158.091			22.633	416.554	27.633	426.26
1.634	414.421	6.634	239.262	11.634	159.077			22.634	416.883	27.634	426.918
1.635	414.421	6.635	239.262	11.635	158.748			22.635	416.554	27.635	427.247
1.636	414.421	6.636	241.234	11.636	159.406			22.636	417.541	27.636	428.234
1.637	414.529	6.637	239.92	11.637	159.734			22.637	418.199	27.637	428.234
1.638	414.642	6.638	239.92	11.638	159.406			22.638	418.199	27.638	428.234
1.639	414.421	6.639	239.92	11.639	159.734			22.639	418.857	27.639	428.234
1.64	414.421	6.64	240.248	11.64	159.734			22.64	419.515	27.64	428.563
1.641	414.421	6.641	240.248	11.641	159.406			22.641	420.173	27.641	429.221
1.642	414.529	6.642	240.248	11.642	159.734			22.642	420.502	27.642	429.55
1.643	414.642	6.643	240.906	11.643	160.063			22.643	421.16	27.643	428.892
1.644	414.421	6.644	241.234	11.644	160.063			22.644	421.489	27.644	429.879
1.645	414.529	6.645	241.234	11.645	160.72			22.645	422.147	27.645	430.537
1.646	414.75	6.646	241.234	11.646	160.72			22.646	422.147	27.646	430.208
1.647	414.858	6.647	241.234	11.647	160.063			22.647	422.805	27.647	430.866
1.648	414.862	6.648	241.891	11.648	160.72			22.648	422.805	27.648	430.866
1.649	414.421	6.649	242.22	11.649	160.392			22.649	423.463	27.649	431.195
1.65	414.53	6.65	242.22	11.65	160.72			22.65	424.45	27.65	431.853
1.651	414.641	6.651	242.549	11.651	161.049			22.651	424.45	27.651	431.195
1.652	414.421	6.652	242.549	11.652	161.049			22.652	424.45	27.652	431.524
1.653	414.53	6.653	242.549	11.653	161.049			22.653	423.792	27.653	431.524
1.654	414.859	6.654	243.206	11.654	161.377			22.654	426.095	27.654	432.182
1.655	414.97	6.655	243.206	11.655	161.377			22.655	425.766	27.655	431.524
1.656	414.75	6.656	242.877	11.656	160.72			22.656	426.424	27.656	432.511
1.657	414.641	6.657	243.206	11.657	161.377			22.657	425.108	27.657	432.182
1.658	414.421	6.658	243.535	11.658	162.035			22.658	427.74	27.658	432.511
1.659	414.421	6.659	243.206	11.659	162.035			22.659	427.74	27.659	432.511
1.66	414.421	6.66	243.535	11.66	161.706			22.66	428.069	27.66	433.169
1.661	414.421	6.661	242.877	11.661	162.035			22.661	426.753	27.661	433.169
1.662	414.312	6.662	243.863	11.662	162.035			22.662	428.727	27.662	433.169
1.663	414.312	6.663	244.192	11.663	162.035			22.663	428.727	27.663	432.84
1.664	414.75	6.664	243.863	11.664	162.035			22.664	428.727	27.664	433.498
1.665	414.64	6.665	243.863	11.665	162.035			22.665	429.714	27.665	433.827
1.666	414.421	6.666	244.521	11.666	162.035			22.666	430.372	27.666	434.156
1.667	414.531	6.667	244.521	11.667	162.363			22.667	430.372	27.667	434.156
1.668	414.64	6.668	244.521	11.668	162.692			22.668	430.701	27.668	434.156
1.669	414.311	6.669	244.849	11.669	162.363			22.669	431.688	27.669	433.827
1.67	414.203	6.67	244.849	11.67	162.035			22.67	431.688	27.67	434.156
1.671	414.201	6.671	245.506	11.671	162.692			22.671	432.346	27.671	434.485
1.672	413.984	6.672	245.506	11.672	163.021			22.672	432.017	27.672	434.156
1.673	414.421	6.673	246.164	11.673	162.363			22.673	432.346	27.673	434.485
1.674	414.421	6.674	245.506	11.674	162.363			22.674	433.004	27.674	434.814
1.675	414.421	6.675	245.506	11.675	162.692			22.675	433.333	27.675	435.143
1.676	414.311	6.676	245.506	11.676	162.692			22.676	433.333	27.676	434.814
1.677	414.203	6.677	246.164	11.677	163.021			22.677	433.991	27.677	435.143
1.678	414.2	6.678	246.164	11.678	163.021			22.678	434.32	27.678	435.472
1.679	413.875	6.679	246.492	11.679	163.349			22.679	434.32	27.679	434.814
1.68	414.203	6.68	246.492	11.68	163.678			22.68	437.61	27.68	435.143
1.681	414.2	6.681	246.492	11.681	163.349			22.681	434.978	27.681	435.143
1.682	413.764	6.682	247.15	11.682	163.678			22.682	435.636	27.682	435.143
1.683	413.875	6.683	247.15	11.683	163.678			22.683	435.965	27.683	435.801
1.684	414.093	6.684	246.492	11.684	163.678			22.684	436.294	27.684	435.472
1.685	413.982	6.685	246.821	11.685	163.678			22.685	436.294	27.685	435.472
1.686	413.764	6.686	247.15	11.686	163.678			22.686	436.623	27.686	435.472
1.687	413.764	6.687	247.478	11.687	163.678			22.687	436.294	27.687	435.472
1.688	413.764	6.688	247.478	11.688	164.007			22.688	437.281	27.688	435.801
1.689	413.653	6.689	247.807	11.689	163.678			22.689	437.61	27.689	435.472
1.69	413.547	6.69	247.807	11.69	163.349			22.69	437.281	27.69	435.801
1.691	413.653	6.691	247.478	11.691	164.335			22.691	437.939	27.691	436.13
1.692	413.547	6.692	247.478	11.692	163.678			22.692	439.584	27.692	435.801
1.693	413.764	6.693	247.478	11.693	164.007			22.693	438.597	27.693	435.801
1.694	413.653	6.694	247.807	11.694	164.007			22.694	438.926	27.694	435.472
1.695	413.659	6.695	247.478	11.695	164.007			22.695	438.926	27.695	436.13
1.696	413.981	6.696	248.135	11.696	164.007			22.696	439.255	27.696	436.13
1.697	413.876	6.697	247.807	11.697	164.007			22.697	439.584	27.697	436.13
1.698	413.87	6.698	247.807	11.698	164.007			22.698	439.584	27.698	435.801
1.699	413.436	6.699	247.807	11.699	164.335			22.699	439.255	27.699	435.801
1.7	413.548	6.7	248.464	11.7	164.007			22.7	440.241	27.7	435.801
1.701	413.764	6.701	248.464	11.701	164.007			22.701	439.912	27.701	435.472
1.702	413.764	6.702	248.464	11.702	164.335			22.702	440.57	27.702	436.13
1.703	413.764	6.703	248.793	11.703	164.007			22.703	440.899	27.703	435.801
1.704	413.764	6.704	248.464	11.704	164.335			22.704	441.228	27.704	436.13
1.705	413.764	6.705	248.464	11.705	164.007			22.705	440.899	27.705	436.13
1.706	413.764	6.706	248.793	11.706	164.335			22.706	441.228	27.706	436.13
1.707	413.764	6.707	248.135	11.707	164.335			22.707	441.228	27.707	435.801
1.708	413.876	6.708	249.121	11.708	164.335			22.708	441.886	27.708	436.459
1.709	414.093	6.709	248.464	11.709	164.992			22.709	438.597	27.709	436.13
1.71	413.98	6.71	248.464	11.71	164.007			22.71	442.544	27.71	435.801
1.711	413.764	6.711	248.793	11.711	164.007			22.711	442.215	27.711	435.801
1.712	413.764	6.712	248.793	11.712	164.335			22.712	442.215	27.712	435.801
1.713	413.764	6.713	248.793	11.713	164.335			22.713	442.544	27.713	435.801
1.714	413.652	6.714	249.121	11.714	164.992			22.714	442.544	27.714	436.13
1.715	413.549	6.715	248.464	11.715	164.664			22.715	442.873	27.715	436.13
1.716	413.764	6.716	249.121	11.716	164.335			22.716	443.202	27.716	435.801
1.717	413.764	6.717	248.793	11.717	164.664			22.717	443.202	27.717	435.801
1.718	413.764	6.718	249.121	11.718	164.335			22.718	443.202	27.718	435.801
1.719	413.764	6.719	249.121	11.719	164.664			22.719	443.202	27.719	436.13
1.72	413.651	6.72	248.793	11.72	164.335			22.72	443.202	27.72	436.13
1.721	413.549	6.721	248.793	11.721	164.664			22.721	443.531	27.721	435.801
1.722	413.651	6.722	248.464	11.722	164.335			22.722	443.86	27.722	435.801
1.723	413.436	6.723	248.793	11.723	164.992			22.723	444.189	27.723	436.13
1.724	413.436	6.724	249.121	11.724	164.664			22.724	444.189	27.724	436.13
1.725	413.549	6.725	248.793	11.725	164.007			22.725	444.518	27.725	435.801
1.726	413.878	6.726	248.793	11.726	164.335			22.726	444.518	27.726	435.801
1.727	414.093	6.727	249.121	11.727	164.335			22.727	444.847	27.727	435.801
1.728	413.866	6.728	249.45	11.728	164.335			22.728	444.847	27.728	436.13
1.729	413.436	6.729	248.793	11.729	164.007			22.729	444.847	27.729	435.472
1.73	413.55	6.73	248.793	11.73	164.664			22.73	444.847	27.73	435.801
1.731	413.764	6.731	248.793	11.731	164.335			22.731	444.847	27.731	435.472
1.732	413.764	6.732	249.121	11.732	164.664			22.732	445.176	27.732	435.472
1.733	413.764	6.733	249.121	11.733	164.664			22.733	445.176	27.733	435.143
1.734	413.764	6.734	249.121	11.734	164.007			22.734	443.531	27.734	435.472
1.735	413.764	6.735	249.121	11.735	164.664			22.735	445.176	27.735	434.814
1.736	413.65	6.736	248.793	11.736	164.335			22.736	444.847	27.736	435.472
1.737	413.55	6.737	249.121	11.737	164.992			22.737	445.834	27.737	434.814
1.738	413.764	6.738	248.793	11.738	164.664			22.738	445.834	27.738	435.143
1.739	413.65	6.739	248.793	11.739	164.992			22.739	445.505	27.739	434.814
1.74	413.55	6.74	248.793	11.74	164.664			22.74	445.505	27.74	434.156
1.741	413.65	6.741	249.121	11.741	164.335			22.741	446.163	27.741	434.485
1.742	413.436	6.742	248.793	11.742	164.664			22.742	446.492	27.742	434.814
1.743	413.55	6.743	248.793	11.743	164.335			22.743	446.163	27.743	434.156
1.744	413.764	6.744	248.464	11.744	164.335			22.744	445.834	27.744	434.485
1.745	413.65	6.745	249.121	11.745	164.335			22.745	445.834	27.745	434.156
1.746	413.436	6.746	248.793	11.746	164.335			22.746	446.163	27.746	434.156
1.747	413.551	6.747	249.121	11.747	164.335			22.747	446.163	27.747	434.156
1.748	413.649	6.748	249.121	11.748	164.335			22.748	445.834	27.748	434.156
1.749	413.551	6.749	248.464	11.749	164.007			22.749	446.163	27.749	433.498
1.75	413.649	6.75	248.464	11.75	164.664			22.75	446.492	27.75	433.827
1.751	413.436	6.751	248.793	11.751	164.335			22.751	446.821	27.751	433.498
1.752	413.551	6.752	248.793	11.752	164.664			22.752	446.492	27.752	433.498
1.753	413.764	6.753	248.793	11.753	164.664			22.753	446.821	27.753	434.156
1.754	413.764	6.754	248.793	11.754	164.664			22.754	446.492	27.754	433.498
1.755	413.764	6.755	248.793	11.755	164.335			22.755	446.163	27.755	433.827
1.756	413.764	6.756	249.121	11.756	164.335			22.756	446.821	27.756	433.498
1.757	413.533	6.757	249.121	11.757	164.335			22.757	446.492	27.757	433.498
1.758	413.338	6.758	249.45	11.758	164.335			22.758	446.492	27.758	433.827
1.759	413.88	6.759	249.121	11.759	164.007			22.759	445.834	27.759	433.827
1.76	413.862	6.76	248.793	11.76	164.335			22.76	446.163	27.76	433.498
1.761	413.667	6.761	248.793	11.761	164.664			22.761	446.163	27.761	433.827
1.762	413.977	6.762	249.121	11.762	164.007			22.762	446.821	27.762	434.156
1.763	413.648	6.763	248.793	11.763	164.007			22.763	446.492	27.763	433.498
1.764	413.436	6.764	248.793	11.764	164.007			22.764	446.492	27.764	433.827
1.765	413.436	6.765	249.121	11.765	163.678			22.765	446.163	27.765	433.169
1.766	413.552	6.766	248.793	11.766	164.007			22.766	446.163	27.766	433.827
1.767	413.648	6.767	248.793	11.767	164.007			22.767	446.492	27.767	433.827
1.768	413.552	6.768	248.793	11.768	163.349			22.768	447.15	27.768	433.498
1.769	413.764	6.769	248.793	11.769	163.349			22.769	447.15	27.769	433.498
1.77	413.764	6.77	248.464	11.77	163.678			22.77	446.821	27.77	433.498
1.771	413.648	6.771	248.793	11.771	163.678			22.771	446.821	27.771	433.827
1.772	413.319	6.772	248.793	11.772	163.349			22.772	446.492	27.772	433.498
1.773	413.224	6.773	248.464	11.773	163.349			22.773	446.821	27.773	433.827
1.774	413.202	6.774	248.464	11.774	163.678			22.774	446.492	27.774	433.827
1.775	413.012	6.775	248.464	11.775	163.349			22.775	446.163	27.775	433.498
1.776	413.436	6.776	248.464	11.776	163.349			22.776	446.492	27.776	434.156
1.777	413.319	6.777	248.135	11.777	163.021			22.777	446.163	27.777	433.827
1.778	413.458	6.778	247.807	11.778	163.349			22.778	446.492	27.778	433.827
1.779	413.976	6.779	248.135	11.779	163.678			22.779	446.821	27.779	433.827
1.78	413.647	6.78	248.135	11.78	163.349			22.78	446.821	27.78	433.827
1.781	413.319	6.781	248.135	11.781	163.021			22.781	446.163	27.781	433.827
1.782	413.224	6.782	247.807	11.782	163.349			22.782	447.15	27.782	433.827
1.783	413.319	6.783	247.478	11.783	162.363			22.783	446.492	27.783	433.498
1.784	413.107	6.784	247.807	11.784	163.021			22.784	446.821	27.784	433.498
1.785	413.107	6.785	247.478	11.785	163.021			22.785	446.492	27.785	433.827
1.786	413.342	6.786	247.807	11.786	162.692			22.786	446.821	27.786	433.498
1.787	413.529	6.787	247.807	11.787	162.363			22.787	446.492	27.787	433.498
1.788	413.342	6.788	247.478	11.788	162.035			22.788	446.492	27.788	433.498
1.789	413.647	6.789	247.478	11.789	162.363			22.789	446.163	27.789	433.498
1.79	413.436	6.79	247.807	11.79	162.363			22.79	446.492	27.79	433.827
1.791	413.436	6.791	246.821	11.791	162.035			22.791	446.492	27.791	433.827
1.792	413.436	6.792	247.15	11.792	161.706			22.792	446.492	27.792	433.169
1.793	413.554	6.793	247.478	11.793	162.363			22.793	446.492	27.793	433.498
1.794	413.764	6.794	247.15	11.794	162.363			22.794	446.492	27.794	434.156
1.795	413.764	6.795	247.15	11.795	162.035			22.795	446.492	27.795	433.169
1.796	413.528	6.796	247.15	11.796	161.706			22.796	446.163	27.796	433.169
1.797	413.343	6.797	246.821	11.797	161.706			22.797	446.492	27.797	433.498
1.798	413.646	6.798	247.15	11.798	162.035			22.798	445.834	27.798	433.827
1.799	413.436	6.799	247.478	11.799	161.706			22.799	446.492	27.799	433.169
1.8	413.436	6.8	246.821	11.8	162.035			22.8	445.505	27.8	433.498
1.801	413.436	6.801	247.478	11.801	161.377			22.801	446.163	27.801	433.169
1.802	413.436	6.802	247.15	11.802	161.377			22.802	445.505	27.802	433.827
1.803	413.436	6.803	247.15	11.803	161.377			22.803	445.505	27.803	433.169
1.804	413.436	6.804	246.821	11.804	161.377			22.804	445.505	27.804	434.156
1.805	413.436	6.805	246.821	11.805	162.035			22.805	445.834	27.805	433.169
1.806	413.555	6.806	246.821	11.806	162.035			22.806	445.834	27.806	433.498
1.807	413.527	6.807	246.821	11.807	161.706			22.807	445.176	27.807	433.169
1.808	413.226	6.808	246.821	11.808	161.049			22.808	445.505	27.808	433.827
1.809	413.317	6.809	247.15	11.809	161.377			22.809	445.505	27.809	433.827
1.81	413.226	6.81	246.821	11.81	161.377			22.81	445.505	27.81	433.498
1.811	413.198	6.811	247.478	11.811	161.377			22.811	445.834	27.811	433.498
1.812	413.017	6.812	247.15	11.812	161.706			22.812	445.834	27.812	433.169
1.813	413.555	6.813	246.821	11.813	161.049			22.813	445.176	27.813	434.156
1.814	413.645	6.814	247.15	11.814	161.049			22.814	445.505	27.814	433.827
1.815	413.436	6.815	246.821	11.815	161.049			22.815	445.834	27.815	433.827
1.816	413.436	6.816	247.15	11.816	161.377			22.816	445.505	27.816	433.498
1.817	413.436	6.817	247.15	11.817	161.377			22.817	445.505	27.817	433.498
1.818	413.555	6.818	247.478	11.818	161.049			22.818	445.505	27.818	433.827
1.819	413.645	6.819	247.15	11.819	161.049			22.819	445.505	27.819	433.498
1.82	413.555	6.82	247.478	11.82	161.377			22.82	445.834	27.82	433.498
1.821	413.645	6.821	247.478	11.821	161.049			22.821	445.505	27.821	433.498
1.822	413.556	6.822	246.821	11.822	161.377			22.822	445.834	27.822	433.498
1.823	413.644	6.823	247.478	11.823	161.377			22.823	445.505	27.823	433.827
1.824	413.316	6.824	247.15	11.824	161.377			22.824	445.505	27.824	433.827
1.825	413.227	6.825	246.821	11.825	161.049			22.825	445.505	27.825	433.827
1.826	413.436	6.826	247.15	11.826	161.377			22.826	445.176	27.826	433.827
1.827	413.436	6.827	246.821	11.827	161.049			22.827	445.505	27.827	433.827
1.828	413.316	6.828	246.821	11.828	161.049			22.828	445.505	27.828	434.156
1.829	413.107	6.829	246.821	11.829	161.377			22.829	445.505	27.829	433.827
1.83	413.227	6.83	247.478	11.83	161.049			22.83	445.176	27.83	433.169
1.831	413.315	6.831	247.15	11.831	161.049			22.831	445.505	27.831	433.827
1.832	413.348	6.832	246.492	11.832	161.049			22.832	445.176	27.832	433.827
1.833	413.523	6.833	247.478	11.833	161.377			22.833	445.505	27.833	433.827
1.834	413.107	6.834	247.15	11.834	160.72			22.834	445.834	27.834	434.156
1.835	413.228	6.835	247.15	11.835	160.72			22.835	445.505	27.835	433.827
1.836	413.436	6.836	246.821	11.836	161.049			22.836	445.176	27.836	433.498
1.837	413.436	6.837	247.15	11.837	161.049			22.837	445.176	27.837	433.827
1.838	413.436	6.838	247.478	11.838	161.049			22.838	445.176	27.838	434.156
1.839	413.315	6.839	246.821	11.839	161.049			22.839	445.505	27.839	433.498
1.84	413.107	6.84	246.821	11.84	161.049			22.84	445.505	27.84	433.827
1.841	413.228	6.841	247.15	11.841	161.049			22.841	445.176	27.841	433.498
1.842	413.436	6.842	246.492	11.842	161.049			22.842	445.505	27.842	433.827
1.843	413.315	6.843	246.821	11.843	161.049			22.843	445.176	27.843	433.827
1.844	413.107	6.844	247.478	11.844	161.049			22.844	445.834	27.844	433.498
1.845	413.228	6.845	247.15	11.845	161.049			22.845	445.176	27.845	434.156
1.846	413.436	6.846	247.15	11.846	161.377			22.846	445.505	27.846	433.498
1.847	413.193	6.847	247.15	11.847	161.049			22.847	445.505	27.847	433.827
1.848	413.021	6.848	246.821	11.848	161.049			22.848	445.505	27.848	433.827
1.849	413.314	6.849	246.821	11.849	161.377			22.849	445.505	27.849	434.156
1.85	413.35	6.85	247.15	11.85	160.72			22.85	445.834	27.85	433.498
1.851	413.643	6.851	247.15	11.851	160.72			22.851	445.505	27.851	433.827
1.852	413.314	6.852	247.478	11.852	160.72			22.852	445.505	27.852	433.498
1.853	413.107	6.853	246.821	11.853	160.72			22.853	445.505	27.853	434.156
1.854	412.985	6.854	247.15	11.854	161.377			22.854	445.505	27.854	433.827
1.855	413.144	6.855	246.821	11.855	161.377			22.855	445.505	27.855	434.156
1.856	413.52	6.856	247.15	11.856	161.377			22.856	445.505	27.856	433.498
1.857	413.107	6.857	246.821	11.857	161.049			22.857	445.505	27.857	434.485
1.858	413.229	6.858	247.15	11.858	161.049			22.858	445.176	27.858	434.156
1.859	413.436	6.859	246.821	11.859	160.72			22.859	445.176	27.859	433.827
1.86	413.436	6.86	246.821	11.86	161.049			22.86	445.176	27.86	434.156
1.861	413.436	6.861	246.821	11.861	160.72			22.861	445.505	27.861	434.156
1.862	413.313	6.862	246.492	11.862	161.049			22.862	445.505	27.862	433.827
1.863	413.107	6.863	247.15	11.863	161.049			22.863	445.834	27.863	434.156
1.864	413.107	6.864	246.492	11.864	160.72			22.864	445.505	27.864	434.485
1.865	413.23	6.865	246.492	11.865	161.377			22.865	445.176	27.865	433.827
1.866	413.436	6.866	247.15	11.866	161.377			22.866	445.176	27.866	434.156
1.867	413.068	6.867	247.15	11.867	161.049			22.867	445.176	27.867	433.827
1.868	412.695	6.868	247.478	11.868	161.049			22.868	445.505	27.868	434.814
1.869	413.23	6.869	247.15	11.869	160.72			22.869	445.505	27.869	434.156
1.87	413.436	6.87	247.15	11.87	161.049			22.87	445.505	27.87	434.814
1.871	413.313	6.871	246.821	11.871	161.049			22.871	445.505	27.871	434.156
1.872	413.107	6.872	246.821	11.872	161.049			22.872	445.176	27.872	434.156
1.873	413.23	6.873	247.478	11.873	161.049			22.873	445.505	27.873	434.485
1.874	413.559	6.874	247.15	11.874	160.72			22.874	445.176	27.874	434.485
1.875	413.518	6.875	246.821	11.875	160.72			22.875	445.505	27.875	434.485
1.876	413.107	6.876	246.821	11.876	161.049			22.876	445.834	27.876	434.156
1.877	413.107	6.877	247.15	11.877	161.049			22.877	445.505	27.877	434.485
1.878	413.107	6.878	247.15	11.878	161.049			22.878	445.176	27.878	434.156
1.879	413.107	6.879	247.15	11.879	160.72			22.879	445.505	27.879	434.485
1.88	413.107	6.88	246.821	11.88	160.392			22.88	445.176	27.88	434.485
1.881	413.231	6.881	246.821	11.881	161.049			22.881	445.505	27.881	434.485
1.882	413.312	6.882	246.821	11.882	160.72			22.882	445.505	27.882	434.485
1.883	413.107	6.883	247.478	11.883	161.049			22.883	444.847	27.883	434.485
1.884	413.107	6.884	247.15	11.884	161.049			22.884	445.176	27.884	434.814
1.885	413.355	6.885	246.821	11.885	161.049			22.885	445.505	27.885	434.156
1.886	413.64	6.886	247.15	11.886	160.72			22.886	444.847	27.886	434.814
1.887	413.312	6.887	246.821	11.887	160.72			22.887	445.176	27.887	434.814
1.888	413.231	6.888	246.821	11.888	160.72			22.888	445.505	27.888	434.814
1.889	413.312	6.889	247.15	11.889	161.049			22.889	445.176	27.889	434.485
1.89	413.231	6.89	247.15	11.89	161.049			22.89	445.176	27.89	434.485
1.891	413.312	6.891	246.821	11.891	161.049			22.891	445.176	27.891	434.485
1.892	413.232	6.892	246.821	11.892	161.049			22.892	445.176	27.892	434.485
1.893	413.311	6.893	247.15	11.893	160.72			22.893	445.176	27.893	434.156
1.894	413.107	6.894	247.15	11.894	161.049			22.894	444.847	27.894	434.814
1.895	413.107	6.895	247.15	11.895	161.377			22.895	445.505	27.895	434.814
1.896	412.982	6.896	246.821	11.896	161.049			22.896	445.176	27.896	434.156
1.897	412.903	6.897	246.492	11.897	161.377			22.897	444.847	27.897	434.485
1.898	413.232	6.898	246.821	11.898	160.72			22.898	444.847	27.898	434.156
1.899	413.311	6.899	246.821	11.899	161.049			22.899	445.505	27.899	434.485
1.9	413.232	6.9	246.821	11.9	161.377			22.9	445.176	27.9	434.814
1.901	413.311	6.901	246.821	11.901	160.72			22.901	445.176	27.901	434.156
1.902	413.107	6.902	246.821	11.902	161.049			22.902	444.847	27.902	434.485
1.903	413.232	6.903	247.15	11.903	161.049			22.903	445.176	27.903	434.814
1.904	413.436	6.904	247.15	11.904	160.72			22.904	445.176	27.904	434.485
1.905	413.311	6.905	247.15	11.905	161.049			22.905	444.847	27.905	434.485
1.906	413.232	6.906	246.492	11.906	161.049			22.906	444.847	27.906	434.814
1.907	413.31	6.907	247.478	11.907	161.377			22.907	445.176	27.907	434.156
1.908	413.233	6.908	247.15	11.908	160.72			22.908	445.176	27.908	434.814
1.909	413.436	6.909	247.478	11.909	160.72			22.909	445.176	27.909	434.814
1.91	413.436	6.91	247.15	11.91	161.049			22.91	445.176	27.91	434.814
1.911	413.561	6.911	247.15	11.911	160.72			22.911	445.505	27.911	434.485
1.912	413.513	6.912	246.821	11.912	160.72			22.912	445.176	27.912	434.485
1.913	413.233	6.913	246.821	11.913	160.392			22.913	444.847	27.913	435.143
1.914	413.31	6.914	246.821	11.914	161.049			22.914	445.505	27.914	434.814
1.915	413.107	6.915	247.15	11.915	161.377			22.915	445.505	27.915	434.814
1.916	413.107	6.916	247.15	11.916	161.377			22.916	445.176	27.916	434.156
1.917	412.981	6.917	247.15	11.917	161.049			22.917	445.505	27.917	434.485
1.918	412.904	6.918	247.15	11.918	161.377			22.918	445.505	27.918	434.814
1.919	413.233	6.919	246.821	11.919	161.377			22.919	445.505	27.919	434.814
1.92	413.183	6.92	247.478	11.92	161.377			22.92	445.176	27.92	434.156
1.921	412.904	6.921	247.15	11.921	160.72			22.921	445.176	27.921	435.143
1.922	413.233	6.922	246.821	11.922	161.049			22.922	445.505	27.922	434.814
1.923	413.309	6.923	246.821	11.923	161.049			22.923	445.176	27.923	434.814
1.924	413.107	6.924	246.821	11.924	160.72			22.924	445.505	27.924	434.485
1.925	413.234	6.925	246.821	11.925	161.049			22.925	445.176	27.925	434.485
1.926	413.182	6.926	247.15	11.926	161.049			22.926	445.176	27.926	434.156
1.927	413.032	6.927	246.821	11.927	161.049			22.927	445.176	27.927	434.156
1.928	413.182	6.928	246.821	11.928	161.049			22.928	445.505	27.928	434.485
1.929	413.032	6.929	246.821	11.929	161.377			22.929	445.505	27.929	434.156
1.93	413.436	6.93	247.15	11.93	160.72			22.93	444.847	27.93	434.485
1.931	413.309	6.931	247.15	11.931	161.049			22.931	445.176	27.931	434.485
1.932	413.234	6.932	247.15	11.932	160.72			22.932	445.176	27.932	434.156
1.933	413.436	6.933	247.15	11.933	161.049			22.933	445.505	27.933	434.156
1.934	413.436	6.934	246.821	11.934	160.72			22.934	445.176	27.934	434.156
1.935	413.436	6.935	246.821	11.935	160.72			22.935	444.847	27.935	434.485
1.936	413.309	6.936	247.15	11.936	161.049			22.936	445.176	27.936	434.485
1.937	413.234	6.937	246.821	11.937	160.72			22.937	444.847	27.937	434.156
1.938	413.436	6.938	247.15	11.938	160.72			22.938	445.176	27.938	434.485
1.939	413.436	6.939	246.821	11.939	161.049			22.939	445.176	27.939	434.814
1.94	413.436	6.94	247.15	11.94	161.049			22.94	445.505	27.94	434.485
1.941	413.436	6.941	247.15	11.941	160.72			22.941	445.176	27.941	434.485
1.942	413.436	6.942	246.821	11.942	161.049			22.942	445.505	27.942	434.814
1.943	413.436	6.943	247.15	11.943	160.72			22.943	445.505	27.943	434.156
1.944	413.436	6.944	247.15	11.944	161.049			22.944	445.505	27.944	434.485
1.945	413.436	6.945	247.15	11.945	160.72			22.945	445.176	27.945	434.156
1.946	413.308	6.946	246.821	11.946	160.392			22.946	445.176	27.946	434.156
1.947	413.235	6.947	246.821	11.947	160.72			22.947	445.505	27.947	434.485
1.948	413.436	6.948	246.821	11.948	161.049			22.948	445.176	27.948	434.485
1.949	413.564	6.949	246.492	11.949	161.049			22.949	445.176	27.949	434.485
1.95	413.508	6.95	247.15	11.95	161.049			22.95	445.505	27.95	434.485
1.951	413.235	6.951	247.15	11.951	161.377			22.951	444.847	27.951	434.485
1.952	413.436	6.952	247.15	11.952	161.049			22.952	445.176	27.952	434.485
1.953	413.307	6.953	246.821	11.953	161.049			22.953	445.505	27.953	434.156
1.954	413.236	6.954	247.15	11.954	161.049			22.954	445.176	27.954	434.156
1.955	413.436	6.955	246.821	11.955	161.377			22.955	445.505	27.955	433.827
1.956	413.436	6.956	246.821	11.956	161.049			22.956	445.176	27.956	434.156
1.957	413.307	6.957	247.15	11.957	160.72			22.957	444.847	27.957	434.156
1.958	413.236	6.958	246.492	11.958	160.72			22.958	445.176	27.958	434.485
1.959	413.565	6.959	246.821	11.959	160.392			22.959	445.505	27.959	434.485
1.96	413.635	6.96	246.821	11.96	161.049			22.96	445.176	27.96	433.827
1.961	413.436	6.961	247.15	11.961	160.72			22.961	445.505	27.961	433.827
1.962	413.178	6.962	246.821	11.962	160.72			22.962	445.176	27.962	434.156
1.963	413.036	6.963	247.478	11.963	161.049			22.963	445.505	27.963	433.827
1.964	413.436	6.964	247.15	11.964	160.72			22.964	445.176	27.964	434.485
1.965	413.307	6.965	247.15	11.965	160.72			22.965	445.505	27.965	434.485
1.966	413.236	6.966	246.821	11.966	161.049			22.966	445.505	27.966	434.485
1.967	413.565	6.967	247.15	11.967	161.049			22.967	445.505	27.967	434.156
1.968	413.505	6.968	247.15	11.968	160.72			22.968	445.176	27.968	433.827
1.969	413.237	6.969	246.821	11.969	161.049			22.969	445.834	27.969	434.485
1.97	413.436	6.97	247.15	11.97	161.049			22.97	445.505	27.97	434.485
1.971	413.565	6.971	247.15	11.971	160.72			22.971	445.505	27.971	434.156
1.972	413.505	6.972	247.15	11.972	160.72			22.972	445.176	27.972	434.485
1.973	413.237	6.973	247.478	11.973	160.72			22.973	445.176	27.973	434.485
1.974	413.436	6.974	246.821	11.974	161.049			22.974	445.834	27.974	434.156
1.975	413.436	6.975	247.15	11.975	161.377			22.975	445.505	27.975	434.156
1.976	413.436	6.976	246.821	11.976	160.72			22.976	445.176	27.976	434.485
1.977	413.436	6.977	247.15	11.977	160.72			22.977	445.176	27.977	434.156
1.978	413.176	6.978	247.15	11.978	160.72			22.978	445.176	27.978	433.498
1.979	412.778	6.979	247.15	11.979	161.049			22.979	445.505	27.979	434.485
1.98	412.908	6.98	247.478	11.98	161.049			22.98	445.176	27.98	434.156
1.981	413.237	6.981	247.15	11.981	160.72			22.981	445.505	27.981	433.827
1.982	413.306	6.982	246.821	11.982	160.392			22.982	444.847	27.982	433.827
1.983	413.107	6.983	247.15	11.983	160.72			22.983	445.176	27.983	433.827
1.984	413.107	6.984	247.15	11.984	161.049			22.984	445.176	27.984	433.827
1.985	413.238	6.985	246.492	11.985	160.72			22.985	445.505	27.985	433.827
1.986	413.305	6.986	246.821	11.986	160.72			22.986	445.834	27.986	434.156
1.987	413.107	6.987	247.478	11.987	160.392			22.987	445.505	27.987	433.827
1.988	413.238	6.988	246.492	11.988	160.72			22.988	444.847	27.988	434.156
1.989	413.567	6.989	246.821	11.989	161.049			22.989	445.176	27.989	434.156
1.99	413.633	6.99	246.821	11.99	161.049			22.99	445.176	27.99	434.156
1.991	413.436	6.991	246.821	11.991	160.72			22.991	445.176	27.991	434.156
1.992	413.436	6.992	247.15	11.992	161.049			22.992	445.176	27.992	433.827
1.993	413.567	6.993	247.15	11.993	160.72			22.993	445.505	27.993	433.827
1.994	413.371	6.994	246.821	11.994	161.049			22.994	444.847	27.994	433.827
1.995	412.909	6.995	247.15	11.995	160.72			22.995	445.176	27.995	434.156
1.996	413.107	6.996	247.15	11.996	161.377			22.996	445.505	27.996	433.498
1.997	413.238	6.997	246.821	11.997	161.049			22.997	445.505	27.997	434.156
1.998	413.305	6.998	246.492	11.998	160.72			22.998	444.847	27.998	434.156
[truncated: 3,001 more rows]

## Sheet: S15c
time (s)	Current (μA)	time (s)	Current (μA)	time (s)	Current (μA)	time (s)	Current (μA)	time (s)	Current (μA)	time (s)	Current (μA)
0	-0.00202	4	-0.000308986	8	-0.00557	13	-0.00877	17	0.00308	21	-0.01041
0.001	0.00164	4.001	0.00298	8.001	-0.00584	13.001	-0.00976	17.001	-0.000873	21.001	-0.01502
0.002	0.00917	4.002	0.00429	8.002	-0.00319	13.002	-0.01436	17.002	0.00242	21.002	-0.01765
0.003	0.00955	4.003	0.00167	8.003	0.00037434	13.003	-0.01601	17.003	0.00176	21.003	-0.01272
0.004	0.00661	4.004	0.000351314	8.004	0.00158	13.004	-0.01995	17.004	0.0034	21.004	-0.02522
0.005	0.00333	4.005	0.00232	8.005	0.000460376	13.005	-0.01765	17.005	0.00571	21.005	-0.0295
0.006	-0.00257	4.006	0.00265	8.006	-0.00116	13.006	-0.01074	17.006	0.00406	21.006	-0.01897
0.007	-0.0003241	4.007	-0.00195	8.007	-0.0019	13.007	-0.01206	17.007	0.00406	21.007	-0.0193
0.008	0.00557	4.008	-0.00852	8.008	-0.00135	13.008	-0.01173	17.008	0.00604	21.008	-0.01107
0.009	0.00528	4.009	-0.00984	8.009	0.00142	13.009	-0.00647	17.009	0.00966	21.009	-0.02028
0.01	0.01115	4.01	-0.00885	8.01	0.00197	13.01	-0.0091	17.01	0.01097	21.01	-0.01568
0.011	0.01021	4.011	-0.0082	8.011	0.000186551	13.011	-0.00252	17.011	0.01229	21.011	-0.01173
0.012	0.00956	4.012	-0.00688	8.012	0.000322355	13.012	0.00571	17.012	0.01459	21.012	-0.00976
0.013	0.01249	4.013	-0.00393	8.013	0.000650448	13.013	0.00702	17.013	0.01262	21.013	-0.01008
0.014	0.01022	4.014	-0.00195	8.014	0.000678	13.014	0.00637	17.014	0.01295	21.014	-0.01337
0.015	0.01053	4.015	-0.00162	8.015	0.00128	13.015	0.00505	17.015	0.01656	21.015	-0.00976
0.016	0.01184	4.016	-0.000965657	8.016	0.00103	13.016	0.00801	17.016	0.01624	21.016	-0.00449
0.017	0.01055	4.017	-0.00359	8.017	0.00251	13.017	0.00472	17.017	0.01262	21.017	-0.0012
0.018	0.01119	4.018	-0.00524	8.018	0.00355	13.018	0.00373	17.018	0.01624	21.018	-0.00416
0.019	0.00924	4.019	-0.00721	8.019	0.00394	13.019	0.00604	17.019	0.01656	21.019	-0.000544
0.02	0.0089	4.02	-0.00458	8.02	0.00396	13.02	0.009	17.02	0.00933	21.02	0.0011
0.021	0.00889	4.021	0.00724	8.021	0.00427	13.021	0.0011	17.021	0.00801	21.021	0.00571
0.022	0.01248	4.022	-0.00194	8.022	0.00429	13.022	0.00209	17.022	0.01163	21.022	0.00998
0.023	0.01055	4.023	0.00462	8.023	0.00369	13.023	-0.00219	17.023	0.01492	21.023	0.00439
0.024	-0.00186	4.024	0.00659	8.024	0.00243	13.024	-0.00383	17.024	0.01492	21.024	0.00966
0.025	0.0049	4.025	0.00561	8.025	0.00533	13.025	-0.00416	17.025	0.01459	21.025	0.0113
0.026	0.01148	4.026	0.00265	8.026	0.00771	13.026	-0.00449	17.026	0.01821	21.026	0.01262
0.027	0.01152	4.027	0.0003523	8.027	0.0067	13.027	-0.00679	17.027	0.02084	21.027	0.01426
0.028	0.00924	4.028	0.00166	8.028	0.00388	13.028	-0.00745	17.028	0.01887	21.028	0.01064
0.029	0.00726	4.029	0.00331	8.029	0.00303	13.029	-0.00712	17.029	0.01591	21.029	0.01163
0.03	0.00497	4.03	0.00134	8.03	0.00147	13.03	-0.00515	17.03	0.01492	21.03	0.02314
0.031	0.00299	4.031	0.00232	8.031	-0.00167	13.031	0.00308	17.031	0.01327	21.031	0.01722
0.032	0.002	4.032	0.00101	8.032	-0.00315	13.032	0.00242	17.032	0.00998	21.032	0.0113
0.033	0.00297	4.033	-0.0026	8.033	-0.00236	13.033	0.00209	17.033	0.00702	21.033	0.00768
0.034	0.00428	4.034	-0.00523	8.034	-0.00138	13.034	0.0034	17.034	0.00505	21.034	0.00998
0.035	0.00723	4.035	-0.00163	8.035	-0.000691272	13.035	0.0011	17.035	0.00735	21.035	0.01163
0.036	0.00725	4.036	-0.00359	8.036	0.00147	13.036	0.00373	17.036	0.009	21.036	0.01426
0.037	0.00758	4.037	-0.000638958	8.037	0.00257	13.037	0.0034	17.037	0.00768	21.037	0.00702
0.038	0.00791	4.038	0.00166	8.038	0.00235	13.038	-0.000215	17.038	0.00834	21.038	0.00801
0.039	0.0053	4.039	-0.00129	8.039	0.00322	13.039	-0.00383	17.039	0.009	21.039	0.00867
0.04	-0.013	4.04	0.00133	8.04	0.00451	13.04	0.00209	17.04	0.01064	21.04	0.00801
0.041	-0.00823	4.041	0.00626	8.041	0.00462	13.041	0.00308	17.041	0.0136	21.041	0.01459
0.042	-0.00722	4.042	0.00594	8.042	0.00613	13.042	0.00604	17.042	0.01689	21.042	0.00965
0.043	-0.0046	4.043	0.00364	8.043	0.00657	13.043	0.000772	17.043	0.01591	21.043	0.00143
0.044	-0.000990305	4.044	0.00396	8.044	0.0087	13.044	-0.000544	17.044	0.01755	21.044	0.00538
0.045	0.00687	4.045	0.00265	8.045	0.0107	13.045	-0.000873	17.045	0.02216	21.045	0.0136
0.046	0.00953	4.046	0.00331	8.046	0.01237	13.046	-0.00351	17.046	0.0215	21.046	0.01426
0.047	0.00727	4.047	0.00725	8.047	0.0113	13.047	-0.00581	17.047	0.01591	21.047	0.01196
0.048	0.00399	4.048	0.01185	8.048	0.00879	13.048	-0.00285	17.048	0.01295	21.048	0.00998
0.049	0.00233	4.049	0.01152	8.049	0.00646	13.049	0.00373	17.049	0.01426	21.049	0.0113
0.05	0.00134	4.05	0.01481	8.05	0.00446	13.05	0.00637	17.05	0.01558	21.05	0.01064
0.051	-0.000296499	4.051	0.01382	8.051	0.00219	13.051	0.00966	17.051	0.01295	21.051	0.00176
0.052	0.000345394	4.052	0.01021	8.052	-0.00102	13.052	0.00998	17.052	0.00867	21.052	0.00143
0.053	0.00361	4.053	0.00791	8.053	-0.0019	13.053	0.00933	17.053	0.00867	21.053	0.000772
0.054	0.00103	4.054	0.00627	8.054	-0.00135	13.054	0.01097	17.054	0.01327	21.054	0.00373
0.055	-0.01139	4.055	0.00397	8.055	-0.00129	13.055	0.00867	17.055	0.01426	21.055	0.00275
0.056	-0.00593	4.056	0.00232	8.056	-0.000691272	13.056	0.01196	17.056	0.01393	21.056	0.00176
0.057	-0.00231	4.057	0.00265	8.057	-0.00124	13.057	0.01262	17.057	0.01525	21.057	0.00801
0.058	-0.00195	4.058	0.00331	8.058	-0.0019	13.058	0.01295	17.058	0.01887	21.058	0.01097
0.059	-0.00195	4.059	0.00528	8.059	-0.00105	13.059	0.00604	17.059	0.02018	21.059	0.01196
0.06	0.000986294	4.06	0.00692	8.06	-0.000363188	13.06	0.00176	17.06	0.01887	21.06	0.01624
0.061	0.00297	4.061	0.00856	8.061	-0.00211	13.061	0.0034	17.061	0.01755	21.061	0.01196
0.062	0.00428	4.062	0.01316	8.062	-0.00378	13.062	0.00275	17.062	0.01854	21.062	0.01591
0.063	-0.00648	4.063	0.01448	8.063	-0.00543	13.063	0.00308	17.063	0.0192	21.063	0.01854
0.064	-0.00264	4.064	0.01382	8.064	-0.00557	13.064	0.000114	17.064	0.01656	21.064	0.01459
0.065	0.00163	4.065	0.01546	8.065	-0.00466	13.065	-0.00285	17.065	0.01295	21.065	0.01953
0.066	0.0046	4.066	0.01612	8.066	-0.00398	13.066	-0.00482	17.066	0.01262	21.066	0.02413
0.067	0.00495	4.067	0.01317	8.067	-0.00302	13.067	-0.00943	17.067	0.01558	21.067	0.02216
0.068	0.0056	4.068	0.01087	8.068	-0.000829284	13.068	-0.00877	17.068	0.01755	21.068	0.01788
0.069	0.00561	4.069	0.00988	8.069	0.00147	13.069	-0.00614	17.069	0.01656	21.069	0.0136
0.07	0.00561	4.07	0.00692	8.07	0.00377	13.07	0.000114	17.07	0.01393	21.07	0.01722
0.071	0.003	4.071	0.00397	8.071	0.00487	13.071	0.00538	17.071	0.01229	21.071	0.02347
0.072	4.16012e-05	4.072	0.00528	8.072	0.00405	13.072	-0.00449	17.072	0.01229	21.072	0.02183
0.073	0.00296	4.073	0.00364	8.073	0.00366	13.073	0.00735	17.073	0.01393	21.073	0.01656
0.074	0.00461	4.074	0.00199	8.074	0.00333	13.074	-0.000873	17.074	0.01591	21.074	0.01722
0.075	0.00364	4.075	0.00396	8.075	0.00331	13.075	0.00242	17.075	0.01525	21.075	0.01788
0.076	0.002	4.076	0.00298	8.076	0.00451	13.076	0.00209	17.076	0.01097	21.076	0.02216
0.077	0.00362	4.077	0.00265	8.077	0.00613	13.077	0.00571	17.077	0.00637	21.077	0.02051
0.078	0.00494	4.078	0.00331	8.078	0.00777	13.078	0.00702	17.078	0.00439	21.078	0.01821
0.079	0.00299	4.079	0.00331	8.079	0.00791	13.079	0.01558	17.079	0.00637	21.079	0.01393
0.08	-0.000284991	4.08	0.00298	8.08	0.00851	13.08	0.00966	17.08	0.00834	21.08	0.01196
0.081	-0.000960401	4.081	0.00232	8.081	0.01097	13.081	-0.0012	17.081	0.009	21.081	0.00998
0.082	-0.000965	4.082	0.00331	8.082	0.0136	13.082	-0.00351	17.082	0.00768	21.082	0.00998
0.083	-0.00358	4.083	0.00134	8.083	0.01412	13.083	-0.00285	17.083	0.00571	21.083	0.00834
0.084	-0.00555	4.084	0.000350985	8.084	0.01415	13.084	-0.00811	17.084	0.00308	21.084	0.00768
0.085	-0.00459	4.085	0.00101	8.085	0.01415	13.085	-0.000873	17.085	0.00373	21.085	0.00966
0.086	-0.0023	4.086	0.00232	8.086	0.01355	13.086	-0.00252	17.086	0.00472	21.086	0.01262
0.087	-0.0013	4.087	0.00331	8.087	0.01229	13.087	0.00406	17.087	0.00538	21.087	0.01327
0.088	0.000338492	4.088	0.00298	8.088	0.01188	13.088	0.00373	17.088	0.00505	21.088	0.01295
0.089	0.00133	4.089	0.00265	8.089	0.01005	13.089	0.00308	17.089	0.00439	21.089	0.01196
0.09	0.00134	4.09	-0.000961385	8.09	0.00777	13.09	0.00571	17.09	0.00406	21.09	0.00768
0.091	0.00134	4.091	-0.00392	8.091	0.00577	13.091	0.00965	17.091	0.00505	21.091	0.01262
0.092	0.00166	4.092	-0.00589	8.092	0.0047	13.092	0.00538	17.092	0.00702	21.092	0.02018
0.093	0.000684902	4.093	-0.00392	8.093	0.00522	13.093	0.00966	17.093	0.00966	21.093	0.01953
0.094	2.54942e-05	4.094	-0.00359	8.094	0.00618	13.094	0.00571	17.094	0.01229	21.094	0.01887
0.095	-0.000305698	4.095	-0.00359	8.095	0.00596	13.095	0.000772	17.095	0.0136	21.095	0.01624
0.096	-0.00129	4.096	-0.00162	8.096	0.00654	13.096	0.01295	17.096	0.01426	21.096	0.0136
0.097	-0.01076	4.097	-0.000965657	8.097	0.0072	13.097	0.009	17.097	0.01327	21.097	0.01393
0.098	-0.01082	4.098	-0.000965	8.098	0.00845	13.098	0.0034	17.098	0.01064	21.098	0.01426
0.099	-0.00756	4.099	0.00133	8.099	0.00857	13.099	0.00143	17.099	0.01097	21.099	0.00538
0.1	-0.00493	4.1	0.00462	8.1	0.00736	13.1	-0.00449	17.1	0.01031	21.1	0.00406
0.101	-0.00295	4.101	0.00659	8.101	0.00695	13.101	-0.00745	17.101	0.01097	21.101	0.00308
0.102	-0.00261	4.102	0.00856	8.102	0.00722	13.102	0.00176	17.102	0.00966	21.102	0.0011
0.103	-0.00228	4.103	0.01021	8.103	0.00725	13.103	-0.00449	17.103	0.00867	21.103	-0.00219
0.104	-0.00293	4.104	0.01087	8.104	0.00725	13.104	-0.00548	17.104	0.00669	21.104	-0.00778
0.105	-0.00131	4.105	0.00955	8.105	0.00605	13.105	-0.00712	17.105	0.00571	21.105	-0.00976
0.106	1.16902e-05	4.106	0.0066	8.106	0.00473	13.106	-0.00449	17.106	0.00439	21.106	-0.01074
0.107	0.000347696	4.107	0.0043	8.107	0.00282	13.107	-0.00647	17.107	0.00275	21.107	-0.01436
0.108	0.001	4.108	0.00331	8.108	0.00235	13.108	-0.00285	17.108	0.00176	21.108	-0.01469
0.109	0.00199	4.109	0.00331	8.109	0.00142	13.109	-0.0012	17.109	-0.000544	21.109	-0.01107
0.11	0.000361501	4.11	0.00134	8.11	0.000733188	13.11	0.03038	17.11	-0.00153	21.11	-0.00976
0.111	-0.00226	4.111	-0.000306357	8.111	-0.000525624	13.111	0.03005	17.111	-0.00285	21.111	-0.01107
0.112	-0.00456	4.112	-0.000964343	8.112	-0.00214	13.112	0.01656	17.112	-0.00515	21.112	-0.00943
0.113	-0.00686	4.113	-0.000308657	8.113	-0.00318	13.113	0.01064	17.113	-0.00712	21.113	-0.00811
0.114	-0.00721	4.114	-0.000964343	8.114	-0.00327	13.114	0.00604	17.114	-0.0091	21.114	-0.00548
0.115	-0.00884	4.115	0.000348685	8.115	-0.00206	13.115	0.01229	17.115	-0.01008	21.115	-0.00482
0.116	-0.01048	4.116	0.00298	8.116	-0.000144745	13.116	0.01953	17.116	-0.01206	21.116	-0.00482
0.117	-0.0118	4.117	0.00232	8.117	0.00122	13.117	0.01788	17.117	-0.01272	21.117	-0.00482
0.118	-0.01116	4.118	-0.000305371	8.118	0.00164	13.118	0.00834	17.118	-0.01403	21.118	-0.00548
0.119	-0.00985	4.119	-0.000635672	8.119	0.00197	13.119	0.01558	17.119	-0.01568	21.119	-0.0012
0.12	-0.00788	4.12	0.00199	8.12	0.00169	13.12	0.00702	17.12	-0.01666	21.12	0.000443
0.121	-0.00721	4.121	0.00429	8.121	0.00227	13.121	0.00604	17.121	-0.01699	21.121	-0.00153
0.122	-0.0059	4.122	0.00561	8.122	0.00322	13.122	0.00702	17.122	-0.01732	21.122	-0.00285
0.123	-0.00589	4.123	0.00364	8.123	0.00361	13.123	0.00538	17.123	-0.01831	21.123	-0.00515
0.124	-0.00492	4.124	0.00199	8.124	0.00333	13.124	0.00242	17.124	-0.02028	21.124	-0.00647
0.125	-0.00328	4.125	0.00134	8.125	0.0024	13.125	0.000443	17.125	-0.01963	21.125	-0.00844
0.126	-0.00163	4.126	0.00199	8.126	0.00232	13.126	0.00472	17.126	-0.0216	21.126	-0.01074
0.127	-0.000317198	4.127	0.000679315	8.127	0.00142	13.127	0.0011	17.127	-0.02028	21.127	-0.01305
0.128	0.000345394	4.128	0.00199	8.128	0.00134	13.128	0.00538	17.128	-0.02028	21.128	-0.01666
0.129	0.001	4.129	0.00298	8.129	0.000733188	13.129	0.00604	17.129	-0.01963	21.129	-0.01798
0.13	0.00101	4.13	0.00396	8.13	0.000377552	13.13	0.00538	17.13	-0.01963	21.13	-0.02094
0.131	0.00101	4.131	0.00265	8.131	0.00035	13.131	0.00669	17.131	-0.01963	21.131	-0.02588
0.132	0.000354599	4.132	0.00199	8.132	-0.000553176	13.132	0.00604	17.132	-0.01831	21.132	-0.03311
0.133	-0.00128	4.133	2.28666e-05	8.133	-0.000335552	13.133	0.01722	17.133	-0.01798	21.133	-0.03443
0.134	-0.00293	4.134	-0.000964014	8.134	0.000294728	13.134	0.01558	17.134	-0.01765	21.134	-0.03509
0.135	-0.00457	4.135	-0.00129	8.135	0.00185	13.135	0.02051	17.135	-0.01666	21.135	-0.03608
0.136	-0.00621	4.136	-0.000965329	8.136	0.0029	13.136	0.0192	17.136	-0.01601	21.136	-0.03608
0.137	-0.00688	4.137	0.000676357	8.137	0.00358	13.137	0.01755	17.137	-0.01535	21.137	-0.03542
0.138	-0.00753	4.138	0.00363	8.138	0.00424	13.138	0.01327	17.138	-0.01469	21.138	-0.03542
0.139	-0.00786	4.139	0.00462	8.139	0.0052	13.139	0.01327	17.139	-0.01403	21.139	-0.03575
0.14	-0.00819	4.14	0.00429	8.14	0.00558	13.14	0.00669	17.14	-0.0137	21.14	-0.03443
0.141	-0.00787	4.141	0.00232	8.141	0.00651	13.141	-0.00219	17.141	-0.01305	21.141	-0.03311
0.142	-0.00721	4.142	0.00101	8.142	0.0078	13.142	0.00406	17.142	-0.01206	21.142	-0.02917
0.143	-0.00623	4.143	0.00199	8.143	0.00941	13.143	-0.00285	17.143	-0.01239	21.143	-0.02752
0.144	-0.00361	4.144	0.00298	8.144	0.01076	13.144	0.04288	17.144	-0.01074	21.144	-0.02292
0.145	-0.00196	4.145	0.00396	8.145	0.01117	13.145	0.01426	17.145	-0.00943	21.145	-0.01765
0.146	-0.00228	4.146	0.00495	8.146	0.01119	13.146	-0.00285	17.146	-0.00877	21.146	-0.01469
0.147	-0.00228	4.147	0.00364	8.147	0.01059	13.147	-0.00449	17.147	-0.00811	21.147	-0.02193
0.148	-0.00195	4.148	0.00331	8.148	0.01054	13.148	-0.00844	17.148	-0.00679	21.148	-0.01173
0.149	-0.00195	4.149	0.00331	8.149	0.00963	13.149	-0.00351	17.149	-0.00581	21.149	-0.00318
0.15	-0.0026	4.15	0.00101	8.15	0.00895	13.15	-0.00318	17.15	-0.00515	21.15	0.00176
0.151	-0.00391	4.151	-0.000963028	8.151	0.00739	13.151	0.00242	17.151	-0.00449	21.151	0.00275
0.152	-0.00458	4.152	-0.00162	8.152	0.00755	13.152	0.00538	17.152	-0.00318	21.152	0.00505
0.153	-0.00523	4.153	-0.00162	8.153	0.00788	13.153	0.00669	17.153	-0.00351	21.153	0.00604
0.154	-0.00622	4.154	-0.000636986	8.154	0.00761	13.154	0.00669	17.154	-0.00252	21.154	0.00637
0.155	-0.00753	4.155	-0.000308328	8.155	0.00788	13.155	0.01426	17.155	-0.00252	21.155	0.00538
0.156	-0.00884	4.156	-0.00162	8.156	0.00911	13.156	0.01097	17.156	-0.00219	21.156	0.00571
0.157	-0.00918	4.157	-0.00326	8.157	0.00952	13.157	0.00966	17.157	-0.00219	21.157	0.00571
0.158	-0.01016	4.158	-0.00195	8.158	0.01045	13.158	0.00439	17.158	-0.00219	21.158	0.00373
0.159	-0.01017	4.159	-0.000309643	8.159	0.01084	13.159	0.00209	17.159	-0.00153	21.159	0.00176
0.16	-0.01017	4.16	0.00133	8.16	0.01117	13.16	0.000114	17.16	-0.00153	21.16	0.00143
0.161	-0.00951	4.161	0.00232	8.161	0.0115	13.161	-0.00252	17.161	-0.00153	21.161	0.000443
0.162	-0.00755	4.162	0.00331	8.162	0.01152	13.162	-0.00153	17.162	-0.0012	21.162	-0.00219
0.163	-0.00525	4.163	0.00429	8.163	0.01122	13.163	-0.00548	17.163	-0.0012	21.163	-0.00383
0.164	-0.00295	4.164	0.00429	8.164	0.01059	13.164	-0.00745	17.164	-0.0012	21.164	-0.00351
0.165	1.89238e-07	4.165	0.00396	8.165	0.00994	13.165	-0.00745	17.165	-0.000215	21.165	-0.00449
0.166	0.00165	4.166	0.00298	8.166	0.00988	13.166	-0.00943	17.166	-0.000215	21.166	-0.00614
0.167	0.0033	4.167	0.00232	8.167	0.00928	13.167	-0.00449	17.167	-0.000215	21.167	-0.00679
0.168	0.00331	4.168	0.00134	8.168	0.00862	13.168	-0.00548	17.168	0.000114	21.168	-0.00548
0.169	0.00331	4.169	0.00166	8.169	0.00736	13.169	-0.00252	17.169	0.000443	21.169	-0.00482
0.17	0.00265	4.17	0.00134	8.17	0.00635	13.17	-0.0012	17.17	0.000772	21.17	-0.00515
0.171	0.002	4.171	0.00101	8.171	0.00596	13.171	0.0011	17.171	0.000772	21.171	-0.00449
0.172	0.00167	4.172	0.00101	8.172	0.00564	13.172	0.00571	17.172	0.000443	21.172	-0.00318
0.173	0.00101	4.173	0.000678329	8.173	0.00531	13.173	0.00406	17.173	0.000772	21.173	-0.00548
0.174	-0.000298795	4.174	-0.000963357	8.174	0.00498	13.174	0.00669	17.174	0.000443	21.174	-0.00647
0.175	-0.000960401	4.175	-0.00195	8.175	0.00555	13.175	0.00538	17.175	0.000114	21.175	-0.00515
0.176	-0.00292	4.176	-0.00195	8.176	0.00561	13.176	0.00702	17.176	0.000772	21.176	-0.00351
0.177	-0.0049	4.177	-0.000965986	8.177	0.00561	13.177	0.00439	17.177	0.000443	21.177	-0.00318
0.178	-0.00523	4.178	0.000348685	8.178	0.00681	13.178	0.00143	17.178	-0.000544	21.178	-0.00614
0.179	-0.00589	4.179	0.00265	8.179	0.00722	13.179	-0.000215	17.179	-0.000215	21.179	-0.00515
0.18	-0.00492	4.18	0.00495	8.18	0.00755	13.18	-0.00449	17.18	-0.000215	21.18	-0.00482
0.181	-0.00491	4.181	0.00462	8.181	0.00818	13.181	-0.00811	17.181	-0.000873	21.181	-0.00482
0.182	-0.00393	4.182	0.00462	8.182	0.00794	13.182	-0.01107	17.182	-0.000873	21.182	-0.00383
0.183	-0.00294	4.183	0.00528	8.183	0.00821	13.183	-0.01305	17.183	-0.0012	21.183	-0.00482
0.184	-0.00163	4.184	0.00528	8.184	0.00794	13.184	-0.01568	17.184	-0.000215	21.184	-0.00548
0.185	0.0006619	4.185	0.00594	8.185	0.00821	13.185	-0.01864	17.185	-0.000215	21.185	-0.00679
0.186	0.00166	4.186	0.00528	8.186	0.00794	13.186	-0.01798	17.186	-0.000215	21.186	-0.00548
0.187	0.00232	4.187	0.00364	8.187	0.00731	13.187	-0.01732	17.187	0.000114	21.187	-0.00679
0.188	0.0033	4.188	0.00134	8.188	0.00725	13.188	-0.01732	17.188	-0.000215	21.188	-0.01206
0.189	0.00363	4.189	2.22086e-05	8.189	0.00575	13.189	-0.0012	17.189	0.000443	21.189	-0.00581
0.19	0.002	4.19	-0.00129	8.19	0.00561	13.19	-0.00449	17.19	0.000443	21.19	-0.00153
0.191	0.00134	4.191	-0.00228	8.191	0.00501	13.191	-0.00515	17.191	0.00143	21.191	-0.000215
0.192	0.000356895	4.192	-0.00359	8.192	0.00465	13.192	-0.00712	17.192	0.00209	21.192	0.000114
0.193	-0.00128	4.193	-0.00425	8.193	0.00432	13.193	-0.00646	17.193	0.00242	21.193	0.0011
0.194	-0.0026	4.194	-0.00556	8.194	0.00459	13.194	-0.00318	17.194	0.00308	21.194	0.00143
0.195	-0.00326	4.195	-0.00589	8.195	0.00402	13.195	-0.00416	17.195	0.00373	21.195	0.00209
0.196	-0.00555	4.196	-0.00688	8.196	0.00487	13.196	-0.00515	17.196	0.00505	21.196	0.00242
0.197	-0.00655	4.197	-0.00655	8.197	0.00525	13.197	-0.00647	17.197	0.00637	21.197	0.00143
0.198	-0.00688	4.198	-0.00557	8.198	0.00618	13.198	-0.00877	17.198	0.00801	21.198	0.00143
0.199	-0.00721	4.199	-0.00392	8.199	0.00627	13.199	-0.00976	17.199	0.01031	21.199	0.00176
0.2	-0.00656	4.2	-0.00261	8.2	0.00717	13.2	-0.0137	17.2	0.01262	21.2	0.000772
0.201	-0.00557	4.201	-0.00195	8.201	0.00755	13.201	-0.01666	17.201	0.01492	21.201	0.000443
0.202	-0.00426	4.202	-0.00162	8.202	0.00758	13.202	-0.01798	17.202	0.01854	21.202	0.000772
0.203	-0.00327	4.203	-0.000965657	8.203	0.00758	13.203	-0.01963	17.203	0.02183	21.203	-0.000215
0.204	-0.00131	4.204	-0.000965	8.204	0.00728	13.204	-0.02028	17.204	0.02446	21.204	-0.000873
0.205	1.16902e-05	4.205	-0.00129	8.205	0.00665	13.205	-0.01206	17.205	0.02775	21.205	-0.000873
0.206	0.001	4.206	-0.00162	8.206	0.00569	13.206	-0.0114	17.206	0.03005	21.206	-0.000215
0.207	0.00199	4.207	-0.00359	8.207	0.00501	13.207	-0.01337	17.207	0.03269	21.207	-0.000873
0.208	0.00297	4.208	-0.00524	8.208	0.00405	13.208	-0.01337	17.208	0.03532	21.208	0.000772
0.209	0.00363	4.209	-0.00721	8.209	0.00306	13.209	-0.01074	17.209	0.03663	21.209	0.00209
0.21	0.00331	4.21	-0.00951	8.21	0.00177	13.21	-0.0091	17.21	0.03598	21.21	0.00275
0.211	0.00233	4.211	-0.01148	8.211	0.000760824	13.211	-0.00482	17.211	0.034	21.211	0.00242
0.212	0.00134	4.212	-0.01214	8.212	7.60914e-05	13.212	-0.00351	17.212	0.03203	21.212	0.00275
0.213	0.000682599	4.213	-0.01214	8.213	-0.000580821	13.213	-0.0012	17.213	0.02972	21.213	0.0034
0.214	2.54942e-05	4.214	-0.0105	8.214	-0.000636	13.214	0.000772	17.214	0.02709	21.214	0.0034
0.215	-0.00161	4.215	-0.00885	8.215	-0.000636	13.215	0.0011	17.215	0.02512	21.215	0.00308
0.216	-0.0026	4.216	-0.00787	8.216	-3.42846e-05	13.216	0.00275	17.216	0.02347	21.216	0.00275
0.217	-0.00391	4.217	-0.00688	8.217	0.000622803	13.217	0.000772	17.217	0.02117	21.217	0.00308
0.218	-0.00458	4.218	-0.00491	8.218	0.00158	13.218	-0.00153	17.218	0.0192	21.218	0.00242
0.219	-0.00491	4.219	-0.00458	8.219	0.00227	13.219	-0.00416	17.219	0.01722	21.219	0.00143
0.22	-0.00426	4.22	-0.00261	8.22	0.00262	13.22	-0.00548	17.22	0.01525	21.22	0.00143
0.221	-0.0036	4.221	-0.00162	8.221	0.00295	13.221	-0.00844	17.221	0.01295	21.221	0.0011
0.222	-0.00164	4.222	-0.000636986	8.222	0.00358	13.222	-0.00976	17.222	0.01097	21.222	0.000443
0.223	-0.000642902	4.223	2.02376e-05	8.223	0.00364	13.223	-0.01041	17.223	0.00933	21.223	-0.000215
0.224	0.000343098	4.224	2.08945e-05	8.224	0.00333	13.224	-0.01206	17.224	0.00702	21.224	-0.000215
0.225	0.00198	4.225	0.000349671	8.225	0.00301	13.225	-0.01074	17.225	0.00538	21.225	-0.000215
0.226	0.00395	4.226	0.00035	8.226	0.00238	13.226	-0.01041	17.226	0.00373	21.226	0.000443
0.227	0.00429	4.227	-0.000307342	8.227	0.00172	13.227	-0.00877	17.227	0.00143	21.227	0.000443
0.228	0.0056	4.228	-0.000964343	8.228	0.00136	13.228	-0.00646	17.228	0.000772	21.228	0.00209
0.229	0.00593	4.229	-0.00195	8.229	0.00103	13.229	-0.00383	17.229	-0.000215	21.229	0.00242
0.23	0.00496	4.23	-0.00228	8.23	-0.000497988	13.23	-0.0012	17.23	-0.000544	21.23	0.0034
0.231	0.00462	4.231	-0.00294	8.231	-0.000937364	13.231	0.00209	17.231	-0.00153	21.231	0.00373
0.232	0.00332	4.232	-0.00326	8.232	-0.00157	13.232	0.0034	17.232	-0.000873	21.232	0.00406
0.233	0.00265	4.233	-0.00327	8.233	-0.00162	13.233	0.00505	17.233	0.000772	21.233	0.00406
0.234	0.00134	4.234	-0.00294	8.234	-0.00132	13.234	0.00637	17.234	0.00439	21.234	0.00406
0.235	0.000356895	4.235	-0.00261	8.235	-0.000390824	13.235	0.00702	17.235	0.00998	21.235	0.00373
0.236	-0.00193	4.236	-0.00162	8.236	-0.000608448	13.236	0.00669	17.236	0.01591	21.236	0.00373
0.237	-0.00293	4.237	-0.000965657	8.237	-3.42846e-05	13.237	0.00637	17.237	0.02216	21.237	0.00308
0.238	-0.00392	4.238	-0.000308657	8.238	0.000622803	13.238	0.00439	17.238	0.02742	21.238	0.00242
0.239	-0.00392	4.239	0.00166	8.239	0.00158	13.239	0.00176	17.239	0.03334	21.239	0.00242
0.24	-0.00327	4.24	0.00298	8.24	0.00197	13.24	0.00143	17.24	0.03959	21.24	0.00176
0.241	-0.00261	4.241	0.00429	8.241	0.00259	13.241	-0.00416	17.241	0.04617	21.241	0.000443
0.242	-0.00196	4.242	0.00495	8.242	0.00325	13.242	-0.00581	17.242	0.05177	21.242	-0.000215
0.243	-0.0013	4.243	0.00594	8.243	0.00271	13.243	-0.00614	17.243	0.05637	21.243	-0.000873
0.244	0.000664196	4.244	0.00626	8.244	0.00265	13.244	-0.00712	17.244	0.05835	21.244	-0.0012
0.245	0.00198	4.245	0.00627	8.245	0.00235	13.245	-0.00679	17.245	0.05933	21.245	-0.00153
0.246	0.0033	4.246	0.00659	8.246	0.00232	13.246	-0.00712	17.246	0.19225	21.246	-0.00153
0.247	0.00429	4.247	0.00528	8.247	0.00172	13.247	-0.00548	17.247	0.1429	21.247	-0.00186
0.248	0.00527	4.248	0.00561	8.248	0.00106	13.248	-0.0035	17.248	0.09454	21.248	-0.000544
0.249	0.00561	4.249	0.00528	8.249	0.000405188	13.249	-0.0012	17.249	0.07776	21.249	0.000772
0.25	0.00463	4.25	0.00495	8.25	-0.000553176	13.25	0.000772	17.25	0.07282	21.25	0.00143
0.251	0.00462	4.251	0.00396	8.251	-0.000937364	13.251	0.00373	17.251	0.10441	21.251	0.00209
0.252	0.00364	4.252	0.00429	8.252	-0.00247	13.252	0.00472	17.252	0.10112	21.252	0.00209
0.253	0.00233	4.253	0.00462	8.253	-0.00261	13.253	0.00571	17.253	0.08697	21.253	0.00275
0.254	0.00167	4.254	0.00462	8.254	-0.00291	13.254	0.00735	17.254	0.09717	21.254	0.00242
0.255	3.23962e-05	4.255	0.00561	8.255	-0.00324	13.255	0.00702	17.255	0.262	21.255	0.00275
0.256	-0.00161	4.256	0.00561	8.256	-0.00296	13.256	0.00702	17.256	0.21857	21.256	0.00242
0.257	-0.0026	4.257	0.00626	8.257	-0.00203	13.257	0.00571	17.257	0.14125	21.257	0.00209
0.258	-0.00293	4.258	0.00725	8.258	0.000156716	13.258	0.00439	17.258	0.19883	21.258	0.00176
0.259	-0.00294	4.259	0.00725	8.259	0.00155	13.259	0.000772	17.259	0.14652	21.259	0.00209
0.26	-0.00163	4.26	0.00725	8.26	0.00437	13.26	-0.000215	17.26	0.11822	21.26	0.00143
0.261	-0.000642902	4.261	0.00659	8.261	0.00583	13.261	-0.00351	17.261	0.10901	21.261	0.0011
0.262	0.00197	4.262	0.00627	8.262	0.00804	13.262	-0.00449	17.262	0.24851	21.262	0.0011
0.263	0.00526	4.263	0.00594	8.263	0.01034	13.263	-0.00548	17.263	0.16001	21.263	0.00143
0.264	0.01083	4.264	0.00528	8.264	0.01174	13.264	-0.00745	17.264	0.12744	21.264	0.00143
0.265	0.01772	4.265	0.00462	8.265	0.01155	13.265	-0.00745	17.265	0.11888	21.265	0.000772
0.266	0.02462	4.266	0.00429	8.266	0.01453	13.266	-0.00745	17.266	0.11526	21.266	0.000443
0.267	0.03185	4.267	0.00265	8.267	0.01752	13.267	-0.00581	17.267	0.24916	21.267	-0.000215
0.268	0.03908	4.268	0.00232	8.268	0.01987	13.268	-0.00416	17.268	0.27614	21.268	0.000114
0.269	0.04761	4.269	0.00199	8.269	0.02398	13.269	-0.0012	17.269	0.17744	21.269	0.000114
0.27	0.05387	4.27	0.000679315	8.27	0.02554	13.27	-0.000215	17.27	0.14619	21.27	0.00143
0.271	0.0611	4.271	-0.000307014	8.271	0.02746	13.271	0.00373	17.271	0.13862	21.271	0.00176
0.272	0.07387	4.272	-0.000964343	8.272	0.02853	13.272	0.00439	17.272	0.13731	21.272	0.00308
0.273	0.08701	4.273	-0.00162	8.273	0.03102	13.273	0.00571	17.273	0.13764	21.273	0.00406
0.274	0.0907	4.274	-0.00162	8.274	0.03365	13.274	0.00669	17.274	0.34721	21.274	0.00373
0.275	0.09464	4.275	-0.00162	8.275	0.03267	13.275	0.00735	17.275	0.22778	21.275	0.00275
0.276	0.0963	4.276	-0.00129	8.276	0.03316	13.276	0.00735	17.276	0.18172	21.276	0.00209
0.277	0.12339	4.277	-0.000965329	8.277	0.03472	13.277	0.00604	17.277	0.16395	21.277	0.0011
0.278	0.19244	4.278	0.000348685	8.278	0.03696	13.278	0.00373	17.278	0.31496	21.278	0.000443
0.279	0.20598	4.279	0.00101	8.279	0.04318	13.279	0.00176	17.279	0.22054	21.279	-0.000873
0.28	0.21978	4.28	0.00232	8.28	0.04614	13.28	-0.000215	17.28	0.23831	21.28	-0.00153
0.281	0.25055	4.281	0.00265	8.281	0.04666	13.281	-0.00351	17.281	0.30937	21.281	-0.00252
0.282	0.21128	4.282	0.00298	8.282	0.04699	13.282	-0.00449	17.282	0.21594	21.282	-0.00318
0.283	0.24298	4.283	0.00429	8.283	0.04942	13.283	-0.00614	17.283	0.27943	21.283	-0.00449
0.284	0.23635	4.284	0.00429	8.284	0.05416	13.284	-0.00712	17.284	0.27713	21.284	-0.00548
0.285	0.28101	4.285	0.00396	8.285	0.05367	13.285	-0.00712	17.285	0.21133	21.285	-0.00614
0.286	0.25946	4.286	0.00331	8.286	0.0572	13.286	-0.00679	17.286	0.18764	21.286	-0.00679
0.287	0.28117	4.287	0.00265	8.287	0.05603	13.287	-0.00548	17.287	0.17975	21.287	-0.00745
0.288	0.30091	4.288	0.00199	8.288	0.05137	13.288	-0.00318	17.288	0.49328	21.288	-0.00745
0.289	0.26939	4.289	0.00101	8.289	0.05487	13.289	-0.000215	17.289	0.38438	21.289	-0.00679
0.29	0.33509	4.29	2.18806e-05	8.29	0.05643	13.29	0.00176	17.29	0.28174	21.29	-0.00614
0.291	0.33522	4.291	-0.000635343	8.291	0.05775	13.291	0.00538	17.291	0.23864	21.291	-0.00712
0.292	0.30259	4.292	-0.000964671	8.292	0.05967	13.292	0.00735	17.292	0.26298	21.292	-0.00581
0.293	0.30269	4.293	-0.00162	8.293	0.06104	13.293	0.00998	17.293	0.38833	21.293	-0.00482
0.294	0.29159	4.294	-0.00195	8.294	0.06446	13.294	0.01163	17.294	0.29292	21.294	-0.00383
0.295	0.29739	4.295	-0.00129	8.295	0.06205	13.295	0.01295	17.295	0.25903	21.295	-0.00252
0.296	0.28405	4.296	-0.000965329	8.296	0.06602	13.296	0.01459	17.296	0.47124	21.296	0.000772
0.297	0.29277	4.297	-0.000636329	8.297	0.0652	13.297	0.01426	17.297	0.34852	21.297	0.0034
0.298	0.27521	4.298	0.000349014	8.298	0.07051	13.298	0.0136	17.298	0.40215	21.298	0.00604
0.299	0.29466	4.299	0.000677672	8.299	0.07251	13.299	0.01097	17.299	0.43373	21.299	0.009
0.3	0.25532	4.3	0.00232	8.3	0.07746	13.3	0.00867	17.3	0.37155	21.3	0.01163
0.301	0.29387	4.301	0.00232	8.301	0.08784	13.301	0.00571	17.301	0.40511	21.301	0.01426
0.302	0.31438	4.302	0.00232	8.302	0.10802	13.302	0.00637	17.302	0.37945	21.302	0.01722
0.303	0.29592	4.303	0.00166	8.303	0.09774	13.303	0.00669	17.303	0.44459	21.303	0.02084
0.304	0.29644	4.304	0.00101	8.304	0.0849	13.304	0.00702	17.304	0.34095	21.304	0.02479
0.305	0.32679	4.305	-0.000634357	8.305	0.11031	13.305	0.00933	17.305	0.39952	21.305	0.02808
0.306	0.30579	4.306	-0.00261	8.306	0.11425	13.306	0.01097	17.306	0.48078	21.306	0.03104
0.307	0.29129	4.307	-0.00392	8.307	0.09602	13.307	0.01492	17.307	0.3778	21.307	0.03301
0.308	0.2876	4.308	-0.00392	8.308	0.09133	13.308	0.01887	17.308	0.31661	21.308	0.03565
0.309	0.26473	4.309	-0.00294	8.309	0.08744	13.309	0.02446	17.309	0.53079	21.309	0.03828
0.31	0.26326	4.31	-0.000966972	8.31	0.13045	13.31	0.02972	17.31	0.43044	21.31	0.03959
0.311	0.3308	4.311	0.00265	8.311	0.1245	13.311	0.03532	17.311	0.39425	21.311	0.03992
0.312	0.28984	4.312	0.00626	8.312	0.11094	13.312	0.03861	17.312	0.43373	21.312	0.03762
0.313	0.28954	4.313	0.00889	8.313	0.12423	13.313	0.04124	17.313	0.35082	21.313	0.03499
0.314	0.26931	4.314	0.01448	8.314	0.10358	13.314	0.04288	17.314	0.61534	21.314	0.03236
0.315	0.34488	4.315	0.02105	8.315	0.09073	13.315	0.04354	17.315	0.44393	21.315	0.03038
0.316	0.32518	4.316	0.02302	8.316	0.09606	13.316	0.05506	17.316	0.35905	21.316	0.02874
0.317	0.25618	4.317	0.02893	8.317	0.12162	13.317	0.04815	17.317	0.61896	21.317	0.02709
0.318	0.27103	4.318	0.03583	8.318	0.14378	13.318	0.04486	17.318	0.4413	21.318	0.02643
0.319	0.29072	4.319	0.04044	8.319	0.11761	13.319	0.04914	17.319	0.4765	21.319	0.02611
0.32	0.31011	4.32	0.04799	8.32	0.09939	13.32	0.04387	17.32	0.42222	21.32	0.02874
0.321	0.2812	4.321	0.05325	8.321	0.13167	13.321	0.0419	17.321	0.55546	21.321	0.03104
0.322	0.27153	4.322	0.05621	8.322	0.11248	13.322	0.03828	17.322	0.46828	21.322	0.03301
0.323	0.28093	4.323	0.05884	8.323	0.11315	13.323	0.03565	17.323	0.3732	21.323	0.03499
0.324	0.28818	4.324	0.06705	8.324	0.12604	13.324	0.03269	17.324	0.52355	21.324	0.03959
0.325	0.33718	4.325	0.06969	8.325	0.1561	13.325	0.11099	17.325	0.40807	21.325	0.04749
0.326	0.32577	4.326	0.07658	8.326	0.12353	13.326	0.06723	17.326	0.5673	21.326	0.05572
0.327	0.33222	4.327	0.07758	8.327	0.10856	13.327	0.04716	17.327	0.46433	21.327	0.06197
0.328	0.28429	4.328	0.08283	8.328	0.14662	13.328	0.03959	17.328	0.49098	21.328	0.06822
0.329	0.32246	4.329	0.08678	8.329	0.12281	13.329	0.03894	17.329	0.53868	21.329	0.12546
0.33	0.3025	4.33	0.08612	8.33	0.11337	13.33	0.04288	17.33	0.43011	21.33	0.10572
0.331	0.32194	4.331	0.08842	8.331	0.09679	13.331	0.04716	17.331	0.5604	21.331	0.09421
0.332	0.35047	4.332	0.09367	8.332	0.16034	13.332	0.0465	17.332	0.41695	21.332	0.12086
0.333	0.31934	4.333	0.09631	8.333	0.12567	13.333	0.0873	17.333	0.56698	21.333	0.10901
0.334	0.3449	4.334	0.10189	8.334	0.10569	13.334	0.06098	17.334	0.42452	21.334	0.13138
0.335	0.34051	4.335	0.12586	8.335	0.11774	13.335	0.0544	17.335	0.55776	21.335	0.12645
0.336	0.31307	4.336	0.10553	8.336	0.10574	13.336	0.07447	17.336	0.4209	21.336	0.13007
0.337	0.31549	4.337	0.12849	8.337	0.14546	13.337	0.06032	17.337	0.46071	21.337	0.1406
0.338	0.30767	4.338	0.15642	8.338	0.12183	13.338	0.06559	17.338	0.57092	21.338	0.14553
0.339	0.3099	4.339	0.14693	8.339	0.16537	13.339	0.05243	17.339	0.53704	21.339	0.12546
0.34	0.34581	4.34	0.12755	8.34	0.1425	13.34	0.04815	17.34	0.41103	21.34	0.17053
0.341	0.35292	4.341	0.12917	8.341	0.13129	13.341	0.10177	17.341	0.57454	21.341	0.14027
0.342	0.32784	4.342	0.12031	8.342	0.13801	13.342	0.07085	17.342	0.44854	21.342	0.18402
0.343	0.30678	4.343	0.12522	8.343	0.14563	13.343	0.05341	17.343	0.64561	21.343	0.16132
0.344	0.26225	4.344	0.14821	8.344	0.13302	13.344	0.10802	17.344	0.47946	21.344	0.13928
0.345	0.31546	4.345	0.14528	8.345	0.13963	13.345	0.07249	17.345	0.52486	21.345	0.19258
0.346	0.30604	4.346	0.14166	8.346	0.13372	13.346	0.05144	17.346	0.61665	21.346	0.17613
0.347	0.36471	4.347	0.14265	8.347	0.13883	13.347	0.10177	17.347	0.50677	21.347	0.15606
0.348	0.36219	4.348	0.13772	8.348	0.13424	13.348	0.06822	17.348	0.54822	21.348	0.23995
0.349	0.31355	4.349	0.15413	8.349	0.12956	13.349	0.08861	17.349	0.60053	21.349	0.19883
0.35	0.32006	4.35	0.13872	8.35	0.20322	13.35	0.09289	17.35	0.60777	21.35	0.1804
0.351	0.26267	4.351	0.12688	8.351	0.17419	13.351	0.07447	17.351	0.46926	21.351	0.25015
0.352	0.30045	4.352	0.15543	8.352	0.14863	13.352	0.12349	17.352	0.74595	21.352	0.21363
0.353	0.25666	4.353	0.15152	8.353	0.13967	13.353	0.08861	17.353	0.54756	21.353	0.22581
0.354	0.24199	4.354	0.14791	8.354	0.17004	13.354	0.07611	17.354	0.65449	21.354	0.22548
0.355	0.3065	4.355	0.15447	8.355	0.16144	13.355	0.19982	17.355	0.67554	21.355	0.28338
0.356	0.28314	4.356	0.15415	8.356	0.15166	13.356	0.16034	17.356	0.66995	21.356	0.26496
0.357	0.23369	4.357	0.17746	8.357	0.14725	13.357	0.11954	17.357	0.70548	21.357	0.31793
0.358	0.24934	4.358	0.15384	8.358	0.171	13.358	0.18501	17.358	0.70252	21.358	0.33076
0.359	0.3108	4.359	0.14857	8.359	0.16358	13.359	0.15178	17.359	0.55579	21.359	0.34523
0.36	0.3034	4.36	0.17548	8.36	0.15938	13.36	0.18304	17.36	0.85386	21.36	0.40741
0.361	0.34022	4.361	0.16435	8.361	0.20724	13.361	0.14257	17.361	0.63376	21.361	0.35313
0.362	0.30197	4.362	0.20307	8.362	0.22551	13.362	0.16692	17.362	0.71535	21.362	0.36234
0.363	0.30692	4.363	0.16273	8.363	0.17861	13.363	0.15409	17.363	0.73378	21.363	0.32944
0.364	0.30957	4.364	0.17024	8.364	0.21333	13.364	0.16231	17.364	0.78905	21.364	0.41333
0.365	0.29131	4.365	0.18437	8.365	0.1835	13.365	0.12777	17.365	0.71371	21.365	0.39721
0.366	0.30457	4.366	0.20375	8.366	0.20964	13.366	0.11428	17.366	0.71568	21.366	0.38833
0.367	0.27203	4.367	0.21132	8.367	0.21833	13.367	0.29062	17.367	0.64988	21.367	0.37682
0.368	0.30019	4.368	0.19065	8.368	0.17885	13.368	0.2189	17.368	0.64528	21.368	0.36958
0.369	0.26123	4.369	0.17618	8.369	0.19294	13.369	0.19027	17.369	0.73049	21.369	0.41958
0.37	0.30272	4.37	0.17617	8.37	0.21143	13.37	0.16099	17.37	0.63179	21.37	0.44294
0.371	0.32586	4.371	0.1893	8.371	0.20274	13.371	0.28864	17.371	0.66798	21.371	0.42748
0.372	0.36061	4.372	0.20047	8.372	0.20391	13.372	0.24522	17.372	0.71897	21.372	0.46828
0.373	0.32431	4.373	0.18473	8.373	0.20139	13.373	0.28535	17.373	0.70943	21.373	0.51631
0.374	0.3172	4.374	0.20835	8.374	0.22402	13.374	0.23699	17.374	0.69989	21.374	0.52223
0.375	0.37719	4.375	0.21921	8.375	0.19361	13.375	0.27384	17.375	0.68114	21.375	0.44492
0.376	0.33715	4.376	0.19656	8.376	0.21712	13.376	0.30279	17.376	0.64692	21.376	0.6206
0.377	0.39104	4.377	0.20442	8.377	0.22587	13.377	0.30115	17.377	0.72884	21.377	0.51006
0.378	0.36923	4.378	0.18046	8.378	0.23006	13.378	0.39261	17.378	0.56566	21.378	0.64659
0.379	0.33579	4.379	0.1962	8.379	0.21323	13.379	0.28075	17.379	0.76536	21.379	0.51993
0.38	0.35024	4.38	0.20869	8.38	0.22069	13.38	0.40314	17.38	0.57059	21.38	0.4617
0.381	0.34218	4.381	0.23299	8.381	0.24018	13.381	0.34194	17.381	0.86439	21.381	0.50381
0.382	0.40086	4.382	0.21989	8.382	0.21661	13.382	0.33437	17.382	0.63738	21.382	0.66271
0.383	0.41694	4.383	0.20937	8.383	0.23867	13.383	0.37945	17.383	0.69792	21.383	0.66469
0.384	0.38376	4.384	0.21986	8.384	0.2406	13.384	0.46334	17.384	0.70285	21.384	0.54131
0.385	0.33295	4.385	0.20871	8.385	0.26255	13.385	0.42847	17.385	0.74759	21.385	0.80517
0.386	0.34108	4.386	0.22971	8.386	0.23266	13.386	0.3755	17.386	0.71502	21.386	0.55645
0.387	0.32254	4.387	0.212	8.387	0.23425	13.387	0.41037	17.387	0.74463	21.387	0.58902
0.388	0.33122	4.388	0.21987	8.388	0.23225	13.388	0.4867	17.388	0.59297	21.388	0.47255
0.389	0.41776	4.389	0.23005	8.389	0.21216	13.389	0.51697	17.389	0.79069	21.389	0.75319
0.39	0.40107	4.39	0.20412	8.39	0.22058	13.39	0.46729	17.39	0.74398	21.39	0.69792
0.391	0.38431	4.391	0.22314	8.391	0.20737	13.391	0.45512	17.391	0.72522	21.391	0.59593
0.392	0.39985	4.392	0.21134	8.392	0.2443	13.392	0.44821	17.392	0.75681	21.392	0.79003
0.393	0.39768	4.393	0.22676	8.393	0.2457	13.393	0.43538	17.393	0.7647	21.393	0.61468
0.394	0.38526	4.394	0.24417	8.394	0.23256	13.394	0.49591	17.394	0.89466	21.394	0.74299
0.395	0.40312	4.395	0.22745	8.395	0.23168	13.395	0.42682	17.395	0.73542	21.395	0.54131
0.396	0.41859	4.396	0.24483	8.396	0.25097	13.396	0.51072	17.396	1.01276	21.396	0.69035
0.397	0.44578	4.397	0.2373	8.397	0.24973	13.397	0.5219	17.397	0.79234	21.397	0.52519
0.398	0.52429	4.398	0.2281	8.398	0.24975	13.398	0.38241	17.398	0.88808	21.398	0.62587
0.399	0.47002	4.399	0.20905	8.399	0.24376	13.399	0.59165	17.399	0.96309	21.399	0.72358
0.4	0.49215	4.4	0.25335	8.4	0.22755	13.4	0.54164	17.4	0.77358	21.4	0.67324
0.401	0.48219	4.401	0.24256	8.401	0.22642	13.401	0.60876	17.401	1.03086	21.401	0.82326
0.402	0.45764	4.402	0.23007	8.402	0.26347	13.402	0.46301	17.402	0.9598	21.402	0.62225
0.403	0.46171	4.403	0.25961	8.403	0.25362	13.403	0.61238	17.403	0.95157	21.403	0.77062
0.404	0.44934	4.404	0.27572	8.404	0.25572	13.404	0.55842	17.404	0.92986	21.404	0.70713
0.405	0.4783	4.405	0.25801	8.405	0.27619	13.405	0.54987	17.405	0.93479	21.405	0.56171
0.406	0.43412	4.406	0.2731	8.406	0.27924	13.406	0.59987	17.406	1.06573	21.406	0.90354
0.407	0.48472	4.407	0.25604	8.407	0.25557	13.407	0.58375	17.407	0.94795	21.407	0.66567
0.408	0.46484	4.408	0.28688	8.408	0.29644	13.408	0.43077	17.408	0.90749	21.408	0.63541
0.409	0.47775	4.409	0.26787	8.409	0.3028	13.409	0.62389	17.409	1.01309	21.409	0.67094
0.41	0.53267	4.41	0.24586	8.41	0.27502	13.41	0.53111	17.41	1.04534	21.41	0.56763
0.411	0.52588	4.411	0.25995	8.411	0.25379	13.411	0.54559	17.411	1.1187	21.411	0.97888
0.412	0.57086	4.412	0.24257	8.412	0.29242	13.412	0.75845	17.412	1.01342	21.412	0.79563
0.413	0.58586	4.413	0.25896	8.413	0.26722	13.413	0.53013	17.413	0.86899	21.413	0.85254
0.414	0.56769	4.414	0.2685	8.414	0.29497	13.414	0.93973	17.414	1.0075	21.414	0.75022
0.415	0.61814	4.415	0.29477	8.415	0.25832	13.415	0.6614	17.415	1.23451	21.415	0.58671
0.416	0.58065	4.416	0.27609	8.416	0.34441	13.416	0.57652	17.416	0.93874	21.416	0.86998
0.417	0.5608	4.417	0.29609	8.417	0.32494	13.417	0.54098	17.417	1.09995	21.417	0.97065
0.418	0.59362	4.418	0.29513	8.418	0.27454	13.418	0.63541	17.418	1.10883	21.418	0.74792
0.419	0.57036	4.419	0.28495	8.419	0.34752	13.419	0.61172	17.419	0.87656	21.419	0.85616
0.42	0.60805	4.42	0.27805	8.42	0.30584	13.42	0.75516	17.42	1.03481	21.42	1.01934
0.421	0.65857	4.421	0.27443	8.421	0.30709	13.421	0.64922	17.421	1.06113	21.421	0.80418
0.422	0.68535	4.422	0.26294	8.422	0.30822	13.422	0.50841	17.422	0.88248	21.422	0.95256
0.423	0.68228	4.423	0.27671	8.423	0.32242	13.423	0.79596	17.423	1.18713	21.423	0.98348
0.424	0.66757	4.424	0.25572	8.424	0.318	13.424	0.61007	17.424	0.91933	21.424	0.83576
0.425	0.76536	4.425	0.29903	8.425	0.28226	13.425	0.91439	17.425	1.02066	21.425	0.96045
0.426	0.73538	4.426	0.26821	8.426	0.3308	13.426	0.80977	17.426	0.95157	21.426	1.06606
0.427	0.75278	4.427	0.28755	8.427	0.30966	13.427	0.5775	17.427	0.93775	21.427	0.81076
0.428	0.72876	4.428	0.29644	8.428	0.29374	13.428	0.87689	17.428	1.02658	21.428	0.97427
0.429	0.83563	4.429	0.28101	8.429	0.2913	13.429	0.74858	17.429	1.01638	21.429	0.87623
0.43	0.77536	4.43	0.30004	8.43	0.29841	13.43	0.88215	17.43	0.88906	21.43	0.80616
0.431	0.82714	4.431	0.2623	8.431	0.3364	13.431	0.87821	17.431	0.93381	21.431	0.87722
0.432	0.83828	4.432	0.28459	8.432	0.31544	13.432	0.86208	17.432	0.92394	21.432	0.7976
0.433	0.81355	4.433	0.28067	8.433	0.28942	13.433	0.80287	17.433	0.96835	21.433	0.88906
0.434	0.85547	4.434	0.29216	8.434	0.33962	13.434	0.75582	17.434	0.91966	21.434	1.02921
0.435	0.79311	4.435	0.24851	8.435	0.31613	13.435	0.8282	17.435	0.98513	21.435	0.73476
0.436	0.824	4.436	0.30756	8.436	0.31564	13.436	0.89959	17.436	0.91505	21.436	0.82655
0.437	0.87676	4.437	0.29777	8.437	0.29265	13.437	0.78148	17.437	1.06639	21.437	0.84103
0.438	0.83569	4.438	0.29349	8.438	0.30317	13.438	0.96013	17.438	0.95947	21.438	0.84366
0.439	0.88108	4.439	0.31089	8.439	0.30764	13.439	0.75878	17.439	0.94071	21.439	0.85254
0.44	0.83735	4.44	0.30992	8.44	0.31908	13.44	0.69528	17.44	0.97526	21.44	0.8384
0.441	0.84911	4.441	0.33191	8.441	0.33004	13.441	0.86077	17.441	0.95881	21.441	0.76865
0.442	0.84169	4.442	0.28203	8.442	0.30717	13.442	0.71963	17.442	0.83807	21.442	0.90025
0.443	0.83479	4.443	0.32072	8.443	0.32877	13.443	0.65317	17.443	0.93841	21.443	0.66798
0.444	0.81091	4.444	0.31059	8.444	0.33637	13.444	0.70351	17.444	0.95749	21.444	0.87623
0.445	0.84305	4.445	0.30467	8.445	0.34289	13.445	0.71831	17.445	0.7749	21.445	0.919
0.446	0.83741	4.446	0.32009	8.446	0.34976	13.446	0.7091	17.446	0.88314	21.446	0.89531
0.447	0.83867	4.447	0.31452	8.447	0.32144	13.447	0.82326	17.447	0.67883	21.447	0.96111
0.448	0.82628	4.448	0.32667	8.448	0.30404	13.448	0.78345	17.448	0.95651	21.448	0.71864
0.449	0.85589	4.449	0.32635	8.449	0.33038	13.449	0.8736	17.449	0.80583	21.449	0.83478
0.45	0.84076	4.45	0.32241	8.45	0.30854	13.45	0.83873	17.45	0.92755	21.45	0.95289
0.451	0.84587	4.451	0.34276	8.451	0.35266	13.451	0.93578	17.451	0.89137	21.451	0.78674
0.452	0.83645	4.452	0.31881	8.452	0.33795	13.452	0.8838	17.452	0.75187	21.452	0.93019
0.453	0.85922	4.453	0.32962	8.453	0.34614	13.453	0.91209	17.453	0.98151	21.453	0.89959
0.454	0.89626	4.454	0.33587	8.454	0.3317	13.454	0.93249	17.454	0.7601	21.454	0.86143
0.455	0.83093	4.455	0.34343	8.455	0.31735	13.455	0.85189	17.455	0.89696	21.455	0.96342
0.456	0.84841	4.456	0.33983	8.456	0.36282	13.456	0.84991	17.456	0.90551	21.456	0.87195
0.457	0.80873	4.457	0.35131	8.457	0.32586	13.457	0.95881	17.457	0.94302	21.457	0.83642
0.458	0.80388	4.458	0.33097	8.458	0.34947	13.458	0.96835	17.458	0.96078	21.458	0.95651
0.459	0.85541	4.459	0.33653	8.459	0.33783	13.459	0.91736	17.459	0.75944	21.459	0.96177
0.46	0.81596	4.46	0.36477	8.46	0.35038	13.46	1.04237	17.46	0.95716	21.46	0.87426
0.461	0.88192	4.461	0.35134	8.461	0.37242	13.461	1.01474	17.461	0.94631	21.461	1.02954
0.462	0.8615	4.462	0.35789	8.462	0.35717	13.462	1.04237	17.462	0.91045	21.462	0.99368
0.463	0.90574	4.463	0.3927	8.463	0.32068	13.463	0.97164	17.463	0.92459	21.463	0.99632
0.464	0.8447	4.464	0.38354	8.464	0.30544	13.464	0.94631	17.464	0.98809	21.464	0.97493
0.465	0.87984	4.465	0.38025	8.465	0.40758	13.465	0.81306	17.465	0.82096	21.465	1.00816
0.466	0.83146	4.466	0.38189	8.466	0.37731	13.466	1.02494	17.466	1.04895	21.466	1.09403
0.467	0.85951	4.467	0.4029	8.467	0.3526	13.467	0.86044	17.467	0.82524	21.467	0.97921
0.468	0.88451	4.468	0.36648	8.468	0.33351	13.468	1.04994	17.468	0.88084	21.468	0.99664
0.469	0.93364	4.469	0.40124	8.469	0.33735	13.469	0.86998	17.469	0.85682	21.469	1.00915
0.47	0.88634	4.47	0.39865	8.47	0.33665	13.47	0.85485	17.47	0.87689	21.47	1.13745
0.471	0.91374	4.471	0.38453	8.471	0.36875	13.471	0.79464	17.471	0.90189	21.471	0.98875
0.472	0.93743	4.472	0.4354	8.472	0.34521	13.472	1.04204	17.472	0.6989	21.472	1.01375
0.473	0.9327	4.473	0.42922	8.473	0.34007	13.473	0.86143	17.473	1.02987	21.473	1.13548
0.474	0.96204	4.474	0.39014	8.474	0.36812	13.474	0.99105	17.474	0.75286	21.474	1.18516
0.475	0.92765	4.475	0.45248	8.475	0.36018	13.475	0.8532	17.475	0.87952	21.475	1.08416
0.476	0.89739	4.476	0.40527	8.476	0.36704	13.476	0.92887	17.476	0.68015	21.476	0.99335
0.477	0.84235	4.477	0.45184	8.477	0.39545	13.477	0.80352	17.477	0.9417	21.477	1.19963
0.478	0.90886	4.478	0.42135	8.478	0.38685	13.478	0.98677	17.478	0.86702	21.478	1.02888
0.479	0.87964	4.479	0.42198	8.479	0.3768	13.479	0.84892	17.479	0.72062	21.479	0.95914
0.48	0.87715	4.48	0.44693	8.48	0.40637	13.48	0.78214	17.48	0.84596	21.48	1.23122
0.481	0.883	4.481	0.44236	8.481	0.34926	13.481	1.08547	17.481	0.76042	21.481	1.09074
0.482	0.85824	4.482	0.43513	8.482	0.39404	13.482	0.8611	17.482	0.81109	21.482	0.99434
0.483	0.81793	4.483	0.44924	8.483	0.39744	13.483	1.04895	17.483	0.70252	21.483	1.21806
0.484	0.80557	4.484	0.46501	8.484	0.36181	13.484	0.93545	17.484	0.56796	21.484	0.8384
0.485	0.85574	4.485	0.46339	8.485	0.4317	13.485	1.02658	17.485	0.86307	21.485	0.87853
0.486	0.84925	4.486	0.44073	8.486	0.37369	13.486	0.96013	17.486	0.62389	21.486	0.85123
0.487	0.87269	4.487	0.4394	8.487	0.37197	13.487	1.05882	17.487	0.72358	21.487	1.12923
0.488	0.7965	4.488	0.46697	8.488	0.35219	13.488	0.98414	17.488	0.72654	21.488	0.90058
0.489	0.83773	4.489	0.46766	8.489	0.29856	13.489	1.01244	17.489	0.74101	21.489	0.68048
0.49	0.85206	4.49	0.4473	8.49	0.38141	13.49	0.96276	17.49	0.60974	21.49	0.87952
0.491	0.80059	4.491	0.47814	8.491	0.33556	13.491	1.07034	17.491	0.72785	21.491	1.00059
0.492	0.82993	4.492	0.43156	8.492	0.33965	13.492	0.99599	17.492	0.68114	21.492	0.78016
0.493	0.79032	4.493	0.49257	8.493	0.34921	13.493	1.0506	17.493	0.72127	21.493	0.90091
0.494	0.84748	4.494	0.48607	8.494	0.28168	13.494	1.15325	17.494	0.53901	21.494	0.69101
0.495	0.80644	4.495	0.44962	8.495	0.27993	13.495	1.147	17.495	0.6841	21.495	0.9496
0.496	0.81822	4.496	0.46666	8.496	0.2692	13.496	1.12495	17.496	0.51993	21.496	1.06869
0.497	0.77882	4.497	0.46109	8.497	0.28113	13.497	1.05257	17.497	0.74825	21.497	0.88018
0.498	0.78703	4.498	0.49031	8.498	0.30549	13.498	0.96276	17.498	0.56105	21.498	0.79793
0.499	0.77207	4.499	0.48804	8.499	0.30942	13.499	1.18055	17.499	0.73016	21.499	0.87031
0.5	0.75957	4.5	0.50576	8.5	0.30297	13.5	1.11311	17.5	0.5446	21.5	0.7601
0.501	0.72489	4.501	0.48969	8.501	0.27677	13.501	1.14864	17.501	0.70482	21.501	0.92558
0.502	0.71779	4.502	0.4992	8.502	0.25456	13.502	1.14042	17.502	0.53309	21.502	0.68837
0.503	0.69392	4.503	0.47491	8.503	0.30812	13.503	1.00684	17.503	0.68508	21.503	0.8259
0.504	0.72117	4.504	0.53169	8.504	0.3713	13.504	1.05521	17.504	0.50019	21.504	0.76437
0.505	0.72103	4.505	0.51566	8.505	0.30649	13.505	1.08909	17.505	0.69035	21.505	0.75713
0.506	0.70667	4.506	0.54322	8.506	0.27658	13.506	1.0427	17.506	0.6331	21.506	0.86669
0.507	0.74018	4.507	0.49958	8.507	0.23921	13.507	1.01145	17.507	0.58408	21.507	0.69627
0.508	0.71073	4.508	0.49264	8.508	0.30371	13.508	0.9213	17.508	0.58013	21.508	0.92887
0.509	0.69714	4.509	0.49658	8.509	0.2765	13.509	0.89827	17.509	0.49229	21.509	0.69199
0.51	0.70977	4.51	0.47491	8.51	0.30174	13.51	1.01507	17.51	0.71897	21.51	0.84596
0.511	0.69028	4.511	0.52512	8.511	0.2938	13.511	0.86768	17.511	0.52388	21.511	0.82491
0.512	0.66926	4.512	0.5081	8.512	0.24858	13.512	1.02165	17.512	0.74332	21.512	0.70285
0.513	0.65671	4.513	0.52318	8.513	0.33332	13.513	0.97131	17.513	0.52322	21.513	0.88742
0.514	0.70459	4.514	0.52517	8.514	0.28608	13.514	0.87031	17.514	0.60316	21.514	0.69495
0.515	0.69938	4.515	0.52517	8.515	0.28401	13.515	0.77951	17.515	0.46499	21.515	0.78576
0.516	0.70391	4.516	0.53108	8.516	0.25689	13.516	0.99335	17.516	0.40708	21.516	0.91735
0.517	0.71112	4.517	0.51861	8.517	0.23662	13.517	0.93282	17.517	0.7374	21.517	0.70548
0.518	0.69812	4.518	0.5314	8.518	0.31777	13.518	0.89466	17.518	0.52388	21.518	0.77128
0.519	0.69738	4.519	0.52124	8.519	0.29737	13.519	0.96901	17.519	0.64462	21.519	0.88577
0.52	0.67126	4.52	0.53337	8.52	0.30985	13.52	0.82754	17.52	0.62159	21.52	0.67489
0.521	0.71122	4.521	0.55801	8.521	0.27962	13.521	0.83346	17.521	0.6433	21.521	0.78345
0.522	0.67887	4.522	0.56788	8.522	0.24211	13.522	0.67192	17.522	0.56961	21.522	0.77358
0.523	0.6992	4.523	0.57249	8.523	0.31299	13.523	0.87492	17.523	0.67949	21.523	0.67752
0.524	0.70326	4.524	0.52259	8.524	0.27643	13.524	0.68837	17.524	0.52322	21.524	0.97756
0.525	0.72189	4.525	0.54027	8.525	0.24867	13.525	0.73707	17.525	0.66074	21.525	0.74069
0.526	0.74323	4.526	0.51533	8.526	0.30399	13.526	0.71305	17.526	0.62126	21.526	0.95914
0.527	0.65396	4.527	0.56029	8.527	0.30113	13.527	0.83675	17.527	0.56369	21.527	0.6887
0.528	0.73198	4.528	0.56657	8.528	0.31423	13.528	0.70515	17.528	0.55283	21.528	0.70779
0.529	0.67249	4.529	0.51175	8.529	0.26463	13.529	0.85123	17.529	0.51105	21.529	0.7374
0.53	0.72591	4.53	0.52811	8.53	0.22776	13.53	0.6887	17.53	0.47683	21.53	0.67423
0.531	0.76447	4.531	0.55045	8.531	0.29976	13.531	0.69693	17.531	0.55414	21.531	0.79431
0.532	0.73439	4.532	0.54391	8.532	0.32138	13.532	0.76799	17.532	0.5071	21.532	0.61468
0.533	0.71101	4.533	0.53307	8.533	0.25771	13.533	0.59527	17.533	0.45281	21.533	0.74891
0.534	0.7252	4.534	0.56457	8.534	0.22345	13.534	0.7749	17.534	0.6308	21.534	0.78674
0.535	0.70213	4.535	0.5344	8.535	0.33675	13.535	0.64264	17.535	0.47288	21.535	0.64166
0.536	0.69381	4.536	0.51139	8.536	0.32872	13.536	0.71963	17.536	0.46663	21.536	0.91571
0.537	0.66765	4.537	0.49922	8.537	0.2668	13.537	0.65251	17.537	0.49986	21.537	0.68673
0.538	0.68476	4.538	0.51923	8.538	0.2679	13.538	0.64561	17.538	0.61567	21.538	0.63574
0.539	0.69892	4.539	0.51499	8.539	0.25045	13.539	0.63277	17.539	0.58935	21.539	0.61238
0.54	0.6951	4.54	0.51071	8.54	0.29545	13.54	0.64363	17.54	0.48571	21.54	0.55151
0.541	0.69409	4.541	0.48445	8.541	0.24886	13.541	0.65548	17.541	0.38241	21.541	0.78642
0.542	0.70355	4.542	0.47555	8.542	0.2773	13.542	0.64396	17.542	0.53572	21.542	0.58375
0.543	0.67751	4.543	0.48868	8.543	0.26318	13.543	0.67521	17.543	0.38866	21.543	0.82886
0.544	0.67732	4.544	0.49624	8.544	0.24084	13.544	0.52124	17.544	0.48078	21.544	0.61402
0.545	0.68418	4.545	0.47754	8.545	0.25308	13.545	0.67488	17.545	0.5117	21.545	0.71075
0.546	0.61602	4.546	0.4808	8.546	0.27304	13.546	0.61106	17.546	0.50512	21.546	0.54296
0.547	0.70332	4.547	0.47621	8.547	0.23984	13.547	0.69265	17.547	0.38142	21.547	0.63574
0.548	0.66511	4.548	0.47292	8.548	0.26072	13.548	0.64758	17.548	0.51532	21.548	0.51368
0.549	0.59435	4.549	0.44009	8.549	0.25359	13.549	0.6558	17.549	0.48144	21.549	0.75286
0.55	0.6118	4.55	0.46796	8.55	0.25605	13.55	0.58902	17.55	0.36563	21.55	0.55085
0.551	0.63575	4.551	0.45518	8.551	0.30241	13.551	0.59461	17.551	0.55118	21.551	0.60876
0.552	0.64734	4.552	0.45648	8.552	0.24582	13.552	0.63047	17.552	0.39557	21.552	0.49032
0.553	0.62653	4.553	0.41545	8.553	0.24717	13.553	0.69726	17.553	0.38504	21.553	0.59264
0.554	0.65151	4.554	0.43576	8.554	0.29447	13.554	0.65186	17.554	0.464	21.554	0.68114
0.555	0.622	4.555	0.45647	8.555	0.26684	13.555	0.64264	17.555	0.33503	21.555	0.60974
0.556	0.59437	4.556	0.43482	8.556	0.23802	13.556	0.63047	17.556	0.28601	21.556	0.54164
0.557	0.61115	4.557	0.40426	8.557	0.2808	13.557	0.6762	17.557	0.5752	21.557	0.63574
0.558	0.59528	4.558	0.43017	8.558	0.22534	13.558	0.7318	17.558	0.37714	21.558	0.63442
0.559	0.58113	4.559	0.44136	8.559	0.26322	13.559	0.72127	17.559	0.29654	21.559	0.56599
0.56	0.62966	4.56	0.41084	8.56	0.22325	13.56	0.72424	17.56	0.48802	21.56	0.47354
0.561	0.61499	4.561	0.4003	8.561	0.24842	13.561	0.65416	17.561	0.34227	21.561	0.58902
0.562	0.59433	4.562	0.49681	8.562	0.23514	13.562	0.77852	17.562	0.27713	21.562	0.55678
0.563	0.58929	4.563	0.42337	8.563	0.21742	13.563	0.66469	17.563	0.25838	21.563	0.55382
0.564	0.58044	4.564	0.44037	8.564	0.22586	13.564	0.63804	17.564	0.64396	21.564	0.50315
0.565	0.61105	4.565	0.43382	8.565	0.21654	13.565	0.70943	17.565	0.43538	21.565	0.43636
0.566	0.57276	4.566	0.44267	8.566	0.1858	13.566	0.68508	17.566	0.31069	21.566	0.58704
0.567	0.59566	4.567	0.42561	8.567	0.24989	13.567	0.72654	17.567	0.26167	21.567	0.50611
0.568	0.5906	4.568	0.42264	8.568	0.23134	13.568	0.70581	17.568	0.34194	21.568	0.55645
0.569	0.57099	4.569	0.44693	8.569	0.19777	13.569	0.75779	17.569	0.26496	21.569	0.52453
0.57	0.53691	4.57	0.40953	8.57	0.19971	13.57	0.69561	17.57	0.43209	21.57	0.57816
0.571	0.58301	4.571	0.37765	8.571	0.27902	13.571	0.71502	17.571	0.31496	21.571	0.59856
0.572	0.59476	4.572	0.50171	8.572	0.27632	13.572	0.84234	17.572	0.39919	21.572	0.56369
0.573	0.55992	4.573	0.43552	8.573	0.23568	13.573	0.75977	17.573	0.29062	21.573	0.6841
0.574	0.57697	4.574	0.41149	8.574	0.1932	13.574	0.83116	17.574	0.29259	21.574	0.61994
0.575	0.57709	4.575	0.44068	8.575	0.20379	13.575	0.61139	17.575	0.27812	21.575	0.73674
0.576	0.57611	4.576	0.4499	8.576	0.18552	13.576	0.75055	17.576	0.2337	21.576	0.62817
0.577	0.57709	4.577	0.38951	8.577	0.1777	13.577	0.69693	17.577	0.48078	21.577	0.7068
0.578	0.55523	4.578	0.43311	8.578	0.20635	13.578	0.72753	17.578	0.39129	21.578	0.57388
0.579	0.53419	4.579	0.43184	8.579	0.18735	13.579	0.52848	17.579	0.26989	21.579	0.6887
0.58	0.53143	4.58	0.3803	8.58	0.18597	13.58	0.74299	17.58	0.26232	21.58	0.55414
0.581	0.51249	4.581	0.43409	8.581	0.20469	13.581	0.67489	17.581	0.38537	21.581	0.69693
0.582	0.55184	4.582	0.4256	8.582	0.19195	13.582	0.48538	17.582	0.27187	21.582	0.64199
0.583	0.49664	4.583	0.42757	8.583	0.18972	13.583	0.72325	17.583	0.35148	21.583	0.62554
0.584	0.51811	4.584	0.40951	8.584	0.20409	13.584	0.666	17.584	0.27121	21.584	0.57915
0.585	0.53915	4.585	0.36386	8.585	0.18976	13.585	0.68903	17.585	0.38767	21.585	0.50677
0.586	0.54224	4.586	0.45771	8.586	0.20849	13.586	0.56928	17.586	0.26167	21.586	0.56369
0.587	0.5713	4.587	0.36391	8.587	0.1962	13.587	0.58244	17.587	0.2133	21.587	0.69463
0.588	0.52354	4.588	0.4078	8.588	0.17804	13.588	0.45413	17.588	0.22219	21.588	0.54592
0.589	0.5542	4.589	0.41245	8.589	0.17318	13.589	0.72654	17.589	0.33832	21.589	0.65712
0.59	0.48752	4.59	0.44101	8.59	0.21864	13.59	0.50085	17.59	0.23765	21.59	0.60218
0.591	0.53078	4.591	0.35995	8.591	0.19152	13.591	0.50578	17.591	0.19554	21.591	0.59231
0.592	0.5102	4.592	0.38745	8.592	0.18504	13.592	0.59362	17.592	0.30575	21.592	0.59461
0.593	0.48199	4.593	0.36909	8.593	0.17749	13.593	0.52618	17.593	0.27055	21.593	0.45084
0.594	0.48864	4.594	0.37334	8.594	0.18074	13.594	0.5321	17.594	0.20113	21.594	0.55941
0.595	0.47335	4.595	0.3937	8.595	0.16454	13.595	0.69331	17.595	0.22975	21.595	0.43669
0.596	0.47781	4.596	0.44362	8.596	0.21781	13.596	0.52026	17.596	0.34128	21.596	0.6637
0.597	0.44228	4.597	0.39114	8.597	0.17286	13.597	0.52815	17.597	0.23074	21.597	0.4663
0.598	0.43746	4.598	0.38518	8.598	0.18363	13.598	0.55809	17.598	0.19718	21.598	0.62751
0.599	0.44004	4.599	0.38222	8.599	0.16908	13.599	0.59593	17.599	0.16724	21.599	0.46597
0.6	0.47987	4.6	0.38287	8.6	0.16551	13.6	0.41629	17.6	0.24851	21.6	0.49854
0.601	0.42173	4.601	0.37499	8.601	0.17014	13.601	0.48637	17.601	0.30345	21.601	0.49723
0.602	0.44939	4.602	0.37991	8.602	0.15222	13.602	0.53934	17.602	0.2064	21.602	0.39688
0.603	0.40814	4.603	0.39338	8.603	0.23602	13.603	0.39425	17.603	0.20179	21.603	0.45742
0.604	0.43526	4.604	0.38321	8.604	0.1966	13.604	0.55151	17.604	0.16626	21.604	0.38669
0.605	0.4211	4.605	0.39699	8.605	0.22237	13.605	0.41827	17.605	0.14652	21.605	0.71766
0.606	0.45787	4.606	0.354	8.606	0.19834	13.606	0.48374	17.606	0.20837	21.606	0.50315
0.607	0.39939	4.607	0.3464	8.607	0.15765	13.607	0.56072	17.607	0.19817	21.607	0.38998
0.608	0.4117	4.608	0.39236	8.608	0.20382	13.608	0.49887	17.608	0.26989	21.608	0.5423
0.609	0.44508	4.609	0.34611	8.609	0.18881	13.609	0.47551	17.609	0.17514	21.609	0.5117
0.61	0.43454	4.61	0.33852	8.61	0.15841	13.61	0.37616	17.61	0.14027	21.61	0.4538
0.611	0.42925	4.611	0.36379	8.611	0.15699	13.611	0.51861	17.611	0.12941	21.611	0.50282
0.612	0.43639	4.612	0.35593	8.612	0.16644	13.612	0.49229	17.612	0.12448	21.612	0.41037
0.613	0.46222	4.613	0.35264	8.613	0.18204	13.613	0.41629	17.613	0.312	21.613	0.43077
0.614	0.419	4.614	0.31718	8.614	0.19092	13.614	0.5321	17.614	0.24752	21.614	0.5298
0.615	0.4089	4.615	0.37099	8.615	0.15579	13.615	0.47519	17.615	0.16165	21.615	0.49624
0.616	0.42352	4.616	0.31983	8.616	0.12993	13.616	0.54395	17.616	0.12941	21.616	0.38669
0.617	0.4556	4.617	0.2922	8.617	0.13478	13.617	0.43965	17.617	0.11592	21.617	0.34194
0.618	0.40753	4.618	0.35192	8.618	0.22602	13.618	0.56204	17.618	0.21692	21.618	0.58211
0.619	0.42253	4.619	0.30503	8.619	0.20273	13.619	0.4005	17.619	0.17646	21.619	0.40741
0.62	0.41905	4.62	0.29744	8.62	0.1619	13.62	0.48802	17.62	0.12678	21.62	0.41629
0.621	0.44676	4.621	0.32238	8.621	0.13464	13.621	0.45248	17.621	0.1962	21.621	0.49328
0.622	0.44402	4.622	0.26528	8.622	0.16918	13.622	0.42189	17.622	0.13402	21.622	0.37254
0.623	0.39929	4.623	0.3102	8.623	0.15389	13.623	0.49394	17.623	0.10408	21.623	0.45248
0.624	0.40779	4.624	0.29285	8.624	0.14435	13.624	0.45808	17.624	0.09158	21.624	0.45939
0.625	0.38729	4.625	0.3667	8.625	0.15838	13.625	0.39458	17.625	0.17613	21.625	0.38307
0.626	0.41456	4.626	0.28305	8.626	0.17539	13.626	0.62981	17.626	0.11526	21.626	0.36596
0.627	0.40855	4.627	0.32631	8.627	0.14913	13.627	0.47025	17.627	0.09059	21.627	0.31825
0.628	0.39578	4.628	0.33915	8.628	0.12913	13.628	0.45643	17.628	0.18731	21.628	0.59329
0.629	0.41951	4.629	0.27383	8.629	0.1194	13.629	0.61369	17.629	0.12119	21.629	0.40807
0.63	0.43828	4.63	0.32958	8.63	0.10782	13.63	0.39063	17.63	0.09585	21.63	0.37056
0.631	0.38065	4.631	0.28597	8.631	0.13723	13.631	0.43176	17.631	0.1202	21.631	0.45545
0.632	0.37665	4.632	0.25638	8.632	0.1349	13.632	0.73674	17.632	0.08796	21.632	0.38899
0.633	0.40535	4.633	0.22319	8.633	0.13593	13.633	0.48144	17.633	0.07447	21.633	0.33207
0.634	0.37357	4.634	0.38009	8.634	0.12644	13.634	0.44821	17.634	0.06953	21.634	0.48407
0.635	0.33679	4.635	0.3415	8.635	0.11382	13.635	0.50479	17.635	0.06624	21.635	0.40708
0.636	0.33523	4.636	0.25939	8.636	0.1001	13.636	0.49361	17.636	0.11296	21.636	0.34885
0.637	0.38743	4.637	0.23666	8.637	0.08298	13.637	0.38208	17.637	0.0794	21.637	0.47453
0.638	0.33657	4.638	0.32495	8.638	0.14474	13.638	0.60185	17.638	0.06526	21.638	0.34622
0.639	0.32903	4.639	0.25543	8.639	0.1713	13.639	0.43867	17.639	0.16922	21.639	0.4186
0.64	0.297	4.64	0.32759	8.64	0.12745	13.64	0.43702	17.64	0.09848	21.64	0.32845
0.641	0.3108	4.641	0.26627	8.641	0.1052	13.641	0.29786	17.641	0.06624	21.641	0.32944
0.642	0.32461	4.642	0.26129	8.642	0.10384	13.642	0.60119	17.642	0.05868	21.642	0.42551
0.643	0.31524	4.643	0.21532	8.643	0.09363	13.643	0.54493	17.643	0.04881	21.643	0.3959
0.644	0.34781	4.644	0.2701	8.644	0.15471	13.644	0.50216	17.644	0.04354	21.644	0.2972
0.645	0.3066	4.645	0.31218	8.645	0.12246	13.645	0.43077	17.645	0.11362	21.645	0.36859
0.646	0.25409	4.646	0.2679	8.646	0.10062	13.646	0.43176	17.646	0.0669	21.646	0.2893
0.647	0.26384	4.647	0.2127	8.647	0.0866	13.647	0.312	17.647	0.05045	21.647	0.44985
0.648	0.29002	4.648	0.35677	8.648	0.15109	13.648	0.67258	17.648	0.04025	21.648	0.32286
0.649	0.28074	4.649	0.28436	8.649	0.12399	13.649	0.44031	17.649	0.03532	21.649	0.33207
0.65	0.26109	4.65	0.27017	8.65	0.09898	13.65	0.40379	17.65	0.03203	21.65	0.26989
0.651	0.2665	4.651	0.23864	8.651	0.09095	13.651	0.48769	17.651	0.02907	21.651	0.32977
0.652	0.26948	4.652	0.23893	8.652	0.07986	13.652	0.34753	17.652	0.02742	21.652	0.30082
0.653	0.22251	4.653	0.2803	8.653	0.08852	13.653	0.56763	17.653	0.02512	21.653	0.27483
0.654	0.28091	4.654	0.259	8.654	0.07947	13.654	0.44788	17.654	0.07644	21.654	0.32516
0.655	0.24869	4.655	0.22779	8.655	0.18151	13.655	0.55316	17.655	0.04552	21.655	0.38668
0.656	0.29121	4.656	0.25173	8.656	0.13225	13.656	0.42419	17.656	0.02611	21.656	0.2745
0.657	0.22853	4.657	0.25865	8.657	0.10881	13.657	0.56467	17.657	0.01821	21.657	0.25838
0.658	0.23886	4.658	0.23567	8.658	0.09	13.658	0.38537	17.658	0.01295	21.658	0.22285
0.659	0.24448	4.659	0.31707	8.659	0.09655	13.659	0.26167	17.659	0.009	21.659	0.24226
0.66	0.23767	4.66	0.24394	8.66	0.08345	13.66	0.48933	17.66	0.00669	21.66	0.42255
0.661	0.20662	4.661	0.22679	8.661	0.10415	13.661	0.34721	17.661	0.00472	21.661	0.29325
0.662	0.19302	4.662	0.23892	8.662	0.08269	13.662	0.47815	17.662	0.00242	21.662	0.22219
0.663	0.17955	4.663	0.25338	8.663	0.07602	13.663	0.32451	17.663	0.000443	21.663	0.25936
0.664	0.19479	4.664	0.28557	8.664	0.10059	13.664	0.47913	17.664	-0.000215	21.664	0.27581
0.665	0.25201	4.665	0.21928	8.665	0.08572	13.665	0.43274	17.665	0.000114	21.665	0.21923
0.666	0.20215	4.666	0.23169	8.666	0.10101	13.666	0.41991	17.666	-0.000215	21.666	0.19718
0.667	0.25369	4.667	0.2583	8.667	0.09382	13.667	0.37945	17.667	0.000114	21.667	0.40445
0.668	0.23284	4.668	0.30067	8.668	0.07948	13.668	0.41268	17.668	0.000114	21.668	0.34622
0.669	0.21507	4.669	0.23637	8.669	0.10262	13.669	0.28799	17.669	0.08302	21.669	0.24423
0.67	0.18459	4.67	0.22547	8.67	0.09402	13.67	0.54559	17.67	0.03269	21.67	0.19751
0.671	0.16643	4.671	0.21561	8.671	0.07526	13.671	0.35543	17.671	0.01327	21.671	0.19389
0.672	0.18719	4.672	0.24482	8.672	0.06701	13.672	0.40017	17.672	0.00538	21.672	0.16988
0.673	0.22715	4.673	0.18871	8.673	0.07062	13.673	0.32812	17.673	0.00242	21.673	0.15573
0.674	0.19545	4.674	0.25924	8.674	0.06288	13.674	0.48802	17.674	0.0011	21.674	0.34359
0.675	0.2073	4.675	0.2383	8.675	0.06002	13.675	0.3551	17.675	0.000443	21.675	0.23403
0.676	0.15583	4.676	0.19888	8.676	0.05411	13.676	0.52519	17.676	0.000114	21.676	0.19982
0.677	0.17635	4.677	0.17356	8.677	0.05299	13.677	0.3778	17.677	-0.000215	21.677	0.16198
0.678	0.1543	4.678	0.24445	8.678	0.10139	13.678	0.26956	17.678	-0.000873	21.678	0.1429
0.679	0.16883	4.679	0.19298	8.679	0.09651	13.679	0.33273	17.679	-0.000544	21.679	0.13303
0.68	0.19994	4.68	0.23987	8.68	0.07217	13.68	0.43505	17.68	-0.000544	21.68	0.12711
0.681	0.18058	4.681	0.19888	8.681	0.07092	13.681	0.36333	17.681	-0.0012	21.681	0.28009
0.682	0.1589	4.682	0.18111	8.682	0.08846	13.682	0.30575	17.682	-0.0012	21.682	0.26627
0.683	0.16201	4.683	0.18832	8.683	0.08314	13.683	0.36333	17.683	-0.00153	21.683	0.16198
0.684	0.15159	4.684	0.23232	8.684	0.07739	13.684	0.24587	17.684	-0.00153	21.684	0.12086
0.685	0.14858	4.685	0.19526	8.685	0.05976	13.685	0.4765	17.685	-0.00153	21.685	0.10506
0.686	0.16749	4.686	0.15386	8.686	0.04976	13.686	0.29226	17.686	-0.0012	21.686	0.10901
0.687	0.16664	4.687	0.21259	8.687	0.04447	13.687	0.22285	17.687	-0.00153	21.687	0.12151
0.688	0.13433	4.688	0.18835	8.688	0.04255	13.688	0.3982	17.688	-0.00186	21.688	0.10342
0.689	0.12594	4.689	0.1811	8.689	0.04121	13.689	0.30082	17.689	-0.00252	21.689	0.09388
0.69	0.11512	4.69	0.16599	8.69	0.04531	13.69	0.2393	17.69	-0.00285	21.69	0.2314
0.691	0.12581	4.691	0.19388	8.691	0.03757	13.691	0.41728	17.691	-0.00548	21.691	0.24456
0.692	0.11446	4.692	0.15714	8.692	0.05489	13.692	0.27351	17.692	-0.0091	21.692	0.14093
0.693	0.09285	4.693	0.16367	8.693	0.05504	13.693	0.30608	17.693	-0.01337	21.693	0.0998
0.694	0.13903	4.694	0.14956	8.694	0.03684	13.694	0.23173	17.694	-0.01798	21.694	0.08664
0.695	0.09172	4.695	0.12755	8.695	0.08425	13.695	0.45939	17.695	-0.02357	21.695	0.0794
0.696	0.10933	4.696	0.162	8.696	0.05835	13.696	0.36563	17.696	-0.02917	21.696	0.08171
0.697	0.11533	4.697	0.19651	8.697	0.0387	13.697	0.31398	17.697	-0.03509	21.697	0.0998
0.698	0.09383	4.698	0.15485	8.698	0.02963	13.698	0.24949	17.698	-0.04101	21.698	0.07776
0.699	0.06464	4.699	0.14266	8.699	0.02834	13.699	0.34326	17.699	-0.04529	21.699	0.06756
0.7	0.04583	4.7	0.11967	8.7	0.02437	13.7	0.3347	17.7	-0.05055	21.7	0.06164
0.701	0.08584	4.701	0.20927	8.701	0.02371	13.701	0.24949	17.701	-0.0545	21.701	0.05835
0.702	0.08808	4.702	0.16832	8.702	0.02218	13.702	0.17942	17.702	-0.0568	21.702	0.12151
0.703	0.06558	4.703	0.14136	8.703	0.02023	13.703	0.1554	17.703	-0.05647	21.703	0.16889
0.704	0.054	4.704	0.16956	8.704	0.01796	13.704	0.58408	17.704	-0.0545	21.704	0.10638
0.705	0.04347	4.705	0.13611	8.705	0.01536	13.705	0.39656	17.705	-0.05055	21.705	0.06591
0.706	0.0372	4.706	0.16956	8.706	0.01363	13.706	0.21594	17.706	-0.04562	21.706	0.04979
0.707	0.03911	4.707	0.15876	8.707	0.01139	13.707	0.21627	17.707	-0.03969	21.707	0.0419
0.708	0.08286	4.708	0.12099	8.708	0.00939	13.708	0.1735	17.708	-0.03377	21.708	0.03795
0.709	0.04955	4.709	0.10356	8.709	0.00651	13.709	0.18271	17.709	-0.02785	21.709	0.03532
0.71	0.05095	4.71	0.09599	8.71	0.00295	13.71	0.13435	17.71	-0.02226	21.71	0.03269
0.711	0.04933	4.711	0.16	8.711	0.000843648	13.711	0.11428	17.711	-0.01699	21.711	0.02972
0.712	0.03137	4.712	0.1535	8.712	-0.000525624	13.712	0.47782	17.712	-0.01239	21.712	0.0294
0.713	0.02308	4.713	0.11771	8.713	-0.000636	13.713	0.24884	17.713	-0.0091	21.713	0.02676
0.714	0.01715	4.714	0.09535	8.714	-0.000335552	13.714	0.22252	17.714	-0.00712	21.714	0.02314
0.715	0.02559	4.715	0.19184	8.715	-0.000909812	13.715	0.14948	17.715	-0.00581	21.715	0.0192
0.716	0.02924	4.716	0.13876	8.716	-6.19206e-05	13.716	0.10441	17.716	-0.00416	21.716	0.01525
0.717	0.02927	4.717	0.09996	8.717	0.000322355	13.717	0.18172	17.717	-0.00449	21.717	0.08105
0.718	0.01099	4.718	0.10058	8.718	0.00155	13.718	0.20343	17.718	-0.00416	21.718	0.04552
0.719	0.00238	4.719	0.09763	8.719	0.00197	13.719	0.11526	17.719	-0.00449	21.719	0.02018
0.72	-0.000941998	4.72	0.08679	8.72	0.00259	13.72	0.09816	17.72	-0.00449	21.72	0.009
0.721	-0.00194	4.721	0.18954	8.721	0.00265	13.721	0.08072	17.721	-0.00416	21.721	0.00373
0.722	-0.00195	4.722	0.13219	8.722	0.00355	13.722	0.18106	17.722	-0.00383	21.722	0.000114
0.723	-0.000645205	4.723	0.11604	8.723	0.00333	13.723	0.11099	17.723	-0.00351	21.723	-0.0012
0.724	0.000668802	4.724	0.0983	8.724	0.00331	13.724	0.07217	17.724	-0.00482	21.724	-0.00285
0.725	0.00296	4.725	0.08252	8.725	0.00271	13.725	0.05769	17.725	-0.00647	21.725	-0.00252
0.726	0.0033	4.726	0.10713	8.726	0.00235	13.726	0.35971	17.726	-0.00745	21.726	-0.00285
0.727	0.00527	4.727	0.10912	8.727	0.00202	13.727	0.18995	17.727	-0.00844	21.727	-0.00219
0.728	0.00528	4.728	0.12193	8.728	0.00139	13.728	0.09651	17.728	-0.00745	21.728	-0.00219
0.729	0.00561	4.729	0.08747	8.729	0.00103	13.729	0.06328	17.729	-0.00614	21.729	-0.0012
0.73	0.00561	4.73	0.07529	8.73	0.000405188	13.73	0.09223	17.73	-0.00581	21.73	-0.000544
0.731	0.00495	4.731	0.06444	8.731	-0.000553176	13.731	0.0748	17.731	-0.00647	21.731	-0.000544
0.732	0.00365	4.732	0.06706	8.732	-0.000636	13.732	0.09026	17.732	-0.00679	21.732	0.000114
0.733	0.00266	4.733	0.09497	8.733	-0.000636	13.733	0.06361	17.733	-0.00515	21.733	0.000114
0.734	0.00134	4.734	0.10845	8.734	-0.000335552	13.734	0.05308	17.734	-0.00383	21.734	0.000443
0.735	0.000356895	4.735	0.07597	8.735	-6.73264e-06	13.735	0.04749	17.735	-0.00318	21.735	0.000114
0.736	-0.00161	4.736	0.05656	8.736	0.000322355	13.736	0.14487	17.736	-0.00383	21.736	-0.000544
0.737	-0.00293	4.737	0.05457	8.737	0.000951812	13.737	0.10934	17.737	-0.00581	21.737	-0.000873
0.738	-0.00359	4.738	0.04834	8.738	0.00161	13.738	0.06164	17.738	-0.00712	21.738	-0.0012
0.739	-0.00359	4.739	0.04636	8.739	0.00287	13.739	0.04058	17.739	-0.00811	21.739	-0.00186
0.74	-0.00327	4.74	0.04504	8.74	0.00298	13.74	0.03137	17.74	-0.00679	21.74	-0.00252
0.741	-0.00294	4.741	0.11103	8.741	0.00298	13.741	0.02446	17.741	-0.00679	21.741	-0.00351
0.742	-0.00163	4.742	0.06645	8.742	0.00418	13.742	0.02051	17.742	-0.00647	21.742	-0.00416
0.743	-0.000642902	4.743	0.08315	8.743	0.00369	13.743	0.01722	17.743	-0.00614	21.743	-0.00515
0.744	0.000668802	4.744	0.05821	8.744	0.00333	13.744	0.0136	17.744	-0.00647	21.744	-0.00614
0.745	0.00264	4.745	0.04374	8.745	0.00361	13.745	0.26792	17.745	-0.00679	21.745	-0.00712
0.746	0.00395	4.746	0.04143	8.746	0.00273	13.746	0.1554	17.746	-0.00778	21.746	-0.00778
0.747	0.00462	4.747	0.03618	8.747	0.00205	13.747	0.06262	17.747	-0.00745	21.747	-0.01272
0.748	0.00593	4.748	0.02763	8.748	0.00169	13.748	0.02775	17.748	-0.00548	21.748	-0.01666
0.749	0.00561	4.749	0.02795	8.749	0.000460376	13.749	0.01525	17.749	-0.00318	21.749	-0.02226
0.75	0.0043	4.75	0.05652	8.75	-0.00116	13.75	0.01031	17.75	-0.000873	21.75	-0.02653
0.751	0.00299	4.751	0.03389	8.751	-0.0019	13.751	0.00867	17.751	-0.000873	21.751	-0.0318
0.752	0.000694107	4.752	0.03256	8.752	-0.00315	13.752	0.00801	17.752	-0.00186	21.752	-0.03805
0.753	-0.00128	4.753	0.03157	8.753	-0.00688	13.753	0.00801	17.753	-0.00383	21.753	-0.04529
0.754	-0.00554	4.754	0.04142	8.754	-0.00992	13.754	0.00801	17.754	-0.00383	21.754	-0.05253
0.755	-0.01079	4.755	0.02665	8.755	-0.01498	13.755	0.00735	17.755	-0.000873	21.755	-0.06075
0.756	-0.01637	4.756	0.01679	8.756	-0.02024	13.756	0.00702	17.756	0.00143	21.756	-0.06898
0.757	-0.02294	4.757	0.01186	8.757	-0.0255	13.757	0.00571	17.757	0.00308	21.757	-0.0772
0.758	-0.02788	4.758	0.00955	8.758	-0.03076	13.758	0.00373	17.758	0.00143	21.758	-0.08477
0.759	-0.03281	4.759	0.00824	8.759	-0.03511	13.759	0.00143	17.759	-0.00252	21.759	-0.09069
0.76	-0.03643	4.76	0.00692	8.76	-0.03999	13.76	-0.000215	17.76	-0.00679	21.76	-0.09529
0.761	-0.04005	4.761	0.00528	8.761	-0.04401	13.761	-0.00351	17.761	-0.00647	21.761	-0.09891
0.762	-0.04236	4.762	0.00397	8.762	-0.04675	13.762	-0.00416	17.762	-0.00351	21.762	-0.10056
0.763	-0.04433	4.763	0.00396	8.763	-0.05028	13.763	-0.00515	17.763	-0.00515	21.763	-0.10089
0.764	-0.04434	4.764	0.00396	8.764	-0.0536	13.764	-0.00712	17.764	-0.01074	21.764	-0.10023
0.765	-0.04336	4.765	0.00364	8.765	-0.05688	13.765	-0.00712	17.765	-0.01337	21.765	-0.09727
0.766	-0.04303	4.766	0.00364	8.766	-0.06077	13.766	-0.00679	17.766	-0.01272	21.766	-0.09365
0.767	-0.04075	4.767	0.00265	8.767	-0.06562	13.767	-0.00548	17.767	-0.00844	21.767	-0.08839
0.768	-0.03779	4.768	0.00232	8.768	-0.07025	13.768	-0.00351	17.768	-0.00515	21.768	-0.08378
0.769	-0.03516	4.769	0.00101	8.769	-0.07515	13.769	-0.0012	17.769	-0.00285	21.769	-0.0772
0.77	-0.03123	4.77	0.000678329	8.77	-0.07948	13.77	0.000443	17.77	-0.00515	21.77	-0.07128
0.771	-0.02728	4.771	-0.000307014	8.771	-0.08254	13.771	0.00275	17.771	-0.00449	21.771	-0.06536
0.772	-0.02399	4.772	-0.000635672	8.772	-0.0846	13.772	0.0034	17.772	-0.0012	21.772	-0.05878
0.773	-0.01973	4.773	-0.00162	8.773	-0.08477	13.773	0.00373	17.773	0.00308	21.773	-0.05022
0.774	-0.01709	4.774	-0.00162	8.774	-0.08386	13.774	0.00472	17.774	0.00275	21.774	-0.04167
0.775	-0.01511	4.775	-0.00129	8.775	-0.08258	13.775	0.00176	17.775	-0.000873	21.775	-0.01239
0.776	-0.01444	4.776	-0.00129	8.776	-0.08096	13.776	-0.0012	17.776	-0.00581	21.776	-0.01666
0.777	-0.01313	4.777	-0.000965329	8.777	-0.07811	13.777	-0.00416	17.777	-0.00811	21.777	-0.01732
0.778	-0.0128	4.778	-0.000308657	8.778	-0.07576	13.778	-0.0091	17.778	-0.00614	21.778	-0.01305
0.779	-0.01116	4.779	0.000677014	8.779	-0.07285	13.779	-0.01337	17.779	-0.00351	21.779	-0.01107
0.78	-0.00919	4.78	0.00133	8.78	-0.0705	13.78	-0.01864	17.78	-0.00318	21.78	-0.01008
0.781	-0.00722	4.781	0.00265	8.781	-0.0685	13.781	-0.02522	17.781	-0.00449	21.781	0.00439
0.782	-0.0059	4.782	0.00298	8.782	-0.06683	13.782	-0.03048	17.782	-0.00745	21.782	-0.00416
0.783	-0.00394	4.783	0.00396	8.783	-0.06639	13.783	-0.03509	17.783	-0.0091	21.783	-0.0091
0.784	-0.00196	4.784	0.00364	8.784	-0.06666	13.784	-0.03969	17.784	-0.00745	21.784	-0.01074
0.785	0.000986294	4.785	0.00396	8.785	-0.06699	13.785	-0.042	17.785	-0.00647	21.785	-0.00877
0.786	0.00166	4.786	0.00331	8.786	-0.06702	13.786	-0.0443	17.786	-0.00581	21.786	-0.00877
0.787	0.0033	4.787	0.00331	8.787	-0.06642	13.787	-0.04397	17.787	-0.00647	21.787	0.0011
0.788	0.00527	4.788	0.00199	8.788	-0.06606	13.788	-0.04233	17.788	-0.00778	21.788	0.00176
0.789	0.00561	4.789	0.00166	8.789	-0.06513	13.789	-0.03772	17.789	-0.00811	21.789	-0.00416
0.79	0.00561	4.79	0.000678986	8.79	-0.06445	13.79	-0.0341	17.79	-0.00614	21.79	-0.00712
0.791	0.00463	4.791	2.15516e-05	8.791	-0.06469	13.791	-0.02884	17.791	-0.00515	21.791	-0.00647
0.792	0.00168	4.792	-0.000964014	8.792	-0.06351	13.792	-0.02456	17.792	-0.00482	21.792	-0.00646
0.793	3.23962e-05	4.793	-0.00162	8.793	-0.0619	13.793	-0.0193	17.793	-0.00482	21.793	0.00538
0.794	-0.00194	4.794	-0.00228	8.794	-0.06056	13.794	-0.0137	17.794	-0.000873	21.794	-0.000873
0.795	-0.00391	4.795	-0.00162	8.795	-0.05834	13.795	-0.0091	17.795	0.000443	21.795	-0.00416
0.796	-0.00523	4.796	-0.00129	8.796	-0.05514	13.796	-0.00581	17.796	0.000772	21.796	0.01459
0.797	-0.00556	4.797	-0.00129	8.797	-0.05125	13.797	-0.00318	17.797	0.00176	21.797	0.00406
0.798	-0.00589	4.798	-0.000308986	8.798	-0.04761	13.798	-0.00219	17.798	0.00406	21.798	-0.00153
0.799	-0.00655	4.799	0.000349342	8.799	-0.04309	13.799	-0.00318	17.799	-0.00186	21.799	-0.00351
0.8	-0.00623	4.8	0.00101	8.8	-0.03909	13.8	0.0034	17.8	-0.00416	21.8	-0.00318
0.801	-0.00524	4.801	0.00133	8.801	-0.03545	13.801	-0.00285	17.801	-0.00449	21.801	-0.00285
0.802	-0.00426	4.802	0.00166	8.802	-0.03123	13.802	-0.00614	17.802	-0.00482	21.802	-0.00252
0.803	-0.00262	4.803	0.000351314	8.803	-0.02816	13.803	-0.00745	17.803	-0.00844	21.803	-0.00383
0.804	-0.00163	4.804	-0.00425	8.804	-0.02611	13.804	-0.01008	17.804	-0.00943	21.804	-0.00515
0.805	-0.000317198	4.805	-0.00918	8.805	-0.02323	13.805	-0.00943	17.805	-0.00877	21.805	-0.00515
0.806	0.000997795	4.806	-0.01509	8.806	-0.02148	13.806	-0.00943	17.806	-0.00844	21.806	-0.00515
0.807	0.00199	4.807	-0.02166	8.807	-0.01923	13.807	-0.00778	17.807	-0.00548	21.807	-0.00482
0.808	0.00199	4.808	-0.02856	8.808	-0.01784	13.808	-0.00614	17.808	-0.00351	21.808	0.00472
0.809	0.00101	4.809	-0.03481	8.809	-0.01833	13.809	-0.00318	17.809	0.000114	21.809	0.0011
0.81	0.000354599	4.81	-0.04072	8.81	-0.01808	13.81	-0.000873	17.81	0.000443	21.81	-0.000215
0.811	-0.000303394	4.811	-0.04533	8.811	-0.01745	13.811	0.00209	17.811	0.00308	21.811	0.00143
0.812	-0.00259	4.812	-0.05025	8.812	-0.01529	13.812	0.0034	17.812	0.009	21.812	0.00176
0.813	-0.00359	4.813	-0.05453	8.813	-0.01449	13.813	0.00439	17.813	0.00571	21.813	0.00176
0.814	-0.00425	4.814	-0.05814	8.814	-0.01354	13.814	0.00702	17.814	0.00669	21.814	0.01887
0.815	-0.00621	4.815	-0.06143	8.815	-0.01255	13.815	0.00604	17.815	0.01229	21.815	0.0113
0.816	-0.00981	4.816	-0.06439	8.816	-0.01126	13.816	0.00669	17.816	0.00604	21.816	0.00669
0.817	-0.01212	4.817	-0.06735	8.817	-0.00995	13.817	0.00406	17.817	0.00373	21.817	-0.00383
0.818	-0.01246	4.818	-0.06997	8.818	-0.00954	13.818	0.00143	17.818	0.00735	21.818	0.000772
0.819	-0.01149	4.819	-0.07195	8.819	-0.00891	13.819	-0.00252	17.819	-0.000873	21.819	0.00933
0.82	-0.0092	4.82	-0.07392	8.82	-0.00885	13.82	-0.00482	17.82	-0.00548	21.82	0.00406
0.821	-0.00788	4.821	-0.07458	8.821	-0.00795	13.821	-0.00647	17.821	0.000114	21.821	0.000443
0.822	-0.00721	4.822	-0.07458	8.822	-0.00696	13.822	-0.00647	17.822	0.00604	21.822	0.00571
0.823	-0.00493	4.823	-0.07359	8.823	-0.00688	13.823	-0.00811	17.823	0.0034	21.823	-0.00449
0.824	-0.000992608	4.824	-0.07129	8.824	-0.00628	13.824	-0.00844	17.824	0.00439	21.824	-0.00416
0.825	0.00132	4.825	-0.06899	8.825	-0.00502	13.825	-0.00581	17.825	0.00439	21.825	-0.00285
0.826	0.00231	4.826	-0.06538	8.826	-0.00581	13.826	-0.00712	17.826	-0.00186	21.826	0.000114
0.827	0.00461	4.827	-0.06045	8.827	-0.0071	13.827	-0.00745	17.827	-0.00416	21.827	0.00143
0.828	0.00495	4.828	-0.05552	8.828	-0.00721	13.828	-0.00285	17.828	0.00143	21.828	0.00143
0.829	0.0043	4.829	-0.04994	8.829	-0.00811	13.829	-0.00219	17.829	-0.00351	21.829	0.01558
0.83	0.00299	4.83	-0.04501	8.83	-0.0094	13.83	-0.0012	17.83	-0.01206	21.83	0.01163
0.831	0.000368403	4.831	-0.0404	8.831	-0.0074	13.831	0.00143	17.831	-0.00943	21.831	0.00834
0.832	-0.00161	4.832	-0.03548	8.832	-0.0057	13.832	0.00505	17.832	-0.01206	21.832	0.00373
0.833	-0.00195	4.833	-0.03055	8.833	-0.00436	13.833	0.00801	17.833	-0.00943	21.833	0.00308
0.834	-0.00326	4.834	-0.02595	8.834	-0.00395	13.834	0.00604	17.834	-0.000215	21.834	0.00439
0.835	-0.00588	4.835	-0.02102	8.835	-0.00272	13.835	0.00702	17.835	-0.00153	21.835	0.00571
0.836	-0.00785	4.836	-0.01674	8.836	-0.0014	13.836	0.00801	17.836	0.00373	21.836	0.00505
0.837	-0.00787	4.837	-0.01411	8.837	-0.00581	13.837	0.00604	17.837	0.0034	21.837	0.0034
0.838	-0.00819	4.838	-0.01115	8.838	-0.01315	13.838	0.00373	17.838	-0.00252	21.838	0.01426
0.839	-0.00852	4.839	-0.00918	8.839	-0.00927	13.839	0.00571	17.839	-0.00351	21.839	0.00867
0.84	-0.00918	4.84	-0.00852	8.84	-0.00644	13.84	0.00308	17.84	-0.000873	21.84	0.00538
0.841	-0.01081	4.841	-0.00885	8.841	-0.00351	13.841	-0.00153	17.841	0.00768	21.841	0.00176
0.842	-0.00984	4.842	-0.00885	8.842	-0.00296	13.842	-0.00482	17.842	0.00538	21.842	0.00472
0.843	-0.00755	4.843	-0.00721	8.843	-0.00354	13.843	-0.00647	17.843	0.00242	21.843	0.0011
0.844	-0.00525	4.844	-0.00524	8.844	-0.00359	13.844	-0.01008	17.844	0.000443	21.844	0.00176
0.845	-0.00295	4.845	-0.00392	8.845	-0.0039	13.845	-0.01041	17.845	0.00834	21.845	0.000772
0.846	-0.00131	4.846	-0.00294	8.846	-0.00332	13.846	-0.00943	17.846	0.00669	21.846	-0.000215
0.847	0.000338492	4.847	-0.00326	8.847	-0.00206	13.847	-0.00778	17.847	0.00209	21.847	0.00998
0.848	0.00133	4.848	-0.00392	8.848	-0.00376	13.848	-0.00647	17.848	-0.00285	21.848	0.00472
0.849	0.000682599	4.849	-0.00458	8.849	-0.00603	13.849	-0.0012	17.849	-0.00976	21.849	0.00637
0.85	-0.000953499	4.85	-0.00425	8.85	-0.00713	13.85	0.000443	17.85	-0.01337	21.85	0.00242
0.851	-0.000312599	4.851	-0.00425	8.851	-0.00661	13.851	0.00143	17.851	-0.01173	21.851	0.000772
0.852	-0.000633704	4.852	-0.00491	8.852	-0.00625	13.852	0.00801	17.852	-0.00811	21.852	-0.00581
0.853	-0.00129	4.853	-0.00655	8.853	-0.00502	13.853	0.00505	17.853	-0.00153	21.853	0.000772
0.854	-0.00162	4.854	-0.00786	8.854	-0.00461	13.854	0.00669	17.854	-0.00252	21.854	0.00275
0.855	-0.00195	4.855	-0.00787	8.855	-0.00398	13.855	0.00768	17.855	0.00143	21.855	0.00406
0.856	-0.00489	4.856	-0.00754	8.856	-0.00362	13.856	0.00702	17.856	0.00801	21.856	0.0034
0.857	-0.00621	4.857	-0.0059	8.857	-0.00209	13.857	0.00768	17.857	0.0034	21.857	0.000443
0.858	-0.00851	4.858	-0.0036	8.858	-0.00165	13.858	0.0034	17.858	-0.00712	21.858	-0.000544
0.859	-0.00983	4.859	-0.0013	8.859	0.000184352	13.859	0.000443	17.859	-0.00844	21.859	-0.00186
0.86	-0.01114	4.86	-0.000636658	8.86	0.000951812	13.86	0.05868	17.86	-0.00383	21.86	-0.00219
0.861	-0.00952	4.861	0.000676686	8.861	0.00131	13.861	0.03696	17.861	-0.00449	21.861	0.01624
0.862	-0.00625	4.862	0.00101	8.862	0.000131279	13.862	0.01393	17.862	-0.00252	21.862	0.0034
0.863	-0.00426	4.863	0.00199	8.863	-0.00209	13.863	0.0011	17.863	0.0034	21.863	-0.00252
0.864	-0.00164	4.864	0.00199	8.864	-0.00228	13.864	-0.00548	17.864	0.00406	21.864	-0.00581
0.865	0.00425	4.865	0.000679315	8.865	-0.00108	13.865	-0.00778	17.865	-0.00416	21.865	-0.000215
0.866	0.00625	4.866	0.00133	8.866	-0.00187	13.866	-0.00679	17.866	0.00308	21.866	0.000772
0.867	0.00659	4.867	0.000678657	8.867	-0.00255	13.867	-0.00811	17.867	0.00637	21.867	0.00406
0.868	0.00659	4.868	0.000678	8.868	-0.00201	13.868	-0.00581	17.868	0.00867	21.868	0.00966
0.869	0.00431	4.869	0.000678	8.869	-0.00135	13.869	-0.00449	17.869	0.009	21.869	0.01295
0.87	0.00136	4.87	0.00166	8.87	-0.000992636	13.87	-0.00318	17.87	0.00669	21.87	0.01755
0.871	-0.0009489	4.871	2.25376e-05	8.871	-0.00187	13.871	-0.00219	17.871	0.00439	21.871	0.0215
0.872	-0.0026	4.872	-0.00162	8.872	-0.00376	13.872	0.02709	17.872	0.00702	21.872	0.02709
0.873	-0.00196	4.873	-0.00326	8.873	-0.00392	13.873	0.01196	17.873	0.009	21.873	0.03005
0.874	-0.00293	4.874	-0.00458	8.874	-0.00362	13.874	0.00669	17.874	0.01229	21.874	0.03137
0.875	-0.000326403	4.875	-0.00425	8.875	-0.0039	13.875	0.00538	17.875	0.01492	21.875	0.03269
0.876	0.00132	4.876	-0.00359	8.876	-0.00513	13.876	0.00571	17.876	0.01492	21.876	0.03663
0.877	-0.0009489	4.877	-0.00327	8.877	-0.00584	13.877	0.00571	17.877	0.009	21.877	0.0294
0.878	-0.00194	4.878	-0.00327	8.878	-0.00439	13.878	0.00308	17.878	0.0034	21.878	0.02742
0.879	0.000659597	4.879	-0.0013	8.879	-0.00425	13.879	0.000443	17.879	0.01064	21.879	0.02479
0.88	0.00198	4.88	1.95796e-05	8.88	-0.00305	13.88	-0.00318	17.88	0.00637	21.88	0.02808
0.881	0.00167	4.881	0.000677343	8.881	-0.00143	13.881	-0.00383	17.881	0.00373	21.881	0.02775
0.882	0.00264	4.882	0.000350328	8.882	-0.000691272	13.882	-0.00647	17.882	0.00604	21.882	0.02676
0.883	0.00134	4.883	0.000677672	8.883	-0.00244	13.883	-0.00844	17.883	0.00702	21.883	0.02314
0.884	-0.000296499	4.884	0.000350328	8.884	-0.00261	13.884	-0.01008	17.884	0.01163	21.884	0.01854
0.885	-0.000308	4.885	0.00035	8.885	-0.0014	13.885	-0.01008	17.885	0.0034	21.885	0.01722
0.886	1.85922e-05	4.886	0.00199	8.886	-0.000691272	13.886	-0.00976	17.886	0.00373	21.886	0.01624
0.887	0.000347696	4.887	0.00331	8.887	-0.00244	13.887	-0.00976	17.887	0.000772	21.887	0.01426
0.888	0.00231	4.888	0.00167	8.888	-0.00351	13.888	-0.00844	17.888	0.000772	21.888	0.00834
0.889	0.00526	4.889	0.000678986	8.889	-0.00239	13.889	-0.00647	17.889	0.0034	21.889	-0.000215
0.89	0.00463	4.89	-0.00228	8.89	-0.00318	13.89	-0.00778	17.89	0.00373	21.89	0.00439
0.891	0.0056	4.891	-0.00162	8.891	-0.00206	13.891	-0.00482	17.891	0.00669	21.891	0.00439
0.892	0.00528	4.892	-0.00261	8.892	-0.00074646	13.892	-0.00416	17.892	0.01755	21.892	-0.01239
0.893	0.00267	4.893	-0.00392	8.893	0.000267176	13.893	-0.00318	17.893	0.02183	21.893	0.0011
0.894	0.00134	4.894	-0.00294	8.894	0.00216	13.894	-0.00186	17.894	0.02084	21.894	0.01031
0.895	0.00101	4.895	-0.000966972	8.895	0.00292	13.895	0.000443	17.895	0.01591	21.895	0.01262
0.896	0.000680303	4.896	0.00101	8.896	0.00238	13.896	0.0034	17.896	0.01229	21.896	0.01327
0.897	-0.0052	4.897	0.00101	8.897	0.00353	13.897	0.10276	17.897	0.01887	21.897	0.01656
0.898	-0.00687	4.898	-0.000306685	8.898	0.00394	13.898	0.05637	17.898	0.01196	21.898	0.01689
0.899	-0.00688	4.899	-0.000308	8.899	0.00276	13.899	0.01558	17.899	0.01163	21.899	0.01229
0.9	-0.00982	4.9	-0.000308	8.9	-5.9528e-05	13.9	-0.000544	17.9	0.0011	21.9	0.01788
0.901	-0.00919	4.901	-0.000308	8.901	0.0018	13.901	-0.01008	17.901	-0.00318	21.901	0.01689
0.902	-0.00755	4.902	-0.000964343	8.902	0.00259	13.902	-0.0137	17.902	-0.00219	21.902	0.01097
0.903	-0.00427	4.903	0.00199	8.903	0.0005432	13.903	-0.01337	17.903	0.00472	21.903	0.00768
0.904	-0.00327	4.904	0.00363	8.904	0.00185	13.904	-0.01074	17.904	0.00406	21.904	0.009
0.905	-0.000654403	4.905	0.00232	8.905	0.0032	13.905	-0.01041	17.905	0.00801	21.905	0.01163
0.906	-0.000310296	4.906	0.00101	8.906	0.00301	13.906	0.04914	17.906	0.00439	21.906	0.01591
0.907	0.000345394	4.907	0.000678329	8.907	-0.000935068	13.907	0.02413	17.907	0.01163	21.907	0.01031
0.908	-0.000303394	4.908	0.000678	8.908	-0.0034	13.908	0.00307	17.908	0.01525	21.908	0.009
0.909	-0.000633704	4.909	0.00101	8.909	-0.00269	13.909	-0.00712	17.909	0.01196	21.909	0.01097
0.91	1.62962e-05	4.91	0.00199	8.91	-0.00201	13.91	-0.00778	17.91	-0.00416	21.91	0.01722
0.911	0.00459	4.911	0.00134	8.911	-0.00195	13.911	-0.00285	17.911	-0.00219	21.911	0.00604
0.912	0.00593	4.912	0.00134	8.912	-0.000144745	13.912	-0.00219	17.912	0.00472	21.912	0.00373
0.913	0.00398	4.913	0.00101	8.913	-0.000280373	13.913	-0.0012	17.913	0.00702	21.913	-0.00712
0.914	0.00429	4.914	2.18806e-05	8.914	0.0021	13.914	0.000772	17.914	0.00275	21.914	-0.00482
0.915	0.00136	4.915	0.0033	8.915	0.00383	13.915	0.00242	17.915	0.00801	21.915	-0.00383
0.916	-0.00291	4.916	0.00561	8.916	0.00366	13.916	0.00867	17.916	0.00867	21.916	-0.00285
0.917	-0.00653	4.917	0.00331	8.917	0.00574	13.917	0.00768	17.917	0.00933	21.917	-0.02982
0.918	-0.0059	4.918	0.00167	8.918	0.00744	13.918	0.05506	17.918	0.00373	21.918	-0.01074
0.919	-0.00557	4.919	0.00199	8.919	0.00577	13.919	0.02216	17.919	-0.00449	21.919	0.000443
0.92	-0.00393	4.92	0.00199	8.92	0.00501	13.92	0.00143	17.92	-0.00515	21.92	0.009
0.921	-0.000659009	4.921	0.00331	8.921	0.00645	13.921	0.01689	17.921	0.000443	21.921	0.01196
0.922	-0.00325	4.922	0.00462	8.922	0.01352	13.922	-0.00186	17.922	0.00801	21.922	0.0192
0.923	-0.0009811	4.923	0.00495	8.923	0.01596	13.923	0.00834	17.923	0.01163	21.923	0.00439
0.924	1.39932e-05	4.924	0.00429	8.924	0.01281	13.924	-0.00351	17.924	0.01163	21.924	0.00735
0.925	0.00426	4.925	0.002	8.925	0.00589	13.925	-0.01469	17.925	0.00768	21.925	0.01229
0.926	0.00168	4.926	0.00232	8.926	0.00859	13.926	-0.01897	17.926	0.00801	21.926	0.00308
0.927	-0.00356	4.927	0.00265	8.927	0.00919	13.927	-0.00581	17.927	0.0034	21.927	0.01229
0.928	-0.00294	4.928	0.000679972	8.928	0.0032	13.928	-0.00745	17.928	0.00176	21.928	0.01887
0.929	-0.00261	4.929	-0.000634686	8.929	0.00205	13.929	-0.00647	17.929	0.00637	21.929	0.0238
0.93	-0.000976501	4.93	-0.000636	8.93	0.00199	13.93	-0.00482	17.93	0.01196	21.93	0.02347
0.931	-0.000965	4.931	-0.000308328	8.931	-0.00192	13.931	-0.00416	17.931	0.01985	21.931	0.02084
0.932	-0.00521	4.932	0.000677014	8.932	-0.00559	13.932	-0.00186	17.932	0.01459	21.932	0.01689
0.933	-0.00524	4.933	0.00166	8.933	0.000727764	13.933	0.00406	17.933	0.01591	21.933	0.00998
0.934	-0.0072	4.934	0.00166	8.934	0.00585	13.934	0.05835	17.934	0.01854	21.934	0.00998
0.935	-0.01276	4.935	0.000351314	8.935	0.00326	13.935	0.02413	17.935	0.01788	21.935	-0.00449
0.936	-0.01378	4.936	-0.000635014	8.936	0.00238	13.936	0.02972	17.936	0.01163	21.936	0.00308
0.937	-0.01346	4.937	-0.000636	8.937	0.00232	13.937	0.01525	17.937	0.00406	21.937	0.00373
0.938	-0.00986	4.938	0.00133	8.938	0.00413	13.938	0.00669	17.938	0.01229	21.938	0.00669
0.939	-0.00886	4.939	0.00363	8.939	0.0052	13.939	0.00439	17.939	0.01163	21.939	0.00439
0.94	-0.00722	4.94	0.00167	8.94	0.00739	13.94	0.00209	17.94	0.00998	21.94	0.00242
0.941	-0.01015	4.941	2.25376e-05	8.941	0.01059	13.941	0.02479	17.941	0.00702	21.941	0.00308
0.942	-0.00886	4.942	0.000677343	8.942	0.01237	13.942	0.00143	17.942	0.00439	21.942	0.00406
0.943	-4.12158e-05	4.943	0.00199	8.943	0.0086	13.943	-0.00186	17.943	0.00801	21.943	-0.01897
0.944	0.00492	4.944	-0.000305699	8.944	0.00282	13.944	-0.00844	17.944	0.00801	21.944	-0.00614
0.945	0.01115	4.945	0.000677014	8.945	0.000515564	13.945	-0.00647	17.945	0.00702	21.945	0.00801
0.946	0.01152	4.946	0.000678	8.946	0.000650448	13.946	0.01393	17.946	0.01097	21.946	0.00143
0.947	0.00859	4.947	-0.000634686	8.947	0.000979364	13.947	0.000114	17.947	0.00867	21.947	0.0011
0.948	0.0102	4.948	-0.00162	8.948	0.000705636	13.948	0.01426	17.948	0.00933	21.948	-0.00679
0.949	0.00727	4.949	-0.000965657	8.949	0.000678	13.949	0.00439	17.949	0.00373	21.949	-0.01568
0.95	0.0066	4.95	0.00101	8.95	0.000979364	13.95	0.00176	17.95	0.00275	21.95	-0.02061
0.951	0.00333	4.951	0.00166	8.951	0.000103727	13.951	0.000772	17.951	0.00702	21.951	-0.00679
0.952	-0.00191	4.952	0.00265	8.952	-0.00269	13.952	0.01591	17.952	0.00209	21.952	-0.01239
0.953	-0.00456	4.953	0.000679972	8.953	-0.00354	13.953	0.01064	17.953	0.00604	21.953	-0.00647
0.954	-0.00491	4.954	-0.000634686	8.954	-0.0057	13.954	0.00702	17.954	0.00669	21.954	-0.01305
0.955	-0.0023	4.955	-0.000636	8.955	-0.00981	13.955	0.00439	17.955	0.00735	21.955	-0.00679
0.956	-0.00881	4.956	2.02376e-05	8.956	-0.00866	13.956	0.00867	17.956	0.00505	21.956	-0.0216
0.957	-0.01473	4.957	0.000677343	8.957	-0.00341	13.957	0.00538	17.957	0.00998	21.957	-0.01699
0.958	-0.01118	4.958	0.00298	8.958	-0.000528836	13.958	-0.00219	17.958	0.01262	21.958	-0.01864
0.959	-0.01017	4.959	0.00265	8.959	0.0015	13.959	-0.01008	17.959	0.00998	21.959	-0.02292
0.96	-0.00821	4.96	0.000679972	8.96	0.00257	13.96	-0.0114	17.96	0.00768	21.96	-0.01864
0.961	-0.00591	4.961	0.00527	8.961	0.00265	13.961	-0.01502	17.961	0.00834	21.961	-0.01864
0.962	-0.00622	4.962	0.00659	8.962	0.00385	13.962	-0.00877	17.962	0.00669	21.962	-0.02324
0.963	-0.00394	4.963	0.00495	8.963	-0.06798	13.963	-0.01107	17.963	0.00735	21.963	-0.0216
0.964	0.00326	4.964	0.00364	8.964	-0.03635	13.964	-0.01074	17.964	0.00242	21.964	-0.02621
0.965	0.00527	4.965	0.00265	8.965	-0.10148	13.965	-0.0091	17.965	-0.0012	21.965	-0.02522
0.966	0.00332	4.966	0.00626	8.966	-0.04726	13.966	-0.01304	17.966	0.00176	21.966	-0.02489
0.967	0.00624	4.967	0.00429	8.967	-0.01342	13.967	-0.01272	17.967	0.00439	21.967	-0.02588
0.968	0.00463	4.968	-0.000631071	8.968	1.3196e-05	13.968	-0.01469	17.968	0.00505	21.968	-0.02324
0.969	0.00201	4.969	-0.00162	8.969	0.00582	13.969	-0.01601	17.969	0.01229	21.969	-0.01699
0.97	0.00297	4.97	-0.00261	8.97	0.00627	13.97	-0.01272	17.97	0.01624	21.97	-0.01436
0.971	0.00689	4.971	0.000347042	8.971	0.00536	13.971	-0.00285	17.971	0.0192	21.971	-0.00351
0.972	0.0066	4.972	2.12236e-05	8.972	0.00287	13.972	-0.00186	17.972	0.02183	21.972	-0.00482
0.973	0.00398	4.973	-0.00359	8.973	0.00355	13.973	-0.000215	17.973	0.02413	21.973	0.00143
0.974	-0.00289	4.974	0.00363	8.974	0.00514	13.974	0.01262	17.974	0.01854	21.974	0.01163
0.975	-0.00718	4.975	0.00265	8.975	0.00678	13.975	0.0113	17.975	0.01755	21.975	0.00933
0.976	-0.01276	4.976	-0.000961385	8.976	0.00722	13.976	0.00439	17.976	0.01624	21.976	0.01393
0.977	-0.01312	4.977	-0.000636329	8.977	-0.01503	13.977	0.00176	17.977	0.01624	21.977	0.01689
0.978	-0.01019	4.978	-0.00556	8.978	-0.00623	13.978	0.00867	17.978	0.01722	21.978	0.01031
0.979	-0.00462	4.979	-0.00589	8.979	0.000482504	13.979	0.02742	17.979	0.01887	21.979	0.00406
0.98	-0.000663608	4.98	-0.00458	8.98	0.00372	13.98	0.00801	17.98	0.01163	21.98	0.00176
0.981	0.00165	4.981	-0.00195	8.981	0.00366	13.981	-0.00252	17.981	0.01525	21.981	0.00176
0.982	-0.000946597	4.982	-0.00392	8.982	0.00364	13.982	-0.01305	17.982	0.00933	21.982	-0.000215
0.983	-0.000965	4.983	0.000345727	8.983	0.000926472	13.983	-0.02061	17.983	0.01097	21.983	0.00373
0.984	0.00393	4.984	0.0033	8.984	0.000377552	13.984	-0.01897	17.984	0.01327	21.984	0.01163
0.985	0.00331	4.985	0.00232	8.985	0.00216	13.985	-0.01074	17.985	0.0113	21.985	0.01854
0.986	0.00168	4.986	0.00232	8.986	0.00322	13.986	-0.01666	17.986	0.00637	21.986	0.01525
0.987	0.00101	4.987	0.0056	8.987	0.00481	13.987	-0.01568	17.987	0.00867	21.987	0.01459
0.988	0.00525	4.988	0.00429	8.988	0.00345	13.988	-0.01239	17.988	0.01064	21.988	0.01097
0.989	0.00561	4.989	0.00429	8.989	0.00301	13.989	-0.00351	17.989	0.00867	21.989	0.00571
0.99	0.01115	4.99	0.00364	8.99	-0.000633704	13.99	-0.000215	17.99	0.01393	21.99	0.00176
0.991	0.00663	4.991	0.000680958	8.991	-0.00367	13.991	0.00242	17.991	0.00998	21.991	0.00406
0.992	-0.000259693	4.992	0.00265	8.992	-0.00362	13.992	-0.00745	17.992	0.01393	21.992	0.000114
0.993	-0.000308	4.993	0.00561	8.993	-0.0039	13.993	0.00439	17.993	0.01426	21.993	0.00604
0.994	-0.000960401	4.994	0.00528	8.994	-0.00242	13.994	0.000772	17.994	0.0136	21.994	0.00735
0.995	-0.000965	4.995	0.00397	8.995	-0.000473648	13.995	0.00637	17.995	0.01722	21.995	0.00406
0.996	-0.00717	4.996	0.00101	8.996	-0.000308	13.996	0.00933	17.996	0.01196	21.996	0.00571
0.997	-0.01178	4.997	-0.000634357	8.997	0.0015	13.997	-0.000215	17.997	0.009	21.997	-0.00318
0.998	-0.01736	4.998	2.02376e-05	8.998	0.00347	13.998	-0.00252	17.998	0.00669	21.998	-0.00219
0.999	-0.0112	4.999	0.00101	8.999	0.00333	13.999	-0.01107	17.999	0.00834	21.999	-0.000544
1	-0.00724	5	0.00593	9	0.00481	14	-0.01535	18	0.00637	22	-0.00811
1.001	-0.00134	5.001	0.00659	9.001	0.00615	14.001	-0.0239	18.001	0.000443	22.001	-0.01436
1.002	-0.00195	5.002	0.00101	9.002	0.00747	14.002	-0.03246	18.002	0.00373	22.002	-0.01403
1.003	-0.00293	5.003	-0.00425	9.003	0.00577	14.003	-0.01732	18.003	0.00242	22.003	-0.01337
1.004	-0.00228	5.004	-0.00195	9.004	0.00651	14.004	-0.02423	18.004	0.00702	22.004	-0.0193
1.005	0.00425	5.005	-0.00326	9.005	0.00629	14.005	-0.01634	18.005	0.01229	22.005	-0.02785
1.006	0.00658	5.006	-0.00491	9.006	0.00747	14.006	-0.01601	18.006	0.01229	22.006	-0.01995
1.007	0.00953	5.007	-0.00819	9.007	0.00728	14.007	0.07282	18.007	0.01262	22.007	-0.00778
1.008	0.00922	5.008	-0.00984	9.008	0.00575	14.008	0.04321	18.008	0.00834	22.008	-0.01239
1.009	0.00661	5.009	-0.0082	9.009	0.00591	14.009	0.00801	18.009	0.00867	22.009	-0.01864
1.01	0.00757	5.01	-0.00524	9.01	0.00503	14.01	0.00143	18.01	0.01558	22.01	-0.01864
1.011	0.00954	5.011	-0.00228	9.011	0.00224	14.011	-0.00515	18.011	0.01821	22.011	-0.01239
1.012	0.01281	5.012	-0.00195	9.012	-0.000415164	14.012	-0.000873	18.012	0.01656	22.012	-0.01041
1.013	0.01545	5.013	-0.00162	9.013	-0.00124	14.013	0.00505	18.013	0.01722	22.013	-0.01403
1.014	0.01645	5.014	-0.00294	9.014	0.000211904	14.014	0.00406	18.014	0.0136	22.014	-0.01041
1.015	0.01384	5.015	0.00166	9.015	-0.000252728	14.015	0.00439	18.015	0.00669	22.015	-0.00844
1.016	0.01252	5.016	0.00363	9.016	0.0012	14.016	0.0011	18.016	0.00373	22.016	-0.00515
1.017	0.00696	5.017	0.00134	9.017	0.00224	14.017	0.000772	18.017	0.00604	22.017	-0.00647
1.018	0.00921	5.018	-0.00425	9.018	-0.000688976	14.018	-0.00515	18.018	0.00998	22.018	-0.00383
1.019	0.0102	5.019	-0.00425	9.019	-0.000363188	14.019	-0.00581	18.019	0.00669	22.019	0.00275
1.02	0.00956	5.02	0.00231	9.02	-0.00151	14.02	-0.01601	18.02	0.00538	22.02	0.0034
1.021	0.00498	5.021	0.00429	9.021	-0.00373	14.021	-0.00252	18.021	0.00505	22.021	-0.00252
1.022	0.0056	5.022	0.00396	9.022	-0.00242	14.022	0.03663	18.022	0.00176	22.022	0.00669
1.023	0.00365	5.023	-0.00523	9.023	0.00012908	14.023	0.00966	18.023	0.000772	22.023	0.00768
1.024	0.00364	5.024	-0.0013	9.024	0.00185	14.024	-0.00416	18.024	-0.00153	22.024	0.00604
1.025	0.00886	5.025	-0.000965329	9.025	0.005	14.025	0.000443	18.025	0.0011	22.025	0.00505
1.026	0.0102	5.026	0.00265	9.026	0.00558	14.026	-0.00844	18.026	0.01097	22.026	0.0113
1.027	0.0076	5.027	0.0102	9.027	0.00169	14.027	-0.00416	18.027	0.01689	22.027	0.01295
1.028	0.01084	5.028	0.01251	9.028	-0.00137	14.028	-0.01239	18.028	0.01722	22.028	0.00669
1.029	0.01478	5.029	0.01218	9.029	-0.00463	14.029	-0.00482	18.029	0.01558	22.029	0.00373
1.03	0.01318	5.03	0.01021	9.03	-0.00822	14.03	-0.00646	18.03	0.0136	22.03	0.00867
1.031	0.00892	5.031	0.0043	9.031	-0.00943	14.031	-0.000215	18.031	0.01295	22.031	0.01492
1.032	0.00269	5.032	-0.00129	9.032	-0.0071	14.032	0.00439	18.032	0.01525	22.032	0.00933
1.033	-0.00159	5.033	-0.00753	9.033	-0.00477	14.033	-0.00811	18.033	0.01426	22.033	0.00637
1.034	-0.0026	5.034	-0.00557	9.034	-0.00247	14.034	-0.01337	18.034	0.01426	22.034	0.00768
1.035	-0.00489	5.035	-0.00852	9.035	-0.00258	14.035	0.01097	18.035	0.01722	22.035	0.01558
1.036	-0.00328	5.036	-0.01082	9.036	-0.00261	14.036	0.000772	18.036	0.01887	22.036	0.02018
1.037	-0.000654403	5.037	-0.00688	9.037	0.000101528	14.037	-0.01206	18.037	0.01788	22.037	0.0136
1.038	-0.000310296	5.038	-0.00524	9.038	0.00125	14.038	-0.02061	18.038	0.01821	22.038	0.00702
1.039	0.0023	5.039	0.000344413	9.039	0.00103	14.039	0.00702	18.039	0.02051	22.039	0.00998
1.04	0.00787	5.04	0.00823	9.04	0.00281	14.04	-0.000544	18.04	0.02249	22.04	0.00735
1.041	0.0115	5.041	0.00955	9.041	0.00418	14.041	-0.01206	18.041	0.01624	22.041	0.00966
1.042	0.00663	5.042	0.01021	9.042	0.00339	14.042	-0.01535	18.042	0.00801	22.042	0.01097
1.043	0.00366	5.043	0.01021	9.043	0.00391	14.043	-0.01765	18.043	0.00702	22.043	0.00768
1.044	0.00233	5.044	0.00791	9.044	0.00457	14.044	0.0136	18.044	0.00933	22.044	0.00735
1.045	-0.000289597	5.045	0.00659	9.045	0.00673	14.045	-0.000215	18.045	0.00834	22.045	0.009
1.046	1.85922e-05	5.046	0.00758	9.046	0.00813	14.046	-0.01173	18.046	0.00702	22.046	0.01558
1.047	0.000347696	5.047	0.00922	9.047	0.01034	14.047	-0.00745	18.047	0.01064	22.047	0.01624
1.048	0.00198	5.048	0.01251	9.048	0.01144	14.048	0.000443	18.048	0.01459	22.048	0.01393
1.049	0.00558	5.049	0.01284	9.049	0.01002	14.049	-0.00515	18.049	0.0136	22.049	0.00998
1.05	0.00789	5.05	0.01185	9.05	0.00627	14.05	0.00571	18.05	0.00933	22.05	0.01229
1.051	0.00791	5.051	0.00693	9.051	0.00293	14.051	0.00176	18.051	0.00538	22.051	0.00702
1.052	0.00693	5.052	0.000356572	9.052	0.000843648	14.052	0.00604	18.052	0.00637	22.052	0.00637
1.053	0.00855	5.053	-0.00162	9.053	0.00279	14.053	0.000443	18.053	0.01031	22.053	0.0011
1.054	0.00954	5.054	-0.00359	9.054	0.00418	14.054	0.00308	18.054	0.01163	22.054	0.00143
1.055	0.0089	5.055	1.72796e-05	9.055	0.00279	14.055	0.01689	18.055	0.01097	22.055	0.00933
1.056	0.00694	5.056	0.00133	9.056	0.00235	14.056	0.0113	18.056	0.00998	22.056	0.00768
1.057	0.00398	5.057	0.00692	9.057	0.00142	14.057	0.01558	18.057	0.01196	22.057	0.00571
1.058	-0.0006038	5.058	0.00824	9.058	0.000131279	14.058	0.09092	18.058	0.01755	22.058	0.01163
1.059	-0.00259	5.059	0.00988	9.059	2.08945e-05	14.059	0.06295	18.059	0.02084	22.059	0.0192
1.06	-0.00293	5.06	0.01218	9.06	0.00122	14.06	0.01985	18.06	0.01985	22.06	0.01755
1.061	-0.000652107	5.061	0.01415	9.061	0.00194	14.061	0.00669	18.061	0.01624	22.061	0.0136
1.062	-0.00259	5.062	0.01579	9.062	0.000488012	14.062	-0.00318	18.062	0.01327	22.062	0.01262
1.063	-0.00555	5.063	0.01809	9.063	4.85394e-05	14.063	-0.00219	18.063	0.0136	22.063	0.01064
1.064	-0.00459	5.064	0.01678	9.064	-0.000280373	14.064	-0.00844	18.064	0.01229	22.064	0.01393
1.065	-0.0023	5.065	0.01153	9.065	-0.00211	14.065	-0.00614	18.065	0.01229	22.065	0.0215
1.066	-0.00163	5.066	0.0089	9.066	-0.00168	14.066	-0.01074	18.066	0.01097	22.066	0.02446
1.067	-0.000969599	5.067	0.01152	9.067	-0.000418376	14.067	-0.00778	18.067	0.01031	22.067	0.02413
1.068	0.00393	5.068	0.01218	9.068	-6.73264e-06	14.068	-0.01041	18.068	0.01196	22.068	0.01689
1.069	0.00592	5.069	0.01284	9.069	0.00153	14.069	-0.00153	18.069	0.01459	22.069	0.01163
1.07	0.00528	5.07	0.01087	9.07	0.00317	14.07	-0.00318	18.07	0.01689	22.07	0.0192
1.071	0.00626	5.071	0.0066	9.071	0.00421	14.071	0.00209	18.071	0.01788	22.071	0.02479
1.072	0.00463	5.072	0.00528	9.072	0.00249	14.072	0.00702	18.072	0.01591	22.072	0.02512
1.073	0.00364	5.073	0.00528	9.073	0.00172	14.073	-0.00153	18.073	0.01229	22.073	0.02413
1.074	0.00298	5.074	0.00462	9.074	0.00106	14.074	0.00604	18.074	0.00801	22.074	0.01755
1.075	0.00657	5.075	0.00331	9.075	0.00161	14.075	0.00209	18.075	0.00538	22.075	0.01624
1.076	0.00953	5.076	0.00265	9.076	0.00317	14.076	0.00143	18.076	0.00439	22.076	0.01788
1.077	0.00857	5.077	0.00199	9.077	0.00421	14.077	0.00406	18.077	0.00439	22.077	0.01788
1.078	0.00824	5.078	-0.000633371	9.078	0.0055	14.078	0.07019	18.078	0.00472	22.078	0.01887
1.079	0.00563	5.079	-0.000636	9.079	0.00651	14.079	0.03861	18.079	0.0034	22.079	0.01525
1.08	0.00202	5.08	0.00166	9.08	0.0084	14.08	0.01163	18.08	0.00209	22.08	0.00966
1.081	-0.00127	5.081	0.00331	9.081	0.00947	14.081	0.00834	18.081	0.00209	22.081	0.01097
1.082	-0.00162	5.082	0.00199	9.082	0.01045	14.082	-0.00416	18.082	0.00275	22.082	0.01229
1.083	-0.00162	5.083	0.00265	9.083	0.01084	14.083	-0.000215	18.083	0.00308	22.083	0.01163
1.084	-0.0026	5.084	0.00232	9.084	0.01087	14.084	-0.0091	18.084	0.00505	22.084	0.009
1.085	-0.00163	5.085	0.000679643	9.085	0.01087	14.085	-0.00153	18.085	0.00538	22.085	0.01097
1.086	9.39424e-06	5.086	0.00166	9.086	0.00906	14.086	-0.00844	18.086	0.00439	22.086	0.01196
1.087	0.00165	5.087	0.00232	9.087	0.00859	14.087	-0.00416	18.087	0.00406	22.087	0.01327
1.088	0.0033	5.088	2.31946e-05	9.088	0.00857	14.088	-0.00285	18.088	0.00439	22.088	0.01558
1.089	0.00429	5.089	-0.00261	9.089	0.00796	14.089	-0.00449	18.089	0.00439	22.089	0.01624
1.09	0.00331	5.09	-0.00392	9.09	0.0067	14.09	-0.000215	18.09	0.00637	22.09	0.01426
1.091	0.00331	5.091	-0.00392	9.091	0.00539	14.091	0.00439	18.091	0.009	22.091	0.01887
1.092	0.00363	5.092	-0.00458	9.092	0.00558	14.092	-0.000215	18.092	0.01097	22.092	0.02051
1.093	0.00494	5.093	-0.00294	9.093	0.00651	14.093	0.00966	18.093	0.0136	22.093	0.02018
1.094	0.0043	5.094	-0.000638301	9.094	0.00629	14.094	0.01163	18.094	0.01591	22.094	0.01525
1.095	0.00168	5.095	2.02376e-05	9.095	0.00657	14.095	0.01229	18.095	0.01722	22.095	0.01327
1.096	-0.000946597	5.096	0.000349671	9.096	0.0075	14.096	0.01295	18.096	0.01591	22.096	0.01163
1.097	-0.00423	5.097	0.000677672	9.097	-0.00446	14.097	0.01196	18.097	0.01591	22.097	0.01229
1.098	-0.00719	5.098	0.00199	9.098	0.00196	14.098	0.01064	18.098	0.01624	22.098	0.01459
1.099	-0.00786	5.099	0.00396	9.099	0.00596	14.099	0.00143	18.099	0.01492	22.099	0.01163
1.1	-0.00885	5.1	0.00396	9.1	0.00657	14.1	0.00571	18.1	0.01393	22.1	0.00176
1.101	-0.01048	5.101	0.00396	9.101	0.00689	14.101	-0.00186	18.101	0.01196	22.101	0.0011
1.102	-0.00919	5.102	0.00199	9.102	0.00632	14.102	-0.00186	18.102	0.01097	22.102	0.000443
1.103	-0.00885	5.103	0.00199	9.103	0.00536	14.103	-0.00844	18.103	0.00933	22.103	0.00143
1.104	-0.0082	5.104	0.00265	9.104	0.00498	14.104	-0.0091	18.104	0.00801	22.104	-0.00383
1.105	-0.00493	5.105	0.00134	9.105	0.00465	14.105	-0.00548	18.105	0.00669	22.105	-0.00515
1.106	-0.0036	5.106	-0.00162	9.106	0.00372	14.106	-0.00712	18.106	0.00373	22.106	-0.00877
1.107	-0.00164	5.107	-0.000965657	9.107	0.00303	14.107	-0.0012	18.107	0.00308	22.107	-0.01337
1.108	-0.00162	5.108	1.99086e-05	9.108	0.00238	14.108	0.00242	18.108	0.000772	22.108	-0.01305
1.109	-0.00195	5.109	0.00101	9.109	0.00172	14.109	0.00735	18.109	-0.000215	22.109	-0.00877
1.11	-0.00293	5.11	-0.000306685	9.11	0.00106	14.11	0.00735	18.11	-0.00153	22.11	-0.00811
1.111	-0.00196	5.111	-0.000308	9.111	0.000705636	14.111	0.04815	18.111	-0.00252	22.111	-0.00811
1.112	-0.00326	5.112	0.00298	9.112	0.000377552	14.112	0.02643	18.112	-0.00449	22.112	-0.00745
1.113	-0.0062	5.113	0.00364	9.113	0.00125	14.113	0.01788	18.113	-0.00581	22.113	-0.00679
1.114	-0.00753	5.114	0.00298	9.114	0.00194	14.114	0.01393	18.114	-0.00712	22.114	-0.00383
1.115	-0.00852	5.115	0.00396	9.115	0.00229	14.115	0.03301	18.115	-0.00811	22.115	-0.00581
1.116	-0.0095	5.116	0.00626	9.116	0.00262	14.116	0.02117	18.116	-0.00844	22.116	-0.00416
1.117	-0.00853	5.117	0.00627	9.117	0.00385	14.117	0.01656	18.117	-0.00976	22.117	-0.00712
1.118	-0.00657	5.118	0.00659	9.118	0.00366	14.118	0.01163	18.118	-0.01107	22.118	-0.00515
1.119	-0.00459	5.119	0.00495	9.119	0.00364	14.119	0.00406	18.119	-0.01173	22.119	-0.00252
1.12	-0.00393	5.12	0.00528	9.12	0.00364	14.12	-0.000544	18.12	-0.01239	22.12	-0.000873
1.121	-0.00392	5.121	0.00561	9.121	0.00424	14.121	0.00998	18.121	-0.01337	22.121	-0.00153
1.122	-0.000985706	5.122	0.00495	9.122	0.00399	14.122	0.00472	18.122	-0.01502	22.122	-0.00383
1.123	0.000993196	5.123	0.00298	9.123	0.00487	14.123	0.0034	18.123	-0.01535	22.123	-0.00482
1.124	2.77972e-05	5.124	0.00462	9.124	0.00465	14.124	-0.000215	18.124	-0.01601	22.124	-0.00614
1.125	0.00165	5.125	0.00528	9.125	0.00432	14.125	0.00702	18.125	-0.01666	22.125	-0.00778
1.126	0.00232	5.126	0.00561	9.126	0.00339	14.126	0.00242	18.126	-0.01732	22.126	-0.01074
1.127	0.002	5.127	0.00659	9.127	0.00331	14.127	0.00571	18.127	-0.01897	22.127	-0.01337
1.128	0.00297	5.128	0.00561	9.128	0.00271	14.128	0.00308	18.128	-0.01897	22.128	-0.01535
1.129	0.00167	5.129	0.00364	9.129	0.00175	14.129	0.00308	18.129	-0.01963	22.129	-0.01699
1.13	3.23962e-05	5.13	0.00232	9.13	0.000760824	14.13	0.00933	18.13	-0.0193	22.13	-0.02094
1.131	-0.000958099	5.131	0.00101	9.131	0.000678	14.131	0.00933	18.131	-0.0193	22.131	-0.02522
1.132	-0.00358	5.132	0.000678329	9.132	0.000678	14.132	0.009	18.132	-0.0193	22.132	-0.03015
1.133	-0.00457	5.133	0.000678	9.133	0.00128	14.133	0.01426	18.133	-0.01765	22.133	-0.03279
1.134	-0.00523	5.134	0.000678	9.134	0.00134	14.134	0.01558	18.134	-0.01732	22.134	-0.03476
1.135	-0.00622	5.135	0.00133	9.135	0.00164	14.135	0.01656	18.135	-0.01666	22.135	-0.03542
1.136	-0.00753	5.136	0.00134	9.136	0.00257	14.136	0.01492	18.136	-0.01601	22.136	-0.03377
1.137	-0.00884	5.137	0.00298	9.137	0.00385	14.137	0.01097	18.137	-0.01535	22.137	-0.03279
1.138	-0.0095	5.138	0.00429	9.138	0.00517	14.138	0.01294	18.138	-0.01469	22.138	-0.03377
1.139	-0.00918	5.139	0.00396	9.139	0.00618	14.139	0.00538	18.139	-0.01436	22.139	-0.03476
1.14	-0.0082	5.14	0.00462	9.14	0.00596	14.14	0.00209	18.14	-0.01305	22.14	-0.03311
1.141	-0.00787	5.141	0.00561	9.141	0.00714	14.141	-0.00416	18.141	-0.01337	22.141	-0.02982
1.142	-0.00721	5.142	0.00594	9.142	0.00815	14.142	-0.000873	18.142	-0.01239	22.142	-0.02621
1.143	-0.00558	5.143	0.00659	9.143	0.00914	14.143	-0.00153	18.143	-0.01173	22.143	-0.02292
1.144	-0.00491	5.144	0.00594	9.144	0.01043	14.144	-0.00811	18.144	-0.01074	22.144	-0.02028
1.145	-0.00262	5.145	0.00495	9.145	0.01054	14.145	-0.00285	18.145	-0.00976	22.145	-0.01699
1.146	-0.000976501	5.146	0.00364	9.146	0.01054	14.146	-0.00515	18.146	-0.0091	22.146	-0.01469
1.147	1.39932e-05	5.147	0.00528	9.147	0.01084	14.147	-0.00614	18.147	-0.0091	22.147	-0.01173
1.148	0.001	5.148	0.00692	9.148	0.01087	14.148	-0.00614	18.148	-0.00811	22.148	-0.00745
1.149	0.00166	5.149	0.00627	9.149	0.00996	14.149	-0.00482	18.149	-0.00679	22.149	-0.0012
1.15	0.00166	5.15	0.00627	9.15	0.00928	14.15	-0.00482	18.15	-0.00581	22.15	0.00176
1.151	0.00134	5.151	0.00429	9.151	0.00772	14.151	0.00308	18.151	-0.00482	22.151	0.0034
1.152	-0.000296499	5.152	0.002	9.152	0.00698	14.152	0.00308	18.152	-0.00416	22.152	0.00637
1.153	-0.00161	5.153	0.000679315	9.153	0.00722	14.153	0.00702	18.153	-0.00351	22.153	0.00669
1.154	-0.00391	5.154	0.00101	9.154	0.00725	14.154	0.00669	18.154	-0.00285	22.154	0.00637
1.155	-0.0049	5.155	0.00166	9.155	0.00725	14.155	0.01097	18.155	-0.00252	22.155	-0.00449
1.156	-0.00621	5.156	0.00199	9.156	0.00785	14.156	0.009	18.156	-0.00186	22.156	0.000114
1.157	-0.00851	5.157	0.00199	9.157	0.00851	14.157	0.00604	18.157	-0.00153	22.157	0.00472
1.158	-0.01016	5.158	0.00199	9.158	0.00947	14.158	0.00636	18.158	-0.00153	22.158	0.00373
1.159	-0.01082	5.159	0.00298	9.159	0.00985	14.159	0.000772	18.159	-0.0012	22.159	-0.01239
1.16	-0.01082	5.16	0.00265	9.16	0.01018	14.16	0.000772	18.16	-0.000215	22.16	-0.00647
1.161	-0.01017	5.161	0.00265	9.161	0.01051	14.161	-0.00515	18.161	-0.000873	22.161	-0.00383
1.162	-0.00919	5.162	0.00134	9.162	0.00994	14.162	0.000772	18.162	-0.000873	22.162	-0.01206
1.163	-0.00788	5.163	0.00101	9.163	0.00898	14.163	-0.00153	18.163	-0.0012	22.163	-0.00811
1.164	-0.00526	5.164	0.00133	9.164	0.00889	14.164	-0.00581	18.164	-0.000873	22.164	-0.00614
1.165	-0.00263	5.165	0.00134	9.165	0.00829	14.165	-0.00877	18.165	-0.000544	22.165	-0.00614
1.166	-0.00163	5.166	0.000350985	9.166	0.00703	14.166	-0.00745	18.166	-0.000873	22.166	-0.00745
1.167	-0.000642902	5.167	-0.00129	9.167	0.00662	14.167	-0.00844	18.167	-0.000873	22.167	-0.00811
1.168	0.000995499	5.168	-0.00162	9.168	0.00659	14.168	-0.00482	18.168	-0.000215	22.168	-0.00712
1.169	0.00133	5.169	-0.00129	9.169	0.00569	14.169	-0.00449	18.169	0.000114	22.169	-0.00647
1.17	0.00166	5.17	-0.000308986	9.17	0.00501	14.17	-0.00252	18.17	0.000443	22.17	-0.00679
1.171	0.00134	5.171	-0.00129	9.171	0.00465	14.171	0.00702	18.171	0.000114	22.171	-0.00679
1.172	0.000356895	5.172	-0.00195	9.172	0.00462	14.172	0.00538	18.172	0.000443	22.172	-0.00844
1.173	2.31982e-05	5.173	-0.00228	9.173	0.00492	14.173	0.00604	18.173	0.000443	22.173	-0.00844
1.174	-0.000958099	5.174	-0.00195	9.174	0.00555	14.174	0.05243	18.174	0.000114	22.174	-0.00778
1.175	-0.00292	5.175	-0.00261	9.175	0.00561	14.175	0.02578	18.175	0.000443	22.175	-0.00614
1.176	-0.00392	5.176	-0.00228	9.176	0.00591	14.176	0.01393	18.176	0.000114	22.176	-0.00581
1.177	-0.00425	5.177	-0.00228	9.177	0.00624	14.177	0.00768	18.177	0.000114	22.177	-0.00515
1.178	-0.0049	5.178	-0.00261	9.178	0.00687	14.178	0.00406	18.178	0.000443	22.178	-0.00581
1.179	-0.00458	5.179	-0.00228	9.179	0.00783	14.179	0.000443	18.179	-0.000215	22.179	-0.00515
1.18	-0.00327	5.18	-0.000966315	9.18	0.00791	14.18	-0.00153	18.18	-0.000215	22.18	-0.00482
1.181	-0.00294	5.181	0.00133	9.181	0.00851	14.181	-0.00581	18.181	-0.000215	22.181	-0.00712
1.182	-0.00228	5.182	0.00199	9.182	0.00857	14.182	-0.00679	18.182	-0.000215	22.182	-0.00778
1.183	-0.0013	5.183	0.00265	9.183	0.00887	14.183	-0.00943	18.183	-0.000873	22.183	-0.00778
1.184	-0.000314902	5.184	0.00265	9.184	0.00889	14.184	-0.01206	18.184	-0.000873	22.184	-0.00778
1.185	0.00132	5.185	0.00298	9.185	0.00859	14.185	-0.01403	18.185	-0.000873	22.185	-0.00745
1.186	0.00231	5.186	0.00199	9.186	0.00826	14.186	-0.01502	18.186	-0.000873	22.186	-0.00647
1.187	0.00265	5.187	0.00134	9.187	0.00733	14.187	-0.01568	18.187	-0.000544	22.187	-0.00614
1.188	0.00298	5.188	-0.000306357	9.188	0.00725	14.188	-0.01403	18.188	-0.000544	22.188	-0.00515
1.189	0.002	5.189	-0.00195	9.189	0.00635	14.189	-0.01239	18.189	0.000114	22.189	-0.00318
1.19	0.00101	5.19	-0.00326	9.19	0.00566	14.19	-0.01173	18.19	0.000772	22.19	-0.00186
1.191	0.000680303	5.191	-0.00458	9.191	0.00501	14.191	-0.0091	18.191	0.000772	22.191	-0.000873
1.192	-0.000301098	5.192	-0.00622	9.192	0.00495	14.192	-0.00778	18.192	0.00143	22.192	-0.00679
1.193	-0.00129	5.193	-0.00622	9.193	0.00405	14.193	-0.00614	18.193	0.00242	22.193	-0.00219
1.194	-0.00227	5.194	-0.00622	9.194	0.00457	14.194	-0.00416	18.194	0.0034	22.194	0.000114
1.195	-0.00456	5.195	-0.00524	9.195	0.00462	14.195	-0.00351	18.195	0.00439	22.195	0.00143
1.196	-0.00556	5.196	-0.00458	9.196	0.00492	14.196	-0.00351	18.196	0.00505	22.196	0.00209
1.197	-0.00687	5.197	-0.00327	9.197	0.00525	14.197	-0.00482	18.197	0.00669	22.197	0.00143
1.198	-0.00753	5.198	-0.00294	9.198	0.00618	14.198	-0.00712	18.198	0.00867	22.198	0.00209
1.199	-0.00623	5.199	-0.00195	9.199	0.00687	14.199	-0.01041	18.199	0.01064	22.199	0.00176
1.2	-0.0059	5.2	-0.000965986	9.2	0.00752	14.2	-0.01272	18.2	0.01295	22.2	0.00143
1.201	-0.00524	5.201	-0.000636329	9.201	0.00758	14.201	-0.01601	18.201	0.01558	22.201	0.000772
1.202	-0.00458	5.202	0.000349014	9.202	0.00758	14.202	-0.01732	18.202	0.01821	22.202	0.000114
1.203	-0.00295	5.203	2.12236e-05	9.203	0.00698	14.203	-0.01831	18.203	0.02183	22.203	-0.000215
1.204	-0.00196	5.204	0.000677343	9.204	0.00632	14.204	-0.01864	18.204	0.02446	22.204	-0.000873
1.205	0.000659597	5.205	-0.000307014	9.205	0.00627	14.205	-0.01732	18.205	0.02709	22.205	-0.000544
1.206	0.00166	5.206	-0.00261	9.206	0.00536	14.206	-0.01601	18.206	0.02972	22.206	-0.000544
1.207	0.00199	5.207	-0.00425	9.207	0.00438	14.207	-0.01436	18.207	0.0317	22.207	0.000114
1.208	0.00297	5.208	-0.00688	9.208	0.00339	14.208	-0.01173	18.208	0.034	22.208	0.000114
1.209	0.00298	5.209	-0.00852	9.209	0.0024	14.209	-0.0091	18.209	0.034	22.209	0.00143
1.21	0.00298	5.21	-0.01017	9.21	0.00112	14.21	-0.00614	18.21	0.03433	22.21	0.00176
1.211	0.00265	5.211	-0.01148	9.211	0.000405188	14.211	-0.00285	18.211	0.03236	22.211	0.00242
1.212	0.00167	5.212	-0.01181	9.212	4.85394e-05	14.212	-0.00252	18.212	0.03038	22.212	0.00275
1.213	0.000359198	5.213	-0.0128	9.213	-0.000280373	14.213	-0.0012	18.213	0.02775	22.213	0.00275
1.214	-0.000629098	5.214	-0.01214	9.214	-6.73264e-06	14.214	0.000772	18.214	0.02545	22.214	0.00275
1.215	-0.00129	5.215	-0.01115	9.215	-0.000280373	14.215	0.0011	18.215	0.02347	22.215	0.00308
1.216	-0.00293	5.216	-0.01017	9.216	0.000294728	14.216	0.00143	18.216	0.02084	22.216	0.00275
1.217	-0.00457	5.217	-0.00885	9.217	0.000650448	14.217	0.000772	18.217	0.0192	22.217	0.00308
1.218	-0.00458	5.218	-0.00721	9.218	0.00128	14.218	-0.00153	18.218	0.01689	22.218	0.00242
1.219	-0.00458	5.219	-0.0059	9.219	0.00224	14.219	-0.00515	18.219	0.01525	22.219	0.00209
1.22	-0.0036	5.22	-0.00458	9.22	0.00292	14.22	-0.00745	18.22	0.01327	22.22	0.00176
1.221	-0.00327	5.221	-0.00261	9.221	0.00328	14.221	-0.01041	18.221	0.0113	22.221	0.00143
1.222	-0.00196	5.222	-0.00195	9.222	0.00331	14.222	-0.00811	18.222	0.009	22.222	0.000443
1.223	-0.000319501	5.223	-0.000637315	9.223	0.00331	14.223	-0.01041	18.223	0.00801	22.223	-0.000215
1.224	0.000997795	5.224	2.02376e-05	9.224	0.00301	14.224	-0.01206	18.224	0.00604	22.224	-0.000215
1.225	0.00297	5.225	0.000349671	9.225	0.00268	14.225	-0.01173	18.225	0.00373	22.225	-0.000215
1.226	0.00363	5.226	2.12236e-05	9.226	0.00175	14.226	-0.00943	18.226	0.00242	22.226	0.000443
1.227	0.00527	5.227	0.000349671	9.227	0.00136	14.227	-0.00679	18.227	0.000772	22.227	0.000772
1.228	0.00561	5.228	-0.000307342	9.228	0.000131279	14.228	-0.00515	18.228	-0.000215	22.228	0.000443
1.229	0.00528	5.229	-0.000308	9.229	2.08945e-05	14.229	-0.00219	18.229	-0.000544	22.229	0.00176
1.23	0.00463	5.23	-0.000308	9.23	-0.000580821	14.23	0.000443	18.23	-0.0012	22.23	0.00209
1.231	0.00397	5.231	-0.000964343	9.231	-0.000937364	14.231	0.00242	18.231	-0.00219	22.231	0.0034
1.232	0.00331	5.232	-0.00195	9.232	-0.00127	14.232	0.00373	18.232	-0.00186	22.232	0.0034
1.233	0.00233	5.233	-0.00261	9.233	-0.00129	14.233	0.00472	18.233	-0.000215	22.233	0.00406
1.234	0.00102	5.234	-0.00195	9.234	-0.000992636	14.234	0.00571	18.234	0.0034	22.234	0.00439
1.235	-0.000624499	5.235	-0.00129	9.235	-0.000663636	14.235	0.00604	18.235	0.009	22.235	0.00472
1.236	-0.00227	5.236	-0.000965329	9.236	-0.000335552	14.236	0.00538	18.236	0.01426	22.236	0.00406
1.237	-0.00293	5.237	-0.000636329	9.237	0.000294728	14.237	0.00439	18.237	0.01985	22.237	0.00373
1.238	-0.00359	5.238	2.02376e-05	9.238	0.00125	14.238	0.00242	18.238	0.02545	22.238	0.00373
1.239	-0.00392	5.239	0.00199	9.239	0.00164	14.239	0.000443	18.239	0.03269	22.239	0.0034
1.24	-0.0036	5.24	0.00265	9.24	0.00227	14.24	-0.0012	18.24	0.03861	22.24	0.00209
1.241	-0.00294	5.241	0.00429	9.241	0.00292	14.241	-0.000873	18.241	0.04453	22.241	0.0011
1.242	-0.00196	5.242	0.00495	9.242	0.00298	14.242	-0.00285	18.242	0.05045	22.242	0.000443
1.243	-0.000645205	5.243	0.00626	9.243	0.00298	14.243	-0.00515	18.243	0.05506	22.243	-0.000544
1.244	0.000995499	5.244	0.00659	9.244	0.00238	14.244	-0.00679	18.244	0.05802	22.244	-0.0012
1.245	0.00264	5.245	0.00725	9.245	0.00262	14.245	-0.00679	18.245	0.05966	22.245	-0.00153
1.246	0.00363	5.246	0.00692	9.246	0.00145	14.246	-0.00647	18.246	0.06032	22.246	-0.0012
1.247	0.00462	5.247	0.00659	9.247	0.00103	14.247	-0.00482	18.247	0.1906	22.247	-0.000544
1.248	0.00593	5.248	0.00659	9.248	0.000705636	14.248	-0.00252	18.248	0.11724	22.248	-0.000215
1.249	0.00528	5.249	0.00627	9.249	-0.000525624	14.249	-0.000215	18.249	0.0919	22.249	0.000114
1.25	0.00528	5.25	0.00692	9.25	-0.000937364	14.25	0.00176	18.25	0.08269	22.25	0.0011
1.251	0.00463	5.251	0.00627	9.251	-0.00157	14.251	0.00373	18.251	0.0771	22.251	0.00176
1.252	0.00364	5.252	0.00594	9.252	-0.00253	14.252	0.00505	18.252	0.07611	22.252	0.00242
1.253	0.00233	5.253	0.00495	9.253	-0.00321	14.253	0.00604	18.253	0.0771	22.253	0.00209
1.254	0.000689501	5.254	0.00528	9.254	-0.00327	14.254	0.00702	18.254	0.08006	22.254	0.00275
1.255	-0.000301098	5.255	0.00528	9.255	-0.00266	14.255	0.00702	18.255	0.1248	22.255	0.00275
1.256	-0.00161	5.256	0.00561	9.256	-0.00231	14.256	0.00637	18.256	0.27581	22.256	0.0034
1.257	-0.0026	5.257	0.00561	9.257	-0.000774096	14.257	0.00505	18.257	0.16395	22.257	0.00373
1.258	-0.00261	5.258	0.00561	9.258	0.00147	14.258	0.00308	18.258	0.12415	22.258	0.0034
1.259	-0.00196	5.259	0.00594	9.259	0.00347	14.259	0.000772	18.259	0.13533	22.259	0.00308
1.26	-0.000645205	5.26	0.00495	9.26	0.00574	14.26	-0.000873	18.26	0.11493	22.26	0.00307
1.261	0.00132	5.261	0.00528	9.261	0.00834	14.261	-0.00383	18.261	0.11	22.261	0.00242
1.262	0.0046	5.262	0.00495	9.262	0.00917	14.262	-0.00449	18.262	0.27285	22.262	0.00209
1.263	0.00984	5.263	0.00528	9.263	0.01163	14.263	-0.00647	18.263	0.16724	22.263	0.00307
1.264	0.01575	5.264	0.00462	9.264	0.01396	14.264	-0.00712	18.264	0.12908	22.264	0.00275
1.265	0.02395	5.265	0.00429	9.265	0.01626	14.265	-0.00712	18.265	0.11592	22.265	0.00308
1.266	0.03217	5.266	0.00396	9.266	0.01886	14.266	-0.00712	18.266	0.21692	22.266	-0.0012
1.267	0.03941	5.267	0.00298	9.267	0.01728	14.267	-0.00581	18.267	0.14751	22.267	0.000443
1.268	0.04598	5.268	0.00265	9.268	0.02072	14.268	-0.00351	18.268	0.12513	22.268	0.0011
1.269	0.05712	5.269	0.00265	9.269	0.02467	14.269	-0.000544	18.269	0.11987	22.269	0.00308
1.27	0.06634	5.27	0.00101	9.27	0.02771	14.27	0.00143	18.27	0.2541	22.27	0.00308
1.271	0.07554	5.271	2.18806e-05	9.271	0.03096	14.271	0.0034	18.271	0.17284	22.271	0.00373
1.272	0.08311	5.272	-0.000964014	9.272	0.03004	14.272	0.00439	18.272	0.14849	22.272	0.00439
1.273	0.08936	5.273	-0.00162	9.273	0.03203	14.273	0.00604	18.273	0.14323	22.273	0.00505
1.274	0.10638	5.274	-0.00195	9.274	0.03464	14.274	0.00669	18.274	0.1406	22.274	0.00571
1.275	0.09801	5.275	-0.00162	9.275	0.03335	14.275	0.00637	18.275	0.33306	22.275	0.00505
1.276	0.11198	5.276	-0.00162	9.276	0.03291	14.276	0.00637	18.276	0.21561	22.276	0.00439
1.277	0.19334	5.277	-0.000965657	9.277	0.0365	14.277	0.00505	18.277	0.17119	22.277	0.0034
1.278	0.22393	5.278	-0.000636329	9.278	0.04164	14.278	0.00373	18.278	0.15738	22.278	0.00308
1.279	0.23557	5.279	2.02376e-05	9.279	0.04479	14.279	0.000772	18.279	0.37155	22.279	0.00209
1.28	0.23597	5.28	0.00166	9.28	0.04625	14.28	-0.0012	18.28	0.26561	22.28	0.0011
1.281	0.24283	5.281	0.00232	9.281	0.05057	14.281	-0.00383	18.281	0.19653	22.281	-0.000215
1.282	0.2246	5.282	0.00331	9.282	0.05036	14.282	-0.00449	18.282	0.17284	22.282	-0.00153
1.283	0.23916	5.283	0.00396	9.283	0.05542	14.283	-0.00614	18.283	0.29226	22.283	-0.00285
1.284	0.23143	5.284	0.00364	9.284	0.05679	14.284	-0.00778	18.284	0.33964	22.284	-0.00383
1.285	0.2813	5.285	0.00396	9.285	0.04393	14.285	-0.00712	18.285	0.24587	22.285	-0.00548
1.286	0.27415	5.286	0.00364	9.286	0.04936	14.286	-0.00679	18.286	0.2235	22.286	-0.00614
1.287	0.25778	5.287	0.00364	9.287	0.05298	14.287	-0.00515	18.287	0.20113	22.287	-0.00745
1.288	0.28769	5.288	0.00232	9.288	0.05597	14.288	-0.00252	18.288	0.211	22.288	-0.00877
1.289	0.31825	5.289	0.00199	9.289	0.05531	14.289	-0.000215	18.289	0.39129	22.289	-0.00811
1.29	0.29953	5.29	0.000679315	9.29	0.05493	14.29	0.00275	18.29	0.26759	22.29	-0.00844
1.291	0.2981	5.291	2.15516e-05	9.291	0.05912	14.291	0.00571	18.291	0.32122	22.291	-0.00679
1.292	0.3193	5.292	-0.000964014	9.292	0.06131	14.292	0.00735	18.292	0.28733	22.292	-0.00712
1.293	0.27605	5.293	-0.00162	9.293	0.06418	14.293	0.00966	18.293	0.39557	22.293	-0.00679
1.294	0.30772	5.294	-0.00195	9.294	0.06503	14.294	0.01163	18.294	0.34589	22.294	-0.00548
1.295	0.31643	5.295	-0.00162	9.295	0.0684	14.295	0.01262	18.295	0.27187	22.295	-0.00351
1.296	0.32008	5.296	-0.00162	9.296	0.06028	14.296	0.0136	18.296	0.50348	22.296	-0.0012
1.297	0.2692	5.297	-0.000965657	9.297	0.06823	14.297	0.0136	18.297	0.35806	22.297	0.00176
1.298	0.27243	5.298	-0.000636329	9.298	0.06994	14.298	0.01196	18.298	0.40741	22.298	0.00439
1.299	0.29464	5.299	-0.000308328	9.299	0.07634	14.299	0.00998	18.299	0.31464	22.299	0.00735
1.3	0.29415	5.3	0.00101	9.3	0.08324	14.3	0.00735	18.3	0.42287	22.3	0.01031
1.301	0.23899	5.301	0.00133	9.301	0.08653	14.301	0.00505	18.301	0.40906	22.301	0.01295
1.302	0.27613	5.302	0.000678657	9.302	0.10153	14.302	0.00472	18.302	0.31102	22.302	0.01591
1.303	0.27215	5.303	0.000678	9.303	0.08873	14.303	0.00505	18.303	0.48242	22.303	0.02018
1.304	0.2532	5.304	-0.000963357	9.304	0.09797	14.304	0.00571	18.304	0.35148	22.304	0.02347
1.305	0.25796	5.305	-0.00228	9.305	0.10014	14.305	0.00768	18.305	0.38636	22.305	0.02709
1.306	0.27529	5.306	-0.00294	9.306	0.09544	14.306	0.00966	18.306	0.43998	22.306	0.03071
1.307	0.29205	5.307	-0.00326	9.307	0.08566	14.307	0.01327	18.307	0.36958	22.307	0.03301
1.308	0.25008	5.308	-0.00294	9.308	0.09715	14.308	0.01755	18.308	0.44985	22.308	0.03565
1.309	0.2315	5.309	-0.000638301	9.309	0.08775	14.309	0.02282	18.309	0.36004	22.309	0.03729
1.31	0.28816	5.31	0.00298	9.31	0.1232	14.31	0.02874	18.31	0.58671	22.31	0.03861
1.311	0.2879	5.311	0.00561	9.311	0.12293	14.311	0.034	18.311	0.42781	22.311	0.04058
1.312	0.27583	5.312	0.00823	9.312	0.10544	14.312	0.03795	18.312	0.5298	22.312	0.03762
1.313	0.26791	5.313	0.0125	9.313	0.12073	14.313	0.04025	18.313	0.4765	22.313	0.03499
1.314	0.30049	5.314	0.01711	9.314	0.10842	14.314	0.04223	18.314	0.54197	22.314	0.03269
1.315	0.25177	5.315	0.02105	9.315	0.0924	14.315	0.04256	18.315	0.45742	22.315	0.03137
1.316	0.30722	5.316	0.02663	9.316	0.09045	14.316	0.04256	18.316	0.35313	22.316	0.02972
1.317	0.34058	5.317	0.03386	9.317	0.11809	14.317	0.0419	18.317	0.58277	22.317	0.02841
1.318	0.29219	5.318	0.03847	9.318	0.10708	14.318	0.04091	18.318	0.41498	22.318	0.02742
1.319	0.28434	5.319	0.04537	9.319	0.0947	14.319	0.05966	18.319	0.48341	22.319	0.02742
1.32	0.27188	5.32	0.04865	9.32	0.14786	14.32	0.04749	18.32	0.38471	22.32	0.02874
1.321	0.32988	5.321	0.0608	9.321	0.12093	14.321	0.04058	18.321	0.58145	22.321	0.03071
1.322	0.29701	5.322	0.06804	9.322	0.16767	14.322	0.03729	18.322	0.44525	22.322	0.03367
1.323	0.28959	5.323	0.06181	9.323	0.1364	14.323	0.03499	18.323	0.46038	22.323	0.03565
1.324	0.28269	5.324	0.06706	9.324	0.14245	14.324	0.03301	18.324	0.37714	22.324	0.03959
1.325	0.33812	5.325	0.07297	9.325	0.10838	14.325	0.07019	18.325	0.64166	22.325	0.04683
1.326	0.35058	5.326	0.07659	9.326	0.11391	14.326	0.04782	18.326	0.56303	22.326	0.05506
1.327	0.34153	5.327	0.08316	9.327	0.10117	14.327	0.03828	18.327	0.41268	22.327	0.0692
1.328	0.33037	5.328	0.08349	9.328	0.09119	14.328	0.0363	18.328	0.58375	22.328	0.07019
1.329	0.32409	5.329	0.0894	9.329	0.13163	14.329	0.03565	18.329	0.42386	22.329	0.09026
1.33	0.30447	5.33	0.08711	9.33	0.13	14.33	0.03696	18.33	0.56204	22.33	0.08532
1.331	0.32881	5.331	0.09006	9.331	0.15268	14.331	0.03828	18.331	0.50381	22.331	0.08532
1.332	0.36161	5.332	0.09663	9.332	0.11718	14.332	0.12678	18.332	0.46104	22.332	0.08796
1.333	0.32268	5.333	0.09992	9.333	0.10018	14.333	0.08105	18.333	0.55579	22.333	0.19192
1.334	0.30903	5.334	0.10813	9.334	0.13326	14.334	0.05769	18.334	0.54921	22.334	0.14652
1.335	0.32721	5.335	0.12357	9.335	0.15085	14.335	0.05901	18.335	0.42682	22.335	0.13204
1.336	0.37792	5.336	0.12621	9.336	0.11906	14.336	0.05078	18.336	0.45775	22.336	0.11428
1.337	0.35576	5.337	0.13442	9.337	0.12476	14.337	0.0771	18.337	0.4765	22.337	0.12908
1.338	0.27989	5.338	0.12392	9.338	0.15656	14.338	0.06822	18.338	0.38998	22.338	0.16659
1.339	0.32928	5.339	0.13803	9.339	0.16392	14.339	0.05177	18.339	0.63672	22.339	0.13237
1.34	0.31462	5.34	0.11769	9.34	0.13935	14.34	0.05275	18.34	0.45545	22.34	0.15606
1.341	0.31778	5.341	0.12227	9.341	0.12803	14.341	0.10605	18.341	0.52355	22.341	0.13961
1.342	0.23165	5.342	0.1423	9.342	0.14165	14.342	0.07019	18.342	0.54756	22.342	0.14125
1.343	0.32633	5.343	0.13083	9.343	0.13635	14.343	0.04914	18.343	0.59033	22.343	0.18995
1.344	0.34528	5.344	0.12294	9.344	0.13033	14.344	0.06295	18.344	0.44788	22.344	0.15441
1.345	0.28145	5.345	0.14427	9.345	0.11959	14.345	0.05473	18.345	0.68805	22.345	0.16757
1.346	0.34757	5.346	0.13116	9.346	0.15719	14.346	0.05933	18.346	0.52322	22.346	0.17086
1.347	0.35489	5.347	0.14395	9.347	0.14025	14.347	0.10309	18.347	0.43242	22.347	0.15507
1.348	0.35135	5.348	0.16924	9.348	0.12874	14.348	0.0692	18.348	0.61271	22.348	0.24456
1.349	0.29846	5.349	0.15876	9.349	0.15916	14.349	0.05933	18.349	0.4742	22.349	0.20541
1.35	0.28405	5.35	0.15021	9.35	0.16986	14.35	0.09684	18.35	0.63639	22.35	0.19356
1.351	0.33878	5.351	0.14659	9.351	0.13807	14.351	0.15047	18.351	0.56369	22.351	0.29884
1.352	0.31698	5.352	0.14265	9.352	0.14532	14.352	0.09651	18.352	0.59955	22.352	0.2462
1.353	0.31878	5.353	0.13871	9.353	0.18208	14.353	0.08368	18.353	0.47716	22.353	0.24226
1.354	0.2904	5.354	0.1758	9.354	0.15195	14.354	0.07611	18.354	0.79003	22.354	0.28042
1.355	0.34143	5.355	0.16205	9.355	0.1522	14.355	0.13796	18.355	0.56862	22.355	0.24587
1.356	0.34865	5.356	0.1535	9.356	0.16966	14.356	0.17514	18.356	0.68048	22.356	0.25377
1.357	0.27854	5.357	0.15612	9.357	0.15257	14.357	0.13928	18.357	0.63738	22.357	0.22712
1.358	0.30937	5.358	0.19092	9.358	0.14785	14.358	0.10112	18.358	0.53737	22.358	0.3732
1.359	0.29262	5.359	0.17618	9.359	0.17617	14.359	0.22021	18.359	0.76766	22.359	0.3278
1.36	0.28695	5.36	0.16632	9.36	0.18963	14.36	0.14751	18.36	0.59494	22.36	0.32714
1.361	0.25069	5.361	0.15974	9.361	0.17347	14.361	0.15145	18.361	0.74332	22.361	0.38208
1.362	0.25533	5.362	0.17254	9.362	0.18363	14.362	0.15178	18.362	0.5775	22.362	0.35971
1.363	0.29714	5.363	0.17813	9.363	0.16665	14.363	0.17876	18.363	0.85583	22.363	0.28832
1.364	0.33235	5.364	0.19718	9.364	0.22098	14.364	0.12546	18.364	0.65021	22.364	0.40281
1.365	0.33912	5.365	0.19588	9.365	0.20986	14.365	0.23633	18.365	0.85189	22.365	0.34688
1.366	0.33003	5.366	0.17323	9.366	0.21048	14.366	0.15145	18.366	0.60678	22.366	0.40149
1.367	0.3094	5.367	0.16631	9.367	0.20977	14.367	0.19389	18.367	0.7624	22.367	0.37089
1.368	0.36572	5.368	0.18732	9.368	0.22504	14.368	0.13928	18.368	0.57257	22.368	0.43077
1.369	0.36742	5.369	0.18537	9.369	0.23337	14.369	0.11987	18.369	0.7499	22.369	0.37385
1.37	0.33088	5.37	0.20047	9.37	0.21474	14.37	0.3301	18.37	0.6739	22.37	0.47288
1.371	0.29897	5.371	0.2018	9.371	0.19642	14.371	0.26101	18.371	0.82261	22.371	0.42682
1.372	0.29418	5.372	0.19556	9.372	0.17292	14.372	0.19192	18.372	0.70482	22.372	0.50019
1.373	0.35517	5.373	0.18078	9.373	0.18235	14.373	0.28634	18.373	0.73411	22.373	0.48604
1.374	0.33928	5.374	0.18175	9.374	0.18881	14.374	0.34293	18.374	0.60284	22.374	0.48012
1.375	0.30882	5.375	0.20211	9.375	0.25222	14.375	0.30411	18.375	0.70811	22.375	0.61468
1.376	0.33079	5.376	0.19753	9.376	0.2309	14.376	0.29555	18.376	0.75779	22.376	0.48144
1.377	0.41873	5.377	0.18046	9.377	0.23113	14.377	0.39656	18.377	0.60645	22.377	0.56763
1.378	0.36681	5.378	0.19029	9.378	0.22445	14.378	0.34095	18.378	0.85156	22.378	0.61303
1.379	0.39059	5.379	0.22707	9.379	0.23225	14.379	0.35773	18.379	0.61632	22.379	0.49789
1.38	0.34801	5.38	0.2166	9.38	0.20773	14.38	0.30213	18.38	0.81767	22.38	0.6002
1.381	0.36794	5.381	0.18835	9.381	0.21264	14.381	0.24456	18.381	0.60744	22.381	0.63804
1.382	0.34981	5.382	0.22641	9.382	0.23226	14.382	0.44261	18.382	0.74134	22.382	0.50118
1.383	0.35458	5.383	0.22513	9.383	0.27946	14.383	0.26759	18.383	0.67094	22.383	0.81603
1.384	0.41792	5.384	0.21594	9.384	0.23125	14.384	0.26858	18.384	0.76207	22.384	0.56171
1.385	0.38443	5.385	0.21265	9.385	0.22163	14.385	0.47946	18.385	0.64857	22.385	0.61303
1.386	0.38908	5.386	0.18999	9.386	0.22209	14.386	0.44854	18.386	0.79102	22.386	0.46992
1.387	0.38161	5.387	0.23889	9.387	0.23361	14.387	0.44229	18.387	0.72818	22.387	0.64067
1.388	0.44976	5.388	0.23532	9.388	0.21991	14.388	0.4617	18.388	0.7193	22.388	0.78543
1.389	0.36768	5.389	0.2061	9.389	0.20862	14.389	0.43965	18.389	0.6206	22.389	0.56434
1.39	0.3808	5.39	0.2192	9.39	0.27334	14.39	0.61007	18.39	0.80648	22.39	0.8259
1.391	0.42234	5.391	0.24121	9.391	0.22517	14.391	0.53802	18.391	0.85353	22.391	0.58309
1.392	0.39066	5.392	0.21136	9.392	0.23224	14.392	0.40741	18.392	0.76931	22.392	0.52947
1.393	0.3999	5.393	0.233	9.393	0.23937	14.393	0.53967	18.393	0.85221	22.393	0.64067
1.394	0.38332	5.394	0.22711	9.394	0.24052	14.394	0.59593	18.394	0.66798	22.394	0.77029
1.395	0.37635	5.395	0.20708	9.395	0.23727	14.395	0.44097	18.395	0.89597	22.395	0.64593
1.396	0.40502	5.396	0.22117	9.396	0.22673	14.396	0.73476	18.396	0.83412	22.396	0.60645
1.397	0.45025	5.397	0.22907	9.397	0.23964	14.397	0.46564	18.397	0.80056	22.397	0.74529
1.398	0.4881	5.398	0.22448	9.398	0.22917	14.398	0.38767	18.398	0.99138	22.398	0.62455
1.399	0.48086	5.399	0.24155	9.399	0.25669	14.399	0.59329	18.399	0.86274	22.399	0.73114
1.4	0.4981	5.4	0.23894	9.4	0.25148	14.4	0.51598	18.4	0.93512	22.4	0.54658
1.401	0.41762	5.401	0.24648	9.401	0.24143	14.401	0.55776	18.401	0.9371	22.401	0.67982
1.402	0.40596	5.402	0.2501	9.402	0.26165	14.402	0.56072	18.402	1.04863	22.402	0.66502
1.403	0.44569	5.403	0.23172	9.403	0.27171	14.403	0.51763	18.403	0.98974	22.403	0.80023
1.404	0.3732	5.404	0.26125	9.404	0.24115	14.404	0.61238	18.404	0.87722	22.404	0.64067
1.405	0.45394	5.405	0.25471	9.405	0.25152	14.405	0.63475	18.405	0.97592	22.405	0.61205
1.406	0.55959	5.406	0.25898	9.406	0.28163	14.406	0.5831	18.406	0.93348	22.406	0.78543
1.407	0.48006	5.407	0.2859	9.407	0.26351	14.407	0.59626	18.407	1.01046	22.407	0.69627
1.408	0.53921	5.408	0.29709	9.408	0.25499	14.408	0.69923	18.408	0.89959	22.408	0.76536
1.409	0.49068	5.409	0.28134	9.409	0.261	14.409	0.74562	18.409	0.9417	22.409	0.65284
1.41	0.51546	5.41	0.23339	9.41	0.37329	14.41	0.67653	18.41	1.08712	22.41	0.92854
1.411	0.58678	5.411	0.23794	9.411	0.31911	14.411	0.55184	18.411	1.00092	22.411	0.69956
1.412	0.59805	5.412	0.27603	9.412	0.27889	14.412	0.82425	18.412	0.9417	22.412	0.83642
1.413	0.60791	5.413	0.25703	9.413	0.28266	14.413	0.63738	18.413	1.0302	22.413	0.63705
1.414	0.59656	5.414	0.27539	9.414	0.30287	14.414	0.67456	18.414	1.1039	22.414	0.87919
1.415	0.5038	5.415	0.27508	9.415	0.28329	14.415	0.63968	18.415	0.96572	22.415	0.69166
1.416	0.59452	5.416	0.2567	9.416	0.32106	14.416	0.71963	18.416	0.9769	22.416	0.82228
1.417	0.59974	5.417	0.26948	9.417	0.294	14.417	0.65942	18.417	1.23122	22.417	0.79892
1.418	0.65622	5.418	0.26523	9.418	0.27312	14.418	0.6331	18.418	1.08679	22.418	0.66633
1.419	0.65009	5.419	0.25537	9.419	0.29555	14.419	0.65712	18.419	1.0483	22.419	1.01507
1.42	0.67191	5.42	0.2685	9.42	0.31191	14.42	0.73016	18.42	1.02954	22.42	0.96342
1.421	0.62344	5.421	0.28394	9.421	0.30598	14.421	0.64791	18.421	1.12397	22.421	0.88117
1.422	0.65378	5.422	0.26459	9.422	0.29629	14.422	0.62159	18.422	1.08284	22.422	0.79464
1.423	0.63115	5.423	0.27934	9.423	0.28402	14.423	0.77029	18.423	1.16213	22.423	1.13713
1.424	0.74194	5.424	0.27377	9.424	0.31428	14.424	0.76404	18.424	1.08942	22.424	0.8963
1.425	0.7437	5.425	0.26884	9.425	0.28584	14.425	0.75319	18.425	1.09436	22.425	0.96605
1.426	0.72217	5.426	0.2823	9.426	0.2911	14.426	0.73542	18.426	0.94861	22.426	0.74398
1.427	0.79609	5.427	0.26458	9.427	0.31442	14.427	0.75384	18.427	0.92591	22.427	0.88018
1.428	0.77997	5.428	0.30134	9.428	0.3204	14.428	0.76306	18.428	1.07133	22.428	0.79793
1.429	0.85589	5.429	0.27708	9.429	0.32588	14.429	0.75615	18.429	1.10587	22.429	0.85682
1.43	0.81857	5.43	0.27968	9.43	0.28812	14.43	0.6864	18.43	0.84629	22.43	0.92887
1.431	0.82516	5.431	0.2741	9.431	0.31472	14.431	0.72391	18.431	0.97098	22.431	0.74101
1.432	0.80661	5.432	0.28526	9.432	0.30092	14.432	0.82458	18.432	1.05488	22.432	1.10159
1.433	0.77645	5.433	0.27805	9.433	0.31024	14.433	0.77194	18.433	0.78642	22.433	0.80714
1.434	0.77363	5.434	0.30562	9.434	0.31906	14.434	0.86505	18.434	0.98348	22.434	1.09008
1.435	0.7573	5.435	0.30236	9.435	0.29088	14.435	0.79497	18.435	0.93117	22.435	0.94137
1.436	0.77578	5.436	0.30827	9.436	0.33579	14.436	0.61632	18.436	0.91472	22.436	0.76503
1.437	0.82192	5.437	0.28825	9.437	0.34256	14.437	0.76898	18.437	0.94368	22.437	0.98644
1.438	0.8278	5.438	0.30234	9.438	0.33134	14.438	0.78971	18.438	0.90782	22.438	0.73575
1.439	0.84285	5.439	0.30564	9.439	0.3038	14.439	0.87722	18.439	0.84629	22.439	0.93611
1.44	0.82305	5.44	0.29022	9.44	0.33328	14.44	0.86702	18.44	0.95585	22.44	0.67883
1.441	0.86239	5.441	0.303	9.441	0.31544	14.441	0.81603	18.441	0.7443	22.441	0.95782
1.442	0.83722	5.442	0.34799	9.442	0.31534	14.442	0.75516	18.442	0.89466	22.442	0.88544
1.443	0.83149	5.443	0.32965	9.443	0.30316	14.443	0.69495	18.443	0.95387	22.443	0.6943
1.444	0.79653	5.444	0.30797	9.444	0.3508	14.444	0.83938	18.444	0.86307	22.444	0.99434
1.445	0.86155	5.445	0.31386	9.445	0.31915	14.445	0.80681	18.445	1.02231	22.445	0.74759
1.446	0.8085	5.446	0.30828	9.446	0.30891	14.446	0.68015	18.446	0.84662	22.446	0.78444
1.447	0.81269	5.447	0.30138	9.447	0.37841	14.447	0.82228	18.447	0.84169	22.447	0.89071
1.448	0.80717	5.448	0.30039	9.448	0.33638	14.448	0.79332	18.448	0.96868	22.448	0.71798
1.449	0.80942	5.449	0.34175	9.449	0.33013	14.449	0.88643	18.449	0.91078	22.449	0.85024
1.45	0.876	5.45	0.3221	9.45	0.31973	14.45	0.65712	18.45	0.80155	22.45	1.01573
1.451	0.79228	5.451	0.30238	9.451	0.32421	14.451	0.83182	18.451	0.9065	22.451	0.79629
1.452	0.88241	5.452	0.35062	9.452	0.36986	14.452	0.81603	18.452	0.86834	22.452	0.86373
1.453	0.8403	5.453	0.32342	9.453	0.35413	14.453	0.90453	18.453	0.9746	22.453	0.91012
1.454	0.87328	5.454	0.3165	9.454	0.37218	14.454	1.07231	18.454	0.86603	22.454	0.95289
1.455	0.86079	5.455	0.37296	9.455	0.34962	14.455	0.86735	18.455	0.81043	22.455	0.78082
1.456	0.86168	5.456	0.35299	9.456	0.37417	14.456	0.93183	18.456	0.96901	22.456	0.9371
1.457	0.85973	5.457	0.3661	9.457	0.34502	14.457	0.99171	18.457	0.9621	22.457	1.00717
1.458	0.85612	5.458	0.37859	9.458	0.32737	14.458	0.79925	18.458	0.7522	22.458	0.8259
1.459	0.9057	5.459	0.37926	9.459	0.35161	14.459	0.72917	18.459	0.91111	22.459	0.95749
1.46	0.86232	5.46	0.35398	9.46	0.34011	14.46	0.99434	18.46	0.87426	22.46	0.97329
1.461	0.8284	5.461	0.36971	9.461	0.32439	14.461	0.95914	18.461	0.81668	22.461	0.96638
1.462	0.87287	5.462	0.3868	9.462	0.34534	14.462	1.03744	18.462	0.96144	22.462	0.89926
1.463	0.89048	5.463	0.35399	9.463	0.30554	14.463	0.92163	18.463	0.91571	22.463	1.00158
1.464	0.89648	5.464	0.36709	9.464	0.3905	14.464	0.894	18.464	0.76931	22.464	1.03283
1.465	0.88249	5.465	0.38056	9.465	0.32941	14.465	1.05159	18.465	0.94664	22.465	0.89893
1.466	0.82789	5.466	0.37893	9.466	0.3637	14.466	0.72358	18.466	0.82293	22.466	0.97625
1.467	0.91072	5.467	0.37171	9.467	0.31926	14.467	0.92657	18.467	0.91176	22.467	1.03086
1.468	0.89467	5.468	0.41307	9.468	0.31485	14.468	0.86373	18.468	0.88972	22.468	1.07495
1.469	0.89357	5.469	0.39538	9.469	0.43104	14.469	0.89367	18.469	0.70417	22.469	0.93611
1.47	0.92261	5.47	0.44099	9.47	0.37186	14.47	0.95058	18.47	0.96539	22.47	1.05521
1.471	0.87288	5.471	0.40493	9.471	0.38502	14.471	0.97361	18.471	0.7953	22.471	1.09172
1.472	0.93453	5.472	0.3888	9.472	0.36454	14.472	0.77655	18.472	1.05915	22.472	0.9598
1.473	0.93236	5.473	0.41866	9.473	0.35919	14.473	0.88479	18.473	0.85419	22.473	1.10192
1.474	0.93169	5.474	0.44561	9.474	0.34052	14.474	0.68344	18.474	0.8305	22.474	1.03415
1.475	0.92385	5.475	0.43021	9.475	0.37255	14.475	0.87031	18.475	0.93183	22.475	1.13647
1.476	0.91727	5.476	0.38719	9.476	0.39671	14.476	0.82392	18.476	0.8963	22.476	1.11673
1.477	0.881	5.477	0.44	9.477	0.39744	14.477	0.99993	18.477	0.8407	22.477	1.2855
1.478	0.86443	5.478	0.44498	9.478	0.36362	14.478	0.8555	18.478	0.81833	22.478	1.12758
1.479	0.88944	5.479	0.42561	9.479	0.36474	14.479	0.89433	18.479	0.85847	22.479	1.10423
1.48	0.96011	5.48	0.41082	9.48	0.34345	14.48	0.93446	18.48	0.84498	22.48	0.85024
1.481	0.86009	5.481	0.45808	9.481	0.35591	14.481	0.91407	18.481	0.81109	22.481	1.16016
1.482	0.86917	5.482	0.44598	9.482	0.36778	14.482	0.9167	18.482	0.87952	22.482	1.21411
1.483	0.83302	5.483	0.4591	9.483	0.35188	14.483	0.85748	18.483	0.77391	22.483	1.21082
1.484	0.83146	5.484	0.47192	9.484	0.34944	14.484	0.93413	18.484	0.76273	22.484	0.97789
1.485	0.81513	5.485	0.46635	9.485	0.34183	14.485	1.0052	18.485	0.77885	22.485	1.05586
1.486	0.90117	5.486	0.45814	9.486	0.36522	14.486	0.95256	18.486	0.70746	22.486	0.89729
1.487	0.89623	5.487	0.43482	9.487	0.35539	14.487	0.98809	18.487	0.75384	22.487	1.02231
1.488	0.93763	5.488	0.46664	9.488	0.32388	14.488	0.9996	18.488	0.81142	22.488	1.01046
1.489	0.84133	5.489	0.44862	9.489	0.33434	14.489	0.92624	18.489	0.64561	22.489	1.12528
1.49	0.88438	5.49	0.44893	9.49	0.37529	14.49	1.07692	18.49	0.71963	22.49	0.82688
1.491	0.86511	5.491	0.45287	9.491	0.31752	14.491	1.09732	18.491	0.72127	22.491	0.73246
1.492	0.85388	5.492	0.4578	9.492	0.30707	14.492	1.13548	18.492	0.74562	22.492	0.98579
1.493	0.84858	5.493	0.51427	9.493	0.29278	14.493	1.11311	18.493	0.73608	22.493	0.91209
1.494	0.858	5.494	0.4618	9.494	0.31018	14.494	1.13153	18.494	0.71831	22.494	1.06869
1.495	0.80553	5.495	0.4995	9.495	0.37992	14.495	1.07495	18.495	0.58178	22.495	0.80155
1.496	0.82148	5.496	0.469	9.496	0.35124	14.496	1.03974	18.496	0.77029	22.496	0.82162
1.497	0.76742	5.497	0.46799	9.497	0.28633	14.497	1.15917	18.497	0.56237	22.497	0.6535
1.498	0.78662	5.498	0.47061	9.498	0.28789	14.498	1.18713	18.498	0.58639	22.498	0.99763
1.499	0.72345	5.499	0.49688	9.499	0.34274	14.499	1.03744	18.499	0.64692	22.499	1.03086
1.5	0.75205	5.5	0.48443	9.5	0.27456	14.5	1.09732	18.5	0.56961	22.5	0.76832
1.501	0.73691	5.501	0.48672	9.501	0.26635	14.501	1.14041	18.501	0.78773	22.501	0.75516
1.502	0.74399	5.502	0.52907	9.502	0.29962	14.502	1.05093	18.502	0.64429	22.502	1.00487
1.503	0.76753	5.503	0.49957	9.503	0.28854	14.503	1.05882	18.503	0.51828	22.503	0.77951
1.504	0.74094	5.504	0.48837	9.504	0.25353	14.504	1.10291	18.504	0.7216	22.504	0.94729
1.505	0.75152	5.505	0.49296	9.505	0.2697	14.505	0.9871	18.505	0.57356	22.505	0.77589
1.506	0.69318	5.506	0.50905	9.506	0.27809	14.506	0.97954	18.506	0.65317	22.506	0.84103
1.507	0.73878	5.507	0.49528	9.507	0.28893	14.507	0.88511	18.507	0.49361	22.507	0.64725
1.508	0.67384	5.508	0.48312	9.508	0.32449	14.508	1.02132	18.508	0.71963	22.508	0.79793
1.509	0.72657	5.509	0.53136	9.509	0.26927	14.509	1.03152	18.509	0.54066	22.509	0.63245
1.51	0.70476	5.51	0.51861	9.51	0.28408	14.51	0.91768	18.51	0.59724	22.51	0.92032
1.511	0.69416	5.511	0.50317	9.511	0.26094	14.511	0.93249	18.511	0.54066	22.511	0.8884
1.512	0.70844	5.512	0.52154	9.512	0.28093	14.512	0.96835	18.512	0.74036	22.512	0.74957
1.513	0.68962	5.513	0.53304	9.513	0.33505	14.513	0.96802	18.513	0.5604	22.513	0.93808
1.514	0.66599	5.514	0.50023	9.514	0.27239	14.514	0.95026	18.514	0.58836	22.514	0.71173
1.515	0.73892	5.515	0.51595	9.515	0.28367	14.515	0.99072	18.515	0.69857	22.515	0.85748
1.516	0.68592	5.516	0.51662	9.516	0.30243	14.516	0.95322	18.516	0.53802	22.516	0.66502
1.517	0.66172	5.517	0.52877	9.517	0.29015	14.517	0.95058	18.517	0.58375	22.517	0.78674
1.518	0.656	5.518	0.53666	9.518	0.25637	14.518	0.9371	18.518	0.49427	22.518	0.69627
1.519	0.73298	5.519	0.54094	9.519	0.31751	14.519	0.95519	18.519	0.67883	22.519	0.78938
1.52	0.69501	5.52	0.56228	9.52	0.27944	14.52	0.82392	18.52	0.57619	22.52	0.93742
1.521	0.69115	5.521	0.55639	9.521	0.25434	14.521	0.91834	18.521	0.47091	22.521	0.72424
1.522	0.72604	5.522	0.57477	9.522	0.29004	14.522	0.72753	18.522	0.76602	22.522	0.81964
1.523	0.69986	5.523	0.52784	9.523	0.29017	14.523	0.82491	18.523	0.53079	22.523	0.6387
1.524	0.70228	5.524	0.52977	9.524	0.26067	14.524	0.80977	18.524	0.6637	22.524	0.81734
1.525	0.7196	5.525	0.56588	9.525	0.30044	14.525	0.81405	18.525	0.50874	22.525	0.64001
1.526	0.68056	5.526	0.53178	9.526	0.31968	14.526	0.71535	18.526	0.60349	22.526	0.8157
1.527	0.74881	5.527	0.52649	9.527	0.26841	14.527	0.75417	18.527	0.61073	22.527	0.86373
1.528	0.7258	5.528	0.51466	9.528	0.29398	14.528	0.6512	18.528	0.45479	22.528	0.73312
1.529	0.72041	5.529	0.53862	9.529	0.2766	14.529	0.70252	18.529	0.69463	22.529	0.89433
1.53	0.64891	5.53	0.55933	9.53	0.24495	14.53	0.7897	18.53	0.4867	22.53	0.6716
1.531	0.70616	5.531	0.55574	9.531	0.29159	14.531	0.73147	18.531	0.49657	22.531	0.85518
1.532	0.70005	5.532	0.55015	9.532	0.24434	14.532	0.66238	18.532	0.55316	22.532	0.66206
1.533	0.6504	5.533	0.52388	9.533	0.26157	14.533	0.66469	18.533	0.44393	22.533	0.83346
1.534	0.71662	5.534	0.54093	9.534	0.27803	14.534	0.60777	18.534	0.61336	22.534	0.63771
1.535	0.67858	5.535	0.5416	9.535	0.29441	14.535	0.78247	18.535	0.47782	22.535	0.72785
1.536	0.68647	5.536	0.50417	9.536	0.26358	14.536	0.58408	18.536	0.56599	22.536	0.62916
1.537	0.64214	5.537	0.53106	9.537	0.23775	14.537	0.73049	18.537	0.52322	22.537	0.73871
1.538	0.6761	5.538	0.50515	9.538	0.25401	14.538	0.70318	18.538	0.42518	22.538	0.74463
1.539	0.67764	5.539	0.48444	9.539	0.28339	14.539	0.65679	18.539	0.71239	22.539	0.6512
1.54	0.71551	5.54	0.52677	9.54	0.32356	14.54	0.63442	18.54	0.51499	22.54	0.53243
1.541	0.68706	5.541	0.47133	9.541	0.26349	14.541	0.70844	18.541	0.38866	22.541	0.81175
1.542	0.67543	5.542	0.4959	9.542	0.25857	14.542	0.57717	18.542	0.56138	22.542	0.58277
1.543	0.66719	5.543	0.46473	9.543	0.25203	14.543	0.65909	18.543	0.39853	22.543	0.59297
1.544	0.63352	5.544	0.49622	9.544	0.26437	14.544	0.52124	18.544	0.61501	22.544	0.50381
1.545	0.70149	5.545	0.46473	9.545	0.27097	14.545	0.66238	18.545	0.46268	22.545	0.81109
1.546	0.62104	5.546	0.50607	9.546	0.24076	14.546	0.57421	18.546	0.41103	22.546	0.57948
1.547	0.70728	5.547	0.43421	9.547	0.28461	14.547	0.55085	18.547	0.33898	22.547	0.60119
1.548	0.65828	5.548	0.49783	9.548	0.26601	14.548	0.69199	18.548	0.565	22.548	0.58474
1.549	0.63248	5.549	0.49921	9.549	0.28588	14.549	0.58178	18.549	0.4186	22.549	0.62192
1.55	0.61697	5.55	0.4365	9.55	0.23974	14.55	0.60942	18.55	0.34359	22.55	0.60613
1.551	0.62991	5.551	0.47682	9.551	0.21395	14.551	0.52092	18.551	0.47584	22.551	0.6229
1.552	0.60748	5.552	0.41284	9.552	0.26557	14.552	0.6183	18.552	0.35642	22.552	0.49295
1.553	0.61026	5.553	0.45447	9.553	0.22262	14.553	0.55184	18.553	0.29358	22.553	0.69002
1.554	0.60637	5.554	0.41282	9.554	0.25827	14.554	0.69298	18.554	0.46828	22.554	0.51795
1.555	0.59361	5.555	0.44758	9.555	0.24087	14.555	0.67916	18.555	0.37254	22.555	0.59099
1.556	0.60919	5.556	0.42102	9.556	0.24104	14.556	0.68081	18.556	0.44393	22.556	0.47946
1.557	0.61746	5.557	0.4315	9.557	0.23521	14.557	0.6308	18.557	0.33668	22.557	0.67028
1.558	0.62012	5.558	0.46631	9.558	0.20727	14.558	0.58342	18.558	0.31694	22.558	0.56434
1.559	0.57185	5.559	0.41349	9.559	0.24238	14.559	0.69364	18.559	0.45446	22.559	0.61238
1.56	0.5826	5.56	0.40424	9.56	0.2055	14.56	0.74858	18.56	0.40675	22.56	0.4969
1.561	0.56049	5.561	0.3957	9.561	0.24966	14.561	0.73575	18.561	0.36826	22.561	0.62159
1.562	0.52639	5.562	0.44887	9.562	0.22214	14.562	0.83642	18.562	0.37978	22.562	0.48308
1.563	0.63025	5.563	0.35963	9.563	0.24149	14.563	0.72358	18.563	0.37912	22.563	0.62455
1.564	0.60553	5.564	0.45606	9.564	0.22668	14.564	0.78839	18.564	0.28568	22.564	0.489
1.565	0.5613	5.565	0.4404	9.565	0.20647	14.565	0.75088	18.565	0.4288	22.565	0.44722
1.566	0.60635	5.566	0.38654	9.566	0.20747	14.566	0.71667	18.566	0.43965	22.566	0.54658
1.567	0.60928	5.567	0.40586	9.567	0.18845	14.567	0.65054	18.567	0.29851	22.567	0.45906
1.568	0.58319	5.568	0.43739	9.568	0.22702	14.568	0.72094	18.568	0.24752	22.568	0.60316
1.569	0.56114	5.569	0.46205	9.569	0.22831	14.569	0.6785	18.569	0.28437	22.569	0.4969
1.57	0.56164	5.57	0.39214	9.57	0.21123	14.57	0.7749	18.57	0.44064	22.57	0.63113
1.571	0.54729	5.571	0.40652	9.571	0.19825	14.571	0.65186	18.571	0.33701	22.571	0.58836
1.572	0.58406	5.572	0.39143	9.572	0.18305	14.572	0.83379	18.572	0.29424	22.572	0.55776
1.573	0.60031	5.573	0.40258	9.573	0.23232	14.573	0.77457	18.573	0.32483	22.573	0.60119
1.574	0.51917	5.574	0.37436	9.574	0.25412	14.574	0.78181	18.574	0.2949	22.574	0.58211
1.575	0.58908	5.575	0.42193	9.575	0.21174	14.575	0.56533	18.575	0.24193	22.575	0.57652
1.576	0.53345	5.576	0.41213	9.576	0.20049	14.576	0.71831	18.576	0.4765	22.576	0.56632
1.577	0.54448	5.577	0.39997	9.577	0.192	14.577	0.69792	18.577	0.32812	22.577	0.71667
1.578	0.57948	5.578	0.44198	9.578	0.1654	14.578	0.81274	18.578	0.2518	22.578	0.61205
1.579	0.53208	5.579	0.42758	9.579	0.22383	14.579	0.73476	18.579	0.35675	22.579	0.70186
1.58	0.48671	5.58	0.40229	9.58	0.18816	14.58	0.63606	18.58	0.2643	22.58	0.56599
1.581	0.54676	5.581	0.41835	9.581	0.20395	14.581	0.75319	18.581	0.38372	22.581	0.67028
1.582	0.53838	5.582	0.41442	9.582	0.17684	14.582	0.55645	18.582	0.2643	22.582	0.55513
1.583	0.52004	5.583	0.40227	9.583	0.15493	14.583	0.5015	18.583	0.32911	22.583	0.67258
1.584	0.47912	5.584	0.41605	9.584	0.26183	14.584	0.68739	18.584	0.24193	22.584	0.70515
1.585	0.52158	5.585	0.36091	9.585	0.2143	14.585	0.47946	18.585	0.20672	22.585	0.51763
1.586	0.54864	5.586	0.43997	9.586	0.22498	14.586	0.7624	18.586	0.32516	22.586	0.59757
1.587	0.49792	5.587	0.40788	9.587	0.20056	14.587	0.56303	18.587	0.30246	22.587	0.50841
1.588	0.52432	5.588	0.39537	9.588	0.1738	14.588	0.5173	18.588	0.22021	22.588	0.60843
1.589	0.53006	5.589	0.40061	9.589	0.20197	14.589	0.72917	18.589	0.19027	22.589	0.5627
1.59	0.48833	5.59	0.36155	9.59	0.16653	14.59	0.50677	18.59	0.17777	22.59	0.53638
1.591	0.53698	5.591	0.39598	9.591	0.15008	14.591	0.53243	18.591	0.36431	22.591	0.44525
1.592	0.47957	5.592	0.37501	9.592	0.1814	14.592	0.65153	18.592	0.23469	22.592	0.83675
1.593	0.45762	5.593	0.39337	9.593	0.1603	14.593	0.47815	18.593	0.18698	22.593	0.56072
1.594	0.49467	5.594	0.37238	9.594	0.18187	14.594	0.5071	18.594	0.16856	22.594	0.67324
1.595	0.46328	5.595	0.37761	9.595	0.16599	14.595	0.71469	18.595	0.38438	22.595	0.4992
1.596	0.44413	5.596	0.36153	9.596	0.17939	14.596	0.52322	18.596	0.25871	22.596	0.58211
1.597	0.54287	5.597	0.36545	9.597	0.19913	14.597	0.50874	18.597	0.18764	22.597	0.54592
1.598	0.41271	5.598	0.36972	9.598	0.19299	14.598	0.48242	18.598	0.17909	22.598	0.42287
1.599	0.45226	5.599	0.34314	9.599	0.20973	14.599	0.57027	18.599	0.31167	22.599	0.67686
1.6	0.43525	5.6	0.33884	9.6	0.17942	14.6	0.5525	18.6	0.22581	22.6	0.46367
1.601	0.47135	5.601	0.45309	9.601	0.17228	14.601	0.52059	18.601	0.16889	22.601	0.48242
1.602	0.43277	5.602	0.37835	9.602	0.21404	14.602	0.46696	18.602	0.14783	22.602	0.59033
1.603	0.42336	5.603	0.36777	9.603	0.17064	14.603	0.6058	18.603	0.13829	22.603	0.45051
1.604	0.4543	5.604	0.3451	9.604	0.14945	14.604	0.51072	18.604	0.3676	22.604	0.55053
1.605	0.41699	5.605	0.37594	9.605	0.17831	14.605	0.49493	18.605	0.22219	22.605	0.42024
1.606	0.43304	5.606	0.31655	9.606	0.18501	14.606	0.54756	18.606	0.15968	22.606	0.56007
1.607	0.46415	5.607	0.34801	9.607	0.15677	14.607	0.51466	18.607	0.13796	22.607	0.42024
1.608	0.39323	5.608	0.29485	9.608	0.20833	14.608	0.48736	18.608	0.13073	22.608	0.50973
1.609	0.46159	5.609	0.39165	9.609	0.17296	14.609	0.42057	18.609	0.12809	22.609	0.41564
1.61	0.4265	5.61	0.35859	9.61	0.1801	14.61	0.54724	18.61	0.12612	22.61	0.63574
1.611	0.45236	5.611	0.29486	9.611	0.16815	14.611	0.49854	18.611	0.37484	22.611	0.49493
1.612	0.46103	5.612	0.43104	9.612	0.19014	14.612	0.51137	18.612	0.21824	22.612	0.42847
1.613	0.42682	5.613	0.34648	9.613	0.16698	14.613	0.48966	18.613	0.16198	22.613	0.51105
1.614	0.41842	5.614	0.3349	9.614	0.14931	14.614	0.52026	18.614	0.13698	22.614	0.3903
1.615	0.43207	5.615	0.28204	9.615	0.14128	14.615	0.56336	18.615	0.14389	22.615	0.5548
1.616	0.4524	5.616	0.35093	9.616	0.1774	14.616	0.43867	18.616	0.12415	22.616	0.43735
1.617	0.42676	5.617	0.33622	9.617	0.19251	14.617	0.55118	18.617	0.27055	22.617	0.35773
1.618	0.4256	5.618	0.3001	9.618	0.16619	14.618	0.50611	18.618	0.18205	22.618	0.48275
1.619	0.42788	5.619	0.33683	9.619	0.15555	14.619	0.37122	18.619	0.1985	22.619	0.37813
1.62	0.45792	5.62	0.25578	9.62	0.16173	14.62	0.5752	18.62	0.14948	22.62	0.48736
1.621	0.43137	5.621	0.3509	9.621	0.1428	14.621	0.46926	18.621	0.11263	22.621	0.49657
1.622	0.42955	5.622	0.32276	9.622	0.169	14.622	0.54888	18.622	0.13303	22.622	0.36859
1.623	0.4191	5.623	0.29155	9.623	0.16856	14.623	0.4742	18.623	0.21692	22.623	0.48604
1.624	0.41315	5.624	0.23603	9.624	0.15624	14.624	0.49361	18.624	0.15836	22.624	0.37583
1.625	0.40462	5.625	0.37124	9.625	0.12925	14.625	0.43176	18.625	0.10967	22.625	0.54625
1.626	0.4186	5.626	0.2893	9.626	0.13109	14.626	0.5752	18.626	0.09125	22.626	0.43143
1.627	0.44284	5.627	0.27247	9.627	0.11913	14.627	0.53408	18.627	0.11164	22.627	0.33799
1.628	0.38852	5.628	0.237	9.628	0.15834	14.628	0.44821	18.628	0.1304	22.628	0.53177
1.629	0.38585	5.629	0.26782	9.629	0.16474	14.629	0.5423	18.629	0.1406	22.629	0.39919
1.63	0.39823	5.63	0.34139	9.63	0.1367	14.63	0.39623	18.63	0.09519	22.63	0.38636
1.631	0.36471	5.631	0.26858	9.631	0.12116	14.631	0.48407	18.631	0.07743	22.631	0.43735
1.632	0.41277	5.632	0.25439	9.632	0.10883	14.632	0.52256	18.632	0.07677	22.632	0.38537
1.633	0.36612	5.633	0.26423	9.633	0.10299	14.633	0.36958	18.633	0.13138	22.633	0.40248
1.634	0.37623	5.634	0.20941	9.634	0.10105	14.634	0.52717	18.634	0.08796	22.634	0.40708
1.635	0.33779	5.635	0.31704	9.635	0.15479	14.635	0.63014	18.635	0.0692	22.635	0.3528
1.636	0.3013	5.636	0.26429	9.636	0.15672	14.636	0.44031	18.636	0.11164	22.636	0.36267
1.637	0.33825	5.637	0.21663	9.637	0.12063	14.637	0.47519	18.637	0.08697	22.637	0.3653
1.638	0.3049	5.638	0.21298	9.638	0.10831	14.638	0.57717	18.638	0.06624	22.638	0.39919
1.639	0.29324	5.639	0.32985	9.639	0.09604	14.639	0.50841	18.639	0.05637	22.639	0.38965
1.64	0.32122	5.64	0.25314	9.64	0.17567	14.64	0.54395	18.64	0.05177	22.64	0.36991
1.641	0.36025	5.641	0.24125	9.641	0.14243	14.641	0.42057	18.641	0.14751	22.641	0.30509
1.642	0.30505	5.642	0.26586	9.642	0.12034	14.642	0.36366	18.642	0.10539	22.642	0.37616
1.643	0.32163	5.643	0.26063	9.643	0.12678	14.643	0.45084	18.643	0.06559	22.643	0.30049
1.644	0.27476	5.644	0.31315	9.644	0.10736	14.644	0.39919	18.644	0.04946	22.644	0.26529
1.645	0.26986	5.645	0.25641	9.645	0.09738	14.645	0.46268	18.645	0.04321	22.645	0.5196
1.646	0.27374	5.646	0.22319	9.646	0.08731	14.646	0.32286	18.646	0.03927	22.646	0.3857
1.647	0.33185	5.647	0.3072	9.647	0.12257	14.647	0.48045	18.647	0.03729	22.647	0.28634
1.648	0.28854	5.648	0.26888	9.648	0.20295	14.648	0.36201	18.648	0.03598	22.648	0.28305
1.649	0.28986	5.649	0.22321	9.649	0.15222	14.649	0.43571	18.649	0.034	22.649	0.37978
1.65	0.26997	5.65	0.28948	9.65	0.11079	14.65	0.59593	18.65	0.03236	22.65	0.30773
1.651	0.27015	5.651	0.29348	9.651	0.09394	14.651	0.43636	18.651	0.17317	22.651	0.28404
1.652	0.25221	5.652	0.24457	9.652	0.12551	14.652	0.38109	18.652	0.10539	22.652	0.29654
1.653	0.29613	5.653	0.19528	9.653	0.10594	14.653	0.49821	18.653	0.05308	22.653	0.32187
1.654	0.27164	5.654	0.33147	9.654	0.08611	14.654	0.37353	18.654	0.03301	22.654	0.30312
1.655	0.21142	5.655	0.31388	9.655	0.09592	14.655	0.4844	18.655	0.02314	22.655	0.24489
1.656	0.23841	5.656	0.26035	9.656	0.09546	14.656	0.32747	18.656	0.01821	22.656	0.41136
1.657	0.24513	5.657	0.21729	9.657	0.0884	14.657	0.44558	18.657	0.01459	22.657	0.41103
1.658	0.26606	5.658	0.2829	9.658	0.07783	14.658	0.49492	18.658	0.01262	22.658	0.34095
1.659	0.2698	5.659	0.23274	9.659	0.11575	14.659	0.43801	18.659	0.05835	22.659	0.26035
1.66	0.21957	5.66	0.31542	9.66	0.10185	14.66	0.37484	18.66	0.02709	22.66	0.23699
1.661	0.23978	5.661	0.23704	9.661	0.09213	14.661	0.47782	18.661	0.01163	22.661	0.2666
1.662	0.19848	5.662	0.22646	9.662	0.10071	14.662	0.3278	18.662	0.00472	22.662	0.24456
1.663	0.20145	5.663	0.21725	9.663	0.10277	14.663	0.49229	18.663	0.00176	22.663	0.25015
1.664	0.1969	5.664	0.27962	9.664	0.08392	14.664	0.32549	18.664	0.000114	22.664	0.27877
1.665	0.24582	5.665	0.24488	9.665	0.07646	14.665	0.4084	18.665	-0.000544	22.665	0.22975
1.666	0.23278	5.666	0.26816	9.666	0.08707	14.666	0.28305	18.666	-0.000215	22.666	0.20705
1.667	0.21703	5.667	0.20974	9.667	0.07696	14.667	0.58375	18.667	-0.000215	22.667	0.25574
1.668	0.23943	5.668	0.18933	9.668	0.08256	14.668	0.39491	18.668	-0.000544	22.668	0.19916
1.669	0.19619	5.669	0.28879	9.669	0.07233	14.669	0.28042	18.669	0.000772	22.669	0.2972
1.67	0.21775	5.67	0.26459	9.67	0.06381	14.67	0.42419	18.67	0.000443	22.67	0.22515
1.671	0.16536	5.671	0.20646	9.671	0.08419	14.671	0.45545	18.671	0.000443	22.671	0.1804
1.672	0.15781	5.672	0.16864	9.672	0.06716	14.672	0.38965	18.672	0.000772	22.672	0.20245
1.673	0.17604	5.673	0.24674	9.673	0.05849	14.673	0.32747	18.673	0.000772	22.673	0.18435
1.674	0.20292	5.674	0.2373	9.674	0.14967	14.674	0.25706	18.674	0.000772	22.674	0.16264
1.675	0.18158	5.675	0.21923	9.675	0.11535	14.675	0.51894	18.675	0.000443	22.675	0.31431
1.676	0.17522	5.676	0.17293	9.676	0.0753	14.676	0.34852	18.676	0.000114	22.676	0.2212
1.677	0.2114	5.677	0.24445	9.677	0.06146	14.677	0.34852	18.677	0.000114	22.677	0.1633
1.678	0.1676	5.678	0.20086	9.678	0.06229	14.678	0.25377	18.678	-0.000215	22.678	0.13994
1.679	0.15	5.679	0.19458	9.679	0.05283	14.679	0.4459	18.679	-0.000215	22.679	0.19258
1.68	0.15053	5.68	0.2228	9.68	0.05225	14.68	0.29983	18.68	0.000114	22.68	0.14816
1.681	0.13128	5.681	0.21791	9.681	0.06431	14.681	0.37155	18.681	-0.000544	22.681	0.17481
1.682	0.16737	5.682	0.22315	9.682	0.0588	14.682	0.44689	18.682	-0.0012	22.682	0.19685
1.683	0.16175	5.683	0.18179	9.683	0.05157	14.683	0.29095	18.683	-0.000873	22.683	0.14224
1.684	0.15453	5.684	0.1985	9.684	0.04915	14.684	0.38998	18.684	-0.0012	22.684	0.11526
1.685	0.12674	5.685	0.19589	9.685	0.05471	14.685	0.30641	18.685	-0.000544	22.685	0.14487
1.686	0.11512	5.686	0.16273	9.686	0.06848	14.686	0.22054	18.686	-0.00153	22.686	0.13303
1.687	0.12124	5.687	0.22277	9.687	0.05193	14.687	0.57882	18.687	-0.00153	22.687	0.13369
1.688	0.11672	5.688	0.19886	9.688	0.04097	14.688	0.35346	18.688	-0.00153	22.688	0.10934
1.689	0.13528	5.689	0.16535	9.689	0.04312	14.689	0.27614	18.689	-0.00219	22.689	0.09454
1.69	0.14782	5.69	0.14464	9.69	0.03949	14.69	0.22219	18.69	-0.00219	22.69	0.08796
1.691	0.13616	5.691	0.17187	9.691	0.03341	14.691	0.21857	18.691	-0.00482	22.691	0.23403
1.692	0.10377	5.692	0.14826	9.692	0.03138	14.692	0.43307	18.692	-0.00877	22.692	0.15376
1.693	0.12149	5.693	0.14035	9.693	0.05051	14.693	0.26529	18.693	-0.01206	22.693	0.10572
1.694	0.11607	5.694	0.20896	9.694	0.04144	14.694	0.39557	18.694	-0.01732	22.694	0.14093
1.695	0.08633	5.695	0.16963	9.695	0.04285	14.695	0.24916	18.695	-0.02259	22.695	0.10079
1.696	0.08873	5.696	0.1325	9.696	0.04036	14.696	0.27877	18.696	-0.02851	22.696	0.08203
1.697	0.0695	5.697	0.17448	9.697	0.03108	14.697	0.20409	18.697	-0.03476	22.697	0.07381
1.698	0.09188	5.698	0.14202	9.698	0.13802	14.698	0.17382	18.698	-0.03969	22.698	0.0692
1.699	0.07605	5.699	0.13838	9.699	0.08469	14.699	0.48604	18.699	-0.04562	22.699	0.06559
1.7	0.08181	5.7	0.12557	9.7	0.05993	14.7	0.27285	18.7	-0.05055	22.7	0.0748
1.701	0.07695	5.701	0.10947	9.701	0.03712	14.701	0.18304	18.701	-0.05483	22.701	0.06493
1.702	0.05995	5.702	0.22403	9.702	0.02615	14.702	0.35017	18.702	-0.05845	22.702	0.07809
1.703	0.08104	5.703	0.15455	9.703	0.01931	14.703	0.22614	18.703	-0.05943	22.703	0.09881
1.704	0.06944	5.704	0.11705	9.704	0.01695	14.704	0.21199	18.704	-0.05911	22.704	0.15441
1.705	0.04326	5.705	0.14426	9.705	0.01377	14.705	0.16231	18.705	-0.05647	22.705	0.09651
1.706	0.03752	5.706	0.12164	9.706	0.01169	14.706	0.1406	18.706	-0.0522	22.706	0.06131
1.707	0.04336	5.707	0.09436	9.707	0.01032	14.707	0.45643	18.707	-0.04693	22.707	0.04782
1.708	0.02937	5.708	0.18725	9.708	0.0084	14.708	0.24949	18.708	-0.04134	22.708	0.05966
1.709	0.03221	5.709	0.15746	9.709	0.00523	14.709	0.16494	18.709	-0.03443	22.709	0.05308
1.71	0.02798	5.71	0.11443	9.71	0.00254	14.71	0.13731	18.71	-0.02752	22.71	0.04091
1.711	0.02534	5.711	0.10552	9.711	0.000515564	14.711	0.37912	18.711	-0.02127	22.711	0.03499
1.712	0.02565	5.712	0.11011	9.712	-0.00116	14.712	0.21561	18.712	-0.01568	22.712	0.03104
1.713	0.0188	5.713	0.10617	9.713	-0.000992636	14.713	0.14751	18.713	-0.0114	22.713	0.02709
1.714	0.02104	5.714	0.15147	9.714	-0.000663636	14.714	0.12415	18.714	-0.0091	22.714	0.02413
1.715	0.01681	5.715	0.12657	9.715	-3.42846e-05	14.715	0.24522	18.715	-0.00844	22.715	0.02084
1.716	0.01091	5.716	0.16266	9.716	2.08945e-05	14.716	0.27318	18.716	-0.00778	22.716	0.01722
1.717	0.00303	5.717	0.11607	9.717	0.000622803	14.717	0.19488	18.717	-0.00679	22.717	0.01393
1.718	-0.000610695	5.718	0.09469	9.718	0.00128	14.718	0.14619	18.718	-0.00679	22.718	0.01163
1.719	-0.00194	5.719	0.08416	9.719	0.00224	14.719	0.0998	18.719	-0.00581	22.719	0.00801
1.72	-0.0026	5.72	0.08448	9.72	0.00262	14.72	0.08039	18.72	-0.00548	22.72	0.00505
1.721	-0.00228	5.721	0.07988	9.721	0.00325	14.721	0.15047	18.721	-0.00548	22.721	0.00209
1.722	-0.000974205	5.722	0.17213	9.722	0.00301	14.722	0.0975	18.722	-0.00548	22.722	-0.000215
1.723	1.39932e-05	5.723	0.11641	9.723	0.00328	14.723	0.07414	18.723	-0.00482	22.723	-0.00186
1.724	0.001	5.724	0.09272	9.724	0.00331	14.724	0.26956	18.724	-0.00416	22.724	0.06032
1.725	0.00329	5.725	0.07661	9.725	0.0024	14.725	0.1475	18.725	-0.00252	22.725	0.02578
1.726	0.00363	5.726	0.07134	9.726	0.00202	14.726	0.08598	18.726	-0.00153	22.726	0.00834
1.727	0.00559	5.727	0.09464	9.727	0.00199	14.727	0.06427	18.727	-0.00219	22.727	0.00143
1.728	0.00593	5.728	0.08121	9.728	0.00139	14.728	0.05835	18.728	-0.00416	22.728	-0.000873
1.729	0.00561	5.729	0.07036	9.729	0.000131279	14.729	0.05769	18.729	-0.00614	22.729	-0.0012
1.73	0.00528	5.73	0.18427	9.73	2.08945e-05	14.73	0.05835	18.73	-0.00712	22.73	-0.00153
1.731	0.00463	5.731	0.11741	9.731	-0.000580821	14.731	0.29917	18.731	-0.00647	22.731	0.000114
1.732	0.00299	5.732	0.07992	9.732	-0.000937364	14.732	0.21659	18.732	-0.00482	22.732	-0.000215
1.733	0.00233	5.733	0.06084	9.733	-0.000363188	14.733	0.11263	18.733	-0.00383	22.733	0.000114
1.734	0.00102	5.734	0.06476	9.734	-0.000308	14.734	0.07282	18.734	-0.00416	22.734	0.000114
1.735	-0.000298795	5.735	0.05622	9.735	0.000294728	14.735	0.05736	18.735	-0.00614	22.735	0.000443
1.736	-0.00194	5.736	0.04702	9.736	0.000650448	14.736	0.05045	18.736	-0.00811	22.736	0.000114
1.737	-0.00293	5.737	0.07098	9.737	0.000979364	14.737	0.06657	18.737	-0.00778	22.737	-0.000215
1.738	-0.00359	5.738	0.05164	9.738	0.00191	14.738	0.05078	18.738	-0.00515	22.738	-0.000873
1.739	-0.00359	5.739	0.04505	9.739	0.00259	14.739	0.08072	18.739	-0.00416	22.739	-0.00153
1.74	-0.00294	5.74	0.08181	9.74	0.00295	14.74	0.07118	18.74	-0.00449	22.74	-0.00186
1.741	-0.00294	5.741	0.06051	9.741	0.00328	14.741	0.0419	18.741	-0.00712	22.741	-0.00285
1.742	0.00457	5.742	0.06837	9.742	0.00361	14.742	0.02841	18.742	-0.00745	22.742	-0.00383
1.743	0.00332	5.743	0.05163	9.743	0.00333	14.743	0.02051	18.743	-0.00679	22.743	-0.00515
1.744	0.00233	5.744	0.04308	9.744	0.00301	14.744	0.07282	18.744	-0.00712	22.744	-0.00647
1.745	0.00363	5.745	0.0457	9.745	0.00268	14.745	0.04749	18.745	-0.00745	22.745	-0.00745
1.746	0.00429	5.746	0.03881	9.746	0.00175	14.746	0.02249	18.746	-0.00811	22.746	-0.0091
1.747	0.0056	5.747	0.03387	9.747	0.000760824	14.747	0.01262	18.747	-0.00778	22.747	-0.01403
1.748	0.00561	5.748	0.09362	9.748	0.000377552	14.748	0.02347	18.748	-0.00844	22.748	-0.01864
1.749	0.00495	5.749	0.051	9.749	-0.00085454	14.749	0.02479	18.749	-0.00614	22.749	-0.0239
1.75	0.00365	5.75	0.03421	9.75	-0.00187	14.75	0.01459	18.75	-0.00285	22.75	-0.02917
1.751	0.00233	5.751	0.02468	9.751	-0.00406	14.751	0.01031	18.751	-0.00153	22.751	-0.0341
1.752	-0.000941998	5.752	0.0204	9.752	-0.00786	14.752	0.00801	18.752	-0.00219	22.752	-0.04035
1.753	-0.00521	5.753	0.01646	9.753	-0.0112	14.753	0.00801	18.753	-0.00383	22.753	-0.04792
1.754	-0.01046	5.754	0.01383	9.754	-0.0157	14.754	0.00702	18.754	-0.00416	22.754	-0.05516
1.755	-0.0167	5.755	0.01153	9.755	-0.0212	14.755	0.00702	18.755	-0.00416	22.755	-0.0624
1.756	-0.02327	5.756	0.00955	9.756	-0.02618	14.756	0.00669	18.756	-0.00581	22.756	-0.07029
1.757	-0.02984	5.757	0.00495	9.757	-0.03081	14.757	0.00505	18.757	-0.00515	22.757	-0.07819
1.758	-0.03478	5.758	0.00429	9.758	-0.03541	14.758	0.00538	18.758	-0.00482	22.758	-0.08674
1.759	-0.03906	5.759	0.00331	9.759	-0.03941	14.759	0.00176	18.759	-0.00449	22.759	-0.09266
1.76	-0.0417	5.76	0.00265	9.76	-0.04275	14.76	-0.000873	18.76	-0.00416	22.76	-0.09727
1.761	-0.04498	5.761	0.00331	9.761	-0.04544	14.761	-0.00153	18.761	-0.00811	22.761	-0.09957
1.762	-0.04663	5.762	0.00331	9.762	-0.04867	14.762	-0.00252	18.762	-0.00647	22.762	-0.10155
1.763	-0.04697	5.763	0.00331	9.763	-0.05256	14.763	-0.000873	18.763	-0.00383	22.763	-0.1022
1.764	-0.04665	5.764	0.00396	9.764	-0.0565	14.764	-0.00449	18.764	-0.00252	22.764	-0.1022
1.765	-0.04566	5.765	0.00396	9.765	-0.06105	14.765	-0.00548	18.765	-0.00515	22.765	-0.10089
1.766	-0.04435	5.766	0.00364	9.766	-0.06535	14.766	-0.00416	18.766	0.01295	22.766	-0.09825
1.767	-0.04108	5.767	0.00331	9.767	-0.07112	14.767	0.00143	18.767	-0.00186	22.767	-0.09398
1.768	-0.03845	5.768	0.00265	9.768	-0.07583	14.768	0.00308	18.768	-0.00285	22.768	-0.0897
1.769	-0.03517	5.769	0.00199	9.769	-0.08013	14.769	0.00176	18.769	-0.00351	22.769	-0.08411
1.77	-0.03221	5.77	0.00134	9.77	-0.0835	14.77	0.0034	18.77	-0.00614	22.77	-0.07819
1.771	-0.02827	5.771	0.000350985	9.771	-0.08559	14.771	0.00669	18.771	-0.00647	22.771	-0.07161
1.772	-0.02433	5.772	-0.000963685	9.772	-0.08515	14.772	0.00571	18.772	-0.00153	22.772	-0.06404
1.773	-0.01908	5.773	-0.000965	9.773	-0.08389	14.773	0.00571	18.773	0.0034	22.773	-0.05614
1.774	-0.01545	5.774	-0.00162	9.774	-0.08227	14.774	0.00538	18.774	0.00176	22.774	-0.0466
1.775	-0.01314	5.775	-0.00129	9.775	-0.08033	14.775	0.00308	18.775	0.000772	22.775	-0.03739
1.776	-0.01149	5.776	-0.00129	9.776	-0.07776	14.776	-0.000544	18.776	0.000443	22.776	-0.02884
1.777	-0.01148	5.777	-0.000965329	9.777	-0.07483	14.777	-0.00449	18.777	-0.00383	22.777	-0.0216
1.778	-0.01148	5.778	-0.000965	9.778	-0.07247	14.778	-0.0091	18.778	-0.00285	22.778	-0.01732
1.779	-0.01083	5.779	0.000348685	9.779	-0.06987	14.779	-0.01337	18.779	-0.00416	22.779	-0.01469
1.78	-0.00919	5.78	0.00133	9.78	-0.06814	14.78	-0.0193	18.78	-0.00679	22.78	-0.01272
1.781	-0.00755	5.781	0.00265	9.781	-0.0677	14.781	-0.02588	18.781	-0.00943	22.781	-0.01074
1.782	-0.00591	5.782	0.00265	9.782	-0.06707	14.782	-0.03147	18.782	-0.01206	22.782	-0.0114
1.783	-0.00394	5.783	0.00331	9.783	-0.06732	14.783	-0.03772	18.783	-0.01337	22.783	-0.0114
1.784	-0.00262	5.784	0.00396	9.784	-0.06644	14.784	-0.042	18.784	-0.01272	22.784	-0.01403
1.785	-0.0003241	5.785	0.00364	9.785	-0.06576	14.785	-0.04529	18.785	-0.01305	22.785	-0.00219
1.786	0.000345394	5.786	0.00364	9.786	-0.0651	14.786	-0.04693	18.786	-0.0137	22.786	-0.00614
1.787	0.00133	5.787	0.00364	9.787	-0.06475	14.787	-0.04726	18.787	-0.01173	22.787	-0.00943
1.788	0.00134	5.788	0.00265	9.788	-0.06382	14.788	-0.04529	18.788	-0.00614	22.788	-0.01041
1.789	0.00166	5.789	0.00199	9.789	-0.06343	14.789	-0.042	18.789	-0.00219	22.789	-0.01173
1.79	0.000684902	5.79	0.00134	9.79	-0.0628	14.79	-0.03772	18.79	-0.00482	22.79	-0.0114
1.791	-0.000626802	5.791	0.000350985	9.791	-0.06124	14.791	-0.03279	18.791	-0.00745	22.791	-0.00811
1.792	-0.00292	5.792	-0.000307342	9.792	-0.0602	14.792	-0.02785	18.792	-0.00515	22.792	0.00801
1.793	-0.00457	5.793	-0.00129	9.793	-0.05861	14.793	-0.02259	18.793	0.00209	22.793	-0.000873
1.794	-0.00491	5.794	-0.00195	9.794	-0.05607	14.794	-0.01864	18.794	0.0011	22.794	-0.00515
1.795	-0.00556	5.795	-0.00162	9.795	-0.05253	14.795	-0.0193	18.795	0.00308	22.795	-0.01008
1.796	-0.00687	5.796	-0.00162	9.796	-0.04952	14.796	-0.01403	18.796	0.00209	22.796	-0.00844
1.797	-0.00819	5.797	-0.00162	9.797	-0.04566	14.797	-0.01436	18.797	0.00143	22.797	-0.00745
1.798	-0.00852	5.798	-0.00129	9.798	-0.04081	14.798	-0.01272	18.798	-0.00416	22.798	-0.00679
1.799	-0.0082	5.799	-0.000308986	9.799	-0.03649	14.799	-0.0091	18.799	-0.01041	22.799	-0.00614
1.8	-0.00722	5.8	0.000349342	9.8	-0.03101	14.8	-0.00811	18.8	-0.00679	22.8	-0.00383
1.801	-0.0059	5.801	0.00101	9.801	-0.02663	14.801	-0.00811	18.801	-0.00515	22.801	-0.00318
1.802	-0.00361	5.802	-0.000963028	9.802	-0.02326	14.802	-0.02588	18.802	-0.00285	22.802	0.01031
1.803	-0.000983403	5.803	-0.00491	9.803	-0.02178	14.803	-0.01963	18.803	-0.00318	22.803	0.00242
1.804	-0.000312599	5.804	-0.00885	9.804	-0.02197	14.804	-0.01173	18.804	-0.00449	22.804	-0.00285
1.805	0.00165	5.805	-0.0141	9.805	-0.02079	14.805	-0.01074	18.805	-0.00416	22.805	-0.00548
1.806	0.00166	5.806	-0.021	9.806	-0.01948	14.806	-0.01041	18.806	-0.00679	22.806	-0.00745
1.807	0.00264	5.807	-0.02725	9.807	-0.01756	14.807	-0.00877	18.807	-0.00548	22.807	-0.00548
1.808	0.00395	5.808	-0.03317	9.808	-0.01589	14.808	-0.00647	18.808	-0.00745	22.808	0.03038
1.809	0.00527	5.809	-0.03875	9.809	-0.01515	14.809	-0.00383	18.809	-0.00515	22.809	0.01196
1.81	0.00463	5.81	-0.04401	9.81	-0.0157	14.81	-0.0012	18.81	-0.00186	22.81	0.00176
1.811	0.00299	5.811	-0.04927	9.811	-0.01666	14.811	0.000772	18.811	0.000443	22.811	-0.00318
1.812	-0.000284991	5.812	-0.05321	9.812	-0.01674	14.812	0.00472	18.812	0.0034	22.812	-0.00186
1.813	-0.00259	5.813	-0.05748	9.813	-0.01614	14.813	0.00571	18.813	0.00505	22.813	-0.000873
1.814	-0.00424	5.814	-0.06143	9.814	-0.01608	14.814	0.00637	18.814	0.00275	22.814	-0.000215
1.815	-0.00686	5.815	-0.06472	9.815	-0.01578	14.815	0.00637	18.815	0.00143	22.815	-0.000873
1.816	-0.00916	5.816	-0.06767	9.816	-0.01455	14.816	0.00637	18.816	0.00242	22.816	0.000114
1.817	-0.01244	5.817	-0.07129	9.817	-0.01323	14.817	0.00439	18.817	-0.000215	22.817	0.00242
1.818	-0.01345	5.818	-0.07425	9.818	-0.01162	14.818	0.00143	18.818	-0.000544	22.818	-0.000215
1.819	-0.01443	5.819	-0.07556	9.819	-0.01028	14.819	-0.0012	18.819	0.0011	22.819	-0.000544
1.82	-0.01313	5.82	-0.07721	9.82	-0.00926	14.82	0.00143	18.82	0.00308	22.82	-0.00186
1.821	-0.01149	5.821	-0.07721	9.821	-0.00737	14.821	-0.00285	18.821	0.000443	22.821	-0.00416
1.822	-0.00887	5.822	-0.07524	9.822	-0.00631	14.822	-0.00614	18.822	-0.00548	22.822	-0.00482
1.823	-0.00591	5.823	-0.07294	9.823	-0.00562	14.823	-0.00844	18.823	-0.000873	22.823	-0.00383
1.824	-0.00394	5.824	-0.06998	9.824	-0.00466	14.824	-0.00844	18.824	-0.000215	22.824	0.01163
1.825	-0.000333305	5.825	-0.06669	9.825	-0.00488	14.825	-0.0091	18.825	-0.00877	22.825	0.00406
1.826	0.000345394	5.826	-0.06242	9.826	-0.00521	14.826	-0.00844	18.826	-0.00482	22.826	0.00176
1.827	0.001	5.827	-0.05684	9.827	-0.00584	14.827	-0.00581	18.827	-0.00449	22.827	0.00143
1.828	0.00166	5.828	-0.05191	9.828	-0.00559	14.828	-0.00383	18.828	-0.00712	22.828	0.00209
1.829	0.00199	5.829	-0.04665	9.829	-0.00647	14.829	-0.00285	18.829	0.00242	22.829	0.00275
1.83	0.00167	5.83	-0.04172	9.83	-0.00715	14.83	0.000443	18.83	0.01229	22.83	0.00275
1.831	0.000359198	5.831	-0.03679	9.831	-0.00721	14.831	0.00834	18.831	0.00209	22.831	0.02545
1.832	-0.000955795	5.832	-0.03153	9.832	-0.00631	14.832	0.00571	18.832	0.00275	22.832	0.01624
1.833	-0.000312599	5.833	-0.02562	9.833	-0.00502	14.833	0.00538	18.833	0.00439	22.833	0.01426
1.834	-0.00161	5.834	-0.02069	9.834	-0.00461	14.834	0.00637	18.834	-0.00548	22.834	0.01097
1.835	-0.00489	5.835	-0.01674	9.835	-0.00458	14.835	0.00439	18.835	-0.00351	22.835	-0.00318
1.836	-0.00556	5.836	-0.01411	9.836	-0.00398	14.836	0.00505	18.836	-0.00679	22.836	-0.000544
1.837	-0.00557	5.837	-0.01181	9.837	-0.00121	14.837	0.00406	18.837	-0.00877	22.837	0.000772
1.838	-0.00557	5.838	-0.01017	9.838	0.000841352	14.838	0.00242	18.838	-0.00416	22.838	0.00143
1.839	-0.00459	5.839	-0.0082	9.839	0.00191	14.839	-0.0012	18.839	-0.00285	22.839	-0.000215
1.84	-0.00458	5.84	-0.00688	9.84	0.00078846	14.84	-0.00351	18.84	-0.00318	22.84	-0.00153
1.841	-0.00393	5.841	-0.00524	9.841	0.000377552	14.841	-0.00581	18.841	0.000443	22.841	-0.000873
1.842	-0.0036	5.842	-0.00491	9.842	0.00125	14.842	-0.00679	18.842	-0.00186	22.842	-0.000215
1.843	-0.00131	5.843	-0.00425	9.843	0.00224	14.843	-0.00416	18.843	-0.00153	22.843	-0.00219
1.844	1.16902e-05	5.844	-0.00327	9.844	0.00172	14.844	-0.00745	18.844	-0.00186	22.844	-0.00252
1.845	0.00165	5.845	-0.00327	9.845	0.00106	14.845	-0.00153	18.845	0.0011	22.845	-0.01206
1.846	0.00199	5.846	-0.00327	9.846	0.00101	14.846	-0.00252	18.846	0.0034	22.846	-0.00581
1.847	0.00199	5.847	-0.00327	9.847	0.000405188	14.847	-0.00219	18.847	-0.000544	22.847	-0.00482
1.848	0.00232	5.848	-0.00294	9.848	-0.00116	14.848	-0.00285	18.848	-0.00285	22.848	-0.00811
1.849	0.00102	5.849	-0.00326	9.849	-0.00461	14.849	0.0294	18.849	-0.00219	22.849	0.00406
1.85	0.000680303	5.85	-0.00359	9.85	-0.00702	14.85	0.01525	18.85	-0.00778	22.85	0.00472
1.851	0.000678	5.851	-0.00392	9.851	-0.00691	14.851	0.00834	18.851	0.00176	22.851	0.00209
1.852	0.000352296	5.852	-0.00425	9.852	-0.00628	14.852	0.00637	18.852	0.00571	22.852	-0.000544
1.853	-0.00226	5.853	-0.00524	9.853	-0.00682	14.853	0.00965	18.853	-0.00219	22.853	-0.00285
1.854	-0.00326	5.854	-0.00721	9.854	-0.00688	14.854	0.00768	18.854	-0.00778	22.854	-0.000873
1.855	-0.00424	5.855	-0.00819	9.855	-0.00598	14.855	0.00966	18.855	-0.00449	22.855	0.000114
1.856	-0.00425	5.856	-0.0082	9.856	-0.00529	14.856	0.00801	18.856	-0.00252	22.856	-0.00219
1.857	-0.00719	5.857	-0.00622	9.857	-0.00554	14.857	0.00604	18.857	-0.00449	22.857	-0.00186
1.858	-0.00754	5.858	-0.00491	9.858	-0.00526	14.858	0.00505	18.858	-0.00482	22.858	-0.00877
1.859	-0.00591	5.859	-0.00327	9.859	-0.00584	14.859	0.00373	18.859	-0.00153	22.859	0.000114
1.86	-0.00622	5.86	-0.00228	9.86	-0.00589	14.86	-0.000215	18.86	0.000772	22.86	-0.000873
1.861	-0.00688	5.861	-0.00129	9.861	-0.00589	14.861	-0.00647	18.861	0.01229	22.861	0.000114
1.862	-0.00525	5.862	-0.000965329	9.862	-0.00559	14.862	-0.00614	18.862	0.00768	22.862	0.0011
1.863	-1.59108e-05	5.863	0.000348685	9.863	-0.00496	14.863	-0.00745	18.863	0.000443	22.863	0.00143
1.864	0.00198	5.864	0.00232	9.864	-0.00491	14.864	-0.01206	18.864	-0.00515	22.864	0.000772
1.865	0.00526	5.865	0.00199	9.865	-0.00401	14.865	-0.00976	18.865	-0.01074	22.865	0.00637
1.866	0.00658	5.866	0.00101	9.866	-0.00242	14.866	-0.00778	18.866	0.000443	22.866	0.01097
1.867	0.00594	5.867	0.00101	9.867	-0.00228	14.867	-0.00679	18.867	0.00735	22.867	0.0136
1.868	0.00496	5.868	0.000678329	9.868	-0.00198	14.868	-0.00679	18.868	0.01426	22.868	0.01426
1.869	0.00299	5.869	0.000350328	9.869	-0.00105	14.869	0.02446	18.869	0.01624	22.869	0.0192
1.87	0.000694107	5.87	-0.00129	9.87	0.000539988	14.87	0.02907	18.87	0.01393	22.87	0.01656
1.871	0.001	5.871	-0.00294	9.871	-0.000225176	14.871	0.01196	18.871	0.01327	22.871	0.01854
1.872	-0.00128	5.872	-0.00294	9.872	-0.000909812	14.872	0.00933	18.872	0.01064	22.872	0.02578
1.873	-0.00325	5.873	-0.00326	9.873	0.000539988	14.873	0.00669	18.873	0.00176	22.873	0.01459
1.874	-0.00359	5.874	-0.00359	9.874	0.00158	14.874	0.00571	18.874	0.00406	22.874	0.02216
1.875	-0.00229	5.875	-0.00327	9.875	0.000460376	14.875	0.0034	18.875	0.00669	22.875	0.02742
1.876	-0.00358	5.876	-0.00228	9.876	0.000650448	14.876	0.00406	18.876	0.01229	22.876	0.03137
1.877	-0.00196	5.877	-0.000966315	9.877	0.00218	14.877	0.00538	18.877	0.009	22.877	0.0317
1.878	0.000659597	5.878	-0.000965	9.878	0.00443	14.878	0.00604	18.878	0.00308	22.878	0.03005
1.879	-0.000301098	5.879	-0.000308657	9.879	0.00492	14.879	0.00308	18.879	0.00209	22.879	0.0317
1.88	-0.000960401	5.88	0.00133	9.88	0.00525	14.88	0.02907	18.88	0.00308	22.88	0.02874
1.881	-0.000638303	5.881	0.00265	9.881	0.00739	14.881	0.01689	18.881	0.00373	22.881	0.03038
1.882	-0.000310296	5.882	0.00265	9.882	0.00848	14.882	0.000443	18.882	0.00209	22.882	0.0261
1.883	0.000345394	5.883	0.00134	9.883	0.00706	14.883	-0.00647	18.883	0.00242	22.883	0.02183
1.884	0.00165	5.884	0.00396	9.884	0.00542	14.884	-0.01008	18.884	0.00571	22.884	0.01262
1.885	0.0033	5.885	0.00561	9.885	0.00468	14.885	-0.00844	18.885	0.00768	22.885	0.00966
1.886	0.00559	5.886	0.00561	9.886	0.00372	14.886	-0.00811	18.886	0.00998	22.886	0.01064
1.887	0.00463	5.887	0.00397	9.887	0.00303	14.887	-0.00712	18.887	0.0136	22.887	0.0113
1.888	0.00103	5.888	0.00265	9.888	0.00147	14.888	-0.00581	18.888	0.01755	22.888	0.01031
1.889	-0.00128	5.889	0.00232	9.889	-0.000470436	14.889	-0.00449	18.889	0.01393	22.889	0.00998
1.89	-0.00162	5.89	-0.000633043	9.89	-0.00124	14.89	-0.0012	18.89	0.00834	22.89	-0.000215
1.891	-0.00195	5.891	-0.000308328	9.891	-0.01002	14.891	0.000443	18.891	0.01031	22.891	0.00373
1.892	-0.000319501	5.892	-0.000635672	9.892	-0.00541	14.892	0.000772	18.892	0.00702	22.892	0.00702
1.893	0.00263	5.893	-0.000308328	9.893	-0.0019	14.893	0.000443	18.893	0.00702	22.893	0.01525
1.894	0.00298	5.894	0.000677014	9.894	-0.00192	14.894	-0.000873	18.894	0.00472	22.894	0.0113
1.895	0.00363	5.895	0.00232	9.895	-0.000446012	14.895	-0.000215	18.895	0.00801	22.895	0.00735
1.896	4.62002e-05	5.896	0.00166	9.896	-0.000608448	14.896	0.0544	18.896	0.01656	22.896	0.009
1.897	-0.00422	5.897	0.000351314	9.897	-0.000335552	14.897	0.02249	18.897	0.0192	22.897	0.01492
1.898	-0.00621	5.898	0.00035	9.898	-0.000608448	14.898	0.00472	18.898	0.0192	22.898	0.00406
1.899	-0.01014	5.899	0.00101	9.899	-3.42846e-05	14.899	-0.00712	18.899	0.00867	22.899	-0.00811
1.9	-0.01017	5.9	0.00101	9.9	0.000622803	14.9	-0.01305	18.9	0.00308	22.9	0.00505
1.901	-0.00821	5.901	0.00133	9.901	0.00369	14.901	-0.01206	18.901	0.00406	22.901	0.01163
1.902	-0.00624	5.902	0.00298	9.902	0.00186	14.902	-0.01436	18.902	0.000443	22.902	0.01393
1.903	-0.00296	5.903	0.00528	9.903	-0.00135	14.903	-0.01535	18.903	-0.000215	22.903	0.00604
1.904	-0.00228	5.904	0.00462	9.904	-0.00162	14.904	-0.00219	18.904	-0.00219	22.904	0.00373
1.905	4.78824e-06	5.905	0.00429	9.905	-0.00102	14.905	0.05539	18.905	-0.00383	22.905	0.00308
1.906	0.00198	5.906	0.00298	9.906	0.00023954	14.906	0.02314	18.906	-0.00252	22.906	0.00604
1.907	0.00134	5.907	0.00298	9.907	-0.00116	14.907	0.00834	18.907	0.000772	22.907	0.0011
1.908	0.00362	5.908	0.00199	9.908	-0.000992636	14.908	0.00209	18.908	0.00637	22.908	0.00472
1.909	0.00494	5.909	0.00166	9.909	0.00174	14.909	-0.0012	18.909	0.01031	22.909	0.00472
1.91	0.00332	5.91	0.00298	9.91	0.005	14.91	0.00242	18.91	0.0034	22.91	0.01755
1.911	0.00298	5.911	0.00265	9.911	0.00407	14.911	0.00176	18.911	0.000772	22.911	0.01656
1.912	-0.000610695	5.912	0.0003523	9.912	0.00366	14.912	0.00143	18.912	-0.000873	22.912	0.00604
1.913	-0.00259	5.913	-0.000307342	9.913	0.00514	14.913	0.000443	18.913	0.00604	22.913	0.00669
1.914	-0.00489	5.914	0.000349342	9.914	0.00739	14.914	0.01327	18.914	0.00998	22.914	0.00998
1.915	-0.00262	5.915	2.12236e-05	9.915	0.00848	14.915	0.00966	18.915	0.01163	22.915	0.01262
1.916	-0.00261	5.916	-0.00261	9.916	0.00405	14.916	0.00505	18.916	0.00538	22.916	0.00966
1.917	-0.00555	5.917	-0.00458	9.917	-0.00329	14.917	0.000772	18.917	0.00176	22.917	0.00933
1.918	-0.00491	5.918	-0.0013	9.918	0.00059288	14.918	-0.00318	18.918	0.01393	22.918	0.00998
1.919	-0.00556	5.919	-0.00162	9.919	0.00342	14.919	-0.00581	18.919	0.01097	22.919	0.01262
1.92	-0.00557	5.92	-0.00392	9.92	0.00333	14.92	-0.00811	18.92	0.00571	22.92	0.01196
1.921	-0.00296	5.921	-0.000967958	9.921	0.00602	14.921	-0.01305	18.921	0.009	22.921	0.01591
1.922	0.000979392	5.922	0.000348685	9.922	0.00596	14.922	-0.01601	18.922	0.0136	22.922	0.01887
1.923	0.000680303	5.923	-0.00162	9.923	0.00503	14.923	-0.01963	18.923	0.01031	22.923	-0.00943
1.924	-0.00128	5.924	-0.00228	9.924	0.00284	14.924	-0.01173	18.924	0.00735	22.924	0.000772
1.925	-0.00456	5.925	-0.00162	9.925	0.000843648	14.925	-0.01008	18.925	0.00472	22.925	0.00439
1.926	-0.0085	5.926	0.00166	9.926	-0.00504	14.926	-0.01173	18.926	-0.000873	22.926	0.0136
1.927	-0.00591	5.927	0.00199	9.927	-0.00707	14.927	-0.0091	18.927	-0.00515	22.927	0.02051
1.928	0.000958693	5.928	2.28666e-05	9.928	-0.00841	14.928	-0.01239	18.928	0.00637	22.928	0.01887
1.929	0.00753	5.929	0.00101	9.929	-0.01063	14.929	0.04914	18.929	0.01064	22.929	0.01722
1.93	0.00562	5.93	0.00462	9.93	-0.01112	14.93	0.03696	18.93	0.01459	22.93	0.0192
1.931	-0.00255	5.931	0.00364	9.931	-0.00784	14.931	0.01656	18.931	0.00768	22.931	0.01591
1.932	-0.01011	5.932	0.00298	9.932	-0.00934	14.932	0.00702	18.932	0.00998	22.932	0.01525
1.933	-0.01408	5.933	0.00396	9.933	-0.00349	14.933	0.00604	18.933	0.01558	22.933	0.01722
1.934	-0.01248	5.934	0.00101	9.934	-0.00234	14.934	-0.0012	18.934	0.01854	22.934	0.01689
1.935	-0.01443	5.935	-0.0026	9.935	-0.00258	14.935	-0.00548	18.935	0.01854	22.935	0.00834
1.936	-0.01542	5.936	-0.00261	9.936	-0.00291	14.936	-0.00285	18.936	0.01196	22.936	0.00669
1.937	-0.01477	5.937	0.00133	9.937	-0.00203	14.937	0.0011	18.937	0.00998	22.937	0.00373
1.938	-0.00824	5.938	0.0056	9.938	0.00287	14.938	0.00571	18.938	0.00867	22.938	-0.000873
1.939	-0.0095	5.939	0.00331	9.939	0.00782	14.939	0.04979	18.939	0.00702	22.939	-0.000215
1.94	-0.00723	5.94	0.00265	9.94	0.01065	14.94	0.03466	18.94	0.01064	22.94	-0.000544
1.941	-0.00395	5.941	0.00462	9.941	0.01177	14.941	0.01393	18.941	0.01064	22.941	0.00669
1.942	-0.000985706	5.942	0.00495	9.942	0.01245	14.942	0.0011	18.942	0.01788	22.942	0.0011
1.943	-0.0039	5.943	0.00396	9.943	0.0107	14.943	-0.00745	18.943	0.01327	22.943	-0.00548
1.944	-0.00131	5.944	0.0079	9.944	0.00873	14.944	-0.01272	18.944	0.01097	22.944	-0.00153
1.945	0.000990893	5.945	0.01119	9.945	0.00134	14.945	-0.01634	18.945	0.00801	22.945	-0.00877
1.946	0.00655	5.946	0.00824	9.946	-0.00173	14.946	-0.01535	18.946	0.01327	22.946	-0.00778
1.947	0.0079	5.947	0.00758	9.947	-0.000144745	14.947	-0.00285	18.947	0.00637	22.947	-0.01107
1.948	0.0115	5.948	0.00725	9.948	0.000322355	14.948	-0.000215	18.948	0.00275	22.948	-0.01502
1.949	0.01152	5.949	0.00495	9.949	0.00456	14.949	0.01426	18.949	-0.00219	22.949	-0.0091
1.95	0.005	5.95	0.00331	9.95	0.00585	14.95	0.01229	18.95	-0.000873	22.95	-0.0091
1.951	-0.00256	5.951	0.00134	9.951	0.000819224	14.951	0.01229	18.951	-0.00153	22.951	-0.01008
1.952	-0.0062	5.952	-0.000634029	9.952	-0.00266	14.952	0.01294	18.952	0.00998	22.952	0.000114
1.953	-0.00753	5.953	-0.00359	9.953	-0.00384	14.953	0.00373	18.953	0.01229	22.953	0.00735
1.954	-0.00264	5.954	-0.00359	9.954	-0.00663	14.954	0.00373	18.954	0.01163	22.954	-0.02982
1.955	-0.00196	5.955	-0.00688	9.955	-0.00808	14.955	0.009	18.955	0.01064	22.955	-0.01765
1.956	-0.00293	5.956	-0.00885	9.956	-0.00789	14.956	0.01196	18.956	0.0034	22.956	-0.01305
1.957	-0.00392	5.957	-0.00787	9.957	-0.00486	14.957	0.00637	18.957	0.00604	22.957	-0.01107
1.958	-0.00588	5.958	-0.00754	9.958	0.000537692	14.958	-0.00351	18.958	0.00933	22.958	-0.02226
1.959	-0.00426	5.959	-0.00655	9.959	-0.01736	14.959	-0.01008	18.959	0.009	22.959	-0.02884
1.96	-0.00719	5.96	-0.0036	9.96	-0.01121	14.96	-0.01666	18.96	0.00933	22.96	-0.01206
1.961	-0.00362	5.961	-0.000311286	9.961	-0.00538	14.961	-0.01272	18.961	0.0113	22.961	-0.02423
1.962	-0.00392	5.962	0.00232	9.962	-0.000994932	14.962	-0.01272	18.962	0.01064	22.962	-0.02489
1.963	0.0026	5.963	0.00495	9.963	-0.06325	14.963	-0.01469	18.963	0.00735	22.963	-0.02292
1.964	0.0033	5.964	0.00594	9.964	-0.04942	14.964	-0.01535	18.964	0.00571	22.964	-0.02621
1.965	0.00592	5.965	0.00791	9.965	-0.04402	14.965	-0.01666	18.965	0.00308	22.965	-0.03279
1.966	0.00724	5.966	0.00692	9.966	-0.05031	14.966	-0.01995	18.966	0.00242	22.966	-0.02686
1.967	0.00366	5.967	0.00594	9.967	-0.01479	14.967	-0.02259	18.967	0.00834	22.967	-0.03279
1.968	0.00298	5.968	2.68096e-05	9.968	0.00116	14.968	-0.01864	18.968	0.01327	22.968	-0.02884
1.969	0.00102	5.969	0.00133	9.969	-0.00761	14.969	-0.01403	18.969	0.01196	22.969	-0.02259
1.97	0.00133	5.97	0.000350985	9.97	-0.0025	14.97	-0.00844	18.97	0.0192	22.97	-0.01436
1.971	0.00231	5.971	-0.00162	9.971	0.00317	14.971	-0.00745	18.971	0.01393	22.971	-0.0091
1.972	0.00558	5.972	-0.00261	9.972	0.00695	14.972	0.000772	18.972	0.01262	22.972	-0.000873
1.973	0.00463	5.973	-0.00491	9.973	0.00876	14.973	-0.000215	18.973	0.01229	22.973	0.000772
1.974	-0.00419	5.974	-0.00524	9.974	0.0098	14.974	0.05868	18.974	0.01624	22.974	0.00637
1.975	-0.00947	5.975	-0.00557	9.975	0.00747	14.975	0.02216	18.975	0.01492	22.975	0.01558
1.976	-0.01016	5.976	-0.0013	9.976	0.00213	14.976	0.01064	18.976	0.00801	22.976	-0.00186
1.977	-0.01082	5.977	-0.000965329	9.977	0.00136	14.977	-0.000215	18.977	0.01393	22.977	-0.00186
1.978	-0.00364	5.978	-0.00326	9.978	0.00404	14.978	-0.0012	18.978	0.009	22.978	0.000772
1.979	-0.000656706	5.979	-0.00195	9.979	0.00791	14.979	-0.00186	18.979	0.01788	22.979	0.00669
1.98	-0.00227	5.98	-0.00425	9.98	0.00854	14.98	-0.00153	18.98	0.0215	22.98	0.00373
1.981	-0.01207	5.981	-0.00359	9.981	0.00405	14.981	-0.00449	18.981	0.01393	22.981	0.00801
1.982	-0.01214	5.982	-0.000638958	9.982	0.00333	14.982	-0.00943	18.982	0.00867	22.982	0.00966
1.983	-0.00431	5.983	-0.000308328	9.983	0.000898836	14.983	-0.01469	18.983	0.01064	22.983	0.00472
1.984	-0.00197	5.984	-0.000308	9.984	0.00279	14.984	-0.01206	18.984	0.01229	22.984	0.00933
1.985	-0.00195	5.985	0.00133	9.985	0.00569	14.985	-0.01436	18.985	0.01229	22.985	0.01459
1.986	-0.0013	5.986	0.00298	9.986	0.00594	14.986	-0.01601	18.986	0.0136	22.986	0.0136
1.987	0.0036	5.987	0.00101	9.987	0.00624	14.987	-0.01963	18.987	0.00669	22.987	0.00801
1.988	0.00592	5.988	0.00298	9.988	0.00566	14.988	-0.00778	18.988	0.01262	22.988	0.01295
1.989	0.00789	5.989	0.00331	9.989	-0.000412868	14.989	0.0294	18.989	0.01196	22.989	0.01262
1.99	0.0053	5.99	0.00232	9.99	-0.00548	14.99	0.08861	18.99	0.00801	22.99	0.009
1.991	0.00658	5.991	0.00331	9.991	-0.01071	14.991	0.04288	18.991	0.00933	22.991	0.01262
1.992	0.00366	5.992	0.00495	9.992	-0.00905	14.992	0.02249	18.992	0.01262	22.992	0.01031
1.993	0.000698706	5.993	0.00823	9.993	-0.00494	14.993	0.01229	18.993	0.01459	22.993	0.00966
1.994	-0.000301098	5.994	0.00594	9.994	-0.00187	14.994	0.00966	18.994	0.0192	22.994	0.00275
1.995	-0.00357	5.995	-0.000958099	9.995	0.00199	14.995	0.00768	18.995	0.01953	22.995	-0.00449
1.996	-0.0049	5.996	-0.00294	9.996	0.00413	14.996	0.0034	18.996	0.01163	22.996	0.00373
1.997	-0.00556	5.997	-0.000966972	9.997	0.00339	14.997	0.00538	18.997	0.00801	22.997	-0.00581
1.998	-0.00328	5.998	-0.00162	9.998	0.00361	14.998	0.00669	18.998	0.00406	22.998	-0.00646
[truncated: 1,002 more rows]

## Sheet: S15d
w/o insulator (0.5mm)		w/o insulator (1.0mm)		w/o insulator (2.0mm)
0	0.98244	0	0.34146	0	6.61659
0.001	0.66146	0.001	0.66146	0.01	6.61659
0.002	0.66146	0.002	0.66144	0.02	3.417
0.003	0.66146	0.003	0.34154	0.03	6.62745
0.004	0.66134	0.004	0.98244	0.04	6.61659
0.005	0.34162	0.005	0.98237	0.05	3.40976
0.006	0.66185	0.006	0.66146	0.06	3.45324
0.007	1.30199	0.007	0.66146	0.07	9.79708
0.008	0.66146	0.008	0.66146	0.08	6.61659
0.009	0.66175	0.009	0.66158	0.09	6.58397
0.01	0.98212	0.01	0.98231	0.1	9.82244
0.011	0.66146	0.011	0.66146	0.11	3.44962
0.012	0.66223	0.012	0.66146	0.12	6.61659
0.013	1.30202	0.013	0.66146	0.13	6.61659
0.014	0.98154	0.014	0.66165	0.14	6.56585
0.015	0.34242	0.015	0.98244	0.15	6.56223
0.016	0.98193	0.016	0.98223	0.16	0.31985
0.017	0.66092	0.017	0.66146	0.17	3.40976
0.018	0.34204	0.018	0.6617	0.18	3.40976
0.019	0.66207	0.019	0.98244	0.19	0.27274
0.02	0.98244	0.02	0.98217	0.2	3.40976
0.021	0.98109	0.021	0.66146	0.21	6.54048
0.022	0.34287	0.022	0.66146	0.22	3.48948
0.023	0.9817	0.023	0.66146	0.23	3.49311
0.024	0.66146	0.024	0.66146	0.24	6.44266
0.025	0.66066	0.025	0.66146	0.25	6.52599
0.026	0.3423	0.026	0.66146	0.26	0.2981
0.027	0.66146	0.027	0.66146	0.27	6.61659
0.028	0.66236	0.028	0.66146	0.28	6.71802
0.029	0.98151	0.029	0.66146	0.29	3.51485
0.03	0.66146	0.03	0.66146	0.3	3.51847
0.031	0.66146	0.031	0.66188	0.31	3.40976
0.032	0.66146	0.032	0.98201	0.32	0.31983
0.033	0.66041	0.033	0.66146	0.33	9.82244
0.034	0.34364	0.034	0.66146	0.34	6.73976
0.035	0.98132	0.035	0.661	0.35	6.61659
0.036	0.66146	0.036	0.34242	0.36	6.61659
0.037	0.66146	0.037	0.98194	0.37	3.54384
0.038	0.66268	0.038	0.66197	0.38	6.34121
0.039	0.97994	0.039	0.98192	0.39	3.55109
0.04	0.34274	0.04	0.66146	0.4	3.40976
0.041	0.66015	0.041	0.66092	0.41	9.6739
0.042	0.34416	0.042	0.34202	0.42	9.67028
0.043	0.97968	0.043	0.66204	0.43	6.46076
0.044	0.34146	0.044	0.98244	0.44	6.45713
0.045	0.34146	0.045	0.98184	0.45	6.61659
0.046	0.34146	0.046	0.66146	0.46	6.61659
0.047	0.34146	0.047	0.66146	0.47	6.44626
0.048	0.34146	0.048	0.66211	0.48	3.40976
0.049	0.33989	0.049	0.98244	0.49	6.43901
0.05	0.02199	0.05	0.98177	0.5	6.79773
0.051	0.33983	0.051	0.66146	0.51	3.59458
0.052	0.02038	0.052	0.66146	0.52	3.5982
0.053	0.02209	0.053	0.66146	0.53	3.60183
0.054	0.33973	0.054	0.66074	0.54	0.59523
0.055	0.02038	0.055	0.34146	0.55	3.40976
0.056	0.02218	0.056	0.34221	0.56	6.41364
0.057	0.3378	0.057	0.6607	0.57	6.61659
0.058	-0.30234	0.058	0.34224	0.58	6.4064
0.059	-0.6186	0.059	0.66225	0.59	6.61659
0.06	-0.29856	0.06	0.98164	0.6	6.61659
0.061	0.02038	0.061	0.66146	0.61	6.61659
0.062	0.0184	0.062	0.66146	0.62	6.8412
0.063	-0.29847	0.063	0.66146	0.63	3.63806
0.064	0.02038	0.064	0.66232	0.64	9.59058
0.065	0.02247	0.065	0.98157	0.65	9.58695
0.066	0.33934	0.066	0.66235	0.66	9.58333
0.067	0.02038	0.067	0.98154	0.67	13.0283
0.068	0.02038	0.068	0.66146	0.68	12.7819
0.069	0.02038	0.069	0.66146	0.69	10.0724
0.07	0.01814	0.07	0.66146	0.7	13.0283
0.071	-0.29593	0.071	0.66146	0.71	15.9769
0.072	0.34146	0.072	0.66243	0.72	19.441
0.073	0.34146	0.073	0.98146	0.73	16.4987
0.074	0.33671	0.074	0.66146	0.74	19.7091
0.075	-0.29808	0.075	0.66247	0.75	19.7127
0.076	0.02038	0.076	0.98041	0.76	25.5773
0.077	0.01791	0.077	0.34249	0.77	26.1317
0.078	-0.29798	0.078	0.66146	0.78	34.9061
0.079	0.01785	0.079	0.66252	0.79	38.3909
0.08	-0.30049	0.08	0.9803	0.8	38.6771
0.081	-0.29789	0.081	0.34363	0.81	41.8839
0.082	0.02038	0.082	0.98134	0.82	47.9985
0.083	0.01772	0.083	0.66146	0.83	48.2956
0.084	-0.29779	0.084	0.66146	0.84	54.7083
0.085	0.02311	0.085	0.66033	0.85	55.0162
0.086	0.33594	0.086	0.34146	0.86	64.3268
0.087	-0.30049	0.087	0.34262	0.87	67.2175
0.088	-0.30049	0.088	0.66146	0.88	67.8515
0.089	-0.30049	0.089	0.66146	0.89	70.7385
0.09	-0.30049	0.09	0.66146	0.9	71.7168
0.091	-0.3034	0.091	0.66146	0.91	80.0274
0.092	-0.61459	0.092	0.66024	0.92	80.0238
0.093	0.02038	0.093	0.3427	0.93	77.8251
0.094	0.02038	0.094	0.66146	0.94	86.4291
0.095	0.01734	0.095	0.66146	0.95	86.0813
0.096	-0.30049	0.096	0.66275	0.96	89.6278
0.097	-0.30049	0.097	0.98244	0.97	92.4786
0.098	-0.29734	0.098	0.98244	0.98	92.8264
0.099	0.02038	0.099	0.98111	0.99	93.1815
0.1	0.01718	0.1	0.66146	1	96.3883
0.101	-0.29725	0.101	0.66146	1.01	93.5475
0.102	0.02038	0.102	0.66146	1.02	99.2246
0.103	0.02038	0.103	0.66009	1.03	99.221
0.104	0.01372	0.104	0.34424	1.04	96.3883
0.105	-0.61376	0.105	0.98103	1.05	96.7687
0.106	0.02038	0.106	0.66288	1.06	99.5941
0.107	0.02382	0.107	0.98101	1.07	102.412
0.108	0.33453	0.108	0.66435	1.08	99.5941
0.109	-0.30049	0.109	1.29953	1.09	99.5941
0.11	-0.30401	0.11	0.66146	1.1	102.401
0.111	-0.61694	0.111	0.66295	1.11	103.202
0.112	-0.30407	0.112	0.98244	1.12	96.794
0.113	-0.61687	0.113	0.98244	1.13	96.3883
0.114	-0.30049	0.114	0.98091	1.14	99.5941
0.115	-0.2968	0.115	0.66146	1.15	96.8049
0.116	0.02038	0.116	0.66301	1.16	96.3883
0.117	0.01289	0.117	0.98244	1.17	96.3883
0.118	-0.61671	0.118	0.98244	1.18	93.6091
0.119	-0.30049	0.119	0.98244	1.19	96.3883
0.12	-0.30433	0.12	0.98083	1.2	93.6163
0.121	-0.61662	0.121	0.66146	1.21	96.3883
0.122	-0.30049	0.122	0.66146	1.22	96.3883
0.123	-0.30049	0.123	0.66311	1.23	94.0728
0.124	-0.30049	0.124	0.98244	1.24	93.1815
0.125	-0.30049	0.125	0.98244	1.25	93.1815
0.126	-0.30049	0.126	0.98075	1.26	96.8448
0.127	-0.30049	0.127	0.66146	1.27	96.3883
0.128	-0.30049	0.128	0.66146	1.28	98.6666
0.129	-0.30462	0.129	0.66319	1.29	93.1815
0.13	-0.61633	0.13	0.9807	1.3	96.8593
0.131	-0.30468	0.131	0.66322	1.31	93.6562
0.132	-0.62473	0.132	0.98067	1.32	93.6598
0.133	-0.93719	0.133	0.66324	1.33	95.9063
0.134	-0.6162	0.134	0.98065	1.34	92.696
0.135	-0.30481	0.135	0.66146	1.35	93.6707
0.136	-0.62049	0.136	0.66146	1.36	93.6743
0.137	-0.6161	0.137	0.65964	1.37	93.1815
0.138	-0.3049	0.138	0.3433	1.38	93.1815
0.139	-0.61604	0.139	0.66332	1.39	93.1815
0.14	-0.30946	0.14	0.9787	1.4	90.9902
0.141	-0.93694	0.141	0.34146	1.41	96.3883
0.142	-0.62049	0.142	0.34146	1.42	93.6961
0.143	-0.61132	0.143	0.34146	1.43	95.8701
0.144	0.01576	0.144	0.34146	1.44	94.225
0.145	-0.30978	0.145	0.34146	1.45	95.8628
0.146	-0.93678	0.146	0.33951	1.46	93.7106
0.147	-0.61578	0.147	0.02235	1.47	96.3883
0.148	-0.30522	0.148	0.33948	1.48	93.7178
0.149	-0.62049	0.149	0.02238	1.49	93.7214
0.15	-0.62049	0.15	0.34146	1.5	93.7251
0.151	-0.62534	0.151	0.33944	1.51	96.3883
0.152	-0.93172	0.152	0.02038	1.52	99.0435
0.153	-0.30049	0.153	0.01834	1.53	95.8338
0.154	-0.30049	0.154	-0.30049	1.54	93.7395
0.155	-0.30049	0.155	-0.30049	1.55	93.7432
0.156	-0.30548	0.156	-0.30257	1.56	96.3883
0.157	-0.61546	0.157	-0.61839	1.57	93.7504
0.158	-0.30554	0.158	-0.30049	1.58	96.3883
0.159	-0.6154	0.159	-0.30261	1.59	96.3883
0.16	-0.30561	0.16	-0.61835	1.6	99.0145
0.161	-0.61534	0.161	-0.30263	1.61	102.8
0.162	-0.30567	0.162	-0.62049	1.62	93.7685
0.163	-0.62049	0.163	-0.62049	1.63	95.7976
0.164	-0.62049	0.164	-0.6183	1.64	96.3883
0.165	-0.62578	0.165	-0.30269	1.65	96.3883
0.166	-0.93082	0.166	-0.62049	1.66	100.196
0.167	-0.30583	0.167	-0.62049	1.67	98.9891
0.168	-0.62049	0.168	-0.62273	1.68	99.5941
0.169	-0.62049	0.169	-0.94146	1.69	105.394
0.17	-0.61505	0.17	-0.93692	1.7	103.416
0.171	-0.30596	0.171	-0.30505	1.71	103.42
0.172	-0.62601	0.172	-0.93916	1.72	103.423
0.173	-0.93591	0.173	-0.62049	1.73	108.586
0.174	-0.62607	0.174	-0.62049	1.74	109.843
0.175	-0.94146	0.175	-0.62283	1.75	109.213
0.176	-0.94146	0.176	-0.94146	1.76	114.987
0.177	-0.94146	0.177	-0.94146	1.77	113.06
0.178	-0.93575	0.178	-0.93671	1.78	119.476
0.179	-0.62049	0.179	-0.30527	1.79	123.946
0.18	-0.62049	0.18	-0.93906	1.8	125.243
0.181	-0.6263	0.181	-0.62049	1.81	131
0.182	-0.93562	0.182	-0.61806	1.82	128.449
0.183	-0.61463	0.183	-0.30293	1.83	138.73
0.184	-0.31228	0.184	-0.62049	1.84	141.94
0.185	-0.93552	0.185	-0.62049	1.85	144.48
0.186	-0.62049	0.186	-0.62298	1.86	147.012
0.187	-0.62049	0.187	-0.93896	1.87	147.686
0.188	-0.62652	0.188	-0.61798	1.88	153.417
0.189	-0.94146	0.189	-0.30049	1.89	154.099
0.19	-0.93536	0.19	-0.30302	1.9	157.304
0.191	-0.62049	0.191	-0.61539	1.91	160.51
0.192	-0.62049	0.192	0.01526	1.92	163.021
0.193	-0.62668	0.193	-0.62307	1.93	165.115
0.194	-0.94146	0.194	-0.93887	1.94	166.923
0.195	-0.9352	0.195	-0.6231	1.95	172.628
0.196	-0.62678	0.196	-0.93884	1.96	173.335
0.197	-0.94146	0.197	-0.62049	1.97	167.637
0.198	-0.92877	0.198	-0.62049	1.98	175.107
0.199	-0.30686	0.199	-0.62315	1.99	175.099
0.2	-0.62049	0.2	-0.94146	2	176.541
0.201	-0.62694	0.201	-0.94146	2.01	174.063
0.202	-0.94146	0.202	-0.94146	2.02	177.273
0.203	-0.94146	0.203	-0.94146	2.03	179.747
0.204	-0.94146	0.204	-0.94419	2.04	180.486
0.205	-0.94146	0.205	-1.25696	2.05	181.468
0.206	-0.94146	0.206	-0.62324	2.06	179.747
0.207	-0.94146	0.207	-0.94146	2.07	182.203
0.208	-0.93479	0.208	-0.93591	2.08	181.446
0.209	-0.6272	0.209	-0.30327	2.09	182.953
0.21	-0.94146	0.21	-0.62049	2.1	185.398
0.211	-0.94146	0.211	-0.62331	2.11	178.983
0.212	-0.94146	0.212	-0.94146	2.12	182.185
0.213	-0.94146	0.213	-0.94146	2.13	179.747
0.214	-0.94146	0.214	-0.9386	2.14	176.541
0.215	-0.94146	0.215	-0.62049	2.15	179.747
0.216	-0.9484	0.216	-0.62338	2.16	176.541
0.217	-1.24851	0.217	-0.93856	2.17	179.747
0.218	-0.62749	0.218	-0.6234	2.18	177.331
0.219	-0.93443	0.219	-0.93853	2.19	178.16
0.22	-0.62755	0.22	-0.62343	2.2	178.95
0.221	-0.93437	0.221	-0.94146	2.21	177.342
0.222	-0.62761	0.222	-0.94146	2.22	181.345
0.223	-0.94146	0.223	-0.94146	2.23	176.541
0.224	-0.93427	0.224	-0.94146	2.24	179.747
0.225	-0.62771	0.225	-0.94146	2.25	178.932
0.226	-0.94146	0.226	-0.93844	2.26	177.36
0.227	-0.93418	0.227	-0.62352	2.27	178.925
0.228	-0.63513	0.228	-0.94146	2.28	176.541
0.229	-1.25509	0.229	-0.9384	2.29	176.541
0.23	-0.94885	0.23	-0.62356	2.3	182.953
0.231	-1.25502	0.231	-0.94146	2.31	175.704
0.232	-0.94146	0.232	-0.94146	2.32	177.382
0.233	-0.94894	0.233	-0.93835	2.33	176.541
0.234	-1.25493	0.234	-0.62362	2.34	176.541
0.235	-0.94146	0.235	-0.94146	2.35	178.896
0.236	-0.94146	0.236	-0.93831	2.36	179.747
0.237	-0.94907	0.237	-0.62366	2.37	175.683
0.238	-1.26244	0.238	-0.93511	2.38	180.61
0.239	-1.24709	0.239	-0.30049	2.39	179.747
0.24	-0.62819	0.24	-0.30369	2.4	178.878
0.241	-0.93373	0.241	-0.62371	2.41	177.415
0.242	-0.62826	0.242	-0.94146	2.42	181.2
0.243	-0.94146	0.243	-0.94146	2.43	177.422
0.244	-0.9493	0.244	-0.9382	2.44	178.863
0.245	-1.26244	0.245	-0.61722	2.45	180.635
0.246	-1.24665	0.246	-0.30377	2.46	176.541
0.247	-0.62842	0.247	-0.62379	2.47	177.436
0.248	-0.94146	0.248	-0.93484	2.48	177.44
0.249	-0.94946	0.249	-0.30714	2.49	171.031
0.25	-1.26244	0.25	-0.93812	2.5	178.842
0.251	-1.25438	0.251	-0.62384	2.51	174.244
0.252	-0.93337	0.252	-0.94146	2.52	179.747
0.253	-0.62049	0.253	-0.94146	2.53	179.747
0.254	-0.62864	0.254	-0.94146	2.54	178.827
0.255	-0.94146	0.255	-0.93805	2.55	176.541
0.256	-0.94968	0.256	-0.62391	2.56	177.469
0.257	-1.25419	0.257	-0.94146	2.57	179.747
0.258	-0.958	0.258	-0.94491	2.58	177.476
0.259	-1.56584	0.259	-1.25551	2.59	178.809
0.26	-0.94146	0.26	-0.62049	2.6	178.805
0.261	-0.94984	0.261	-0.62398	2.61	177.856
0.262	-1.26244	0.262	-0.94497	2.62	177.491
0.263	-1.27086	0.263	-1.25892	2.63	177.841
0.264	-1.56552	0.264	-0.93793	2.64	176.541
0.265	-0.94146	0.265	-0.62403	2.65	178.787
0.266	-0.95	0.266	-0.94146	2.66	181.989
0.267	-1.25387	0.267	-0.94146	2.67	179.747
0.268	-0.94146	0.268	-0.93431	2.68	180.718
0.269	-0.94146	0.269	-0.30407	2.69	182.953
0.27	-0.95877	0.27	-0.6241	2.7	186.159
0.271	-1.57377	0.271	-0.93784	2.71	187.402
0.272	-1.25371	0.272	-0.62049	2.72	183.939
0.273	-0.95896	0.273	-0.62049	2.73	188.137
0.274	-1.56487	0.274	-0.62415	2.74	192.572
0.275	-0.94146	0.275	-0.94146	2.75	195.778
0.276	-0.95032	0.276	-0.94146	2.76	196.778
0.277	-1.26244	0.277	-0.94517	2.77	195.778
0.278	-1.26244	0.278	-1.255	2.78	198.984
0.279	-1.25348	0.279	-0.62049	2.79	206.58
0.28	-0.95941	0.28	-0.62049	2.8	209.617
0.281	-1.58244	0.281	-0.62049	2.81	208.602
0.282	-1.56436	0.282	-0.62803	2.82	215.015
0.283	-0.9596	0.283	-1.25865	2.83	215.015
0.284	-1.57335	0.284	-0.94146	2.84	216.044
0.285	-1.25329	0.285	-0.94528	2.85	225.666
0.286	-0.95064	0.286	-1.25861	2.86	225.669
0.287	-1.26244	0.287	-0.9453	2.87	228.879
0.288	-1.27166	0.288	-1.25859	2.88	233.208
0.289	-1.56391	0.289	-0.94146	2.89	237.458
0.29	-0.94146	0.29	-0.93758	2.9	232.096
0.291	-0.94146	0.291	-0.62438	2.91	239.609
0.292	-0.94146	0.292	-0.94926	2.92	238.515
0.293	-0.95087	0.293	-1.57461	2.93	244.953
0.294	-1.26244	0.294	-0.94146	2.94	244.935
0.295	-1.26244	0.295	-0.94146	2.95	246.007
0.296	-1.25294	0.296	-0.94146	2.96	251.354
0.297	-0.94146	0.297	-0.94146	2.97	250.282
0.298	-0.94146	0.298	-0.93748	2.98	252.441
0.299	-0.95106	0.299	-0.62049	2.99	253.488
0.3	-1.25281	0.3	-0.6245	3	254.575
0.301	-0.96076	0.301	-0.94146	3.01	256.695
0.302	-1.57277	0.302	-0.94146	3.02	259.9
0.303	-1.25271	0.303	-0.94146	3.03	258.803
0.304	-0.94146	0.304	-0.9374	3.04	259.9
0.305	-0.95125	0.305	-0.62865	3.05	258.796
0.306	-1.27223	0.306	-1.25835	3.06	259.9
0.307	-1.56276	0.307	-0.93736	3.07	261.994
0.308	-0.94146	0.308	-0.62049	3.08	261.991
0.309	-0.94146	0.309	-0.62462	3.09	256.695
0.31	-0.95141	0.31	-0.94561	3.1	257.818
0.311	-1.26244	0.311	-1.25828	3.11	263.106
0.312	-1.27242	0.312	-0.94564	3.12	258.77
0.313	-1.57242	0.313	-1.25825	3.13	259.9
0.314	-1.25236	0.314	-0.94566	3.14	258.763
0.315	-0.94146	0.315	-1.25823	3.15	257.836
0.316	-0.94146	0.316	-0.94146	3.16	254.633
0.317	-0.94146	0.317	-0.94993	3.17	256.695
0.318	-0.94146	0.318	-1.57395	3.18	256.695
0.319	-0.94146	0.319	-0.94146	3.19	255.539
0.32	-0.94146	0.32	-0.94146	3.2	255.807
0.321	-0.93116	0.321	-0.93717	3.21	257.858
0.322	-0.64116	0.322	-0.62479	3.22	253.488
0.323	-1.25207	0.323	-0.93714	3.23	257.865
0.324	-0.95186	0.324	-0.62049	3.24	255.52
0.325	-1.25201	0.325	-0.63351	3.25	256.695
0.326	-0.94146	0.326	-1.57373	3.26	256.695
0.327	-0.94146	0.327	-0.94146	3.27	258.716
0.328	-0.94146	0.328	-0.94146	3.28	255.865
0.329	-0.95202	0.329	-0.94146	3.29	255.502
0.33	-1.26244	0.33	-0.94146	3.3	255.499
0.331	-1.25181	0.331	-0.94146	3.31	255.495
0.332	-0.95212	0.332	-0.94146	3.32	259.9
0.333	-1.25175	0.333	-0.94146	3.33	255.488
0.334	-0.95219	0.334	-0.94146	3.34	256.695
0.335	-1.25169	0.335	-0.93698	3.35	258.687
0.336	-0.95225	0.336	-0.62498	3.36	254.705
0.337	-1.25162	0.337	-0.94597	3.37	256.695
0.338	-0.94146	0.338	-1.25792	3.38	256.695
0.339	-0.93058	0.339	-0.93693	3.39	259.9
0.34	-0.6314	0.34	-0.62504	3.4	258.669
0.341	-0.94146	0.341	-0.94146	3.41	255.459
0.342	-0.94146	0.342	-0.94604	3.42	256.695
0.343	-0.94146	0.343	-1.25785	3.43	256.695
0.344	-0.94146	0.344	-0.94146	3.44	255.981
0.345	-0.94146	0.345	-0.94608	3.45	253.488
0.346	-0.95257	0.346	-1.25781	3.46	256.695
0.347	-1.26244	0.347	-0.95073	3.47	258.643
0.348	-1.26244	0.348	-1.5778	3.48	256.695
0.349	-1.24003	0.349	-1.25777	3.49	257.959
0.35	-0.63172	0.35	-0.94614	3.5	256.695
0.351	-0.94146	0.351	-1.26244	3.51	255.423
0.352	-0.95276	0.352	-1.25773	3.52	257.97
0.353	-1.26244	0.353	-0.94146	3.53	254.767
0.354	-1.26244	0.354	-0.94146	3.54	256.695
0.355	-1.25104	0.355	-0.94146	3.55	256.695
0.356	-0.94146	0.356	-0.94622	3.56	257.984
0.357	-0.94146	0.357	-1.25766	3.57	258.607
0.358	-0.95296	0.358	-0.94625	3.58	257.992
0.359	-1.25091	0.359	-1.25764	3.59	256.695
0.36	-0.94146	0.36	-0.94146	3.6	257.999
0.361	-0.95305	0.361	-0.94146	3.61	258.002
0.362	-1.25082	0.362	-0.94146	3.62	258.006
0.363	-0.94146	0.363	-0.94146	3.63	258.01
0.364	-0.94146	0.364	-0.94633	3.64	259.9
0.365	-0.95318	0.365	-1.25756	3.65	258.578
0.366	-1.25069	0.366	-0.94636	3.66	258.021
0.367	-0.94146	0.367	-1.25753	3.67	261.23
0.368	-0.92965	0.368	-0.94146	3.68	261.773
0.369	-0.64418	0.369	-0.9464	3.69	261.77
0.37	-1.27428	0.37	-1.26244	3.7	263.632
0.371	-1.55866	0.371	-1.25748	3.71	263.106
0.372	-0.9534	0.372	-0.94644	3.72	264.454
0.373	-1.26244	0.373	-1.25745	3.73	267.664
0.374	-1.25043	0.374	-0.94146	3.74	268.164
0.375	-0.9535	0.375	-0.95148	3.75	270.878
0.376	-1.26244	0.376	-1.57743	3.76	272.725
0.377	-1.23824	0.377	-1.2574	3.77	276.406
0.378	-0.64476	0.378	-0.95156	3.78	277.768
0.379	-1.25027	0.379	-1.57739	3.79	282.343
0.38	-0.95366	0.38	-1.26244	3.8	282.343
0.381	-1.25021	0.381	-1.26752	3.81	285.549
0.382	-0.95373	0.382	-1.57735	3.82	293.784
0.383	-1.25014	0.383	-1.25732	3.83	294.737
0.384	-0.95379	0.384	-0.94146	3.84	296.982
0.385	-1.25008	0.385	-0.94661	3.85	300.185
0.386	-0.94146	0.386	-1.25211	3.86	303.388
0.387	-0.95389	0.387	-0.62566	3.87	307.992
0.388	-1.24998	0.388	-0.94146	3.88	309.398
0.389	-0.95395	0.389	-0.94146	3.89	309.789
0.39	-1.24992	0.39	-0.94146	3.9	315.818
0.391	-0.92891	0.391	-0.94669	3.91	315.449
0.392	-0.63307	0.392	-1.2572	3.92	317.611
0.393	-0.94146	0.393	-0.94672	3.93	319.035
0.394	-0.94146	0.394	-1.26769	3.94	322.244
0.395	-0.94146	0.395	-1.57189	3.95	322.592
0.396	-0.94146	0.396	-0.95204	3.96	327.229
0.397	-0.94146	0.397	-1.57715	3.97	324.352
0.398	-0.95424	0.398	-1.26244	3.98	328.671
0.399	-1.23682	0.399	-1.26244	3.99	330.435
0.4	-0.63333	0.4	-1.26244	4	330.128
0.401	-0.94146	0.401	-1.26779	4.01	330.435
0.402	-0.94146	0.402	-1.57708	4.02	330.435
0.403	-0.92853	0.403	-1.25166	4.03	335.102
0.404	-0.63346	0.404	-0.62589	4.04	333.642
0.405	-0.95446	0.405	-0.94146	4.05	336.848
0.406	-1.24941	0.406	-0.94146	4.06	337.112
0.407	-0.94146	0.407	-0.94691	4.07	335.373
0.408	-0.95456	0.408	-1.25698	4.08	333.642
0.409	-1.24931	0.409	-0.94146	4.09	336.848
0.41	-0.9283	0.41	-0.94146	4.1	336.848
0.411	-0.63368	0.411	-0.93597	4.11	336.848
0.412	-0.95469	0.412	-0.62049	4.12	332.149
0.413	-1.23592	0.413	-0.61498	4.13	335.352
0.414	-0.63378	0.414	-0.30601	4.14	337.054
0.415	-0.92814	0.415	-0.62049	4.15	333.642
0.416	-0.62049	0.416	-0.61494	4.16	332.134
0.417	-0.64726	0.417	-0.30605	4.17	330.435
0.418	-1.24902	0.418	-0.62049	4.18	330.435
0.419	-0.94146	0.419	-0.62609	4.19	333.642
0.42	-0.94146	0.42	-0.93585	4.2	328.914
0.421	-0.92795	0.421	-0.62049	4.21	335.167
0.422	-0.63403	0.422	-0.62613	4.22	333.493
0.423	-0.92788	0.423	-0.94146	4.23	331.968
0.424	-0.6341	0.424	-0.94146	4.24	335.312
0.425	-0.94146	0.425	-0.94146	4.25	331.975
0.426	-0.94146	0.426	-0.93577	4.26	330.435
0.427	-0.94146	0.427	-0.63191	4.27	331.983
0.428	-0.92772	0.428	-1.25099	4.28	332.091
0.429	-0.62049	0.429	-0.62623	4.29	328.881
0.43	-0.62049	0.43	-0.94146	4.3	333.642
0.431	-0.63432	0.431	-0.94146	4.31	333.642
0.432	-0.94146	0.432	-0.94724	4.32	332.001
0.433	-0.95536	0.433	-1.25665	4.33	332.073
0.434	-1.24851	0.434	-0.94727	4.34	330.435
0.435	-0.96935	0.435	-1.25662	4.35	332.012
0.436	-1.55449	0.436	-0.94146	4.36	328.809
0.437	-0.95549	0.437	-0.94146	4.37	330.435
0.438	-1.26244	0.438	-0.94146	4.38	328.816
0.439	-1.23425	0.439	-0.94733	4.39	332.051
0.44	-0.63461	0.44	-1.25655	4.4	328.823
0.441	-0.95562	0.441	-0.94146	4.41	330.425
0.442	-1.24825	0.442	-0.93555	4.42	330.435
0.443	-0.94146	0.443	-0.62641	4.43	328.83
0.444	-0.95572	0.444	-0.94146	4.44	330.435
0.445	-1.27668	0.445	-0.94146	4.45	332.048
0.446	-1.55385	0.446	-0.94146	4.46	330.435
0.447	-0.94146	0.447	-0.93548	4.47	330.435
0.448	-0.95584	0.448	-0.62648	4.48	333.682
0.449	-1.24803	0.449	-0.94146	4.49	333.642
0.45	-0.95591	0.45	-0.93544	4.5	325.654
0.451	-1.26244	0.451	-0.62652	4.51	332.07
0.452	-1.24793	0.452	-0.94146	4.52	332.073
0.453	-0.9705	0.453	-0.94752	4.53	330.435
0.454	-1.56791	0.454	-1.26244	4.54	333.558
0.455	-1.24783	0.455	-1.25635	4.55	330.527
0.456	-0.94146	0.456	-0.94146	4.56	331.989
0.457	-0.95613	0.457	-0.94146	4.57	331.986
0.458	-1.2771	0.458	-0.94146	4.58	330.435
0.459	-1.55302	0.459	-0.94146	4.59	333.642
0.46	-0.97095	0.46	-0.94146	4.6	330.435
0.461	-1.55289	0.461	-0.94146	4.61	331.971
0.462	-0.95629	0.462	-0.94764	4.62	333.642
0.463	-1.24758	0.463	-1.24388	4.63	333.642
0.464	-0.97121	0.464	-0.30667	4.64	328.91
0.465	-1.55263	0.465	-0.62671	4.65	333.642
0.466	-0.95642	0.466	-0.9477	4.66	338.536
0.467	-1.26244	0.467	-1.26244	4.67	332.127
0.468	-1.26244	0.468	-1.25618	4.68	336.848
0.469	-1.27745	0.469	-0.94774	4.69	338.547
0.47	-1.58244	0.47	-1.24987	4.7	337.047
0.471	-1.55225	0.471	-0.62679	4.71	341.76
0.472	-0.95661	0.472	-0.93515	4.72	340.054
0.473	-1.26244	0.473	-0.62681	4.73	341.546
0.474	-1.24722	0.474	-0.94146	4.74	346.466
0.475	-0.95671	0.475	-0.93511	4.75	343.26
0.476	-1.24716	0.476	-0.62049	4.76	347.948
0.477	-0.94146	0.477	-0.62687	4.77	354.607
0.478	-0.94146	0.478	-0.94146	4.78	356.085
0.479	-0.95684	0.479	-0.94146	4.79	355.82
0.48	-1.24703	0.48	-0.93504	4.8	361.03
0.481	-0.92602	0.481	-0.62692	4.81	362.497
0.482	-0.66686	0.482	-0.93502	4.82	364.243
0.483	-1.56698	0.483	-0.62049	4.83	368.909
0.484	-1.26244	0.484	-0.62696	4.84	368.909
0.485	-1.27796	0.485	-0.94146	4.85	375.321
0.486	-1.56689	0.486	-0.93496	4.86	378.528
0.487	-1.23117	0.487	-0.627	4.87	378.528
0.488	-0.63615	0.488	-0.94799	4.88	379.966
0.489	-0.95716	0.489	-1.24936	4.89	383.505
0.49	-1.26244	0.49	-0.62704	4.9	391.352
0.491	-1.26244	0.491	-0.94146	4.91	391.352
0.492	-1.26244	0.492	-0.93488	4.92	391.352
0.493	-1.27822	0.493	-0.62708	4.93	391.352
0.494	-1.56663	0.494	-0.93486	4.94	395.974
0.495	-1.27828	0.495	-0.62711	4.95	400.971
0.496	-1.58244	0.496	-0.9481	4.96	399.561
0.497	-1.58244	0.497	-1.24914	4.97	399.17
0.498	-1.5665	0.498	-0.62049	4.98	399.569
0.499	-1.27841	0.499	-0.62716	4.99	402.779
0.5	-1.56644	0.5	-0.94146	5	404.177
0.501	-1.24636	0.501	-0.93476	5.01	400.971
0.502	-0.95758	0.502	-0.6272	5.02	407.382
0.503	-1.26244	0.503	-0.93474	5.03	408.766
0.504	-1.26244	0.504	-0.62049	5.04	406.936
0.505	-1.2786	0.505	-0.62724	5.05	407.382
0.506	-1.58244	0.506	-0.9347	5.06	408.755
0.507	-1.56621	0.507	-0.62727	5.07	408.752
0.508	-1.24613	0.508	-0.94146	5.08	406.017
0.509	-0.9578	0.509	-0.94146	5.09	405.538
0.51	-1.24607	0.51	-0.93464	5.1	407.382
0.511	-0.94146	0.511	-0.62049	5.11	407.879
0.512	-0.9579	0.512	-0.62734	5.12	407.382
0.513	-1.29532	0.513	-0.94146	5.13	407.382
0.514	-1.85397	0.514	-0.94146	5.14	404.177
0.515	-0.94146	0.515	-0.94146	5.15	405.517
0.516	-0.94146	0.516	-0.93456	5.16	409.252
0.517	-0.94146	0.517	-0.63432	5.17	407.923
0.518	-0.95809	0.518	-1.25551	5.18	405.506
0.519	-1.26244	0.519	-0.93452	5.19	406.057
0.52	-1.26244	0.52	-0.62744	5.2	404.738
0.521	-1.24571	0.521	-0.94146	5.21	404.177
0.522	-0.95822	0.522	-0.94146	5.22	404.177
0.523	-1.27918	0.523	-0.94846	5.23	406.071
0.524	-1.54885	0.524	-1.25543	5.24	406.666
0.525	-0.97512	0.525	-0.94146	5.25	403.578
0.526	-1.56561	0.526	-0.93443	5.26	405.477
0.527	-1.2793	0.527	-0.62049	5.27	402.267
0.528	-1.58244	0.528	-0.62049	5.28	404.796
0.529	-1.56551	0.529	-0.62049	5.29	405.466
0.53	-1.24543	0.53	-0.62049	5.3	405.462
0.531	-0.9755	0.531	-0.62759	5.31	404.177
0.532	-1.54834	0.532	-0.93435	5.32	404.177
0.533	-0.97563	0.533	-0.62049	5.33	404.177
0.534	-1.54821	0.534	-0.62763	5.34	404.177
0.535	-0.94146	0.535	-0.93431	5.35	407.382
0.536	-0.95867	0.536	-0.62766	5.36	402.235
0.537	-1.2452	0.537	-0.94146	5.37	402.916
0.538	-0.94146	0.538	-0.94146	5.38	406.126
0.539	-0.95877	0.539	-0.94146	5.39	404.177
0.54	-1.2451	0.54	-0.93424	5.4	404.177
0.541	-0.94146	0.541	-0.62049	5.41	407.382
0.542	-0.95886	0.542	-0.62049	5.42	403.455
0.543	-1.24501	0.543	-0.62049	5.43	407.382
0.544	-0.924	0.544	-0.62049	5.44	405.412
0.545	-0.63798	0.545	-0.62049	5.45	402.945
0.546	-0.90646	0.546	-0.61321	5.46	407.382
0.547	-0.30049	0.547	-0.30778	5.47	404.177
0.548	-0.30049	0.548	-0.62782	5.48	406.162
0.549	-0.31806	0.549	-0.93412	5.49	404.177
0.55	-0.62049	0.55	-0.62784	5.5	404.177
0.551	-0.56748	0.551	-0.93409	5.51	404.177
0.552	0.30602	0.552	-0.62049	5.52	406.176
0.553	-0.26498	0.553	-0.62049	5.53	402.974
0.554	0.35919	0.554	-0.62049	5.54	402.17
0.555	0.67928	0.555	-0.62791	5.55	404.177
0.556	0.96459	0.556	-0.92661	5.56	405.368
0.557	0.67934	0.557	-0.30049	5.57	402.989
0.558	1.01821	0.558	-0.31539	5.58	404.177
0.559	1.62341	0.559	-0.94146	5.59	407.382
0.56	1.67729	0.56	-0.93397	5.6	404.177
0.561	2.58537	0.561	-0.62049	5.61	407.382
0.562	2.58537	0.562	-0.61299	5.62	405.346
0.563	2.62146	0.563	-0.30799	5.63	405.343
0.564	3.2806	0.564	-0.62803	5.64	407.382
0.565	4.17016	0.565	-0.92637	5.65	407.382
0.566	3.88549	0.566	-0.30803	5.66	406.227
0.567	4.20649	0.567	-0.62049	5.67	406.231
0.568	4.52745	0.568	-0.62049	5.68	411.499
0.569	4.8658	0.569	-0.62049	5.69	408.527
0.57	5.50776	0.57	-0.61289	5.7	413.795
0.571	6.07559	0.571	-0.3081	5.71	413.795
0.572	5.52619	0.572	-0.61286	5.72	417.001
0.573	6.41386	0.573	-0.30813	5.73	417.001
0.574	6.14899	0.574	-0.62816	5.74	417.001
0.575	6.77163	0.575	-0.94146	5.75	419.084
0.576	7.11107	0.576	-0.92608	5.76	423.414
0.577	7.73364	0.577	-0.30049	5.77	424.529
0.578	8.0361	0.578	-0.30819	5.78	428.714
0.579	8.05463	0.579	-0.62823	5.79	428.836
0.58	8.3561	0.58	-0.93371	5.8	431.927
0.581	8.39334	0.581	-0.62826	5.81	434.133
0.582	9.03444	0.582	-0.93368	5.82	438.347
0.583	9.60159	0.583	-0.62829	5.83	437.332
0.584	9.03457	0.584	-0.93365	5.84	444.766
0.585	9.65775	0.585	-0.62049	5.85	444.823
0.586	9.97784	0.586	-0.62833	5.86	450.145
0.587	10.2988	0.587	-0.93361	5.87	450.142
0.588	10.601	0.588	-0.62835	5.88	452.268
0.589	10.6387	0.589	-0.92573	5.89	454.413
0.59	11.2798	0.59	-0.30835	5.9	460.818
0.591	11.9019	0.591	-0.61261	5.91	460.81
0.592	12.2228	0.592	-0.30838	5.92	458.681
0.593	12.5429	0.593	-0.62049	5.93	464.035
0.594	12.883	0.594	-0.62049	5.94	465.093
0.595	13.4668	0.595	-0.62049	5.95	468.3
0.596	13.2232	0.596	-0.62049	5.96	470.459
0.597	14.1278	0.597	-0.61253	5.97	470.462
0.598	14.1661	0.598	-0.30846	5.98	475.751
0.599	14.7688	0.599	-0.6285	5.99	474.711
0.6	14.8457	0.6	-0.92544	6	476.885
0.601	16.0315	0.601	-0.3085	6.01	475.74
0.602	15.7114	0.602	-0.61246	6.02	476.761
0.603	15.4678	0.603	-0.30853	6.03	480.102
0.604	16.3911	0.604	-0.61243	6.04	477.917
0.605	16.712	0.605	-0.30855	6.05	481.124
0.606	17.0321	0.606	-0.61241	6.06	479.103
0.607	17.3726	0.607	-0.30049	6.07	481.124
0.608	18.0136	0.608	-0.30859	6.08	481.124
0.609	18.5961	0.609	-0.61237	6.09	479.125
0.61	18.3347	0.61	-0.30862	6.1	477.917
0.611	18.917	0.611	-0.62049	6.11	479.139
0.612	18.6745	0.612	-0.61233	6.12	481.124
0.613	19.5972	0.613	-0.31686	6.13	481.374
0.614	19.9379	0.614	-0.92506	6.14	476.936
0.615	20.5395	0.615	-0.31691	6.15	471.505
0.616	20.5593	0.616	-0.92501	6.16	476.943
0.617	20.8802	0.617	-0.30871	6.17	473.741
0.618	21.2399	0.618	-0.61225	6.18	473.744
0.619	22.1226	0.619	-0.30049	6.19	476.638
0.62	21.8224	0.62	-0.30049	6.2	475.671
0.621	21.8822	0.621	-0.30049	6.21	476.961
0.622	22.8043	0.622	-0.30049	6.22	472.458
0.623	23.1244	0.623	-0.30049	6.23	472.454
0.624	23.4254	0.624	-0.30049	6.24	472.451
0.625	23.4454	0.625	-0.30049	6.25	474.33
0.626	23.7655	0.626	-0.30883	6.26	475.649
0.627	24.1065	0.627	-0.61213	6.27	475.646
0.628	24.7073	0.628	-0.30886	6.28	474.711
0.629	24.7275	0.629	-0.6289	6.29	477.917
0.63	25.0485	0.63	-0.93304	6.3	476.994
0.631	25.3695	0.631	-0.61207	6.31	476.551
0.632	25.7301	0.632	-0.30891	6.32	477.917
0.633	26.6312	0.633	-0.62049	6.33	479.298
0.634	26.6109	0.634	-0.62049	6.34	475.62
0.635	26.351	0.635	-0.62049	6.35	471.505
0.636	27.0134	0.636	-0.62049	6.36	476.114
0.637	27.8937	0.637	-0.61199	6.37	475.609
0.638	27.6136	0.638	-0.30049	6.38	473.817
0.639	27.9346	0.639	-0.31755	6.39	477.917
0.64	28.2752	0.64	-0.9329	6.4	474.711
0.641	28.834	0.641	-0.62049	6.41	474.711
0.642	28.2959	0.642	-0.62049	6.42	475.591
0.643	29.1961	0.643	-0.62049	6.43	474.711
0.644	29.2374	0.644	-0.6119	6.44	472.378
0.645	29.8578	0.645	-0.30909	6.45	475.58
0.646	30.1373	0.646	-0.62049	6.46	473.236
0.647	29.8786	0.647	-0.61186	6.47	474.711
0.648	30.5206	0.648	-0.30913	6.48	472.364
0.649	31.1408	0.649	-0.62049	6.49	472.36
0.65	31.4609	0.65	-0.61182	6.5	474.711
0.651	31.7819	0.651	-0.30049	6.51	477.917
0.652	32.1028	0.652	-0.29177	6.52	473.193
0.653	32.4439	0.653	0.01165	6.53	473.871
0.654	33.0439	0.654	-0.28299	6.54	472.342
0.655	33.0649	0.655	0.34146	6.55	477.084
0.656	33.406	0.656	0.32392	6.56	473.882
0.657	34.0059	0.657	-0.28291	6.57	477.917
0.658	34.0269	0.658	0.33266	6.58	473.149
0.659	34.3681	0.659	0.0292	6.59	477.099
0.66	35.0092	0.66	0.33263	6.6	477.102
0.661	35.6088	0.661	0.03804	6.61	475.522
0.662	35.63	0.662	0.67032	6.62	477.917
0.663	35.9501	0.663	0.99128	6.63	477.113
0.664	36.2498	0.664	1.2847	6.64	473.911
0.665	36.2924	0.665	0.67036	6.65	475.508
0.666	36.9334	0.666	0.98244	6.66	480.331
0.667	37.5745	0.667	0.99133	6.67	480.334
0.668	38.1737	0.668	1.30244	6.68	481.124
0.669	38.2165	0.669	1.32033	6.69	481.124
0.67	38.8146	0.67	1.92647	6.7	482.772
0.671	38.8792	0.671	1.32039	6.71	486.761
0.672	39.7981	0.672	1.94439	6.72	482.667
0.673	40.1182	0.673	1.94439	6.73	485.097
0.674	40.4608	0.674	1.96239	6.74	485.094
0.675	41.0585	0.675	2.57634	6.75	488.296
0.676	41.0802	0.676	2.27343	6.76	494.883
0.677	41.4446	0.677	2.58537	6.77	493.948
0.678	42.3632	0.678	2.59443	6.78	495.655
0.679	42.6615	0.679	2.9154	6.79	502.075
0.68	42.7487	0.68	3.2445	6.8	502.824
0.681	43.9444	0.681	3.85824	6.81	503.567
0.682	44.01	0.682	3.54732	6.82	504.302
0.683	44.9501	0.683	3.55642	6.83	513.185
0.684	45.5693	0.684	3.86732	6.84	515.663
0.685	45.8463	0.685	3.88564	6.85	516.391
0.686	45.6573	0.686	4.50927	6.86	519.597
0.687	47.1502	0.687	4.50008	6.87	519.597
0.688	47.1944	0.688	4.19749	6.88	522.803
0.689	47.8143	0.689	4.50927	6.89	524.223
0.69	48.1564	0.69	4.5277	6.9	529.216
0.691	48.7975	0.691	5.15024	6.91	529.216
0.692	49.4395	0.692	5.15024	6.92	534.23
0.693	50.0583	0.693	5.15951	6.93	533.117
0.694	50.446	0.694	5.48976	6.94	538.143
0.695	51.6613	0.695	6.1029	6.95	539.976
0.696	51.9823	0.696	5.80053	6.96	542.04
0.697	52.3248	0.697	6.12149	6.97	538.834
0.698	52.9667	0.698	6.4322	6.98	542.04
0.699	53.6525	0.699	6.44154	6.99	542.04
0.7	54.8674	0.7	6.76253	7	545.246
0.701	55.1884	0.701	7.08349	7.01	544.58
0.702	55.5768	0.702	7.39415	7.02	545.246
0.703	56.7914	0.703	7.40355	7.03	548.453
0.704	57.1575	0.704	7.72454	7.04	545.246
0.705	58.0969	0.705	8.02667	7.05	548.453
0.706	58.7832	0.706	7.73398	7.06	548.453
0.707	60.0427	0.707	8.3561	7.07	545.891
0.708	60.9139	0.708	8.38448	7.08	548.453
0.709	60.7302	0.709	9.30857	7.09	551.021
0.71	62.3105	0.71	8.99707	7.1	545.88
0.711	63.5243	0.711	9.01609	7.11	548.453
0.712	63.8681	0.712	9.6295	7.12	550.406
0.713	64.5091	0.713	9.33709	7.13	545.869
0.714	65.1044	0.714	9.95902	7.14	547.833
0.715	65.1961	0.715	9.95902	7.15	545.862
0.716	66.4562	0.716	9.97818	7.16	543.264
0.717	67.3952	0.717	10.601	7.17	545.246
0.718	68.0593	0.718	10.6105	7.18	545.246
0.719	69.0675	0.719	10.9306	7.19	542.04
0.72	70.5551	0.72	11.2516	7.2	542.04
0.721	70.6013	0.721	11.5533	7.21	542.634
0.722	71.2193	0.722	11.2516	7.22	542.63
0.723	71.6562	0.723	11.5726	7.23	548.453
0.724	73.441	0.724	11.9023	7.24	544.663
0.725	73.4642	0.725	12.5239	7.25	542.619
0.726	73.8308	0.726	12.5239	7.26	545.246
0.727	74.7696	0.727	12.5336	7.27	547.88
0.728	75.4582	0.728	12.8741	7.28	539.403
0.729	76.6936	0.729	13.8068	7.29	547.323
0.73	77.3815	0.73	13.8166	7.3	542.04
0.731	78.5707	0.731	14.1375	7.31	544.688
0.732	78.6881	0.732	14.438	7.32	547.345
0.733	80.1501	0.733	14.1474	7.33	542.04
0.734	80.0175	0.734	14.7688	7.34	542.04
0.735	82.1211	0.735	14.808	7.35	543.126
0.736	82.4648	0.736	16.0311	7.36	539.913
0.737	83.0831	0.737	15.4196	7.37	545.246
0.738	83.4978	0.738	15.7406	7.38	545.246
0.739	85.0062	0.739	16.0705	7.39	539.363
0.74	85.422	0.74	16.7025	7.4	539.884
0.741	86.9301	0.741	17.0127	7.41	542.04
0.742	87.2987	0.742	17.0325	7.42	544.728
0.743	88.213	0.743	17.6537	7.43	545.246
0.744	88.6286	0.744	17.6537	7.44	542.04
0.745	90.1609	0.745	17.6636	7.45	542.547
0.746	90.7541	0.746	17.9846	7.46	542.543
0.747	90.8739	0.747	18.3156	7.47	545.746
0.748	92.405	0.748	18.9466	7.48	544.75
0.749	93.0701	0.749	19.2576	7.49	545.246
0.75	94.0081	0.75	19.2776	7.5	550.681
0.751	94.6732	0.751	19.8985	7.51	544.761
0.752	95.6111	0.752	19.8985	7.52	544.764
0.753	96.2763	0.753	19.8985	7.53	542.518
0.754	97.2626	0.754	19.9187	7.54	544.772
0.755	98.4972	0.755	20.5496	7.55	544.775
0.756	99.1625	0.756	20.8908	7.56	539.768
0.757	100.1	0.757	21.8123	7.57	544.782
0.758	100.766	0.758	21.5116	7.58	545.246
0.759	101.679	0.759	21.8427	7.59	542.04
0.76	102.049	0.76	22.4837	7.6	544.793
0.761	103.011	0.761	23.0942	7.61	542.04
0.762	103.997	0.762	22.7946	7.62	542.485
0.763	105.23	0.763	23.1044	7.63	547.569
0.764	105.847	0.764	23.1248	7.64	542.04
0.765	106.192	0.765	23.7454	7.65	548.018
0.766	106.883	0.766	23.7659	7.66	547.591
0.767	108.166	0.767	24.3975	7.67	548.025
0.768	109.374	0.768	24.7073	7.68	545.669
0.769	109.744	0.769	24.7279	7.69	545.666
0.77	110.706	0.77	25.3595	7.7	551.659
0.771	111.644	0.771	25.6796	7.71	551.659
0.772	112.309	0.772	26.0005	7.72	548.862
0.773	113.197	0.773	26.3102	7.73	554.459
0.774	113.272	0.774	26.331	7.74	557.669
0.775	114.184	0.775	26.9625	7.75	560.481
0.776	114.579	0.776	27.2722	7.76	560.883
0.777	115.837	0.777	27.293	7.77	564.483
0.778	116.724	0.778	27.9245	7.78	568.076
0.779	116.799	0.779	28.2341	7.79	570.896
0.78	117.686	0.78	28.2654	7.8	567.689
0.781	117.836	0.781	29.1961	7.81	574.478
0.782	119.584	0.782	29.217	7.82	580.514
0.783	119.339	0.783	29.8371	7.83	578.046
0.784	119.98	0.784	29.8371	7.84	583.72
0.785	120.621	0.785	29.8685	7.85	583.358
0.786	121.287	0.786	30.8095	7.86	586.926
0.787	122.199	0.787	31.141	7.87	587.281
0.788	122.57	0.788	31.7504	7.88	593.339
0.789	123.482	0.789	31.4505	7.89	593.686
0.79	123.853	0.79	31.7926	7.9	599.063
0.791	124.789	0.791	32.7335	7.91	596.885
0.792	125.406	0.792	33.0439	7.92	599.75
0.793	125.777	0.793	33.0651	7.93	605.83
0.794	126.739	0.794	33.6955	7.94	600.08
0.795	127.624	0.795	34.0164	7.95	603.608
0.796	127.727	0.796	34.3471	7.96	606.485
0.797	128.958	0.797	34.9775	7.97	612.256
0.798	129.599	0.798	35.2985	7.98	609.684
0.799	130.215	0.799	35.6301	7.99	613.197
0.8	130.587	0.8	36.2498	8	606.778
0.801	131.524	0.801	36.2605	8.01	612.879
0.802	132.139	0.802	36.5921	8.02	615.781
0.803	132.562	0.803	37.2224	8.03	612.871
0.804	134.063	0.804	37.5532	8.04	618.694
0.805	134.357	0.805	38.1844	8.05	616.071
0.806	134.409	0.806	38.5152	8.06	615.496
0.807	135.025	0.807	39.1356	8.07	615.781
0.808	135.397	0.808	39.168	8.08	618.987
0.809	136.385	0.809	40.0966	8.09	612.85
0.81	137.616	0.81	40.1183	8.1	618.716
0.811	138.231	0.811	40.7493	8.11	612.575
0.812	138.577	0.812	41.0803	8.12	615.781
0.813	139.219	0.813	41.7113	8.13	615.521
0.814	139.886	0.814	42.0422	8.14	612.832
0.815	140.77	0.815	42.6724	8.15	615.781
0.816	140.822	0.816	43.0042	8.16	612.824
0.817	141.489	0.817	43.6343	8.17	615.781
0.818	142.425	0.818	43.9662	8.18	612.332
0.819	143.04	0.819	44.6073	8.19	612.575
0.82	143.387	0.82	45.2383	8.2	612.81
0.821	144.028	0.821	45.5473	8.21	612.343
0.822	144.696	0.822	45.5693	8.22	615.326
0.823	145.631	0.823	46.2323	8.23	612.575
0.824	146.246	0.824	47.4602	8.24	615.561
0.825	146.62	0.825	47.1723	8.25	612.575
0.826	147.582	0.826	47.7922	8.26	612.361
0.827	148.438	0.827	47.8143	8.27	609.579
0.828	148.197	0.828	48.4664	8.28	612.575
0.829	148.865	0.829	49.3951	8.29	612.575
0.83	149.773	0.83	49.4173	8.3	609.568
0.831	150.094	0.831	50.0361	8.31	612.575
0.832	150.442	0.832	50.0695	8.32	615.59
0.833	151.083	0.833	51.0203	8.33	615.781
0.834	151.724	0.834	51.639	8.34	612.575
0.835	152.338	0.835	51.6613	8.35	612.575
0.836	152.713	0.836	52.3024	8.36	615.604
0.837	153.594	0.837	52.922	8.37	609.542
0.838	153.648	0.838	52.9667	8.38	612.745
0.839	154.289	0.839	54.2151	8.39	612.575
0.84	154.957	0.84	54.5136	8.4	612.575
0.841	155.784	0.841	54.2489	8.41	615.781
0.842	155.305	0.842	55.5093	8.42	609.369
0.843	156.507	0.843	56.1278	8.43	612.575
0.844	156.827	0.844	56.1504	8.44	609.517
0.845	157.229	0.845	56.7914	8.45	609.513
0.846	158.376	0.846	57.4211	8.46	615.781
0.847	158.192	0.847	57.776	8.47	612.712
0.848	159.365	0.848	59.0363	8.48	612.575
0.849	159.419	0.849	59.6433	8.49	612.575
0.85	160.061	0.85	59.3677	8.5	615.655
0.851	160.62	0.851	60.2956	8.51	612.697
0.852	160.409	0.852	60.307	8.52	612.575
0.853	161.343	0.853	60.6394	8.53	615.55
0.854	161.93	0.854	61.2918	8.54	615.669
0.855	162.012	0.855	62.2195	8.55	612.575
0.856	162.947	0.856	62.2538	8.56	612.575
0.857	163.533	0.857	63.1815	8.57	615.68
0.858	163.615	0.858	63.2273	8.58	612.477
0.859	164.495	0.859	64.4634	8.59	609.556
0.86	164.55	0.86	64.4749	8.6	612.755
0.861	165.164	0.861	64.8189	8.61	609.455
0.862	165.512	0.862	65.7578	8.62	612.575
0.863	166.098	0.863	66.1009	8.63	612.654
0.864	166.181	0.864	67.0283	8.64	612.65
0.865	167.06	0.865	67.0745	8.65	618.915
0.866	167.115	0.866	68.3112	8.66	615.781
0.867	167.729	0.867	68.3228	8.67	615.781
0.868	168.077	0.868	68.6544	8.68	612.697
0.869	168.746	0.869	69.2964	8.69	618.872
0.87	169.597	0.87	69.9258	8.7	618.933
0.871	169.332	0.871	70.2467	8.71	615.781
0.872	169.736	0.872	70.5668	8.72	622.193
0.873	170.907	0.873	70.8994	8.73	622.193
0.874	170.907	0.874	71.5404	8.74	622.233
0.875	170.992	0.875	72.1697	8.75	625.4
0.876	171.897	0.876	72.479	8.76	631.779
0.877	172.246	0.877	72.5259	8.77	634.989
0.878	172.887	0.878	73.761	8.78	631.837
0.879	173.444	0.879	73.7727	8.79	631.833
0.88	173.151	0.88	74.1172	8.8	638.242
0.881	173.208	0.881	75.0439	8.81	641.43
0.882	173.85	0.882	75.0557	8.82	644.636
0.883	174.462	0.883	75.3885	8.83	651.042
0.884	174.839	0.884	76.0176	8.84	651.049
0.885	175.745	0.885	76.3377	8.85	651.049
0.886	176.037	0.886	76.6587	8.86	654.255
0.887	176.094	0.887	77.0034	8.87	657.468
0.888	176.707	0.888	77.9179	8.88	660.679
0.889	177.027	0.889	77.6207	8.89	663.858
0.89	177.376	0.89	77.9892	8.9	663.873
0.891	178.047	0.891	79.497	8.91	667.079
0.892	178.894	0.892	78.6065	8.92	670.312
0.893	178.631	0.893	79.5446	8.93	673.462
0.894	178.98	0.894	79.8527	8.94	673.459
0.895	179.593	0.895	79.8646	8.95	673.492
0.896	179.884	0.896	80.1976	8.96	667.2
0.897	179.913	0.897	80.8266	8.97	676.698
0.898	180.262	0.898	81.1476	8.98	676.698
0.899	180.875	0.899	81.4566	8.99	676.749
0.9	181.167	0.9	81.4806	9	679.849
0.901	181.225	0.901	82.1096	9.01	683.052
0.902	181.895	0.902	82.4417	9.02	683.048
0.903	182.77	0.903	83.0595	9.03	679.969
0.904	182.799	0.904	83.0957	9.04	686.247
0.905	183.149	0.905	84.0215	9.05	683.11
0.906	183.732	0.906	84.0335	9.06	686.316
0.907	183.761	0.907	84.3536	9.07	686.316
0.908	184.053	0.908	84.6867	9.08	686.149
0.909	184.169	0.909	85.3398	9.09	686.316
0.91	185.306	0.91	86.2775	9.1	679.903
0.911	185.073	0.911	86.5985	9.11	683.11
0.912	185.656	0.912	86.9185	9.12	683.208
0.913	185.714	0.913	87.2273	9.13	683.11
0.914	186.326	0.914	87.2517	9.14	680.009
0.915	186.618	0.915	87.8683	9.15	679.903
0.916	186.618	0.916	87.8928	9.16	683.11
0.917	186.647	0.917	88.5093	9.17	682.994
0.918	186.996	0.918	88.5338	9.18	680.023
0.919	187.609	0.919	89.1758	9.19	680.027
0.92	187.9	0.92	89.8045	9.2	679.776
0.921	187.959	0.921	90.0885	9.21	682.979
0.922	188.54	0.922	89.5205	9.22	680.038
0.923	188.57	0.923	90.7541	9.23	686.178
0.924	188.891	0.924	90.7912	9.24	682.969
0.925	189.182	0.925	91.7161	9.25	679.758
0.926	189.182	0.926	91.7408	9.26	679.903
0.927	189.242	0.927	92.3695	9.27	683.11
0.928	189.823	0.928	92.678	9.28	676.854
0.929	189.853	0.929	92.6904	9.29	682.95
0.93	190.174	0.93	93.0353	9.3	682.947
0.931	190.494	0.931	93.9476	9.31	680.07
0.932	190.785	0.932	93.6639	9.32	682.94
0.933	190.755	0.933	94.2934	9.33	679.729
0.934	190.524	0.934	94.6384	9.34	677.053
0.935	191.105	0.935	95.5505	9.35	679.903
0.936	191.165	0.936	95.2554	9.36	679.718
0.937	191.807	0.937	95.5755	9.37	679.715
0.938	192.388	0.938	95.909	9.38	676.698
0.939	192.388	0.939	96.5374	9.39	680.099
0.94	192.418	0.94	96.8333	9.4	679.704
0.941	192.709	0.941	96.55	9.41	679.903
0.942	192.739	0.942	97.1784	9.42	679.697
0.943	193.029	0.943	97.4742	9.43	683.11
0.944	193.06	0.944	97.2037	9.44	676.912
0.945	193.35	0.945	98.1152	9.45	679.903
0.946	193.411	0.946	97.9089	9.46	679.903
0.947	193.931	0.947	100.309	9.47	686.316
0.948	193.381	0.948	98.7815	9.48	679.675
0.949	193.702	0.949	99.1151	9.49	673.724
0.95	193.961	0.95	99.7307	9.5	680.139
0.951	193.702	0.951	99.7307	9.51	676.698
0.952	194.022	0.952	99.7562	9.52	686.073
0.953	194.373	0.953	100.398	9.53	677.191
0.954	194.892	0.954	101.014	9.54	676.698
0.955	194.373	0.955	101.026	9.55	686.062
0.956	194.922	0.956	101.335	9.56	680.161
0.957	194.694	0.957	101.36	9.57	677.22
0.958	195.243	0.958	101.976	9.58	679.903
0.959	195.015	0.959	101.988	9.59	682.842
0.96	195.563	0.96	102.321	9.6	680.176
0.961	195.305	0.961	102.938	9.61	676.973
0.962	195.594	0.962	102.938	9.62	683.11
0.963	195.625	0.963	102.95	9.63	679.62
0.964	195.884	0.964	103.27	9.64	683.11
0.965	195.594	0.965	103.591	9.65	686.026
0.966	195.687	0.966	103.912	9.66	682.816
0.967	196.525	0.967	104.258	9.67	683.11
0.968	196.267	0.968	105.169	9.68	686.015
0.969	196.556	0.969	104.873	9.69	683.11
0.97	196.587	0.97	105.181	9.7	686.316
0.971	196.846	0.971	105.207	9.71	686.628
0.972	196.525	0.972	105.835	9.72	686.632
0.973	196.33	0.973	106.13	9.73	689.841
0.974	197.197	0.974	105.835	9.74	692.406
0.975	197.166	0.975	106.169	9.75	693.055
0.976	196.908	0.976	106.797	9.76	695.605
0.977	197.228	0.977	107.105	9.77	696.602
0.978	197.455	0.978	107.118	9.78	705.216
0.979	196.877	0.979	107.412	9.79	702.346
0.98	196.94	0.98	107.145	9.8	705.898
0.981	197.487	0.981	108.054	9.81	711.617
0.982	197.197	0.982	107.773	9.82	712.317
0.983	197.197	0.983	108.374	9.83	712.32
0.984	197.197	0.984	108.107	9.84	718.019
0.985	197.229	0.985	109.016	9.85	721.221
0.986	197.518	0.986	108.735	9.86	721.95
0.987	197.486	0.987	109.349	9.87	724.789
0.988	197.229	0.988	109.376	9.88	730.828
0.989	197.518	0.989	110.003	9.89	725.921
0.99	197.486	0.99	110.298	9.9	731.583
0.991	197.229	0.991	110.017	9.91	734.792
0.992	197.518	0.992	110.659	9.92	737.227
0.993	197.486	0.993	111.26	9.93	734.8
0.994	197.197	0.994	110.939	9.94	740.425
0.995	197.229	0.995	110.672	9.95	741.219
0.996	197.518	0.996	111.607	9.96	740.82
0.997	197.55	0.997	111.914	9.97	743.214
0.998	197.807	0.998	111.927	9.98	741.23
0.999	197.518	0.999	112.222	9.99	744.853
1	197.518	1	111.928	10	744.443
1.001	197.518	1.001	112.249	10.01	744.026
1.002	197.518	1.002	112.556	10.02	747.232
1.003	197.55	1.003	112.569	10.03	747.66
1.004	197.807	1.004	112.903	10.04	750.439
1.005	197.518	1.005	113.517	10.05	747.667
1.006	197.518	1.006	113.517	10.06	753.206
1.007	197.453	1.007	113.531	10.07	747.675
1.008	196.942	1.008	113.838	10.08	749.993
1.009	197.518	1.009	113.852	10.09	747.682
1.01	197.518	1.01	114.159	10.1	750.439
1.011	197.486	1.011	114.172	10.11	747.689
1.012	197.197	1.012	114.493	10.12	744.487
1.013	197.23	1.013	114.8	10.13	750.439
1.014	197.518	1.014	114.827	10.14	747.7
1.015	197.518	1.015	115.427	10.15	744.498
1.016	197.518	1.016	115.135	10.16	749.964
1.017	197.518	1.017	115.441	10.17	744.984
1.018	197.551	1.018	115.455	10.18	745.473
1.019	197.839	1.019	115.762	10.19	747.232
1.02	197.806	1.02	115.776	10.2	747.232
1.021	197.518	1.021	116.096	10.21	744.519
1.022	197.485	1.022	116.403	10.22	746.736
1.023	197.197	1.023	116.417	10.23	747.232
1.024	197.23	1.024	116.724	10.24	746.728
1.025	197.518	1.025	116.765	10.25	747.232
1.026	197.551	1.026	117.686	10.26	745.049
1.027	197.806	1.027	117.672	10.27	744.541
1.028	197.551	1.028	117.379	10.28	746.714
1.029	197.806	1.029	117.672	10.29	747.232
1.03	197.452	1.03	117.392	10.3	747.232
1.031	196.91	1.031	118.02	10.31	746.703
1.032	197.23	1.032	118.313	10.32	746.166
1.033	197.485	1.033	118.02	10.33	747.232
1.034	197.23	1.034	118.327	10.34	745.107
1.035	197.518	1.035	118.341	10.35	744.57
1.036	197.485	1.036	118.633	10.36	744.574
1.037	197.164	1.037	118.341	10.37	747.232
1.038	196.91	1.038	118.661	10.38	741.93
1.039	197.197	1.039	118.94	10.39	747.791
1.04	197.164	1.04	118.341	10.4	746.67
1.041	196.877	1.041	118.661	10.41	744.026
1.042	196.877	1.042	118.968	10.42	744.595
1.043	196.877	1.043	118.996	10.43	744.599
1.044	196.877	1.044	119.581	10.44	741.397
1.045	196.844	1.045	119.01	10.45	744.606
1.046	196.556	1.046	119.93	10.46	747.816
1.047	196.59	1.047	119.93	10.47	744.026
1.048	196.877	1.048	119.944	10.48	744.617
1.049	196.877	1.049	120.237	10.49	747.232
1.05	196.877	1.05	119.944	10.5	746.036
1.051	196.877	1.051	120.265	10.51	744.628
1.052	196.843	1.052	120.557	10.52	742.031
1.053	196.556	1.053	120.251	10.53	744.635
1.054	196.556	1.054	120.265	10.54	747.232
1.055	196.556	1.055	120.571	10.55	747.232
1.056	196.522	1.056	120.585	10.56	749.819
1.057	196.236	1.057	120.892	10.57	744.65
1.058	196.27	1.058	120.892	10.58	746.605
1.059	196.556	1.059	120.906	10.59	747.232
1.06	196.624	1.06	121.212	10.6	749.804
1.061	197.129	1.061	121.212	10.61	747.232
1.062	196.556	1.062	121.226	10.62	744.026
1.063	196.59	1.063	121.518	10.63	747.232
1.064	196.843	1.064	121.212	10.64	747.232
1.065	196.59	1.065	121.226	10.65	747.885
1.066	196.843	1.066	121.547	10.66	747.888
1.067	196.59	1.067	121.839	10.67	750.439
1.068	196.809	1.068	121.547	10.68	750.439
1.069	196.27	1.069	121.839	10.69	756.184
1.07	196.556	1.07	121.533	10.7	751.78
1.071	196.522	1.071	121.561	10.71	751.113
1.072	196.27	1.072	122.159	10.72	751.795
1.073	196.556	1.073	121.854	10.73	756.169
1.074	196.487	1.074	121.854	10.74	757.536
1.075	195.984	1.075	121.882	10.75	757.54
1.076	196.487	1.076	122.48	10.76	759.365
1.077	196.019	1.077	122.174	10.77	765.773
1.078	196.842	1.078	122.174	10.78	766.469
1.079	196.556	1.079	122.159	10.79	769.675
1.08	196.556	1.08	121.882	10.8	771.089
1.081	196.522	1.081	122.48	10.81	772.882
1.082	196.236	1.082	122.188	10.82	778.58
1.083	196.271	1.083	122.466	10.83	776.805
1.084	196.556	1.084	121.897	10.84	786.748
1.085	196.591	1.085	122.801	10.85	787.462
1.086	196.842	1.086	122.495	10.86	788.912
1.087	196.591	1.087	122.495	10.87	789.644
1.088	196.842	1.088	122.495	10.88	791.382
1.089	196.556	1.089	122.495	10.89	792.118
1.09	196.521	1.09	122.509	10.9	794.582
1.091	196.271	1.091	122.786	10.91	796.072
1.092	196.521	1.092	122.188	10.92	798.531
1.093	196.236	1.093	122.48	10.93	800.983
1.094	196.236	1.094	122.174	10.94	802.494
1.095	196.236	1.095	122.174	10.95	807.388
1.096	196.271	1.096	122.174	10.96	804.178
1.097	196.521	1.097	122.203	10.97	810.587
1.098	196.271	1.098	122.786	10.98	808.921
1.099	196.521	1.099	122.203	10.99	808.925
1.1	196.236	1.1	122.786	11	807.37
1.101	196.271	1.101	122.174	11.01	812.138
1.102	196.521	1.102	122.174	11.02	811.355
1.103	196.236	1.103	122.174	11.03	812.145
1.104	196.201	1.104	122.174	11.04	813.767
1.105	195.951	1.105	122.188	11.05	813.764
1.106	196.236	1.106	122.495	11.06	814.561
1.107	196.272	1.107	122.495	11.07	812.16
1.108	196.521	1.108	122.509	11.08	812.972
1.109	196.236	1.109	122.786	11.09	815.373
1.11	196.236	1.11	122.203	11.1	816.952
1.111	196.272	1.111	122.801	11.11	813.742
1.112	196.521	1.112	122.48	11.12	813.738
1.113	196.272	1.113	122.174	11.13	811.355
1.114	196.52	1.114	122.174	11.14	812.071
1.115	196.236	1.115	122.189	11.15	813.023
1.116	196.236	1.116	122.48	11.16	811.355
1.117	196.272	1.117	122.189	11.17	810.514
1.118	196.484	1.118	122.48	11.18	808.994
1.119	195.915	1.119	122.189	11.19	813.713
1.12	195.951	1.12	122.495	11.2	813.709
1.121	196.236	1.121	122.495	11.21	811.355
1.122	196.236	1.122	122.495	11.22	809.008
1.123	196.2	1.123	122.48	11.23	809.012
1.124	195.915	1.124	122.174	11.24	806.676
1.125	195.951	1.125	122.174	11.25	811.355
1.126	196.2	1.126	122.174	11.26	810.482
1.127	195.915	1.127	122.189	11.27	812.232
1.128	195.915	1.128	122.495	11.28	812.8
1.129	195.951	1.129	122.495	11.29	811.355
1.13	196.2	1.13	122.48	11.3	811.355
1.131	195.915	1.131	122.189	11.31	812.778
1.132	195.915	1.132	122.495	11.32	811.355
1.133	195.915	1.133	122.495	11.33	811.355
1.134	195.915	1.134	122.51	11.34	809.052
1.135	195.915	1.135	122.8	11.35	811.355
1.136	195.915	1.136	122.479	11.36	811.355
1.137	195.879	1.137	122.174	11.37	811.355
1.138	195.594	1.138	122.204	11.38	811.355
1.139	195.631	1.139	122.785	11.39	811.355
1.14	195.879	1.14	122.189	11.4	809.073
1.141	195.667	1.141	122.479	11.41	813.633
1.142	196.199	1.142	122.174	11.42	811.355
1.143	195.878	1.143	122.174	11.43	812.691
1.144	195.704	1.144	122.174	11.44	809.088
1.145	196.519	1.145	122.158	11.45	811.355
1.146	196.163	1.146	121.854	11.46	809.095
1.147	195.631	1.147	121.854	11.47	808.149
1.148	195.915	1.148	121.838	11.48	810.402
1.149	195.915	1.149	121.548	11.49	809.106
1.15	195.952	1.15	121.869	11.5	810.395
1.151	196.236	1.151	122.174	11.51	810.391
1.152	196.199	1.152	122.143	11.52	809.117
1.153	195.915	1.153	121.517	11.53	810.092
1.154	195.952	1.154	121.212	11.54	809.124
1.155	196.162	1.155	121.212	11.55	809.128
1.156	195.631	1.156	121.243	11.56	808.149
1.157	195.878	1.157	121.823	11.57	809.135
1.158	195.631	1.158	121.212	11.58	808.149
1.159	195.952	1.159	121.196	11.59	811.355
1.16	196.199	1.16	120.892	11.6	809.146
1.161	195.915	1.161	120.907	11.61	809.15
1.162	195.878	1.162	121.196	11.62	809.153
1.163	195.594	1.163	120.876	11.63	810.348
1.164	195.632	1.164	120.586	11.64	811.355
1.165	195.878	1.165	120.892	11.65	813.546
1.166	195.594	1.166	120.892	11.66	813.543
1.167	195.632	1.167	120.892	11.67	811.355
1.168	195.878	1.168	120.876	11.68	814.561
1.169	195.632	1.169	120.618	11.69	815.591
1.17	195.878	1.17	121.533	11.7	817.768
1.171	195.632	1.171	121.501	11.71	819.937
1.172	195.915	1.172	120.892	11.72	814.561
1.173	195.915	1.173	120.892	11.73	822.017
1.174	195.915	1.174	120.876	11.74	820.974
1.175	195.915	1.175	120.586	11.75	823.129
1.176	195.953	1.176	120.876	11.76	826.331
1.177	196.198	1.177	120.586	11.77	830.592
1.178	195.877	1.178	120.892	11.78	829.53
1.179	195.632	1.179	120.876	11.79	832.733
1.18	195.915	1.18	120.571	11.8	834.867
1.181	195.915	1.181	120.587	11.81	840.211
1.182	195.877	1.182	120.892	11.82	841.287
1.183	195.632	1.183	120.892	11.83	843.417
1.184	195.915	1.184	120.892	11.84	846.622
1.185	195.877	1.185	120.892	11.85	850.916
1.186	195.594	1.186	120.892	11.86	850.92
1.187	195.594	1.187	120.876	11.87	852.018
1.188	195.594	1.188	120.571	11.88	854.133
1.189	195.594	1.189	120.587	11.89	857.343
1.19	195.594	1.19	120.892	11.9	859.447
1.191	195.594	1.191	120.908	11.91	861.544
1.192	195.594	1.192	121.196	11.92	862.785
1.193	195.556	1.193	120.876	11.93	862.654
1.194	195.312	1.194	120.571	11.94	865.86
1.195	195.633	1.195	120.571	11.95	869.065
1.196	195.877	1.196	120.587	11.96	867.938
1.197	195.671	1.197	120.876	11.97	872.272
1.198	196.159	1.198	120.587	11.98	872.272
1.199	195.594	1.199	120.892	11.99	875.478
1.2	195.633	1.2	120.876	12	874.336
1.201	195.877	1.201	120.571	12.01	873.417
1.202	195.594	1.202	120.571	12.02	878.684
1.203	195.556	1.203	120.571	12.03	876.63
1.204	195.313	1.204	120.587	12.04	875.478
1.205	195.594	1.205	120.876	12.05	879.844
1.206	195.672	1.206	120.571	12.06	876.641
1.207	196.159	1.207	120.571	12.07	878.684
1.208	195.555	1.208	120.571	12.08	879.549
1.209	195.313	1.209	120.571	12.09	878.684
1.21	195.594	1.21	120.587	12.1	875.478
1.211	195.594	1.211	120.859	12.11	875.478
1.212	195.594	1.212	120.283	12.12	877.499
1.213	195.555	1.213	120.892	12.13	876.667
1.214	195.313	1.214	120.875	12.14	875.478
1.215	195.594	1.215	120.555	12.15	875.478
1.216	195.594	1.216	120.251	12.16	873.472
1.217	195.594	1.217	120.267	12.17	874.275
1.218	195.555	1.218	120.571	12.18	872.272
1.219	195.235	1.219	120.603	12.19	872.272
1.22	194.992	1.22	121.179	12.2	879.462
1.221	195.313	1.221	120.571	12.21	875.478
1.222	195.555	1.222	120.571	12.22	873.493
1.223	195.313	1.223	120.554	12.23	878.684
1.224	195.555	1.224	120.267	12.24	872.272
1.225	195.313	1.225	120.587	12.25	874.246
1.226	195.555	1.226	120.892	12.26	876.212
1.227	195.313	1.227	120.892	12.27	873.512
1.228	195.555	1.228	120.875	12.28	874.235
1.229	195.313	1.229	120.604	12.29	872.272
1.23	195.555	1.23	121.195	12.3	874.773
1.231	195.274	1.231	120.875	12.31	876.176
1.232	195.274	1.232	120.604	12.32	875.478
1.233	195.274	1.233	121.179	12.33	875.478
1.234	195.314	1.234	120.571	12.34	876.743
1.235	195.594	1.235	120.587	12.35	873.541
1.236	195.594	1.236	120.875	12.36	873.544
1.237	195.594	1.237	120.554	12.37	874.202
1.238	195.555	1.238	120.267	12.38	875.478
1.239	195.314	1.239	120.571	12.39	872.272
1.24	195.594	1.24	120.587	12.4	874.192
1.241	195.554	1.241	120.875	12.41	874.188
1.242	195.274	1.242	120.571	12.42	876.096
1.243	195.314	1.243	120.571	12.43	874.181
1.244	195.554	1.244	120.554	12.44	873.573
1.245	195.314	1.245	120.267	12.45	873.577
1.246	195.594	1.246	120.571	12.46	873.58
1.247	195.554	1.247	120.587	12.47	873.584
1.248	195.314	1.248	120.875	12.48	875.478
1.249	195.554	1.249	120.571	12.49	877.365
1.25	195.314	1.25	120.554	12.5	872.272
1.251	195.594	1.251	120.251	12.51	872.272
1.252	195.594	1.252	120.284	12.52	872.272
1.253	195.594	1.253	120.841	12.53	873.606
1.254	195.554	1.254	119.963	12.54	873.609
1.255	195.314	1.255	120.588	12.55	875.478
1.256	195.554	1.256	120.875	12.56	872.272
1.257	195.274	1.257	120.588	12.57	872.272
1.258	195.274	1.258	120.875	12.58	874.126
1.259	195.314	1.259	120.588	12.59	874.983
1.26	195.554	1.26	120.875	12.6	876.837
1.261	195.355	1.261	120.554	12.61	874.997
1.262	195.834	1.262	120.284	12.62	873.638
1.263	195.315	1.263	120.875	12.63	874.108
1.264	195.554	1.264	120.554	12.64	875.937
1.265	195.274	1.265	120.268	12.65	876.855
1.266	195.274	1.266	120.554	12.66	878.684
1.267	195.274	1.267	120.301	12.67	878.247
1.268	195.274	1.268	121.178	12.68	876.866
1.269	195.274	1.269	120.571	12.69	878.684
1.27	195.315	1.27	120.571	12.7	878.684
1.271	195.594	1.271	120.571	12.71	882.299
1.272	195.553	1.272	120.588	12.72	883.293
1.273	195.233	1.273	120.875	12.73	884.084
1.274	194.994	1.274	120.571	12.74	885.097
1.275	195.274	1.275	120.588	12.75	888.302
1.276	195.274	1.276	120.858	12.76	890.091
1.277	195.274	1.277	120.251	12.77	891.508
1.278	195.315	1.278	120.251	12.78	897.921
1.279	195.512	1.279	120.285	12.79	897.921
1.28	194.994	1.28	120.875	12.8	897.921
1.281	195.315	1.281	120.571	12.81	900.791
1.282	195.553	1.282	120.571	12.82	901.455
1.283	195.274	1.283	120.588	12.83	905.775
1.284	195.233	1.284	120.857	12.84	914.266
1.285	194.994	1.285	120.268	12.85	913.951
1.286	195.274	1.286	120.554	12.86	915.704
1.287	195.274	1.287	120.268	12.87	917.158
1.288	195.233	1.288	120.571	12.88	918.618
1.289	195.036	1.289	120.554	12.89	923.57
1.29	195.553	1.29	120.268	12.9	921.832
1.291	195.274	1.291	120.588	12.91	920.364
1.292	195.315	1.292	120.874	12.92	925.045
1.293	195.594	1.293	120.571	12.93	928.504
1.294	195.594	1.294	120.536	12.94	931.465
1.295	195.594	1.295	119.947	12.95	929.982
1.296	195.553	1.296	120.233	12.96	931.699
1.297	195.316	1.297	119.964	12.97	931.695
1.298	195.594	1.298	120.571	12.98	933.188
1.299	195.553	1.299	120.571	12.99	936.394
1.3	195.232	1.3	120.571	13	937.898
1.301	194.995	1.301	120.553	13.01	942.807
1.302	195.274	1.302	120.251	13.02	936.578
1.303	195.274	1.303	120.251	13.03	939.601
1.304	195.274	1.304	120.268	13.04	939.601
1.305	195.316	1.305	120.571	13.05	939.601
1.306	195.552	1.306	120.553	13.06	937.92
1.307	195.232	1.307	120.268	13.07	939.601
1.308	195.037	1.308	120.571	13.08	939.601
1.309	195.594	1.309	120.571	13.09	939.601
1.31	195.594	1.31	120.553	13.1	942.807
1.311	195.552	1.311	120.268	13.11	937.938
1.312	195.232	1.312	120.588	13.12	939.601
1.313	195.037	1.313	120.874	13.13	939.496
1.314	195.594	1.314	120.588	13.14	934.84
1.315	195.594	1.315	120.874	13.15	936.305
1.316	195.594	1.316	120.571	13.16	934.832
1.317	195.594	1.317	120.553	13.17	936.394
1.318	195.594	1.318	120.268	13.18	936.394
1.319	195.594	1.319	120.571	13.19	939.661
1.32	195.594	1.32	120.571	13.2	936.394
1.321	195.594	1.321	120.571	13.21	934.768
1.322	195.594	1.322	120.571	13.22	936.356
1.323	195.552	1.323	120.571	13.23	933.188
1.324	195.317	1.324	120.571	13.24	939.601
1.325	195.552	1.325	120.571	13.25	933.205
1.326	195.317	1.326	120.553	13.26	934.796
1.327	195.552	1.327	120.251	13.27	937.996
1.328	195.317	1.328	120.268	13.28	938
1.329	195.552	1.329	120.571	13.29	936.394
1.33	195.274	1.33	120.589	13.3	937.988
1.331	195.317	1.331	120.856	13.31	938.011
1.332	195.594	1.332	120.268	13.32	936.361
1.333	195.551	1.333	120.571	13.33	934.812
1.334	195.317	1.334	120.553	13.34	937.973
1.335	195.594	1.335	120.251	13.35	936.394
1.336	195.637	1.336	120.269	13.36	938.029
1.337	195.915	1.337	120.571	13.37	933.188
1.338	195.872	1.338	120.571	13.38	934.753
1.339	195.594	1.339	120.553	13.39	936.31
1.34	195.551	1.34	120.251	13.4	933.097
1.341	195.317	1.341	120.269	13.41	934.841
1.342	195.637	1.342	120.589	13.42	936.394
1.343	195.829	1.343	120.856	13.43	936.394
1.344	195.274	1.344	120.269	13.44	938.058
1.345	195.317	1.345	120.571	13.45	933.188
1.346	195.551	1.346	120.571	13.46	937.93
1.347	195.317	1.347	120.571	13.47	937.926
1.348	195.637	1.348	120.589	13.48	937.923
1.349	195.872	1.349	120.874	13.49	938.076
1.35	195.594	1.35	120.553	13.5	934.873
1.351	195.594	1.351	120.251	13.51	933.188
1.352	195.551	1.352	120.251	13.52	936.394
1.353	195.274	1.353	120.269	13.53	933.188
1.354	195.317	1.354	120.571	13.54	936.202
1.355	195.551	1.355	120.553	13.55	933.188
1.356	195.361	1.356	120.251	13.56	937.894
1.357	195.872	1.357	120.269	13.57	933.188
1.358	195.638	1.358	120.571	13.58	933.188
1.359	195.871	1.359	120.571	13.59	934.677
1.36	195.551	1.36	120.571	13.6	933.425
1.361	195.274	1.361	120.553	13.61	933.188
1.362	195.274	1.362	120.251	13.62	934.666
1.363	195.318	1.363	120.251	13.63	934.662
1.364	195.594	1.364	120.251	13.64	934.658
1.365	195.594	1.365	120.269	13.65	941.067
1.366	195.55	1.366	120.571	13.66	939.601
1.367	195.318	1.367	120.571	13.67	936.394
1.368	195.55	1.368	120.552	13.68	937.85
1.369	195.274	1.369	120.251	13.69	941.355
1.37	195.318	1.37	120.269	13.7	941.049
1.371	195.55	1.371	120.571	13.71	944.568
1.372	195.274	1.372	120.571	13.72	943.13
1.373	195.318	1.373	120.552	13.73	946.013
1.374	195.55	1.374	120.306	13.74	949.219
1.375	195.362	1.375	121.175	13.75	952.425
1.376	195.871	1.376	120.571	13.76	953.852
1.377	195.55	1.377	120.589	13.77	957.054
1.378	195.23	1.378	120.873	13.78	958.837
1.379	195.042	1.379	120.552	13.79	958.837
1.38	195.594	1.38	120.269	13.8	963.456
1.381	195.506	1.381	120.571	13.81	965.25
1.382	194.998	1.382	120.589	13.82	968.456
1.383	195.274	1.383	120.855	13.83	966.651
1.384	195.318	1.384	120.269	13.84	968.456
1.385	195.55	1.385	120.571	13.85	969.85
1.386	195.274	1.386	120.571	13.86	974.868
1.387	195.274	1.387	120.571	13.87	976.687
1.388	195.274	1.388	120.571	13.88	978.074
1.389	195.274	1.389	120.552	13.89	976.695
1.39	195.319	1.39	120.288	13.9	983.11
1.391	195.46	1.391	120.855	13.91	986.32
1.392	194.722	1.392	120.251	13.92	987.693
1.393	195.229	1.393	120.269	13.93	989.058
1.394	194.953	1.394	120.589	13.94	992.26
1.395	194.953	1.395	120.854	13.95	992.256
1.396	194.998	1.396	120.251	13.96	995.957
1.397	195.274	1.397	120.269	13.97	994.104
1.398	195.319	1.398	120.571	13.98	995.452
1.399	195.504	1.399	120.571	13.99	995.448
1.4	194.998	1.4	120.571	14	999.177
1.401	195.274	1.401	120.571	14.01	997.844
1.402	195.184	1.402	120.608	14.02	997.311
1.403	194.767	1.403	121.193	14.03	1000.52
1.404	195.504	1.404	120.91	14.04	997.311
1.405	194.998	1.405	121.193	14.05	1002.4
1.406	195.274	1.406	120.873	14.06	1000.52
1.407	195.319	1.407	120.552	14.07	995.419
1.408	195.549	1.408	120.27	14.08	999.206
1.409	195.274	1.409	120.59	14.09	999.21
1.41	195.274	1.41	120.892	14.1	999.214
1.411	195.229	1.411	120.854	14.11	999.217
1.412	195.044	1.412	120.27	14.12	999.221
1.413	195.549	1.413	120.571	14.13	997.311
1.414	195.274	1.414	120.59	14.14	997.311
1.415	195.229	1.415	120.873	14.15	996.025
1.416	194.999	1.416	120.59	14.16	996.029
1.417	195.229	1.417	120.873	14.17	997.311
1.418	194.908	1.418	120.571	14.18	997.311
1.419	194.678	1.419	120.552	14.19	994.104
1.42	194.953	1.42	120.289	14.2	992.837
1.421	194.999	1.421	120.892	14.21	996.047
1.422	195.228	1.422	120.854	14.22	993.419
1.423	194.953	1.423	120.251	14.23	998.568
1.424	195.044	1.424	120.27	14.24	995.358
1.425	195.549	1.425	120.59	14.25	997.311
1.426	195.274	1.426	120.892	14.26	997.311
1.427	195.228	1.427	120.892	14.27	997.311
1.428	194.999	1.428	120.911	14.28	994.104
1.429	195.274	1.429	121.193	14.29	995.339
1.43	195.228	1.43	120.854	14.3	998.055
1.431	194.999	1.431	120.27	14.31	994.104
1.432	195.274	1.432	120.571	14.32	995.329
1.433	195.228	1.433	120.59	14.33	994.87
1.434	194.999	1.434	120.892	14.34	998.528
1.435	195.228	1.435	120.853	14.35	1000.52
1.436	194.953	1.436	120.289	14.36	995.314
1.437	194.999	1.437	120.872	14.37	996.105
1.438	195.274	1.438	120.571	14.38	994.104
1.439	195.274	1.439	120.552	14.39	997.311
1.44	195.182	1.44	120.251	14.4	997.311
1.441	194.678	1.441	120.251	14.41	998.134
1.442	194.953	1.442	120.251	14.42	995.292
1.443	194.907	1.443	120.27	14.43	997.311
1.444	194.679	1.444	120.59	14.44	998.492
1.445	195	1.445	120.892	14.45	995.281
1.446	195.32	1.446	120.872	14.46	994.104
1.447	195.455	1.447	120.571	14.47	996.141
1.448	194.679	1.448	120.609	14.48	996.145
1.449	194.953	1.449	121.192	14.49	997.311
1.45	194.953	1.45	120.892	14.5	995.263
1.451	195	1.451	120.872	14.51	996.156
1.452	195.274	1.452	120.59	14.52	996.16
1.453	195.227	1.453	120.911	14.53	997.311
1.454	194.953	1.454	121.192	14.54	995.249
1.455	194.953	1.455	120.872	14.55	996.17
1.456	194.953	1.456	120.571	14.56	992.035
1.457	194.953	1.457	120.571	14.57	994.104
1.458	195	1.458	120.571	14.58	995.234
1.459	195.227	1.459	120.571	14.59	994.104
1.46	195	1.46	120.571	14.6	996.189
1.461	195.274	1.461	120.551	14.61	993.136
1.462	195.227	1.462	120.29	14.62	997.311
1.463	195.047	1.463	120.872	14.63	996.199
1.464	195.547	1.464	120.59	14.64	999.527
1.465	195.227	1.465	120.892	14.65	994.104
1.466	195	1.466	120.892	14.66	995.205
1.467	195.274	1.467	120.911	14.67	999.42
1.468	195.227	1.468	121.172	14.68	999.424
1.469	194.953	1.469	120.551	14.69	1000.52
1.47	195	1.47	120.29	14.7	1003.72
1.471	195.321	1.471	120.872	14.71	1002.64
1.472	195.5	1.472	120.571	14.72	1003.72
1.473	194.906	1.473	120.571	14.73	1005.87
1.474	194.68	1.474	120.571	14.74	1006.93
1.475	195.001	1.475	120.571	14.75	1009.07
1.476	195.179	1.476	120.571	14.76	1009.07
1.477	194.68	1.477	120.551	14.77	1014.4
1.478	194.906	1.478	120.251	14.78	1015.49
1.479	194.727	1.479	120.251	14.79	1017.6
1.48	195.179	1.48	120.29	14.8	1019.75
1.481	194.68	1.481	120.872	14.81	1021.91
1.482	195.048	1.482	120.571	14.82	1025.12
1.483	195.451	1.483	120.591	14.83	1027.2
1.484	194.68	1.484	120.872	14.84	1029.37
1.485	195.001	1.485	120.591	14.85	1031.55
1.486	195.179	1.486	120.892	14.86	1032.58
1.487	194.68	1.487	120.872	14.87	1035.65
1.488	195.001	1.488	120.571	14.88	1037.97
1.489	195.274	1.489	120.571	14.89	1040.01
1.49	195.226	1.49	120.591	14.9	1043.21
1.491	195.001	1.491	120.892	14.91	1042.2
1.492	195.226	1.492	120.872	14.92	1046.41
1.493	195.001	1.493	120.571	14.93	1045.4
1.494	195.274	1.494	120.571	14.94	1047.61
1.495	195.178	1.495	120.591	14.95	1050.82
1.496	194.68	1.496	120.892	14.96	1054.03
1.497	195.001	1.497	120.872	14.97	1049.6
1.498	195.274	1.498	120.591	14.98	1052.8
1.499	195.226	1.499	120.872	14.99	1058.23
1.5	195.001	1.5	120.551	15	1054.04
1.501	195.226	1.501	120.291	15.01	1057.25
1.502	194.953	1.502	120.872	15.02	1055.02
1.503	195.001	1.503	120.571	15.03	1059.5
1.504	195.322	1.504	120.611	15.04	1060.47
1.505	195.498	1.505	121.212	15.05	1061.43
1.506	194.905	1.506	121.192	15.06	1059.18
1.507	194.681	1.507	120.892	15.07	1060.48
1.508	194.905	1.508	120.872	15.08	1059.54
1.509	194.681	1.509	120.571	15.09	1058.23
1.51	195.002	1.51	120.571	15.1	1060.49
1.511	195.274	1.511	120.591	15.11	1058.23
1.512	195.274	1.512	120.892	15.12	1058.23
1.513	195.129	1.513	120.892	15.13	1058.23
1.514	194.409	1.514	120.892	15.14	1051.81
1.515	194.953	1.515	120.892	15.15	1053.66
1.516	194.905	1.516	120.892	15.16	1058.23
1.517	194.681	1.517	120.892	15.17	1055.94
1.518	194.953	1.518	120.892	15.18	1054.11
1.519	194.904	1.519	120.912	15.19	1052.72
1.52	194.73	1.52	121.191	15.2	1052.72
1.521	195.274	1.521	120.892	15.21	1057.33
1.522	195.274	1.522	120.871	15.22	1058.23
1.523	195.274	1.523	120.591	15.23	1055.92
1.524	195.274	1.524	120.912	15.24	1055.02
1.525	195.274	1.525	121.171	15.25	1055.02
1.526	195.274	1.526	120.591	15.26	1055.9
1.527	195.176	1.527	120.892	15.27	1055.02
1.528	194.73	1.528	120.892	15.28	1055.02
1.529	195.225	1.529	120.892	15.29	1055.02
1.53	195.002	1.53	120.912	15.3	1056.49
1.531	195.176	1.531	121.212	15.31	1051.81
1.532	194.632	1.532	121.191	15.32	1058.23
1.533	194.632	1.533	120.892	15.33	1057.37
1.534	194.681	1.534	120.892	15.34	1053.31
1.535	195.052	1.535	120.892	15.35	1052.67
1.536	195.397	1.536	120.892	15.36	1051.81
1.537	194.361	1.537	120.892	15.37	1055.02
1.538	194.682	1.538	120.871	15.38	1052.65
1.539	195.003	1.539	120.571	15.39	1057.39
1.54	195.225	1.54	120.591	15.4	1054.19
1.541	195.003	1.541	120.892	15.41	1055.02
1.542	195.225	1.542	120.871	15.42	1055.02
1.543	195.003	1.543	120.591	15.43	1052.64
1.544	195.274	1.544	120.871	15.44	1050.25
1.545	195.324	1.545	120.591	15.45	1055.02
1.546	195.545	1.546	120.871	15.46	1052.63
1.547	195.324	1.547	120.591	15.47	1055.83
1.548	195.644	1.548	120.892	15.48	1055.83
1.549	195.915	1.549	120.912	15.49	1055.02
1.55	195.865	1.55	121.191	15.5	1051.81
1.551	195.644	1.551	120.892	15.51	1055.02
1.552	196.015	1.552	120.871	15.52	1050.98
1.553	196.556	1.553	120.571	15.53	1057.44
1.554	196.606	1.554	120.592	15.54	1053.38
1.555	196.927	1.555	120.892	15.55	1053.46
1.556	197.197	1.556	120.871	15.56	1055.02
1.557	197.247	1.557	120.592	15.57	1055.02
1.558	197.568	1.558	120.892	15.58	1053.35
1.559	197.839	1.559	120.871	15.59	1055.02
1.56	197.889	1.56	120.55	15.6	1055.02
1.561	198.209	1.561	120.313	15.61	1055.02
1.562	198.48	1.562	121.212	15.62	1055.02
1.563	198.53	1.563	121.191	15.63	1052.56
1.564	198.851	1.564	120.892	15.64	1054.28
1.565	199.171	1.565	120.913	15.65	1058.23
1.566	199.442	1.566	121.191	15.66	1058.97
1.567	199.492	1.567	120.871	15.67	1055.76
1.568	199.762	1.568	120.592	15.68	1057.5
1.569	199.863	1.569	120.871	15.69	1058.95
1.57	200.353	1.57	120.592	15.7	1061.43
1.571	200.234	1.571	120.892	15.71	1067.85
1.572	200.994	1.572	120.892	15.72	1064.64
1.573	200.825	1.573	120.892	15.73	1067.13
1.574	201.416	1.574	120.913	15.74	1067.85
1.575	201.635	1.575	121.191	15.75	1069.64
1.576	201.416	1.576	120.913	15.76	1073.56
1.577	201.736	1.577	121.191	15.77	1076.77
1.578	202.007	1.578	120.871	15.78	1071.75
1.579	202.057	1.579	120.571	15.79	1079.98
1.58	202.378	1.58	120.613	15.8	1080.67
1.581	202.699	1.581	121.191	15.81	1080.67
1.582	202.969	1.582	120.892	15.82	1087.76
1.583	203.07	1.583	120.934	15.83	1089.61
1.584	203.61	1.584	121.49	15.84	1092.15
1.585	203.661	1.585	120.892	15.85	1090.96
1.586	203.981	1.586	120.913	15.86	1093.49
1.587	204.302	1.587	121.169	15.87	1098.58
1.588	204.623	1.588	120.613	15.88	1097.36
1.589	204.791	1.589	121.191	15.89	1096.7
1.59	204.455	1.59	120.892	15.9	1099.91
1.591	205.432	1.591	120.892	15.91	1105.67
1.592	204.995	1.592	120.892	15.92	1103.76
1.593	205.585	1.593	120.892	15.93	1101.83
1.594	205.905	1.594	120.892	15.94	1108.89
1.595	206.226	1.595	120.913	15.95	1106.95
1.596	206.496	1.596	121.169	15.96	1112.1
1.597	206.547	1.597	120.613	15.97	1110.78
1.598	206.816	1.598	121.212	15.98	1112.73
1.599	206.867	1.599	121.19	15.99	1115.32
1.6	207.188	1.6	120.87	16	1118.53
1.601	207.509	1.601	120.571	16.01	1117.92
1.602	207.829	1.602	120.571	16.02	1113.34
1.603	208.099	1.603	120.571	16.03	1119.14
1.604	208.201	1.604	120.614	16.04	1116.54
1.605	208.791	1.605	121.19	16.05	1118.55
1.606	209.163	1.606	120.892	16.06	1118.55
1.607	209.65	1.607	120.892	16.07	1119.73
1.608	209.484	1.608	120.913	16.08	1117.97
1.609	210.022	1.609	121.212	16.09	1116.52
1.61	210.074	1.61	121.212	16.1	1119.14
1.611	210.342	1.611	121.19	16.11	1116.51
1.612	210.446	1.612	120.892	16.12	1116.51
1.613	210.983	1.613	120.913	16.13	1115.94
1.614	210.932	1.614	121.19	16.14	1115.37
1.615	210.767	1.615	120.892	16.15	1115.94
1.616	211.356	1.616	120.892	16.16	1112.73
1.617	211.573	1.617	120.892	16.17	1110.08
1.618	211.408	1.618	120.892	16.18	1115.94
1.619	211.997	1.619	120.87	16.19	1112.73
1.62	212.318	1.62	120.571	16.2	1112.19
1.621	212.691	1.621	120.592	16.21	1115.94
1.622	213.228	1.622	120.892	16.22	1112.73
1.623	213.228	1.623	120.892	16.23	1118.08
1.624	213.176	1.624	120.892	16.24	1112.73
1.625	212.959	1.625	120.892	16.25	1110.05
1.626	213.28	1.626	120.848	16.26	1112.73
1.627	213.653	1.627	120.294	16.27	1110.04
1.628	214.19	1.628	120.892	16.28	1112.73
1.629	214.19	1.629	120.87	16.29	1119.14
1.63	214.242	1.63	120.593	16.3	1115.43
1.631	214.51	1.631	120.87	16.31	1109.53
1.632	214.51	1.632	120.593	16.32	1119.14
1.633	214.563	1.633	120.913	16.33	1116.43
1.634	214.831	1.634	121.168	16.34	1109.53
1.635	214.989	1.635	120.593	16.35	1115.94
1.636	215.793	1.636	120.935	16.36	1115.94
1.637	215.793	1.637	121.533	16.37	1115.46
1.638	215.846	1.638	121.489	16.38	1113.21
1.639	216.167	1.639	120.914	16.39	1113.21
1.64	216.382	1.64	121.19	16.4	1112.26
1.641	216.272	1.641	120.892	16.41	1113.2
1.642	217.023	1.642	120.87	16.42	1112.73
1.643	216.808	1.643	120.593	16.43	1112.73
1.644	217.128	1.644	120.892	16.44	1115.48
1.645	217.449	1.645	120.892	16.45	1112.28
1.646	217.664	1.646	120.914	16.46	1113.18
1.647	217.502	1.647	121.19	16.47	1109.97
1.648	218.09	1.648	120.892	16.48	1117.82
1.649	218.411	1.649	120.914	16.49	1115.06
1.65	218.626	1.65	121.212	16.5	1113.17
1.651	218.517	1.651	121.19	16.51	1115.51
1.652	219.267	1.652	120.936	16.52	1113.16
1.653	219.052	1.653	121.511	16.53	1115.51
1.654	219.373	1.654	121.19	16.54	1115.1
1.655	219.64	1.655	120.936	16.55	1118.73
1.656	219.64	1.656	121.511	16.56	1115.53
1.657	219.746	1.657	121.234	16.57	1112.73
1.658	220.282	1.658	121.555	16.58	1115.94
1.659	220.388	1.659	121.898	16.59	1115.94
1.66	220.976	1.66	122.45	16.6	1115.94
1.661	221.137	1.661	121.854	16.61	1115.54
1.662	220.762	1.662	121.876	16.62	1109.92
1.663	221.564	1.663	122.196	16.63	1115.94
1.664	221.617	1.664	122.472	16.64	1115.55
1.665	221.938	1.665	122.196	16.65	1112.35
1.666	222.312	1.666	122.495	16.66	1112.73
1.667	222.847	1.667	122.517	16.67	1115.94
1.668	222.847	1.668	122.793	16.68	1118.77
1.669	222.9	1.669	122.562	16.69	1118.78
1.67	223.22	1.67	123.412	16.7	1119.14
1.671	223.595	1.671	122.838	16.71	1119.14
1.672	224.129	1.672	123.158	16.72	1125.2
1.673	224.182	1.673	123.412	16.73	1125.56
1.674	224.503	1.674	122.883	16.74	1125.56
1.675	224.877	1.675	123.755	16.75	1125.56
1.676	225.304	1.676	123.479	16.76	1128.76
1.677	224.877	1.677	123.778	16.77	1131.3
[truncated: 22,320 more rows]

## Sheet: S15e
w/ insulator (1.0mm)		w/ insulator (2.0mm)		w/ insulator (3.0mm)
[truncated: 32,001 more rows]
