# Supplementary material for: Spontaneously established reverse electric field to enhance the performance of triboelectric nanogenerators via improving Coulombic efficiency
Source: Nat Commun. 2024 May 16;15:4167. doi: 10.1038/s41467-024-48456-1 (PMC11099027; doi:10.1038/s41467-024-48456-1)
Supplement: Supplementary file 3 — Source Data [file 41467_2024_48456_MOESM3_ESM.zip › Source Data/Source Data Fig. S16.xlsx]

## Sheet: S16a
Resistance (MΩ)	Average power (μW)
1	0.138
10	1.371
100	11.669
500	27.1
1000	48.7
2000	58.4
3000	57.1
5000	41

## Sheet: S16b
Resistance (MΩ)	Average power (μW)
1	0.04464
10	0.44094
100	4.35727
1000	32.4055
3000	65.7598
5000	73.5886
7000	81.504
10000	90.6985
20000	89.1874
30000	47.6769

## Sheet: S16c
Resistance (MΩ)	Average power (μW)
1	0.02532
10	0.23716
100	2.25529
1000	19.1639
5000	54.5465
7000	63.052
10000	68.0923
20000	87.0634
30000	90.4026
50000	88.6165
70000	74.8637

## Sheet: S16d
Resistance (MΩ)	Average power (μW)	Time (s)	Voltage (V)
1	0.15043	0	-17.9641
10	1.5035	0.001	-15.3439
100	15.2528	0.002	-16.6481
500	73.1735	0.003	-14.0279
1000	146.347	0.004	-15.3321
2000	256.696	0.005	-15.336
3000	334.323	0.006	-14.0239
		0.007	-14.02
		0.008	-14.02
		0.009	-15.3321
		0.01	-14.0239
		0.011	-14.02
		0.012	-15.3321
		0.013	-15.336
		0.014	-17.9601
		0.015	-21.9042
		0.016	-25.8482
		0.017	-24.548
		0.018	-25.856
		0.019	-25.86
		0.02	-25.86
		0.021	-25.86
		0.022	-25.86
		0.023	-24.548
		0.024	-23.2359
		0.025	-21.92
		0.026	-20.604
		0.027	-17.9759
		0.028	-16.656
		0.029	-17.9641
		0.03	-16.656
		0.031	-19.2761
		0.032	-17.9719
		0.033	-19.28
		0.034	-19.284
		0.035	-19.284
		0.036	-21.9081
		0.037	-21.916
		0.038	-24.5361
		0.039	-21.9239
		0.04	-21.916
		0.041	-19.2919
		0.042	-17.9719
		0.043	-19.28
		0.044	-15.3478
		0.045	-14.0239
		0.046	-14.02
		0.047	-11.3959
		0.048	-11.388
		0.049	-11.388
		0.05	-8.7639
		0.051	-8.756
		0.052	-8.756
		0.053	-6.1319
		0.054	-7.43605
		0.055	-10.0641
		0.056	-10.072
		0.057	-14.0082
		0.058	-17.9562
		0.059	-14.0318
		0.06	-12.708
		0.061	-15.3281
		0.062	-14.0239
		0.063	-10.0838
		0.064	-7.4479
		0.065	-8.75205
		0.066	-10.068
		0.067	-8.75995
		0.068	-8.756
		0.069	-7.44395
		0.07	-6.12795
		0.071	-3.4999
		0.072	-4.80405
		0.073	-6.12005
		0.074	-6.124
		0.075	-8.7481
		0.076	-8.756
		0.077	-11.3801
		0.078	-11.388
		0.079	-10.076
		0.08	-11.3841
		0.081	-11.388
		0.082	-11.388
		0.083	-10.076
		0.084	-7.4479
		0.085	-7.44
		0.086	-6.12795
		0.087	-4.81195
		0.088	-3.49595
		0.089	-4.80405
		0.09	-3.49595
		0.091	-2.17995
		0.092	-3.48805
		0.093	-3.492
		0.094	-7.42816
		0.095	-8.75205
		0.096	-11.3801
		0.097	-12.7
		0.098	-11.3919
		0.099	-11.388
		0.1	-12.7
		0.101	-12.704
		0.102	-12.704
		0.103	-11.3919
		0.104	-10.076
		0.105	-10.072
		0.106	-10.072
		0.107	-10.072
		0.108	-8.75995
		0.109	-6.1319
		0.11	-7.43605
		0.111	-10.0641
		0.112	-8.75995
		0.113	-12.6922
		0.114	-11.3919
		0.115	-16.6362
		0.116	-17.9641
		0.117	-20.5921
		0.118	-21.9121
		0.119	-23.228
		0.12	-25.8521
		0.121	-24.548
		0.122	-25.856
		0.123	-23.2399
		0.124	-21.92
		0.125	-21.916
		0.126	-20.604
		0.127	-20.6
		0.128	-19.2879
		0.129	-19.284
		0.13	-17.9719
		0.131	-21.9042
		0.132	-19.2919
		0.133	-20.5961
		0.134	-20.6
		0.135	-23.2241
		0.136	-23.232
		0.137	-21.92
		0.138	-23.228
		0.139	-23.232
		0.14	-24.5401
		0.141	-23.2359
		0.142	-21.92
		0.143	-20.604
		0.144	-17.9759
		0.145	-15.3439
		0.146	-15.336
		0.147	-12.7119
		0.148	-12.704
		0.149	-12.704
		0.15	-12.704
		0.151	-11.3919
		0.152	-11.388
		0.153	-12.7
		0.154	-12.704
		0.155	-12.704
		0.156	-15.3281
		0.157	-16.6481
		0.158	-16.652
		0.159	-16.652
		0.16	-15.3399
		0.161	-15.336
		0.162	-14.0239
		0.163	-11.3959
		0.164	-11.388
		0.165	-10.076
		0.166	-7.4479
		0.167	-8.75205
		0.168	-6.1319
		0.169	-4.81195
		0.17	-3.49595
		0.171	-6.1161
		0.172	-4.81195
		0.173	-6.12005
		0.174	-7.43605
		0.175	-8.75205
		0.176	-10.068
		0.177	-10.072
		0.178	-11.3841
		0.179	-10.076
		0.18	-12.6961
		0.181	-8.76784
		0.182	-11.3801
		0.183	-6.13979
		0.184	-7.43605
		0.185	-4.8159
		0.186	-3.49595
		0.187	-3.492
		0.188	-2.17995
		0.189	-2.176
		0.19	-3.48805
		0.191	-3.492
		0.192	-3.492
		0.193	-3.492
		0.194	-4.80405
		0.195	-6.12005
		0.196	-7.43605
		0.197	-6.12795
		0.198	-8.7481
		0.199	-8.756
		0.2	-7.44395
		0.201	-10.0641
		0.202	-10.072
		0.203	-6.13584
		0.204	-4.81195
		0.205	-3.49595
		0.206	4.38031
		0.207	1.7799
		0.208	5.70816
		0.209	4.40795
		0.21	4.404
		0.211	4.404
		0.212	4.404
		0.213	4.404
		0.214	4.404
		0.215	3.09195
		0.216	0.4639
		0.217	1.76805
		0.218	1.772
		0.219	4.3961
		0.22	5.71605
		0.221	7.03205
		0.222	8.34805
		0.223	12.2882
		0.224	16.2362
		0.225	21.4962
		0.226	24.1361
		0.227	26.7681
		0.228	32.0242
		0.229	34.6641
		0.23	37.2961
		0.231	38.6161
		0.232	42.5562
		0.233	43.88
		0.234	45.196
		0.235	47.8241
		0.236	79.3213
		0.237	70.2316
		0.238	68.8919
		0.239	68.888
		0.24	76.7603
		0.241	79.4081
		0.242	80.728
		0.243	85.9802
		0.244	88.6201
		0.245	93.8762
		0.246	96.5161
		0.247	150.318
		0.248	139.984
		0.249	136.016
		0.25	136.004
		0.251	137.316
		0.252	138.632
		0.253	141.26
		0.254	181.942
		0.255	196.497
		0.256	184.732
		0.257	179.448
		0.258	195.177
		0.259	196.536
		0.26	199.164
		0.261	220.165
		0.262	266.15
		0.263	257.104
		0.264	258.388
		0.265	284.633
		0.266	283.4
		0.267	286.02
		0.268	346.378
		0.269	347.872
		0.27	341.316
		0.271	341.296
		0.272	400.338
		0.273	397.892
		0.274	388.7
		0.275	389.984
		0.276	445.094
		0.277	468.877
		0.278	453.203
		0.279	454.468
		0.28	520.075
		0.281	507.151
		0.282	508.424
		0.283	545.165
		0.284	537.404
		0.285	540.004
		0.286	609.551
		0.287	596.639
		0.288	592.664
		0.289	664.811
		0.29	653.22
		0.291	674.177
		0.292	687.361
		0.293	682.152
		0.294	678.2
		0.295	763.471
		0.296	741.423
		0.297	737.42
		0.298	821.379
		0.299	803.263
		0.3	805.832
		0.301	818.961
		0.302	884.603
		0.303	871.679
		0.304	935.931
		0.305	924.316
		0.306	949.209
		0.307	970.277
		0.308	997.889
		0.309	987.476
		0.31	1034.68
		0.311	1049.25
		0.312	1051.92
		0.313	1076.86
		0.314	1113.67
		0.315	1107.22
		0.316	1155.75
		0.317	1141.46
		0.318	1195.21
		0.319	1186.19
		0.32	1175.66
		0.321	1267.48
		0.322	1244.14
		0.323	1314.91
		0.324	1298.07
		0.325	1288.84
		0.326	1372.78
		0.327	1349.41
		0.328	1405.76
		0.329	1403.3
		0.33	1388.86
		0.331	1453.11
		0.332	1434.94
		0.333	1510.98
		0.334	1496.78
		0.335	1536.09
		0.336	1528.34
		0.337	1586.05
		0.338	1561.29
		0.339	1620.26
		0.34	1595.51
		0.341	1668.9
		0.342	1645.51
		0.343	1672.99
		0.344	1691.44
		0.345	1719.05
		0.346	1708.64
		0.347	1759.77
		0.348	1771.74
		0.349	1775.71
		0.35	1816.39
		0.351	1827.01
		0.352	1828.36
		0.353	1865.1
		0.354	1886.2
		0.355	1898.07
		0.356	1924.35
		0.357	1915.24
		0.358	1930.96
		0.359	1942.82
		0.36	1983.52
		0.361	1960.03
		0.362	2016.37
		0.363	2033.6
		0.364	2011.35
		0.365	2065.07
		0.366	2054.74
		0.367	2062.58
		0.368	2091.47
		0.369	2090.24
		0.37	2126.98
		0.371	2100.85
		0.372	2127.01
		0.373	2150.7
		0.374	2129.78
		0.375	2148.09
		0.376	2121.9
		0.377	2200.55
		0.378	2179.79
		0.379	2202.03
		0.38	2230.97
		0.381	2232.36
		0.382	2265.17
		0.383	2236.4
		0.384	2300.61
		0.385	2300.8
		0.386	2304.74
		0.387	2324.42
		0.388	2346.79
		0.389	2324.55
		0.39	2358.6
		0.391	2308.85
		0.392	2354.61
		0.393	2366.56
		0.394	2340.35
		0.395	2359.96
		0.396	2345.58
		0.397	2320.61
		0.398	2379.58
		0.399	2396.81
		0.4	2371.94
		0.401	2415.16
		0.402	2452.03
		0.403	2418.02
		0.404	2475.65
		0.405	2504.69
		0.406	2528.39
		0.407	2541.58
		0.408	2511.45
		0.409	2548.09
		0.41	2560.01
		0.411	2546.93
		0.412	2573.13
		0.413	2606.01
		0.414	2589.05
		0.415	2574.57
		0.416	2595.52
		0.417	2633.63
		0.418	2688.85
		0.419	2670.64
		0.42	2699.45
		0.421	2707.41
		0.422	2694.32
		0.423	2711.33
		0.424	2717.94
		0.425	2693.04
		0.426	2744.13
		0.427	2714.11
		0.428	2690.4
		0.429	2706.07
		0.43	2727.11
		0.431	2690.44
		0.432	2717.88
		0.433	2748.14
		0.434	2712.81
		0.435	-776.002
		0.436	-51.7589
		0.437	546.116
		0.438	908.718
		0.439	1072.49
		0.44	1109.72
		0.441	1225.29
		0.442	1300.43
		0.443	1303.28
		0.444	1417.43
		0.445	1416.46
		0.446	1503.05
		0.447	1487.57
		0.448	1555.75
		0.449	1576.94
		0.45	1634.74
		0.451	1621.79
		0.452	1688.66
		0.453	1666.56
		0.454	1729.47
		0.455	1708.67
		0.456	1776.83
		0.457	1767.85
		0.458	1828.18
		0.459	1865.1
		0.46	1840.28
		0.461	1884.81
		0.462	1930.87
		0.463	1907.39
		0.464	1966.36
		0.465	1937.67
		0.466	1983.51
		0.467	1984.96
		0.468	2025.63
		0.469	2008.7
		0.47	2057.19
		0.471	2049.47
		0.472	2053.38
		0.473	2070.45
		0.474	2105.93
		0.475	2102.1
		0.476	2095.52
		0.477	2145.36
		0.478	2141.58
		0.479	2158.62
		0.48	2178.35
		0.481	2153.48
		0.482	2186.21
		0.483	2229.61
		0.484	2212.68
		0.485	2204.76
		0.486	2230.97
		0.487	2223.18
		0.488	2245.46
		0.489	2266.52
		0.49	2233.78
		0.491	2266.49
		0.492	2224.6
		0.493	2270.39
		0.494	2228.55
		0.495	2237.6
		0.496	2195.65
		0.497	2236.19
		0.498	2190.39
		0.499	2233.55
		0.5	2187.76
		0.501	2220.43
		0.502	2178.54
		0.503	2223.02
		0.504	2185.11
		0.505	2200.74
		0.506	2191.6
		0.507	2169.27
		0.508	2175.76
		0.509	2190.21
		0.51	2165.33
		0.511	2173.12
		0.512	2149.53
		0.513	2157.33
		0.514	2146.86
		0.515	2131.08
		0.516	2120.54
		0.517	2083.77
		0.518	2142.7
		0.519	2099.58
		0.52	2124.38
		0.521	2086.41
		0.522	2119.09
		0.523	2081.14
		0.524	2128.26
		0.525	2092.98
		0.526	2109.93
		0.527	2075.87
		0.528	2109.88
		0.529	2088.99
		0.53	2054.81
		0.531	2100.63
		0.532	2057.47
		0.533	2113.76
		0.534	2070.63
		0.535	2086.24
		0.536	2069.24
		0.537	2073.12
		0.538	2048.2
		0.539	2036.32
		0.54	2067.77
		0.541	2025.88
		0.542	2075.61
		0.543	2031.15
		0.544	2071.69
		0.545	2046.89
		0.546	2004.83
		0.547	2055.87
		0.548	2015.35
		0.549	1979.81
		0.55	2033.49
		0.551	1985.11
		0.552	2024.32
		0.553	1978.52
		0.554	1940.33
		0.555	1999.26
		0.556	1946.96
		0.557	1908.75
		0.558	1970.3
		0.559	1924.57
		0.56	1885.07
		0.561	1877.08
		0.562	1915.1
		0.563	1873.23
		0.564	1891.47
		0.565	1882.34
		0.566	1844.27
		0.567	1841.53
		0.568	1858.58
		0.569	1812.71
		0.57	1806.01
		0.571	1813.86
		0.572	1773.21
		0.573	1754.72
		0.574	1791.4
		0.575	1744.28
		0.576	1716.58
		0.577	1765.05
		0.578	1717.96
		0.579	1713.88
		0.58	1682.38
		0.581	1724.27
		0.582	1681.1
		0.583	1679.66
		0.584	1652.1
		0.585	1691.38
		0.586	1649.51
		0.587	1650.7
		0.588	1621.84
		0.589	1657.17
		0.59	1623.17
		0.591	1603.39
		0.592	1574.46
		0.593	1548.13
		0.594	1597.91
		0.595	1550.83
		0.596	1523.13
		0.597	1523.05
		0.598	1492.87
		0.599	1533.46
		0.6	1492.91
		0.601	1465.23
		0.602	1466.46
		0.603	1444.16
		0.604	1482.14
		0.605	1442.89
		0.606	1425.72
		0.607	1403.36
		0.608	1442.66
		0.609	1421.78
		0.61	1387.61
		0.611	1375.7
		0.612	1346.79
		0.613	1342.77
		0.614	1353.26
		0.615	1345.42
		0.616	1325.71
		0.617	1295.48
		0.618	1267.83
		0.619	1283.5
		0.62	1252.05
		0.621	1227.03
		0.622	1263.69
		0.623	1229.69
		0.624	1202.03
		0.625	1179.65
		0.626	1158.59
		0.627	1141.47
		0.628	1199.15
		0.629	1158.65
		0.63	1129.66
		0.631	1107.27
		0.632	1086.21
		0.633	1067.78
		0.634	1096.59
		0.635	1097.98
		0.636	1058.63
		0.637	1030.95
		0.638	1009.88
		0.639	1015.06
		0.64	1004.58
		0.641	978.315
		0.642	957.243
		0.643	938.811
		0.644	923.011
		0.645	905.907
		0.646	888.799
		0.647	875.627
		0.648	960.871
		0.649	917.83
		0.65	884.899
		0.651	861.183
		0.652	840.119
		0.653	820.375
		0.654	803.259
		0.655	786.151
		0.656	766.419
		0.657	789.977
		0.658	767.743
		0.659	742.747
		0.66	721.679
		0.661	707.183
		0.662	688.771
		0.663	672.971
		0.664	662.428
		0.665	646.655
		0.666	633.487
		0.667	619.015
		0.668	605.851
		0.669	591.379
		0.67	576.903
		0.671	562.427
		0.672	547.951
		0.673	536.1
		0.674	522.943
		0.675	507.159
		0.676	492.679
		0.677	483.452
		0.678	470.303
		0.679	458.456
		0.68	449.236
		0.681	437.4
		0.682	428.18
		0.683	420.28
		0.684	411.072
		0.685	405.796
		0.686	396.596
		0.687	390.008
		0.688	380.804
		0.689	371.592
		0.69	363.692
		0.691	354.484
		0.692	346.584
		0.693	337.376
		0.694	328.164
		0.695	317.64
		0.696	309.74
		0.697	297.908
		0.698	290
		0.699	279.48
		0.7	270.264
		0.701	261.052
		0.702	251.84
		0.703	249.188
		0.704	239.996
		0.705	234.72
		0.706	228.144
		0.707	220.252
		0.708	213.668
		0.709	224.144
		0.71	214.992
		0.711	212.34
		0.712	212.332
		0.713	208.396
		0.714	203.136
		0.715	195.248
		0.716	191.288
		0.717	187.34
		0.718	184.704
		0.719	179.448
		0.72	176.808
		0.721	172.864
		0.722	171.54
		0.723	171.536
		0.724	170.224
		0.725	167.596
		0.726	164.964
		0.727	162.332
		0.728	159.7
		0.729	158.38
		0.73	154.44
		0.731	155.74
		0.732	153.12
		0.733	149.176
		0.734	145.228
		0.735	137.344
		0.736	142.568
		0.737	137.336
		0.738	133.384
		0.739	133.372
		0.74	128.124
		0.741	124.172
		0.742	122.848
		0.743	124.156
		0.744	121.536
		0.745	120.216
		0.746	120.212
		0.747	118.9
		0.748	118.896
		0.749	117.584
		0.75	113.644
		0.751	112.32
		0.752	113.628
		0.753	114.944
		0.754	111.012
		0.755	105.752
		0.756	101.8
		0.757	99.1639
		0.758	96.5319
		0.759	93.8999
		0.76	93.892
		0.761	91.2679
		0.762	89.948
		0.763	92.5681
		0.764	91.2639
		0.765	91.26
		0.766	91.26
		0.767	89.948
		0.768	89.944
		0.769	89.944
		0.77	86.0078
		0.771	87.308
		0.772	84.6879
		0.773	82.0559
		0.774	79.4239
		0.775	76.7919
		0.776	74.1599
		0.777	71.5279
		0.778	67.5838
		0.779	66.26
		0.78	67.568
		0.781	66.26
		0.782	64.944
		0.783	67.5641
		0.784	68.8841
		0.785	68.888
		0.786	67.576
		0.787	67.572
		0.788	67.572
		0.789	62.3238
		0.79	60.996
		0.791	60.992
		0.792	60.992
		0.793	58.3679
		0.794	57.048
		0.795	53.1078
		0.796	50.4719
		0.797	49.1519
		0.798	47.8359
		0.799	46.52
		0.8	43.8919
		0.801	45.196
		0.802	45.2
		0.803	46.5121
		0.804	43.8919
		0.805	45.196
		0.806	46.5121
		0.807	50.4522
		0.808	45.2158
		0.809	43.8879
		0.81	42.572
		0.811	41.2559
		0.812	37.3158
		0.813	35.992
		0.814	34.676
		0.815	32.0479
		0.816	33.352
		0.817	29.4198
		0.818	28.0959
		0.819	25.4679
		0.82	28.0841
		0.821	29.4041
		0.822	26.7839
		0.823	30.7122
		0.824	30.724
		0.825	29.412
		0.826	29.408
		0.827	29.408
		0.828	28.0959
		0.829	28.092
		0.83	32.0282
		0.831	30.7279
		0.832	32.0361
		0.833	30.7279
		0.834	118.631
		0.835	96.5911
		0.836	84.7155
		0.837	76.8077
		0.838	72.8478
		0.839	68.8998
		0.84	67.576
		0.841	63.6358
		0.842	60.9999
		0.843	60.992
		0.844	58.3679
		0.845	57.048
		0.846	55.7319
		0.847	55.728
		0.848	54.416
		0.849	54.412
		0.85	51.7879
		0.851	51.78
		0.852	51.78
		0.853	49.1559
		0.854	47.8359
		0.855	46.52
		0.856	43.8919
		0.857	41.2599
		0.858	37.3158
		0.859	35.992
		0.86	35.988
		0.861	33.3639
		0.862	29.4198
		0.863	30.7201
		0.864	29.412
		0.865	29.408
		0.866	32.0321
		0.867	33.352
		0.868	35.9801
		0.869	33.3639
		0.87	30.7319
		0.871	29.412
		0.872	26.7839
		0.873	26.776
		0.874	25.464
		0.875	18.8997
		0.876	16.2559
		0.877	13.6239
		0.878	10.9919
		0.879	8.3599
		0.88	5.7279
		0.881	4.40795
		0.882	4.404
		0.883	10.9643
		0.884	10.984
		0.885	9.67195
		0.886	8.35595
		0.887	7.03995
		0.888	5.72395
		0.889	3.0959
		0.89	3.088
		0.891	0.4639
		0.892	-3.48016
		0.893	-4.80405
		0.894	-10.0562
		0.895	-12.6961
		0.896	-10.0799
		0.897	-8.75995
		0.898	-11.3801
		0.899	-12.7
		0.9	-10.0799
		0.901	-11.3841
		0.902	-11.388
		0.903	-3.51569
		0.904	-0.8679
		0.905	16.1967
		0.906	33.3047
		0.907	35.9801
		0.908	35.988
		0.909	29.4277
		0.91	30.7201
		0.911	30.724
		0.912	29.412
		0.913	32.0321
		0.914	72.7136
		0.915	68.8998
		0.916	61.0157
		0.917	57.0558
		0.918	53.1078
		0.919	51.7839
		0.92	50.468
		0.921	49.1519
		0.922	49.148
		0.923	51.7721
		0.924	53.0921
		0.925	55.7201
		0.926	54.416
		0.927	96.3977
		0.928	91.2758
		0.929	84.6997
		0.93	80.7438
		0.931	75.4838
		0.932	68.9077
		0.933	64.9518
		0.934	59.6918
		0.935	55.7398
		0.936	55.728
		0.937	51.7918
		0.938	51.78
		0.939	47.8438
		0.94	47.832
		0.941	45.2079
		0.942	45.2
		0.943	46.5121
		0.944	76.6932
		0.945	117.458
		0.946	95.2751
		0.947	88.6477
		0.948	84.6918
		0.949	80.7438
		0.95	79.42
		0.951	75.4798
		0.952	74.156
		0.953	71.5279
		0.954	67.5838
		0.955	63.6358
		0.956	58.3758
		0.957	58.36
		0.958	58.36
		0.959	55.7359
		0.96	53.1039
		0.961	50.4719
		0.962	47.8399
		0.963	50.4561
		0.964	49.1519
		0.965	50.4601
		0.966	46.5278
		0.967	45.2039
		0.968	42.5759
		0.969	39.9439
		0.97	39.936
		0.971	39.936
		0.972	37.3119
		0.973	33.3678
		0.974	32.044
		0.975	29.4159
		0.976	26.7839
		0.977	24.1519
		0.978	21.5199
		0.979	20.2
		0.98	17.5719
		0.981	17.564
		0.982	17.564
		0.983	16.252
		0.984	13.6239
		0.985	14.9281
		0.986	14.932
		0.987	16.2441
		0.988	13.6239
		0.989	12.304
		0.99	9.6759
		0.991	9.668
		0.992	8.35595
		0.993	5.7279
		0.994	5.72
		0.995	1.78384
		0.996	3.08405
		0.997	0.4639
		0.998	-2.1681
		0.999	-0.86395
		1	-3.4841
		1.001	0.44416
		1.002	-0.85605
		1.003	0.45205
		1.004	-0.85605
		1.005	0.45205
		1.006	-0.85605
		1.007	0.45205
		1.008	-2.1681
		1.009	-0.86395
		1.01	-2.17205
		1.011	-0.86395
		1.012	-2.17205
		1.013	-4.8001
		1.014	-6.12005
		1.015	-7.43605
		1.016	-11.3762
		1.017	-11.388
		1.018	-15.3242
		1.019	-15.336
		1.02	-15.336
		1.021	-15.336
		1.022	-12.7119
		1.023	-12.704
		1.024	-11.3919
		1.025	-11.388
		1.026	-12.7
		1.027	-8.76784
		1.028	-10.068
		1.029	-10.072
		1.03	-8.75995
		1.031	-10.068
		1.032	-12.6961
		1.033	-12.704
		1.034	-14.016
		1.035	-15.3321
		1.036	-17.9601
		1.037	-17.968
		1.038	-16.656
		1.039	-17.9641
		1.04	-17.968
		1.041	-16.656
		1.042	-16.652
		1.043	-12.7158
		1.044	-11.3919
		1.045	-12.7
		1.046	-10.0799
		1.047	-6.13584
		1.048	-4.81195
		1.049	-4.808
		1.05	-3.49595
		1.051	-3.492
		1.052	-4.80405
		1.053	-7.4321
		1.054	-7.44
		1.055	-7.44
		1.056	-10.0641
		1.057	-11.3841
		1.058	-11.388
		1.059	-12.7
		1.06	-11.3919
		1.061	-11.388
		1.062	-14.0121
		1.063	-14.02
		1.064	-11.3959
		1.065	-10.076
		1.066	-8.75995
		1.067	-8.756
		1.068	-4.81984
		1.069	-6.12005
		1.07	-3.4999
		1.071	-3.492
		1.072	-2.17995
		1.073	-6.11216
		1.074	-6.124
		1.075	-7.43605
		1.076	-7.44
		1.077	-8.75205
		1.078	-10.068
		1.079	-10.072
		1.08	-10.072
		1.081	-8.75995
		1.082	-10.068
		1.083	-8.75995
		1.084	-10.068
		1.085	-6.13584
		1.086	-3.4999
		1.087	-0.8679
		1.088	-2.17205
		1.089	-0.86395
		1.09	0.45205
		1.091	-0.85605
		1.092	0.45205
		1.093	-2.1681
		1.094	-2.176
		1.095	-3.48805
		1.096	-6.1161
		1.097	-7.43605
		1.098	-7.44
		1.099	-7.44
		1.1	-7.44
		1.101	-8.75205
		1.102	-10.068
		1.103	-7.4479
		1.104	-7.44
		1.105	-8.75205
		1.106	-8.756
		1.107	-6.1319
		1.108	-7.43605
		1.109	-8.75205
		1.11	-10.068
		1.111	-10.072
		1.112	-10.072
		1.113	-12.6961
		1.114	-14.016
		1.115	-16.6441
		1.116	-17.9641
		1.117	-19.28
		1.118	-23.2202
		1.119	-23.232
		1.12	-23.232
		1.121	-25.8521
		1.122	-25.86
		1.123	-23.2399
		1.124	-20.6079
		1.125	-20.6
		1.126	-20.6
		1.127	-19.2879
		1.128	-19.284
		1.129	-19.284
		1.13	-20.5961
		1.131	-17.9759
		1.132	-19.28
		1.133	-17.9719
		1.134	-20.5921
		1.135	-21.9121
		1.136	-24.5361
		1.137	-23.2359
		1.138	-23.232
		1.139	-23.232
		1.14	-23.232
		1.141	-23.232
		1.142	-21.92
		1.143	-17.9798
		1.144	-19.28
		1.145	-17.9719
		1.146	-15.3439
		1.147	-14.0239
		1.148	-12.708
		1.149	-12.704
		1.15	-11.3919
		1.151	-11.388
		1.152	-12.7
		1.153	-14.016
		1.154	-12.708
		1.155	-15.3281
		1.156	-16.6481
		1.157	-14.0279
		1.158	-17.9562
		1.159	-16.656
		1.16	-15.3399
		1.161	-14.0239
		1.162	-14.02
		1.163	-12.708
		1.164	-10.0799
		1.165	-10.072
		1.166	-8.75995
		1.167	-6.1319
		1.168	-4.81195
		1.169	-6.12005
		1.17	-4.81195
		1.171	-3.49595
		1.172	-6.1161
		1.173	-4.81195
		1.174	-4.808
		1.175	-8.74416
		1.176	-10.068
		1.177	-10.072
		1.178	-10.072
		1.179	-10.072
		1.18	-8.75995
		1.181	-10.068
		1.182	-10.072
		1.183	-7.4479
		1.184	-4.8159
		1.185	-4.808
		1.186	-3.49595
		1.187	-2.17995
		1.188	-2.176
		1.189	-2.176
		1.19	-0.86395
		1.191	-2.17205
		1.192	-0.86395
		1.193	-3.4841
		1.194	-3.492
		1.195	-6.1161
		1.196	-4.81195
		1.197	-7.4321
		1.198	-7.44
		1.199	-8.75205
		1.2	-6.1319
		1.201	-8.7481
		1.202	-7.44395
		1.203	-6.12795
		1.204	-6.124
		1.205	-2.18784
		1.206	-0.86395
		1.207	-0.86
		1.208	1.7641
		1.209	1.772
		1.21	1.772
		1.211	3.08405
		1.212	1.77595
		1.213	1.772
		1.214	1.772
		1.215	0.45995
		1.216	-0.85605
		1.217	0.45205
		1.218	-0.85605
		1.219	3.07616
		1.22	4.40005
		1.221	5.71605
		1.222	4.40795
		1.223	9.65221
		1.224	14.9162
		1.225	18.8682
		1.226	21.5041
		1.227	26.7602
		1.228	30.7122
		1.229	32.0361
		1.23	34.6641
		1.231	37.2961
		1.232	41.2402
		1.233	59.6207
		1.234	55.7398
		1.235	53.1039
		1.236	55.7201
		1.237	55.728
		1.238	58.3521
		1.239	60.9841
		1.24	63.6161
		1.241	66.2481
		1.242	67.568
		1.243	71.5082
		1.244	78.0803
		1.245	82.0362
		1.246	160.771
		1.247	143.951
		1.248	137.34
		1.249	137.32
		1.25	137.32
		1.251	141.256
		1.252	141.268
		1.253	158.325
		1.254	191.177
		1.255	180.78
		1.256	176.812
		1.257	178.112
		1.258	182.052
		1.259	186
		1.26	192.572
		1.261	273.939
		1.262	255.815
		1.263	253.136
		1.264	255.752
		1.265	302.994
		1.266	297.888
		1.267	318.861
		1.268	317.612
		1.269	341.225
		1.27	354.417
		1.271	347.896
		1.272	351.812
		1.273	413.49
		1.274	417.612
		1.275	411.064
		1.276	411.044
		1.277	413.668
		1.278	484.527
		1.279	500.485
		1.28	486.099
		1.281	486.056
		1.282	541.162
		1.283	528.207
		1.284	578.026
		1.285	568.992
		1.286	561.092
		1.287	563.692
		1.288	654.228
		1.289	636.135
		1.29	640.016
		1.291	662.329
		1.292	684.701
		1.293	701.825
		1.294	696.628
		1.295	749.094
		1.296	736.131
		1.297	767.581
		1.298	757.18
		1.299	810.942
		1.3	807.168
		1.301	829.461
		1.302	861.017
		1.303	847.991
		1.304	906.994
		1.305	901.924
		1.306	907.156
		1.307	970.15
		1.308	953.283
		1.309	1014.89
		1.31	1020.33
		1.311	1004.6
		1.312	1068.84
		1.313	1051.98
		1.314	1128.03
		1.315	1107.26
		1.316	1145.25
		1.317	1145.36
		1.318	1132.24
		1.319	1214.86
		1.32	1192.81
		1.321	1258.34
		1.322	1237.55
		1.323	1303.09
		1.324	1300.66
		1.325	1338.7
		1.326	1324.38
		1.327	1378.13
		1.328	1383.54
		1.329	1369.12
		1.33	1434.68
		1.331	1450.62
		1.332	1455.92
		1.333	1495.3
		1.334	1486.23
		1.335	1522.94
		1.336	1521.74
		1.337	1551.91
		1.338	1548.07
		1.339	1595.29
		1.34	1581
		1.341	1577.02
		1.342	1638.67
		1.343	1637.55
		1.344	1676.9
		1.345	1654.72
		1.346	1729.43
		1.347	1703.42
		1.348	1767.63
		1.349	1759.95
		1.35	1801.91
		1.351	1840.09
		1.352	1825.77
		1.353	1869.03
		1.354	1853.41
		1.355	1879.61
		1.356	1887.56
		1.357	1919.07
		1.358	1886.36
		1.359	1947.93
		1.36	1967.8
		1.361	1958.67
		1.362	2001.94
		1.363	1970.58
		1.364	2046.58
		1.365	2010.07
		1.366	2045.39
		1.367	2012.69
		1.368	2080.82
		1.369	2079.72
		1.37	2079.71
		1.371	2104.64
		1.372	2121.77
		1.373	2103.46
		1.374	2107.34
		1.375	2170.33
		1.376	2178.39
		1.377	2162.67
		1.378	2167.87
		1.379	2153.45
		1.38	2184.9
		1.381	2156.13
		1.382	2228.2
		1.383	2191.68
		1.384	2257.17
		1.385	2218.01
		1.386	2265.13
		1.387	2242.96
		1.388	2299.31
		1.389	2298.17
		1.39	2323.09
		1.391	2298.24
		1.392	2309.98
		1.393	2340.19
		1.394	2342.9
		1.395	2307.49
		1.396	-884.807
		1.397	-27.1536
		1.398	505.517
		1.399	675.051
		1.4	853.995
		1.401	904.39
		1.402	1006.88
		1.403	1118.71
		1.404	1130.85
		1.405	1216.17
		1.406	1284.65
		1.407	1320.28
		1.408	1388.61
		1.409	1454.42
		1.41	1496.61
		1.411	1541.34
		1.412	1591.33
		1.413	1638.72
		1.414	1672.97
		1.415	1686.19
		1.416	1762.33
		1.417	1825.54
		1.418	1879.52
		1.419	1896.74
		1.42	1925.66
		1.421	1990.03
		1.422	2015.15
		1.423	2038.84
		1.424	2109.77
		1.425	2142.78
		1.426	2138.94
		1.427	2209.78
		1.428	2216.56
		1.429	2228.38
		1.43	2237.6
		1.431	2267.81
		1.432	2311.2
		1.433	2296.9
		1.434	2321.78
		1.435	2365.15
		1.436	2321.98
		1.437	2373.02
		1.438	2373.18
		1.439	2339.06
		1.44	2390.13
		1.441	2388.97
		1.442	2373.22
		1.443	2440.09
		1.444	2404.87
		1.445	2448.06
		1.446	2437.69
		1.447	2433.72
		1.448	2474.39
		1.449	2446.95
		1.45	2462.62
		1.451	2483.66
		1.452	2437.8
		1.453	2488.83
		1.454	2477.18
		1.455	2477.14
		1.456	2487.64
		1.457	2481.11
		1.458	2479.78
		1.459	2482.4
		1.46	2500.77
		1.461	2477.21
		1.462	2509.94
		1.463	2529.72
		1.464	2490.42
		1.465	2485.05
		1.466	2469.29
		1.467	2504.67
		1.468	2487.72
		1.469	2508.66
		1.47	2504.79
		1.471	2504.78
		1.472	2485.1
		1.473	2511.28
		1.474	2503.48
		1.475	2486.4
		1.476	2461.42
		1.477	2475.78
		1.478	2496.82
		1.479	2508.69
		1.48	2508.72
		1.481	2475.92
		1.482	2504.69
		1.483	2519.21
		1.484	2465.46
		1.485	2494.16
		1.486	2507.37
		1.487	2486.42
		1.488	2499.47
		1.489	2452.28
		1.49	2484.94
		1.491	2478.48
		1.492	2436.47
		1.493	2478.33
		1.494	2453.53
		1.495	2416.71
		1.496	2466.46
		1.497	2412.82
		1.498	2416.59
		1.499	2383.8
		1.5	2399.45
		1.501	2396.87
		1.502	2358.81
		1.503	2361.32
		1.504	2371.83
		1.505	2329.87
		1.506	2348.12
		1.507	2327.18
		1.508	2340.24
		1.509	2296.98
		1.51	2341.46
		1.511	2310.11
		1.512	2310.01
		1.513	2285.08
		1.514	2253.52
		1.515	2282.29
		1.516	2260.07
		1.517	2233.76
		1.518	2241.56
		1.519	2237.64
		1.52	2202.21
		1.521	2224.4
		1.522	2225.78
		1.523	2228.41
		1.524	2192.99
		1.525	2192.89
		1.526	2202.07
		1.527	2194.23
		1.528	2157.47
		1.529	2200.65
		1.53	2157.49
		1.531	2162.6
		1.532	2124.57
		1.533	2178.25
		1.534	2132.49
		1.535	2180.9
		1.536	2146.93
		1.537	2106.15
		1.538	2150.64
		1.539	2107.48
		1.54	2141.46
		1.541	2120.57
		1.542	2078.52
		1.543	2126.94
		1.544	2082.48
		1.545	2099.4
		1.546	2100.76
		1.547	2058.78
		1.548	2117.7
		1.549	2068.02
		1.55	2033.75
		1.551	2091.38
		1.552	2039.07
		1.553	2065.16
		1.554	2023.25
		1.555	1987.7
		1.556	2059.75
		1.557	2004.87
		1.558	2013.88
		1.559	1983.73
		1.56	1945.6
		1.561	1994.03
		1.562	1945.63
		1.563	1974.35
		1.564	1942.95
		1.565	1946.79
		1.566	1910.06
		1.567	1915.2
		1.568	1919.15
		1.569	1888.99
		1.57	1902.02
		1.571	1862.69
		1.572	1879.63
		1.573	1844.26
		1.574	1841.53
		1.575	1803.47
		1.576	1825.66
		1.577	1819.17
		1.578	1785.03
		1.579	1792.8
		1.58	1770.52
		1.581	1752.09
		1.582	1716.61
		1.583	1770.29
		1.584	1724.53
		1.585	1717.84
		1.586	1683.7
		1.587	1738.71
		1.588	1698.2
		1.589	1675.77
		1.59	1659.96
		1.591	1636.3
		1.592	1627.04
		1.593	1650.63
		1.594	1606.09
		1.595	1600.71
		1.596	1569.21
		1.597	1605.85
		1.598	1563.97
		1.599	1531.05
		1.6	1537.51
		1.601	1524.41
		1.602	1496.81
		1.603	1498.04
		1.604	1478.37
		1.605	1454.69
		1.606	1503.17
		1.607	1462.64
		1.608	1446.77
		1.609	1437.54
		1.61	1407.33
		1.611	1416.43
		1.612	1384.97
		1.613	1401.93
		1.614	1367.87
		1.615	1337.59
		1.616	1383.42
		1.617	1348.13
		1.618	1313.91
		1.619	1288.88
		1.62	1301.93
		1.621	1273.1
		1.622	1245.46
		1.623	1267.68
		1.624	1236.26
		1.625	1212.55
		1.626	1228.22
		1.627	1199.41
		1.628	1174.39
		1.629	1154.64
		1.63	1205.75
		1.631	1163.91
		1.632	1133.61
		1.633	1117.78
		1.634	1092.8
		1.635	1069.11
		1.636	1082.16
		1.637	1054.64
		1.638	1030.94
		1.639	1005.94
		1.64	1012.43
		1.641	1042.63
		1.642	1004.67
		1.643	978.315
		1.644	959.867
		1.645	940.131
		1.646	923.015
		1.647	907.219
		1.648	936.037
		1.649	909.883
		1.65	883.563
		1.651	863.803
		1.652	844.063
		1.653	826.947
		1.654	861.009
		1.655	830.935
		1.656	803.291
		1.657	780.903
		1.658	763.779
		1.659	744.047
		1.66	728.243
		1.661	712.451
		1.662	694.035
		1.663	682.172
		1.664	665.079
		1.665	654.532
		1.666	640.071
		1.667	625.595
		1.668	609.807
		1.669	594.015
		1.67	582.16
		1.671	567.691
		1.672	554.527
		1.673	542.68
		1.674	526.899
		1.675	512.419
		1.676	501.88
		1.677	488.727
		1.678	475.567
		1.679	465.032
		1.68	454.504
		1.681	445.288
		1.682	434.764
		1.683	426.86
		1.684	417.652
		1.685	411.064
		1.686	400.548
		1.687	392.644
		1.688	386.06
		1.689	378.168
		1.69	426.69
		1.691	424.212
		1.692	397.963
		1.693	383.451
		1.694	371.6
		1.695	358.443
		1.696	349.22
		1.697	338.696
		1.698	328.168
		1.699	320.264
		1.7	309.748
		1.701	303.156
		1.702	291.328
		1.703	286.044
		1.704	278.156
		1.705	288.628
		1.706	284.724
		1.707	274.216
		1.708	262.376
		1.709	267.588
		1.71	261.044
		1.711	257.088
		1.712	254.452
		1.713	245.26
		1.714	239.984
		1.715	246.528
		1.716	238.676
		1.717	229.468
		1.718	226.816
		1.719	222.872
		1.72	218.924
		1.721	216.288
		1.722	212.344
		1.723	211.02
		1.724	208.392
		1.725	205.76
		1.726	203.128
		1.727	199.184
		1.728	196.548
		1.729	192.604
		1.73	189.968
		1.731	187.336
		1.732	182.08
		1.733	176.816
		1.734	176.8
		1.735	167.616
		1.736	164.964
		1.737	159.708
		1.738	155.756
		1.739	155.744
		1.74	149.184
		1.741	149.164
		1.742	146.54
		1.743	145.22
		1.744	145.216
		1.745	142.592
		1.746	138.648
		1.747	142.572
		1.748	138.648
		1.749	136.012
		1.75	133.38
		1.751	129.436
		1.752	129.424
		1.753	128.112
		1.754	125.484
		1.755	120.228
		1.756	117.588
		1.757	114.956
		1.758	111.012
		1.759	109.688
		1.76	107.06
		1.761	107.052
		1.762	103.116
		1.763	105.728
		1.764	103.112
		1.765	104.416
		1.766	101.796
		1.767	101.788
		1.768	100.476
		1.769	96.5358
		1.77	93.8999
		1.771	92.5799
		1.772	91.2639
		1.773	91.26
		1.774	86.0118
		1.775	83.3719
		1.776	80.7399
		1.777	78.1079
		1.778	76.7879
		1.779	75.472
		1.78	72.8439
		1.781	72.836
		1.782	71.5239
		1.783	74.1441
		1.784	72.84
		1.785	72.836
		1.786	70.2119
		1.787	71.5161
		1.788	70.2079
		1.789	68.8919
		1.79	68.888
		1.791	68.888
		1.792	64.9518
		1.793	63.6279
		1.794	62.312
		1.795	60.996
		1.796	59.6799
		1.797	55.7398
		1.798	54.416
		1.799	50.4758
		1.8	49.1519
		1.801	46.5239
		1.802	47.828
		1.803	49.1441
		1.804	49.148
		1.805	51.7721
		1.806	51.78
		1.807	53.0921
		1.808	51.7839
		1.809	49.1559
		1.81	47.8359
		1.811	43.8958
		1.812	43.884
		1.813	41.2599
		1.814	39.94
		1.815	35.9998
		1.816	33.3639
		1.817	33.356
		1.818	30.7319
		1.819	28.0999
		1.82	26.7799
		1.821	29.4001
		1.822	26.7839
		1.823	29.4001
		1.824	34.6562
		1.825	33.3599
		1.826	33.356
		1.827	37.2922
		1.828	35.992
		1.829	34.676
		1.83	35.9841
		1.831	35.988
		1.832	34.676
		1.833	35.9841
		1.834	34.676
		1.835	131.764
		1.836	108.439
		1.837	99.1836
		1.838	89.9716
		1.839	84.6958
		1.84	82.0559
		1.841	79.4239
		1.842	72.8557
		1.843	75.4601
		1.844	74.156
		1.845	75.4641
		1.846	74.156
		1.847	72.84
		1.848	71.5239
		1.849	68.8959
		1.85	66.2639
		1.851	68.8801
		1.852	63.6398
		1.853	63.624
		1.854	62.312
		1.855	57.0598
		1.856	57.044
		1.857	55.7319
		1.858	53.1039
		1.859	53.096
		1.86	49.1598
		1.861	50.4601
		1.862	47.8399
		1.863	47.832
		1.864	47.832
		1.865	50.4561
		1.866	47.8399
		1.867	51.7682
		1.868	54.4041
		1.869	53.0999
		1.87	51.7839
		1.871	50.468
		1.872	49.1519
		1.873	46.5239
		1.874	41.2678
		1.875	36.0038
		1.876	30.7398
		1.877	26.7878
		1.878	59.5773
		1.879	51.8037
		1.88	46.5318
		1.881	42.5798
		1.882	42.568
		1.883	45.1921
		1.884	43.8879
		1.885	42.572
		1.886	42.568
		1.887	42.568
		1.888	43.88
		1.889	45.196
		1.89	43.8879
		1.891	41.2599
		1.892	39.94
		1.893	37.3119
		1.894	33.3678
		1.895	30.7319
		1.896	24.1637
		1.897	22.8319
		1.898	21.516
		1.899	17.5758
		1.9	16.252
		1.901	14.936
		1.902	14.932
		1.903	16.2441
		1.904	14.936
		1.905	12.3079
		1.906	9.6759
		1.907	8.35595
		1.908	8.352
		1.909	7.03995
		1.91	7.036
		1.911	4.4119
		1.912	4.404
		1.913	0.46784
		1.914	-2.1681
		1.915	-4.8001
		1.916	-8.74416
		1.917	-14.0042
		1.918	-15.3321
		1.919	-17.9601
		1.92	-20.5921
		1.921	-23.2241
		1.922	-24.5401
		1.923	-25.856
		1.924	-24.548
		1.925	-23.2359
		1.926	-23.232
		1.927	-24.5401
		1.928	-27.1681
		1.929	-28.4881
		1.93	-31.1161
		1.931	-32.4361
		1.932	-37.6882
		1.933	-39.016
		1.934	-39.02
		1.935	-44.2682
		1.936	-42.9719
		1.937	-42.968
		1.938	-42.968
		1.939	-40.3439
		1.94	-39.0239
		1.941	-36.3959
		1.942	-29.8277
		1.943	-24.5598
		1.944	-3.55516
		1.945	4.38031
		1.946	8.34016
		1.947	8.352
		1.948	8.352
		1.949	8.352
		1.95	4.41584
		1.951	5.71605
		1.952	4.40795
		1.953	3.09195
		1.954	4.40005
		1.955	0.46784
		1.956	1.76805
		1.957	-0.8521
		1.958	0.45205
		1.959	1.76805
		1.96	1.772
		1.961	3.08405
		1.962	0.4639
		1.963	0.456
		1.964	0.456
		1.965	0.456
		1.966	0.456
		1.967	1.76805
		1.968	3.08405
		1.969	0.4639
		1.97	1.76805
		1.971	3.08405
		1.972	3.088
		1.973	4.40005
		1.974	1.7799
		1.975	-0.8521
		1.976	-4.79616
		1.977	-4.808
		1.978	-7.4321
		1.979	-4.8159
		1.98	-7.4321
		1.981	-8.75205
		1.982	-10.068
		1.983	-10.072
		1.984	-8.75995
		1.985	-8.756
		1.986	-11.3801
		1.987	-8.7639
		1.988	-11.3801
		1.989	-11.388
		1.99	-14.0121
		1.991	-12.708
		1.992	-14.016
		1.993	-14.02
		1.994	-15.3321
		1.995	-17.9601
		1.996	-17.968
		1.997	-16.656
		1.998	-19.2761
[truncated: 1,002 more rows]

## Sheet: s16e
Resistance (MΩ)	Average power (μW)	Time (s)	Voltage (V)
1	0.14138	0	53.552
10	1.32244	0.001	56.1814
100	15.8093	0.002	56.184
500	73.0197	0.003	53.5546
1000	138.493	0.004	53.552
2000	261.865	0.005	48.2933
3000	346.014	0.006	50.9174
4000	394.668	0.007	43.0319
5000	415.611	0.008	43.024
6000	453.6	0.009	40.3946
7000	461.412	0.01	45.6507
		0.011	37.7679
		0.012	40.3894
		0.013	43.0214
		0.014	43.024
		0.015	43.024
		0.016	48.2827
		0.017	50.9174
		0.018	50.92
		0.019	53.5494
		0.02	50.9226
		0.021	48.2906
		0.022	53.5467
		0.023	48.2933
		0.024	48.288
		0.025	45.6586
		0.026	43.0266
		0.027	37.7653
		0.028	37.76
		0.029	37.76
		0.03	43.0187
		0.031	43.024
		0.032	43.024
		0.033	50.9121
		0.034	58.8081
		0.035	64.0747
		0.036	135.073
		0.037	127.256
		0.038	124.619
		0.039	127.245
		0.04	164.059
		0.041	164.096
		0.042	161.467
		0.043	164.093
		0.044	169.355
		0.045	174.619
		0.046	193.03
		0.047	198.307
		0.048	198.312
		0.049	200.941
		0.05	206.203
		0.051	279.83
		0.052	272.016
		0.053	272.008
		0.054	293.043
		0.055	295.693
		0.056	329.878
		0.057	332.541
		0.058	337.803
		0.059	350.955
		0.06	364.115
		0.061	429.862
		0.062	448.334
		0.063	443.093
		0.064	448.347
		0.065	453.611
		0.066	508.833
		0.067	503.629
		0.068	508.883
		0.069	579.881
		0.07	574.693
		0.071	579.947
		0.072	637.79
		0.073	643.107
		0.074	648.371
		0.075	695.705
		0.076	737.822
		0.077	748.381
		0.078	756.28
		0.079	824.652
		0.08	827.349
		0.081	832.611
		0.082	840.504
		0.083	945.687
		0.084	948.421
		0.085	948.424
		0.086	998.382
		0.087	1024.73
		0.088	1030.01
		0.089	1116.79
		0.09	1116.87
		0.091	1161.57
		0.092	1172.13
		0.093	1229.99
		0.094	1243.19
		0.095	1348.37
		0.096	1359
		0.097	1445.78
		0.098	1456.38
		0.099	1537.9
		0.1	1556.39
		0.101	1564.3
		0.102	1680
		0.103	1677.48
		0.104	1772.14
		0.105	1780.12
		0.106	1848.49
		0.107	1869.59
		0.108	1851.21
		0.109	1953.74
		0.11	1985.38
		0.111	2032.74
		0.112	2095.9
		0.113	2124.88
		0.114	2198.53
		0.115	2211.75
		0.116	2288.02
		0.117	2359.09
		0.118	2380.19
		0.119	2445.95
		0.12	2451.27
		0.121	2535.42
		0.122	2590.72
		0.123	2603.92
		0.124	2672.29
		0.125	2703.91
		0.126	2767.05
		0.127	2785.52
		0.128	2835.49
		0.129	2780.33
		0.13	2817.08
		0.131	2872.34
		0.132	2969.68
		0.133	3022.36
		0.134	3043.45
		0.135	3130.24
		0.136	3138.22
		0.137	3188.18
		0.138	3261.85
		0.139	3261.93
		0.14	3322.4
		0.141	3346.12
		0.142	3403.99
		0.143	3388.27
		0.144	3411.92
		0.145	3498.71
		0.146	3469.88
		0.147	3506.66
		0.148	3546.14
		0.149	3511.99
		0.15	3561.92
		0.151	3554.08
		0.152	3561.96
		0.153	3580.37
		0.154	3614.57
		0.155	3593.57
		0.156	3625.1
		0.157	3630.39
		0.158	3654.06
		0.159	3635.68
		0.16	3711.92
		0.161	3635.74
		0.162	3648.81
		0.163	3638.31
		0.164	3698.77
		0.165	3680.43
		0.166	3730.37
		0.167	3698.86
		0.168	3730.38
		0.169	3704.12
		0.17	3722.5
		0.171	3698.86
		0.172	3680.43
		0.173	3669.89
		0.174	3722.47
		0.175	3698.86
		0.176	3709.35
		0.177	3738.28
		0.178	3735.68
		0.179	3748.83
		0.18	3719.92
		0.181	3785.62
		0.182	3754.14
		0.183	3727.81
		0.184	3793.52
		0.185	3759.4
		0.186	3814.58
		0.187	3822.53
		0.188	3790.98
		0.189	3830.39
		0.19	3814.66
		0.191	3790.98
		0.192	3890.87
		0.193	3854.16
		0.194	3877.78
		0.195	3888.33
		0.196	3859.41
		0.197	3911.97
		0.198	3904.14
		0.199	3893.61
		0.2	3814.72
		0.201	3859.34
		0.202	3904.08
		0.203	3867.32
		0.204	3911.98
		0.205	3875.21
		0.206	3914.62
		0.207	3885.73
		0.208	3909.37
		0.209	3893.62
		0.21	3862.05
		0.211	3922.49
		0.212	3893.63
		0.213	3862.05
		0.214	3927.75
		0.215	3893.63
		0.216	3859.42
		0.217	3998.73
		0.218	3972.58
		0.219	3925.23
		0.22	3893.63
		0.221	3982.99
		0.222	3941.02
		0.223	3898.91
		0.224	3864.68
		0.225	3980.33
		0.226	3941.02
		0.227	3893.65
		0.228	3862.05
		0.229	3827.83
		0.23	3980.3
		0.231	3922.61
		0.232	3880.48
		0.233	3846.26
		0.234	3904.07
		0.235	3896.24
		0.236	3856.79
		0.237	3822.57
		0.238	3790.98
		0.239	3935.57
		0.24	3885.75
		0.241	3833.12
		0.242	3796.25
		0.243	3759.4
		0.244	3835.62
		0.245	3791
		0.246	3748.88
		0.247	3709.4
		0.248	3672.55
		0.249	3788.2
		0.25	3735.73
		0.251	3701.5
		0.252	3667.28
		0.253	3688.28
		0.254	3746.15
		0.255	3704.14
		0.256	3672.54
		0.257	3648.85
		0.258	3719.82
		0.259	3677.82
		0.26	3646.22
		0.261	3614.64
		0.262	3722.41
		0.263	3677.82
		0.264	3640.96
		0.265	3612
		0.266	3698.75
		0.267	3654.13
		0.268	3614.65
		0.269	3654.05
		0.27	3612.02
		0.271	3588.31
		0.272	3559.36
		0.273	3756.54
		0.274	3698.89
		0.275	3656.76
		0.276	3630.43
		0.277	3688.25
		0.278	3648.86
		0.279	3625.16
		0.28	3685.61
		0.281	3659.38
		0.282	3619.91
		0.283	3590.95
		0.284	3654.02
		0.285	3612.02
		0.286	3569.91
		0.287	3538.31
		0.288	3598.76
		0.289	3583.04
		0.29	3540.95
		0.291	3509.36
		0.292	3504.07
		0.293	3504.06
		0.294	3472.51
		0.295	3446.19
		0.296	3485.6
		0.297	3493.53
		0.298	3454.1
		0.299	3425.13
		0.3	3456.66
		0.301	3422.51
		0.302	3388.29
		0.303	3359.33
		0.304	3414.52
		0.305	3380.39
		0.306	3343.55
		0.307	3306.7
		0.308	3340.85
		0.309	3304.07
		0.31	3272.49
		0.311	3240.9
		0.312	3259.28
		0.313	3340.8
		0.314	3296.19
		0.315	3259.33
		0.316	3238.26
		0.317	3256.65
		0.318	3230.37
		0.319	3206.68
		0.32	3182.99
		0.321	3275
		0.322	3233.02
		0.323	3193.54
		0.324	3164.57
		0.325	3161.91
		0.326	3130.36
		0.327	3098.78
		0.328	3182.88
		0.329	3148.79
		0.33	3111.94
		0.331	3082.98
		0.332	3130.28
		0.333	3104.03
		0.334	3075.08
		0.335	3093.46
		0.336	3067.19
		0.337	3038.24
		0.338	3061.87
		0.339	3032.97
		0.34	3030.31
		0.341	3004.02
		0.342	3003.99
		0.343	3040.8
		0.344	2998.77
		0.345	2969.8
		0.346	2967.15
		0.347	2943.48
		0.348	2938.2
		0.349	2951.34
		0.35	2922.43
		0.351	2893.48
		0.352	2919.74
		0.353	2903.99
		0.354	2880.31
		0.355	2856.62
		0.356	2840.82
		0.357	2822.4
		0.358	2924.93
		0.359	2882.96
		0.36	2861.89
		0.361	2835.57
		0.362	2819.77
		0.363	2843.42
		0.364	2819.78
		0.365	2790.83
		0.366	2767.14
		0.367	2761.85
		0.368	2782.88
		0.369	2751.35
		0.37	2725.03
		0.371	2732.89
		0.372	2706.6
		0.373	2682.91
		0.374	2727.59
		0.375	2698.71
		0.376	2711.83
		0.377	2688.18
		0.378	2664.49
		0.379	2674.98
		0.38	2651.33
		0.381	2640.79
		0.382	2622.38
		0.383	2598.7
		0.384	2638.1
		0.385	2603.97
		0.386	2577.64
		0.387	2551.32
		0.388	2567.07
		0.389	2548.68
		0.39	2519.74
		0.391	2524.97
		0.392	2503.94
		0.393	2503.92
		0.394	2482.89
		0.395	2464.46
		0.396	2451.29
		0.397	2430.25
		0.398	2414.45
		0.399	2464.39
		0.4	2430.26
		0.401	2406.56
		0.402	2382.87
		0.403	2359.18
		0.404	2340.75
		0.405	2388.06
		0.406	2351.3
		0.407	2324.97
		0.408	2301.28
		0.409	2274.96
		0.41	2256.53
		0.411	2274.92
		0.412	2264.42
		0.413	2238.11
		0.414	2217.05
		0.415	2198.63
		0.416	2185.46
		0.417	2167.04
		0.418	2203.84
		0.419	2172.32
		0.42	2151.25
		0.421	2124.94
		0.422	2106.51
		0.423	2085.45
		0.424	2082.8
		0.425	2056.51
		0.426	2035.45
		0.427	2011.76
		0.428	1988.07
		0.429	1988.05
		0.43	1967.01
		0.431	1945.97
		0.432	1966.97
		0.433	1940.71
		0.434	1914.39
		0.435	1898.58
		0.436	1882.79
		0.437	1869.63
		0.438	1845.95
		0.439	1832.78
		0.44	1819.62
		0.441	1801.2
		0.442	1785.41
		0.443	1761.73
		0.444	1743.3
		0.445	1724.87
		0.446	1698.56
		0.447	1677.5
		0.448	1659.07
		0.449	1635.39
		0.45	1616.96
		0.451	1601.17
		0.452	1580.12
		0.453	1564.32
		0.454	1548.53
		0.455	1535.37
		0.456	1540.61
		0.457	1516.95
		0.458	1501.15
		0.459	1485.36
		0.46	1469.57
		0.461	1451.15
		0.462	1432.72
		0.463	1414.3
		0.464	1398.5
		0.465	1411.63
		0.466	1385.35
		0.467	1361.66
		0.468	1340.61
		0.469	1324.81
		0.47	1311.65
		0.471	1298.49
		0.472	1280.07
		0.473	1264.28
		0.474	1256.38
		0.475	1245.85
		0.476	1235.32
		0.477	1214.28
		0.478	1209
		0.479	1201.1
		0.48	1187.95
		0.481	1172.16
		0.482	1159
		0.483	1140.58
		0.484	1127.41
		0.485	1119.51
		0.486	1111.62
		0.487	1098.46
		0.488	1080.04
		0.489	1061.62
		0.49	1045.82
		0.491	1030.03
		0.492	1016.87
		0.493	998.45
		0.494	993.173
		0.495	977.392
		0.496	993.152
		0.497	1003.69
		0.498	987.92
		0.499	974.757
		0.5	977.373
		0.501	980.005
		0.502	961.602
		0.503	951.067
		0.504	953.685
		0.505	940.541
		0.506	948.416
		0.507	927.389
		0.508	922.109
		0.509	903.698
		0.51	893.163
		0.511	885.264
		0.512	877.368
		0.513	869.472
		0.514	866.835
		0.515	858.944
		0.516	856.307
		0.517	845.787
		0.518	837.888
		0.519	829.992
		0.52	819.467
		0.521	811.568
		0.522	803.672
		0.523	795.776
		0.524	793.139
		0.525	787.877
		0.526	777.355
		0.527	766.827
		0.528	756.299
		0.529	748.4
		0.53	737.875
		0.531	732.605
		0.532	727.341
		0.533	729.965
		0.534	724.709
		0.535	719.445
		0.536	716.811
		0.537	703.661
		0.538	703.648
		0.539	706.277
		0.54	698.392
		0.541	695.755
		0.542	693.123
		0.543	682.603
		0.544	674.704
		0.545	716.766
		0.546	708.92
		0.547	690.506
		0.548	719.411
		0.549	701.034
		0.55	698.387
		0.551	690.496
		0.552	682.6
		0.553	677.333
		0.554	674.699
		0.555	672.067
		0.556	664.176
		0.557	661.539
		0.558	656.277
		0.559	648.384
		0.56	645.747
		0.561	635.227
		0.562	637.845
		0.563	624.701
		0.564	622.067
		0.565	616.805
		0.566	608.912
		0.567	608.904
		0.568	606.275
		0.569	595.755
		0.57	590.485
		0.571	587.851
		0.572	587.848
		0.573	574.701
		0.574	574.688
		0.575	577.317
		0.576	585.208
		0.577	579.957
		0.578	572.064
		0.579	572.056
		0.58	569.427
		0.581	569.424
		0.582	561.536
		0.583	553.64
		0.584	548.373
		0.585	540.48
		0.586	535.213
		0.587	527.32
		0.588	519.424
		0.589	514.157
		0.59	508.893
		0.591	501
		0.592	495.733
		0.593	490.469
		0.594	490.464
		0.595	498.352
		0.596	553.577
		0.597	577.296
		0.598	558.914
		0.599	548.379
		0.6	614.102
		0.601	590.504
		0.602	579.963
		0.603	569.435
		0.604	561.536
		0.605	558.899
		0.606	545.749
		0.607	535.219
		0.608	532.579
		0.609	519.429
		0.61	516.787
		0.611	511.525
		0.612	506.261
		0.613	503.627
		0.614	500.995
		0.615	500.992
		0.616	500.992
		0.617	495.733
		0.618	493.099
		0.619	493.096
		0.62	487.837
		0.621	485.203
		0.622	479.941
		0.623	479.936
		0.624	624.543
		0.625	590.514
		0.626	572.074
		0.627	556.28
		0.628	545.747
		0.629	532.589
		0.63	532.576
		0.631	524.688
		0.632	550.974
		0.633	548.371
		0.634	543.109
		0.635	537.845
		0.636	537.84
		0.637	535.211
		0.638	527.32
		0.639	524.683
		0.64	522.051
		0.641	516.789
		0.642	514.155
		0.643	506.264
		0.644	500.997
		0.645	495.733
		0.646	482.581
		0.647	477.309
		0.648	472.045
		0.649	464.152
		0.65	458.885
		0.651	458.88
		0.652	456.251
		0.653	450.989
		0.654	453.613
		0.655	453.616
		0.656	545.644
		0.657	535.219
		0.658	527.32
		0.659	590.417
		0.66	572.074
		0.661	556.28
		0.662	548.376
		0.663	540.48
		0.664	532.584
		0.665	529.947
		0.666	522.056
		0.667	514.16
		0.668	506.264
		0.669	506.256
		0.67	498.368
		0.671	493.101
		0.672	493.096
		0.673	487.837
		0.674	490.461
		0.675	514.128
		0.676	516.781
		0.677	514.155
		0.678	516.781
		0.679	511.525
		0.68	506.261
		0.681	506.256
		0.682	493.109
		0.683	493.096
		0.684	495.725
		0.685	485.211
		0.686	698.171
		0.687	645.797
		0.688	619.458
		0.689	603.656
		0.69	590.493
		0.691	582.592
		0.692	577.325
		0.693	577.32
		0.694	579.949
		0.695	569.435
		0.696	566.795
		0.697	561.533
		0.698	566.787
		0.699	566.792
		0.7	556.275
		0.701	548.376
		0.702	543.109
		0.703	535.216
		0.704	566.76
		0.705	566.792
		0.706	558.904
		0.707	551.008
		0.708	540.483
		0.709	535.213
		0.71	532.579
		0.711	529.947
		0.712	524.685
		0.713	585.155
		0.714	569.44
		0.715	558.907
		0.716	553.637
		0.717	553.632
		0.718	548.373
		0.719	545.739
		0.72	529.96
		0.721	527.315
		0.722	640.367
		0.723	608.936
		0.724	590.498
		0.725	579.963
		0.726	590.469
		0.727	577.333
		0.728	572.061
		0.729	566.797
		0.73	558.904
		0.731	551.008
		0.732	545.741
		0.733	548.365
		0.734	545.739
		0.735	577.288
		0.736	561.544
		0.737	556.269
		0.738	561.523
		0.739	551.011
		0.74	545.741
		0.741	540.477
		0.742	537.843
		0.743	522.064
		0.744	516.789
		0.745	511.525
		0.746	508.891
		0.747	498.371
		0.748	495.731
		0.749	482.581
		0.75	477.309
		0.751	474.675
		0.752	472.043
		0.753	466.781
		0.754	464.147
		0.755	469.403
		0.756	466.779
		0.757	464.147
		0.758	456.256
		0.759	453.619
		0.76	448.357
		0.761	440.464
		0.762	437.827
		0.763	429.936
		0.764	427.299
		0.765	424.667
		0.766	416.776
		0.767	545.607
		0.768	572.03
		0.769	532.615
		0.77	522.059
		0.771	511.531
		0.772	506.261
		0.773	493.109
		0.774	487.837
		0.775	482.573
		0.776	479.939
		0.777	477.307
		0.778	472.045
		0.779	474.669
		0.78	458.896
		0.781	450.992
		0.782	448.355
		0.783	440.464
		0.784	432.568
		0.785	429.931
		0.786	414.152
		0.787	414.136
		0.788	406.248
		0.789	398.352
		0.79	393.085
		0.791	390.451
		0.792	385.189
		0.793	374.667
		0.794	374.656
		0.795	372.027
		0.796	374.653
		0.797	366.768
		0.798	364.131
		0.799	361.499
		0.8	356.237
		0.801	358.861
		0.802	353.605
		0.803	345.712
		0.804	337.816
		0.805	329.92
		0.806	324.653
		0.807	314.131
		0.808	314.12
		0.809	311.491
		0.81	306.229
		0.811	300.965
		0.812	295.701
		0.813	287.808
		0.814	287.8
		0.815	287.8
		0.816	285.171
		0.817	290.427
		0.818	285.173
		0.819	285.168
		0.82	279.909
		0.821	279.904
		0.822	277.275
		0.823	272.013
		0.824	266.749
		0.825	264.115
		0.826	264.112
		0.827	253.595
		0.828	250.955
		0.829	243.064
		0.83	237.797
		0.831	235.163
		0.832	227.272
		0.833	229.893
		0.834	229.896
		0.835	229.896
		0.836	240.413
		0.837	240.424
		0.838	237.795
		0.839	235.163
		0.84	235.16
		0.841	235.16
		0.842	229.901
		0.843	219.379
		0.844	224.627
		0.845	219.373
		0.846	216.739
		0.847	208.848
		0.848	200.952
		0.849	195.685
		0.85	198.309
		0.851	198.312
		0.852	193.053
		0.853	195.677
		0.854	200.939
		0.855	195.685
		0.856	200.939
		0.857	200.944
		0.858	200.944
		0.859	203.573
		0.86	200.947
		0.861	200.944
		0.862	195.685
		0.863	190.421
		0.864	195.675
		0.865	185.163
		0.866	179.893
		0.867	179.888
		0.868	172
		0.869	171.992
		0.87	166.733
		0.871	166.728
		0.872	166.728
		0.873	158.84
		0.874	161.461
		0.875	164.093
		0.876	169.355
		0.877	166.731
		0.878	166.728
		0.879	164.099
		0.88	161.467
		0.881	156.205
		0.882	156.2
		0.883	156.2
		0.884	153.571
		0.885	150.939
		0.886	150.936
		0.887	148.307
		0.888	140.416
		0.889	143.037
		0.89	140.411
		0.891	137.779
		0.892	135.147
		0.893	143.032
		0.894	143.04
		0.895	140.411
		0.896	150.925
		0.897	148.307
		0.898	150.933
		0.899	158.824
		0.9	156.203
		0.901	156.2
		0.902	156.2
		0.903	148.312
		0.904	148.304
		0.905	143.045
		0.906	140.411
		0.907	135.149
		0.908	129.885
		0.909	129.88
		0.91	124.621
		0.911	124.616
		0.912	124.616
		0.913	124.616
		0.914	127.245
		0.915	127.248
		0.916	129.877
		0.917	127.251
		0.918	127.248
		0.919	129.877
		0.92	127.251
		0.921	127.248
		0.922	121.989
		0.923	119.355
		0.924	116.723
		0.925	116.72
		0.926	111.461
		0.927	108.827
		0.928	103.565
		0.929	95.6719
		0.93	98.2934
		0.931	98.296
		0.932	98.296
		0.933	95.6666
		0.934	98.2934
		0.935	95.6666
		0.936	103.552
		0.937	100.931
		0.938	103.557
		0.939	103.56
		0.94	103.56
		0.941	100.931
		0.942	98.2986
		0.943	95.6666
		0.944	93.0346
		0.945	95.6614
		0.946	85.1465
		0.947	82.5066
		0.948	79.8746
		0.949	77.2426
		0.95	77.24
		0.951	79.8694
		0.952	77.2426
		0.953	71.9813
		0.954	79.8641
		0.955	82.5014
		0.956	82.504
		0.957	87.7627
		0.958	79.8799
		0.959	82.5014
		0.96	82.504
		0.961	79.8746
		0.962	79.872
		0.963	79.872
		0.964	74.6133
		0.965	71.9786
		0.966	71.976
		0.967	66.7173
		0.968	64.0826
		0.969	64.08
		0.97	56.1919
		0.971	58.8134
		0.972	61.4454
		0.973	58.8186
		0.974	58.816
		0.975	66.7041
		0.976	69.3414
		0.977	61.4559
		0.978	66.7067
		0.979	66.712
		0.98	66.712
		0.981	71.9707
		0.982	71.976
		0.983	66.7173
		0.984	61.4533
		0.985	58.8186
		0.986	58.816
		0.987	53.5573
		0.988	53.552
		0.989	45.6639
		0.99	48.2854
		0.991	45.6586
		0.992	43.0266
		0.993	48.2827
		0.994	53.5467
		0.995	53.552
		0.996	56.1814
		0.997	56.184
		0.998	61.4427
		0.999	61.448
		1	58.8186
		1.001	61.4454
		1.002	64.0774
		1.003	56.1919
		1.004	61.4427
		1.005	53.5599
		1.006	53.552
		1.007	50.9226
		1.008	43.0319
		1.009	45.6534
		1.01	45.656
		1.011	43.0266
		1.012	43.024
		1.013	43.024
		1.014	50.9121
		1.015	50.92
		1.016	53.5494
		1.017	53.552
		1.018	56.1814
		1.019	56.184
		1.02	64.0721
		1.021	56.1919
		1.022	53.5546
		1.023	53.552
		1.024	50.9226
		1.025	48.2906
		1.026	43.0293
		1.027	35.1359
		1.028	37.7574
		1.029	37.76
		1.03	40.3894
		1.031	43.0214
		1.032	45.6534
		1.033	50.9147
		1.034	58.8081
		1.035	90.3684
		1.036	87.7706
		1.037	95.6561
		1.038	100.923
		1.039	111.445
		1.04	135.12
		1.041	135.144
		1.042	135.144
		1.043	145.661
		1.044	148.301
		1.045	156.192
		1.046	156.2
		1.047	153.571
		1.048	214.043
		1.049	214.104
		1.05	208.845
		1.051	211.469
		1.052	227.248
		1.053	258.816
		1.054	264.107
		1.055	269.371
		1.056	282.523
		1.057	295.683
		1.058	343.025
		1.059	374.624
		1.06	372.027
		1.061	374.653
		1.062	406.208
		1.063	416.757
		1.064	424.656
		1.065	427.293
		1.066	440.443
		1.067	519.337
		1.068	516.787
		1.069	516.784
		1.07	524.672
		1.071	598.302
		1.072	593.117
		1.073	603.629
		1.074	614.157
		1.075	627.307
		1.076	727.236
		1.077	724.707
		1.078	735.221
		1.079	800.966
		1.08	819.438
		1.081	819.456
		1.082	827.344
		1.083	906.233
		1.084	901.053
		1.085	908.936
		1.086	993.084
		1.087	990.539
		1.088	1001.05
		1.089	1082.57
		1.09	1093.17
		1.091	1103.7
		1.092	1193.11
		1.093	1195.83
		1.094	1293.12
		1.095	1298.47
		1.096	1361.58
		1.097	1414.23
		1.098	1424.8
		1.099	1524.72
		1.1	1524.82
		1.101	1608.96
		1.102	1637.97
		1.103	1703.73
		1.104	1714.32
		1.105	1806.36
		1.106	1832.74
		1.107	1890.61
		1.108	1909.08
		1.109	1948.54
		1.11	1982.75
		1.111	2056.41
		1.112	2082.77
		1.113	2130.13
		1.114	2206.43
		1.115	2214.39
		1.116	2290.65
		1.117	2338.06
		1.118	2367.03
		1.119	2430.16
		1.12	2477.55
		1.121	2488.12
		1.122	2582.79
		1.123	2614.43
		1.124	2674.93
		1.125	2685.51
		1.126	2727.59
		1.127	2759.18
		1.128	2819.69
		1.129	2877.6
		1.13	2917.1
		1.131	2935.54
		1.132	2919.78
		1.133	3001.28
		1.134	2972.44
		1.135	3032.88
		1.136	3103.94
		1.137	3114.53
		1.138	3182.9
		1.139	3180.34
		1.14	3288.14
		1.141	3325.05
		1.142	3317.2
		1.143	3311.93
		1.144	3298.79
		1.145	3335.58
		1.146	3406.61
		1.147	3427.71
		1.148	3461.92
		1.149	3454.06
		1.15	3446.17
		1.151	3482.97
		1.152	3519.82
		1.153	3519.86
		1.154	3506.71
		1.155	3585.58
		1.156	3561.99
		1.157	3622.44
		1.158	3604.1
		1.159	3606.71
		1.16	3622.49
		1.161	3640.91
		1.162	3675.11
		1.163	3656.74
		1.164	3725.08
		1.165	3701.49
		1.166	3756.68
		1.167	3738.33
		1.168	3585.81
		1.169	3638.24
		1.17	3643.55
		1.171	3638.3
		1.172	3672.48
		1.173	3646.22
		1.174	3638.3
		1.175	3738.21
		1.176	3706.76
		1.177	3746.17
		1.178	3722.54
		1.179	3701.49
		1.18	3754.05
		1.181	3725.18
		1.182	1219.4
		1.183	1758.53
		1.184	2085.11
		1.185	2269.49
		1.186	2382.73
		1.187	2409.14
		1.188	2451.24
		1.189	2453.91
		1.19	2545.94
		1.191	2540.77
		1.192	2611.76
		1.193	2640.75
		1.194	2690.73
		1.195	2693.41
		1.196	2722.34
		1.197	2788.1
		1.198	2801.31
		1.199	2811.85
		1.2	2803.97
		1.201	2927.54
		1.202	2906.63
		1.203	2940.79
		1.204	2964.49
		1.205	2951.37
		1.206	3046.01
		1.207	3019.81
		1.208	2998.75
		1.209	3106.53
		1.21	3077.72
		1.211	3059.28
		1.212	3161.81
		1.213	3132.99
		1.214	3114.55
		1.215	3206.56
		1.216	3182.99
		1.217	3154.04
		1.218	3267.08
		1.219	3233.01
		1.22	3211.94
		1.221	3282.91
		1.222	3251.43
		1.223	3219.85
		1.224	3314.47
		1.225	3317.19
		1.226	3275.13
		1.227	3251.42
		1.228	3303.98
		1.229	3275.12
		1.23	3248.79
		1.231	3348.68
		1.232	3380.33
		1.233	3330.4
		1.234	3304.06
		1.235	3356.62
		1.236	3348.78
		1.237	3317.22
		1.238	3290.91
		1.239	3325.05
		1.24	3375.05
		1.241	3335.66
		1.242	3301.43
		1.243	3272.48
		1.244	3353.96
		1.245	3314.6
		1.246	3280.39
		1.247	3248.8
		1.248	3330.27
		1.249	3293.55
		1.25	3261.96
		1.251	3235.63
		1.252	3335.52
		1.253	3296.18
		1.254	3269.85
		1.255	3296.12
		1.256	3277.74
		1.257	3251.43
		1.258	3364.45
		1.259	3319.87
		1.26	3301.42
		1.261	3290.89
		1.262	3296.14
		1.263	3267.22
		1.264	3388.13
		1.265	3346.19
		1.266	3311.96
		1.267	3351.37
		1.268	3359.3
		1.269	3325.12
		1.27	3298.8
		1.271	3377.65
		1.272	3340.92
		1.273	3314.59
		1.274	3361.89
		1.275	3333.01
		1.276	3304.06
		1.277	3424.98
		1.278	3398.81
		1.279	3364.6
		1.28	3335.64
		1.281	3369.8
		1.282	3372.46
		1.283	3338.28
		1.284	3304.07
		1.285	3359.25
		1.286	3317.23
		1.287	3283.02
		1.288	3293.5
		1.289	3293.51
		1.29	3259.33
		1.291	3235.63
		1.292	3330.26
		1.293	3290.92
		1.294	3256.7
		1.295	3233
		1.296	3293.45
		1.297	3264.59
		1.298	3233.01
		1.299	3201.42
		1.3	3267.13
		1.301	3230.38
		1.302	3198.79
		1.303	3169.84
		1.304	3227.65
		1.305	3193.53
		1.306	3159.31
		1.307	3130.36
		1.308	3185.54
		1.309	3167.19
		1.31	3127.74
		1.311	3104.03
		1.312	3117.15
		1.313	3111.91
		1.314	3085.61
		1.315	3059.29
		1.316	3130.26
		1.317	3096.15
		1.318	3067.19
		1.319	3040.87
		1.32	3093.43
		1.321	3064.56
		1.322	3032.98
		1.323	3001.39
		1.324	3038.17
		1.325	3056.61
		1.326	3009.3
		1.327	2975.07
		1.328	2969.78
		1.329	2959.26
		1.33	2948.73
		1.331	2919.8
		1.332	2898.73
		1.333	2980.22
		1.334	2946.12
		1.335	2917.16
		1.336	2893.47
		1.337	2935.52
		1.338	2906.64
		1.339	2880.31
		1.34	2869.77
		1.341	2917.09
		1.342	2885.58
		1.343	2856.63
		1.344	2832.94
		1.345	2861.84
		1.346	2830.31
		1.347	2803.99
		1.348	2851.29
		1.349	2817.15
		1.35	2790.83
		1.351	2767.14
		1.352	2746.08
		1.353	2801.27
		1.354	2772.4
		1.355	2748.71
		1.356	2730.28
		1.357	2759.19
		1.358	2730.29
		1.359	2714.49
		1.36	2772.32
		1.361	2740.82
		1.362	2711.87
		1.363	2688.18
		1.364	2719.7
		1.365	2690.81
		1.366	2659.23
		1.367	2685.49
		1.368	2661.86
		1.369	2635.54
		1.37	2611.86
		1.371	2643.38
		1.372	2619.75
		1.373	2601.32
		1.374	2609.19
		1.375	2588.17
		1.376	2606.55
		1.377	2588.16
		1.378	2567.11
		1.379	2551.31
		1.38	2596
		1.381	2564.49
		1.382	2535.53
		1.383	2524.99
		1.384	2524.98
		1.385	2519.72
		1.386	2493.42
		1.387	2509.17
		1.388	2482.89
		1.389	2453.94
		1.39	2461.8
		1.391	2440.77
		1.392	2419.72
		1.393	2409.18
		1.394	2390.76
		1.395	2419.67
		1.396	2393.4
		1.397	2374.97
		1.398	2372.32
		1.399	2348.66
		1.4	2330.23
		1.401	2351.24
		1.402	2330.23
		1.403	2324.95
		1.404	2309.17
		1.405	2282.86
		1.406	2259.17
		1.407	2251.26
		1.408	2232.84
		1.409	2206.53
		1.41	2188.1
		1.411	2169.67
		1.412	2209.1
		1.413	2188.1
		1.414	2161.79
		1.415	2145.98
		1.416	2127.56
		1.417	2130.17
		1.418	2111.77
		1.419	2093.35
		1.42	2069.66
		1.421	2074.9
		1.422	2059.13
		1.423	2035.45
		1.424	2009.13
		1.425	1990.7
		1.426	1969.65
		1.427	1969.62
		1.428	1945.97
		1.429	1924.91
		1.43	1903.85
		1.431	1885.43
		1.432	1903.81
		1.433	1874.91
		1.434	1859.1
		1.435	1835.42
		1.436	1824.88
		1.437	1806.47
		1.438	1811.71
		1.439	1814.34
		1.44	1788.05
		1.441	1761.73
		1.442	1745.93
		1.443	1724.88
		1.444	1703.82
		1.445	1677.51
		1.446	1656.45
		1.447	1638.02
		1.448	1616.97
		1.449	1598.54
		1.45	1580.11
		1.451	1561.69
		1.452	1543.27
		1.453	1524.84
		1.454	1511.68
		1.455	1501.15
		1.456	1485.36
		1.457	1466.94
		1.458	1456.4
		1.459	1437.99
		1.46	1424.82
		1.461	1411.66
		1.462	1390.61
		1.463	1374.82
		1.464	1353.77
		1.465	1340.6
		1.466	1324.81
		1.467	1303.76
		1.468	1287.97
		1.469	1274.81
		1.47	1256.39
		1.471	1243.22
		1.472	1230.06
		1.473	1216.9
		1.474	1206.37
		1.475	1201.1
		1.476	1185.32
		1.477	1174.79
		1.478	1164.26
		1.479	1177.39
		1.48	1159
		1.481	1148.47
		1.482	1132.68
		1.483	1116.89
		1.484	1101.1
		1.485	1087.93
		1.486	1072.14
		1.487	1056.35
		1.488	1037.93
		1.489	1027.39
		1.49	1011.61
		1.491	995.816
		1.492	980.024
		1.493	964.232
		1.494	948.44
		1.495	940.536
		1.496	924.752
		1.497	906.33
		1.498	898.424
		1.499	906.304
		1.5	906.312
		1.501	903.683
		1.502	893.163
		1.503	898.411
		1.504	885.269
		1.505	872.109
		1.506	851.061
		1.507	848.411
		1.508	837.891
		1.509	843.139
		1.51	832.627
		1.511	827.357
		1.512	814.205
		1.513	803.675
		1.514	798.405
		1.515	793.141
		1.516	787.877
		1.517	779.984
		1.518	774.717
		1.519	777.341
		1.52	777.344
		1.521	774.715
		1.522	761.565
		1.523	751.035
		1.524	740.507
		1.525	737.867
		1.526	735.235
		1.527	740.491
		1.528	724.72
		1.529	711.557
		1.53	703.656
		1.531	698.389
		1.532	693.125
		1.533	685.232
		1.534	685.224
		1.535	682.595
		1.536	677.333
		1.537	672.069
		1.538	669.435
		1.539	661.544
		1.54	653.648
		1.541	637.864
		1.542	640.477
		1.543	632.592
		1.544	632.584
		1.545	632.584
		1.546	619.445
		1.547	608.915
		1.548	601.016
		1.549	595.749
		1.55	587.856
		1.551	585.219
		1.552	585.216
		1.553	574.699
		1.554	577.317
		1.555	574.691
		1.556	572.059
		1.557	564.168
		1.558	558.901
		1.559	556.267
		1.56	553.635
		1.561	569.408
		1.562	556.277
		1.563	551.005
		1.564	545.741
		1.565	537.848
		1.566	524.693
		1.567	519.421
		1.568	511.528
		1.569	508.891
		1.57	501
		1.571	498.363
		1.572	498.36
		1.573	493.101
		1.574	490.467
		1.575	490.464
		1.576	493.093
		1.577	487.837
		1.578	482.573
		1.579	479.939
		1.58	485.195
		1.581	487.829
		1.582	479.944
		1.583	472.048
		1.584	464.152
		1.585	461.515
		1.586	456.253
		1.587	450.989
		1.588	443.096
		1.589	440.459
		1.59	437.827
		1.591	437.824
		1.592	435.195
		1.593	435.192
		1.594	432.563
		1.595	435.189
		1.596	432.563
		1.597	495.665
		1.598	627.188
		1.599	601.034
		1.6	574.714
		1.601	558.912
		1.602	548.379
		1.603	543.109
		1.604	529.957
		1.605	527.315
		1.606	524.683
		1.607	514.163
		1.608	506.264
		1.609	498.368
		1.61	493.101
		1.611	490.467
		1.612	485.205
		1.613	479.941
		1.614	485.195
		1.615	479.941
		1.616	482.565
		1.617	477.309
		1.618	474.675
		1.619	472.043
		1.62	466.781
		1.621	461.517
		1.622	461.512
		1.623	461.512
		1.624	458.883
		1.625	456.251
		1.626	474.654
		1.627	524.63
		1.628	501.016
		1.629	490.475
		1.63	482.576
		1.631	482.568
		1.632	477.309
		1.633	472.045
		1.634	472.04
		1.635	466.781
		1.636	469.405
		1.637	472.037
		1.638	469.411
		1.639	466.779
		1.64	458.888
		1.641	458.88
		1.642	453.621
		1.643	445.728
		1.644	440.461
		1.645	440.456
		1.646	429.939
		1.647	422.04
		1.648	524.577
		1.649	511.533
		1.65	495.744
		1.651	490.469
		1.652	485.205
		1.653	474.683
		1.654	474.672
		1.655	464.155
		1.656	461.515
		1.657	456.253
		1.658	461.507
		1.659	456.253
		1.66	458.877
		1.661	453.621
		1.662	443.099
		1.663	437.829
		1.664	435.195
		1.665	424.675
		1.666	422.035
		1.667	422.032
		1.668	414.144
		1.669	408.877
		1.67	403.613
		1.671	435.16
		1.672	429.933
		1.673	443.075
		1.674	443.088
		1.675	445.717
		1.676	443.091
		1.677	469.382
		1.678	464.149
		1.679	453.627
		1.68	450.987
		1.681	450.984
		1.682	443.096
		1.683	440.459
		1.684	432.568
		1.685	427.301
		1.686	419.408
		1.687	406.253
		1.688	400.981
		1.689	398.347
		1.69	398.344
		1.691	395.715
		1.692	390.453
		1.693	385.189
		1.694	387.813
		1.695	387.816
		1.696	382.557
		1.697	379.923
		1.698	379.92
		1.699	382.549
		1.7	374.664
		1.701	374.656
		1.702	366.768
		1.703	398.312
		1.704	390.456
		1.705	377.301
		1.706	366.771
		1.707	358.872
		1.708	353.605
		1.709	350.971
		1.71	340.451
		1.711	337.811
		1.712	340.437
		1.713	340.44
		1.714	337.811
		1.715	335.179
		1.716	343.064
		1.717	343.072
		1.718	345.701
		1.719	340.445
		1.72	332.552
		1.721	327.285
		1.722	324.651
		1.723	316.76
		1.724	316.752
		1.725	311.493
		1.726	306.229
		1.727	300.965
		1.728	300.96
		1.729	293.072
		1.73	295.693
		1.731	311.472
		1.732	421.921
		1.733	403.626
		1.734	398.349
		1.735	393.085
		1.736	461.444
		1.737	445.736
		1.738	435.203
		1.739	429.933
		1.74	424.669
		1.741	503.545
		1.742	487.848
		1.743	466.797
		1.744	461.517
		1.745	450.995
		1.746	443.096
		1.747	432.571
		1.748	424.672
		1.749	419.405
		1.75	416.771
		1.751	414.139
		1.752	414.136
		1.753	406.248
		1.754	403.611
		1.755	403.608
		1.756	398.349
		1.757	398.344
		1.758	398.344
		1.759	395.715
		1.76	395.712
		1.761	393.083
		1.762	385.192
		1.763	385.184
		1.764	377.296
		1.765	372.029
		1.766	366.765
		1.767	356.243
		1.768	353.603
		1.769	350.971
		1.77	390.409
		1.771	387.819
		1.772	374.669
		1.773	372.027
		1.774	369.395
		1.775	369.392
		1.776	366.763
		1.777	395.683
		1.778	393.083
		1.779	385.192
		1.78	377.296
		1.781	377.288
		1.782	369.4
		1.783	369.392
		1.784	364.133
		1.785	353.611
		1.786	348.341
		1.787	343.077
		1.788	332.555
		1.789	329.915
		1.79	324.653
		1.791	319.389
		1.792	316.755
		1.793	308.864
		1.794	311.485
		1.795	306.229
		1.796	303.595
		1.797	306.221
		1.798	311.483
		1.799	306.229
		1.8	298.336
		1.801	293.069
		1.802	287.805
		1.803	277.283
		1.804	277.272
		1.805	277.272
		1.806	264.125
		1.807	261.483
		1.808	253.592
		1.809	250.955
		1.81	245.693
		1.811	235.171
		1.812	232.531
		1.813	235.157
		1.814	229.901
		1.815	227.267
		1.816	229.893
		1.817	229.896
		1.818	232.525
		1.819	232.528
		1.82	224.64
		1.821	222.003
		1.822	219.371
		1.823	221.997
		1.824	216.741
		1.825	208.848
		1.826	206.211
		1.827	203.579
		1.828	198.317
		1.829	193.053
		1.83	190.419
		1.831	185.157
		1.832	187.781
		1.833	182.525
		1.834	187.779
		1.835	187.784
		1.836	187.784
		1.837	185.155
		1.838	187.781
		1.839	182.525
		1.84	179.891
		1.841	179.888
		1.842	179.888
		1.843	179.888
		1.844	174.629
		1.845	171.995
		1.846	166.733
		1.847	161.469
		1.848	156.205
		1.849	150.941
		1.85	153.565
		1.851	153.568
		1.852	153.568
		1.853	150.939
		1.854	153.565
		1.855	153.568
		1.856	158.827
		1.857	156.203
		1.858	153.571
		1.859	161.456
		1.86	161.464
		1.861	153.576
		1.862	150.939
		1.863	150.936
		1.864	150.936
		1.865	148.307
		1.866	143.045
		1.867	137.781
		1.868	137.776
		1.869	132.517
		1.87	129.883
		1.871	129.88
		1.872	129.88
		1.873	129.88
		1.874	132.509
		1.875	132.512
		1.876	135.141
		1.877	127.256
		1.878	129.877
		1.879	127.251
		1.88	129.877
		1.881	121.992
		1.882	116.725
		1.883	121.979
		1.884	116.725
		1.885	116.72
		1.886	106.203
		1.887	103.563
		1.888	103.56
		1.889	103.56
		1.89	100.931
		1.891	103.557
		1.892	106.189
		1.893	103.563
		1.894	106.189
		1.895	106.192
		1.896	111.451
		1.897	108.827
		1.898	111.453
		1.899	114.085
		1.9	111.459
		1.901	111.456
		1.902	111.456
		1.903	106.197
		1.904	100.933
		1.905	98.2986
		1.906	98.296
		1.907	93.0373
		1.908	93.032
		1.909	87.7733
		1.91	87.768
		1.911	82.5093
		1.912	82.504
		1.913	82.504
		1.914	85.1334
		1.915	87.7654
		1.916	90.3974
		1.917	93.0294
		1.918	87.7733
		1.919	93.0267
		1.92	90.4026
		1.921	87.7706
		1.922	87.768
		1.923	85.1386
		1.924	82.5066
		1.925	79.8746
		1.926	71.9839
		1.927	74.6054
		1.928	66.7199
		1.929	64.0826
		1.93	66.7094
		1.931	66.712
		1.932	61.4533
		1.933	61.448
		1.934	66.7067
		1.935	69.3414
		1.936	71.9734
		1.937	71.976
		1.938	71.976
		1.939	71.976
		1.94	71.976
		1.941	74.6054
		1.942	74.608
		1.943	69.3493
		1.944	66.7146
		1.945	66.712
		1.946	61.4533
		1.947	58.8186
		1.948	56.1866
		1.949	50.9253
		1.95	50.92
		1.951	53.5494
		1.952	53.552
		1.953	53.552
		1.954	56.1814
		1.955	58.8134
		1.956	61.4454
		1.957	61.448
		1.958	64.0774
		1.959	61.4506
		1.96	61.448
		1.961	64.0774
		1.962	56.1919
		1.963	56.184
		1.964	56.184
		1.965	53.5546
		1.966	48.2933
		1.967	43.0293
		1.968	40.3946
		1.969	40.392
		1.97	40.392
		1.971	40.392
		1.972	43.0214
		1.973	40.3946
		1.974	45.6507
		1.975	43.0266
		1.976	50.9121
		1.977	50.92
		1.978	50.92
		1.979	50.92
		1.98	50.92
		1.981	48.2906
		1.982	48.288
		1.983	48.288
		1.984	43.0293
		1.985	43.024
		1.986	37.7653
		1.987	35.1306
		1.988	32.4986
		1.989	32.496
		1.99	29.8666
		1.991	29.864
		1.992	29.864
		1.993	35.1227
		1.994	37.7574
		1.995	40.3894
		1.996	40.392
		1.997	40.392
		1.998	45.6507
[truncated: 1,002 more rows]

## Sheet: s16f
Resistance (MΩ)	Average power (μW)	Time (s)	Voltage (V)
1	0.16505	0	548.42
10	1.65596	0.001	548.42
100	15.1104	0.002	535.26
500	71.5756	0.003	528.68
1000	141.166	0.004	508.94
2000	248.422	0.005	502.36
3000	331.188	0.006	495.78
4000	406.555	0.007	495.78
5000	418.045	0.008	561.58
6000	536.268	0.009	522.1
7000	545.564	0.01	528.68
8000	571.352	0.011	528.68
9000	593.302	0.012	528.68
10000	630.682	0.013	528.68
		0.014	522.1
		0.015	528.68
		0.016	528.68
		0.017	522.1
		0.018	515.52
		0.019	508.94
		0.02	502.36
		0.021	489.2
		0.022	482.62
		0.023	489.2
		0.024	469.46
		0.025	476.04
		0.026	462.88
		0.027	462.88
		0.028	462.88
		0.029	469.46
		0.03	482.62
		0.031	489.2
		0.032	495.78
		0.033	495.78
		0.034	495.78
		0.035	502.36
		0.036	495.78
		0.037	495.78
		0.038	489.2
		0.039	482.62
		0.04	482.62
		0.041	476.04
		0.042	476.04
		0.043	462.88
		0.044	462.88
		0.045	469.46
		0.046	476.04
		0.047	495.78
		0.048	508.94
		0.049	3226.46
		0.05	2167.08
		0.051	1456.46
		0.052	1193.26
		0.053	1087.98
		0.054	1055.08
		0.055	1061.66
		0.056	1081.4
		0.057	1068.24
		0.058	1081.4
		0.059	1074.82
		0.06	1094.56
		0.061	1094.56
		0.062	1094.56
		0.063	1107.72
		0.064	1114.3
		0.065	1713.06
		0.066	2239.46
		0.067	1706.48
		0.068	1502.52
		0.069	1443.3
		0.07	1430.14
		0.071	1436.72
		0.072	1449.88
		0.073	1476.2
		0.074	1495.94
		0.075	2022.32
		0.076	1798.6
		0.077	1713.06
		0.078	1686.74
		0.079	1680.16
		0.08	1686.74
		0.081	1706.48
		0.082	2114.44
		0.083	2028.9
		0.084	1897.3
		0.085	1864.4
		0.086	1864.4
		0.087	1897.3
		0.088	1910.46
		0.089	1963.1
		0.09	2239.46
		0.091	2127.6
		0.092	2121.02
		0.093	2134.18
		0.094	2140.76
		0.095	2160.5
		0.096	2173.66
		0.097	2634.26
		0.098	2482.92
		0.099	2436.86
		0.1	2397.38
		0.101	2713.22
		0.102	2614.52
		0.103	2581.62
		0.104	2561.88
		0.105	2910.62
		0.106	2798.76
		0.107	2746.12
		0.108	2910.62
		0.109	2838.24
		0.11	3015.9
		0.111	3009.32
		0.112	3075.12
		0.113	3055.38
		0.114	3094.86
		0.115	3186.98
		0.116	3147.5
		0.117	3265.92
		0.118	3305.4
		0.119	3272.5
		0.12	3358.04
		0.121	3410.68
		0.122	3358.04
		0.123	3331.72
		0.124	3640.98
		0.125	3535.7
		0.126	3489.64
		0.127	3713.36
		0.128	3627.82
		0.129	3575.18
		0.13	3844.96
		0.131	3798.9
		0.132	3746.26
		0.133	3713.36
		0.134	4042.36
		0.135	3950.24
		0.136	3884.44
		0.137	4035.78
		0.138	3996.3
		0.139	3983.14
		0.14	3956.82
		0.141	3969.98
		0.142	4575.34
		0.143	4430.58
		0.144	4285.82
		0.145	4233.18
		0.146	4193.7
		0.147	4601.66
		0.148	4450.32
		0.149	4384.52
		0.15	4345.04
		0.151	4733.26
		0.152	4608.24
		0.153	4549.02
		0.154	4660.88
		0.155	4601.66
		0.156	4792.48
		0.157	4733.26
		0.158	4779.32
		0.159	4706.94
		0.16	4904.34
		0.161	4818.8
		0.162	4825.38
		0.163	4812.22
		0.164	4897.76
		0.165	4858.28
		0.166	5055.66
		0.167	4976.7
		0.168	5049.08
		0.169	5003.02
		0.17	5042.5
		0.171	5022.76
		0.172	5200.42
		0.173	5154.36
		0.174	5121.46
		0.175	5279.38
		0.176	5233.32
		0.177	5384.66
		0.178	5338.6
		0.179	5279.38
		0.18	5503.1
		0.181	5437.3
		0.182	5391.24
		0.183	5536
		0.184	5417.56
		0.185	5345.18
		0.186	5358.34
		0.187	5779.46
		0.188	5746.56
		0.189	5634.7
		0.19	5582.06
		0.191	5943.96
		0.192	5812.36
		0.193	5937.38
		0.194	5891.32
		0.195	5838.68
		0.196	5792.62
		0.197	-3610.08
		0.198	-10874.3
		0.199	-3110.02
		0.2	-24.04
		0.201	1403.82
		0.202	1857.82
		0.203	2009.16
		0.204	2357.9
		0.205	2482.92
		0.206	2515.82
		0.207	2430.28
		0.208	2522.4
		0.209	2588.2
		0.21	2601.36
		0.211	2686.9
		0.212	2680.32
		0.213	2746.12
		0.214	2811.92
		0.215	2838.24
		0.216	2930.36
		0.217	2930.36
		0.218	2904.04
		0.219	3055.38
		0.22	2996.16
		0.221	3127.76
		0.222	3147.5
		0.223	3094.86
		0.224	3029.06
		0.225	3417.26
		0.226	3285.66
		0.227	3233.04
		0.228	3200.14
		0.229	3437
		0.23	3364.62
		0.231	3351.46
		0.232	3371.2
		0.233	3766
		0.234	3640.98
		0.235	3548.86
		0.236	3542.28
		0.237	3535.7
		0.238	4009.46
		0.239	3956.82
		0.24	3831.8
		0.241	3766
		0.242	3746.26
		0.243	4035.78
		0.244	4088.42
		0.245	3956.82
		0.246	3910.76
		0.247	3910.76
		0.248	4285.82
		0.249	4167.38
		0.25	4101.58
		0.251	4081.84
		0.252	4095
		0.253	4476.64
		0.254	4345.04
		0.255	4292.4
		0.256	4266.08
		0.257	4246.34
		0.258	4272.66
		0.259	4753
		0.26	4542.44
		0.261	4456.9
		0.262	4417.42
		0.263	4384.52
		0.264	4772.74
		0.265	4614.82
		0.266	4549.02
		0.267	4522.7
		0.268	4496.38
		0.269	4476.64
		0.27	4904.34
		0.271	4733.26
		0.272	4667.46
		0.273	4627.98
		0.274	4627.98
		0.275	4956.96
		0.276	4845.12
		0.277	4766.16
		0.278	4739.84
		0.279	4720.1
		0.28	5055.66
		0.281	4891.18
		0.282	4917.48
		0.283	4845.12
		0.284	4812.22
		0.285	4772.74
		0.286	4759.58
		0.287	4753
		0.288	5128.04
		0.289	4996.44
		0.29	4917.48
		0.291	4891.18
		0.292	4891.18
		0.293	4858.28
		0.294	4864.86
		0.295	5213.58
		0.296	5075.4
		0.297	5016.18
		0.298	4983.28
		0.299	4930.64
		0.3	5318.86
		0.301	5207
		0.302	5095.14
		0.303	5022.76
		0.304	5134.62
		0.305	5062.24
		0.306	5035.92
		0.307	5220.16
		0.308	5134.62
		0.309	5095.14
		0.31	5035.92
		0.311	5035.92
		0.312	5049.08
		0.313	5049.08
		0.314	5555.74
		0.315	5351.76
		0.316	5239.9
		0.317	5160.94
		0.318	5233.32
		0.319	5180.68
		0.32	5141.2
		0.321	5305.7
		0.322	5193.84
		0.323	5154.36
		0.324	5121.46
		0.325	5101.72
		0.326	5081.98
		0.327	5338.6
		0.328	5226.74
		0.329	5167.52
		0.33	5141.2
		0.331	5121.46
		0.332	5134.62
		0.333	5101.72
		0.334	5101.72
		0.335	5095.14
		0.336	5095.14
		0.337	5088.56
		0.338	5674.18
		0.339	5470.2
		0.34	5285.96
		0.341	5207
		0.342	5160.94
		0.343	5128.04
		0.344	5101.72
		0.345	5075.4
		0.346	4937.22
		0.347	4950.38
		0.348	4983.28
		0.349	5424.14
		0.35	5253.06
		0.351	5167.52
		0.352	5147.78
		0.353	5121.46
		0.354	5101.72
		0.355	5101.72
		0.356	5081.98
		0.357	5345.18
		0.358	5226.74
		0.359	5141.2
		0.36	5101.72
		0.361	5068.82
		0.362	5035.92
		0.363	5016.18
		0.364	5272.8
		0.365	5134.62
		0.366	5068.82
		0.367	5029.34
		0.368	5016.18
		0.369	5029.34
		0.37	5088.56
		0.371	5029.34
		0.372	5016.18
		0.373	4989.86
		0.374	4983.28
		0.375	4970.12
		0.376	4956.96
		0.377	4943.8
		0.378	5253.06
		0.379	5147.78
		0.38	5029.34
		0.381	4976.7
		0.382	4943.8
		0.383	4904.34
		0.384	4878.02
		0.385	4864.86
		0.386	4845.12
		0.387	4825.38
		0.388	4818.8
		0.389	4989.86
		0.39	5009.6
		0.391	4910.9
		0.392	4871.44
		0.393	4845.12
		0.394	4831.96
		0.395	4812.22
		0.396	4805.64
		0.397	4772.74
		0.398	4759.58
		0.399	4720.1
		0.4	4943.8
		0.401	4812.22
		0.402	4739.84
		0.403	4680.62
		0.404	4647.72
		0.405	4621.4
		0.406	4601.66
		0.407	4588.5
		0.408	4568.76
		0.409	4562.18
		0.41	4542.44
		0.411	4529.28
		0.412	4522.7
		0.413	4502.96
		0.414	4496.38
		0.415	4476.64
		0.416	4614.82
		0.417	4720.1
		0.418	4575.34
		0.419	4502.96
		0.42	4443.74
		0.421	4417.42
		0.422	4397.68
		0.423	4358.2
		0.424	4331.88
		0.425	4312.14
		0.426	4285.82
		0.427	4266.08
		0.428	4259.5
		0.429	4226.6
		0.43	4220.02
		0.431	4213.44
		0.432	4200.28
		0.433	4173.96
		0.434	4167.38
		0.435	4141.06
		0.436	4114.74
		0.437	4095
		0.438	4068.68
		0.439	4048.94
		0.44	4022.62
		0.441	3989.72
		0.442	3969.98
		0.443	3930.5
		0.444	3910.76
		0.445	3877.86
		0.446	3871.28
		0.447	3851.54
		0.448	3831.8
		0.449	3812.06
		0.45	3792.32
		0.451	3785.74
		0.452	3772.58
		0.453	3772.58
		0.454	3752.84
		0.455	3746.26
		0.456	3719.94
		0.457	3693.62
		0.458	3673.88
		0.459	3660.72
		0.46	3640.98
		0.461	3614.66
		0.462	3588.34
		0.463	3562.02
		0.464	3542.28
		0.465	3515.96
		0.466	3489.64
		0.467	3483.06
		0.468	3456.74
		0.469	3654.14
		0.47	3575.18
		0.471	3509.38
		0.472	3463.32
		0.473	3443.58
		0.474	3423.84
		0.475	3404.1
		0.476	3377.78
		0.477	3351.46
		0.478	3318.56
		0.479	3292.24
		0.48	3252.76
		0.481	3219.88
		0.482	3186.98
		0.483	3160.66
		0.484	3134.34
		0.485	3101.44
		0.486	3081.7
		0.487	3055.38
		0.488	3035.64
		0.489	3022.48
		0.49	3022.48
		0.491	3009.32
		0.492	3022.48
		0.493	3015.9
		0.494	3022.48
		0.495	3009.32
		0.496	3002.74
		0.497	2996.16
		0.498	2976.42
		0.499	2963.26
		0.5	2943.52
		0.501	2930.36
		0.502	2904.04
		0.503	2877.72
		0.504	2857.98
		0.505	2838.24
		0.506	2831.66
		0.507	2811.92
		0.508	2798.76
		0.509	2785.6
		0.51	2772.44
		0.511	2785.6
		0.512	2792.18
		0.513	2765.86
		0.514	2752.7
		0.515	1186.68
		0.516	2673.74
		0.517	2726.38
		0.518	2719.8
		0.519	2686.9
		0.52	2693.48
		0.521	2693.48
		0.522	2667.16
		0.523	2627.68
		0.524	2588.2
		0.525	2581.62
		0.526	2575.04
		0.527	2568.46
		0.528	2548.72
		0.529	2542.14
		0.53	2515.82
		0.531	2509.24
		0.532	2522.4
		0.533	2515.82
		0.534	2509.24
		0.535	2496.08
		0.536	2476.34
		0.537	2469.76
		0.538	2456.6
		0.539	2430.28
		0.54	2417.12
		0.541	2390.8
		0.542	2377.64
		0.543	2371.06
		0.544	2351.32
		0.545	2325
		0.546	2325
		0.547	2298.68
		0.548	2298.68
		0.549	2285.52
		0.55	2285.52
		0.551	2272.36
		0.552	2278.94
		0.553	2272.36
		0.554	2259.2
		0.555	2259.2
		0.556	2239.46
		0.557	2246.04
		0.558	2226.3
		0.559	2213.14
		0.56	2199.98
		0.561	2180.24
		0.562	2173.66
		0.563	2153.92
		0.564	2127.6
		0.565	2186.82
		0.566	2167.08
		0.567	2147.34
		0.568	2140.76
		0.569	2121.02
		0.57	2107.86
		0.571	2101.28
		0.572	2081.54
		0.573	2081.54
		0.574	2074.96
		0.575	2081.54
		0.576	2061.8
		0.577	2055.22
		0.578	2042.06
		0.579	2193.4
		0.58	2121.02
		0.581	2088.12
		0.582	2055.22
		0.583	2009.16
		0.584	1996
		0.585	1976.26
		0.586	1963.1
		0.587	1969.68
		0.588	1956.52
		0.589	1943.36
		0.59	1930.2
		0.591	1930.2
		0.592	1930.2
		0.593	1930.2
		0.594	1930.2
		0.595	1917.04
		0.596	1910.46
		0.597	1857.82
		0.598	1890.72
		0.599	1884.14
		0.6	1870.98
		0.601	1851.24
		0.602	1831.5
		0.603	1805.18
		0.604	1811.76
		0.605	1785.44
		0.606	1785.44
		0.607	1772.28
		0.608	1759.12
		0.609	1745.96
		0.61	1745.96
		0.611	1745.96
		0.612	1745.96
		0.613	1726.22
		0.614	1759.12
		0.615	1759.12
		0.616	1778.86
		0.617	1759.12
		0.618	1732.8
		0.619	1706.48
		0.62	1699.9
		0.621	1693.32
		0.622	1673.58
		0.623	1647.26
		0.624	1614.36
		0.625	1601.2
		0.626	1588.04
		0.627	1574.88
		0.628	1561.72
		0.629	1574.88
		0.63	1555.16
		0.631	1555.16
		0.632	1581.46
		0.633	1581.46
		0.634	1574.88
		0.635	1555.16
		0.636	1548.58
		0.637	1561.72
		0.638	1601.2
		0.639	1614.36
		0.64	1574.88
		0.641	1522.26
		0.642	1528.84
		0.643	1509.1
		0.644	1482.78
		0.645	1443.3
		0.646	1449.88
		0.647	1463.04
		0.648	1469.62
		0.649	1449.88
		0.65	1430.14
		0.651	1449.88
		0.652	1588.04
		0.653	1555.16
		0.654	1495.94
		0.655	1495.94
		0.656	1509.1
		0.657	1476.2
		0.658	1436.72
		0.659	1443.3
		0.66	1436.72
		0.661	1410.4
		0.662	1377.5
		0.663	1384.08
		0.664	1384.08
		0.665	1344.6
		0.666	1331.44
		0.667	1338.02
		0.668	1331.44
		0.669	1351.18
		0.67	1338.02
		0.671	1318.28
		0.672	1311.7
		0.673	1318.28
		0.674	1318.28
		0.675	1311.7
		0.676	1305.12
		0.677	1311.7
		0.678	1305.12
		0.679	1298.54
		0.68	1311.7
		0.681	1291.96
		0.682	1285.38
		0.683	1278.8
		0.684	1285.38
		0.685	1265.64
		0.686	1252.48
		0.687	1278.8
		0.688	1298.54
		0.689	1311.7
		0.69	1344.6
		0.691	1351.18
		0.692	1351.18
		0.693	1331.44
		0.694	1324.86
		0.695	1305.12
		0.696	1291.96
		0.697	1298.54
		0.698	1331.44
		0.699	1311.7
		0.7	1278.8
		0.701	1265.64
		0.702	1259.06
		0.703	1239.32
		0.704	1219.58
		0.705	1206.42
		0.706	1199.84
		0.707	1245.9
		0.708	1252.48
		0.709	1252.48
		0.71	1252.48
		0.711	1278.8
		0.712	1272.22
		0.713	1265.64
		0.714	1265.64
		0.715	1252.48
		0.716	1232.74
		0.717	1219.58
		0.718	1226.16
		0.719	1206.42
		0.72	1324.86
		0.721	1265.64
		0.722	1226.16
		0.723	1213
		0.724	1186.68
		0.725	1199.84
		0.726	1186.68
		0.727	1173.52
		0.728	1166.94
		0.729	1166.94
		0.73	1160.36
		0.731	1180.1
		0.732	1173.52
		0.733	1166.94
		0.734	1166.94
		0.735	1180.1
		0.736	1160.36
		0.737	1147.2
		0.738	1134.04
		0.739	1134.04
		0.74	1114.3
		0.741	1087.98
		0.742	1068.24
		0.743	1061.66
		0.744	1055.08
		0.745	1035.34
		0.746	1028.76
		0.747	1022.18
		0.748	1028.76
		0.749	1028.76
		0.75	1022.18
		0.751	1009.02
		0.752	1022.18
		0.753	1009.02
		0.754	1009.02
		0.755	1002.44
		0.756	1015.6
		0.757	982.7
		0.758	969.54
		0.759	962.96
		0.76	1114.3
		0.761	1061.66
		0.762	1015.6
		0.763	989.28
		0.764	962.96
		0.765	943.22
		0.766	923.48
		0.767	1009.02
		0.768	962.96
		0.769	923.48
		0.77	916.9
		0.771	930.06
		0.772	930.06
		0.773	916.9
		0.774	930.06
		0.775	923.48
		0.776	930.06
		0.777	916.9
		0.778	903.74
		0.779	910.32
		0.78	903.74
		0.781	890.58
		0.782	864.26
		0.783	851.1
		0.784	844.52
		0.785	844.52
		0.786	824.78
		0.787	805.04
		0.788	798.46
		0.789	798.46
		0.79	890.58
		0.791	884
		0.792	870.84
		0.793	851.1
		0.794	851.1
		0.795	851.1
		0.796	864.26
		0.797	870.84
		0.798	857.68
		0.799	837.94
		0.8	824.78
		0.801	791.88
		0.802	778.72
		0.803	778.72
		0.804	772.14
		0.805	772.14
		0.806	752.4
		0.807	739.24
		0.808	719.5
		0.809	719.5
		0.81	726.08
		0.811	745.82
		0.812	752.4
		0.813	752.4
		0.814	745.82
		0.815	778.72
		0.816	778.72
		0.817	758.98
		0.818	726.08
		0.819	726.08
		0.82	712.92
		0.821	699.76
		0.822	686.6
		0.823	660.28
		0.824	732.66
		0.825	706.34
		0.826	680.02
		0.827	680.02
		0.828	673.44
		0.829	673.44
		0.83	673.44
		0.831	680.02
		0.832	686.6
		0.833	680.02
		0.834	680.02
		0.835	680.02
		0.836	680.02
		0.837	666.86
		0.838	680.02
		0.839	673.44
		0.84	666.86
		0.841	653.7
		0.842	647.12
		0.843	633.96
		0.844	620.8
		0.845	620.8
		0.846	614.22
		0.847	620.8
		0.848	614.22
		0.849	614.22
		0.85	620.8
		0.851	614.22
		0.852	627.38
		0.853	614.22
		0.854	627.38
		0.855	620.8
		0.856	620.8
		0.857	614.22
		0.858	607.64
		0.859	614.22
		0.86	601.06
		0.861	594.48
		0.862	581.32
		0.863	574.74
		0.864	561.58
		0.865	555
		0.866	555
		0.867	555
		0.868	568.16
		0.869	574.74
		0.87	568.16
		0.871	574.74
		0.872	765.56
		0.873	699.76
		0.874	653.7
		0.875	633.96
		0.876	633.96
		0.877	627.38
		0.878	627.38
		0.879	620.8
		0.88	607.64
		0.881	594.48
		0.882	594.48
		0.883	574.74
		0.884	568.16
		0.885	574.74
		0.886	561.58
		0.887	555
		0.888	555
		0.889	561.58
		0.89	555
		0.891	561.58
		0.892	561.58
		0.893	581.32
		0.894	574.74
		0.895	574.74
		0.896	581.32
		0.897	568.16
		0.898	587.9
		0.899	568.16
		0.9	561.58
		0.901	548.42
		0.902	548.42
		0.903	528.68
		0.904	535.26
		0.905	522.1
		0.906	522.1
		0.907	522.1
		0.908	515.52
		0.909	508.94
		0.91	522.1
		0.911	522.1
		0.912	528.68
		0.913	528.68
		0.914	535.26
		0.915	541.84
		0.916	535.26
		0.917	528.68
		0.918	535.26
		0.919	522.1
		0.92	522.1
		0.921	502.36
		0.922	502.36
		0.923	489.2
		0.924	482.62
		0.925	469.46
		0.926	476.04
		0.927	469.46
		0.928	462.88
		0.929	462.88
		0.93	469.46
		0.931	469.46
		0.932	482.62
		0.933	489.2
		0.934	495.78
		0.935	502.36
		0.936	581.32
		0.937	548.42
		0.938	522.1
		0.939	515.52
		0.94	502.36
		0.941	495.78
		0.942	482.62
		0.943	469.46
		0.944	469.46
		0.945	462.88
		0.946	449.72
		0.947	456.3
		0.948	456.3
		0.949	456.3
		0.95	456.3
		0.951	469.46
		0.952	469.46
		0.953	476.04
		0.954	476.04
		0.955	469.46
		0.956	482.62
		0.957	476.04
		0.958	469.46
		0.959	462.88
		0.96	456.3
		0.961	449.72
		0.962	443.14
		0.963	423.4
		0.964	423.4
		0.965	416.82
		0.966	410.24
		0.967	410.24
		0.968	410.24
		0.969	403.66
		0.97	416.82
		0.971	416.82
		0.972	416.82
		0.973	436.56
		0.974	429.98
		0.975	443.14
		0.976	443.14
		0.977	436.56
		0.978	429.98
		0.979	429.98
		0.98	416.82
		0.981	410.24
		0.982	397.08
		0.983	390.5
		0.984	383.92
		0.985	383.92
		0.986	370.76
		0.987	370.76
		0.988	364.18
		0.989	370.76
		0.99	370.76
		0.991	370.76
		0.992	416.82
		0.993	410.24
		0.994	403.66
		0.995	410.24
		0.996	410.24
		0.997	410.24
		0.998	482.62
		0.999	456.3
		1	416.82
		1.001	410.24
		1.002	390.5
		1.003	364.18
		1.004	364.18
		1.005	357.6
		1.006	351.02
		1.007	351.02
		1.008	351.02
		1.009	1041.92
		1.01	719.5
		1.011	581.32
		1.012	515.52
		1.013	502.36
		1.014	489.2
		1.015	489.2
		1.016	489.2
		1.017	482.62
		1.018	482.62
		1.019	482.62
		1.02	469.46
		1.021	449.72
		1.022	462.88
		1.023	449.72
		1.024	436.56
		1.025	443.14
		1.026	429.98
		1.027	436.56
		1.028	429.98
		1.029	436.56
		1.03	443.14
		1.031	449.72
		1.032	462.88
		1.033	462.88
		1.034	456.3
		1.035	462.88
		1.036	469.46
		1.037	462.88
		1.038	456.3
		1.039	443.14
		1.04	443.14
		1.041	443.14
		1.042	429.98
		1.043	429.98
		1.044	423.4
		1.045	436.56
		1.046	436.56
		1.047	456.3
		1.048	476.04
		1.049	489.2
		1.05	502.36
		1.051	522.1
		1.052	541.84
		1.053	555
		1.054	568.16
		1.055	2996.16
		1.056	1864.4
		1.057	1331.44
		1.058	1134.04
		1.059	1055.08
		1.06	1028.76
		1.061	1015.6
		1.062	1015.6
		1.063	1015.6
		1.064	1068.24
		1.065	1061.66
		1.066	1061.66
		1.067	1081.4
		1.068	1101.14
		1.069	1120.88
		1.07	1140.62
		1.071	1647.26
		1.072	1890.72
		1.073	1561.72
		1.074	1449.88
		1.075	1410.4
		1.076	1416.98
		1.077	1416.98
		1.078	1436.72
		1.079	1640.68
		1.08	1732.8
		1.081	1634.1
		1.082	1594.62
		1.083	1594.62
		1.084	1594.62
		1.085	1627.52
		1.086	1627.52
		1.087	1653.84
		1.088	1660.42
		1.089	2160.5
		1.09	2101.28
		1.091	1969.68
		1.092	1943.36
		1.093	1949.94
		1.094	1963.1
		1.095	1976.26
		1.096	2476.34
		1.097	2331.58
		1.098	2252.62
		1.099	2232.88
		1.1	2239.46
		1.101	2614.52
		1.102	2528.98
		1.103	2443.44
		1.104	2607.94
		1.105	2555.3
		1.106	2555.3
		1.107	2654
		1.108	2627.68
		1.109	2614.52
		1.11	2614.52
		1.111	2936.94
		1.112	2857.98
		1.113	2956.68
		1.114	2930.36
		1.115	2989.58
		1.116	3048.8
		1.117	3035.64
		1.118	3121.18
		1.119	3114.6
		1.12	3173.82
		1.121	3147.5
		1.122	3246.18
		1.123	3200.14
		1.124	3384.36
		1.125	3311.98
		1.126	3423.84
		1.127	3390.94
		1.128	3489.64
		1.129	3443.58
		1.13	3562.02
		1.131	3535.7
		1.132	3680.46
		1.133	3647.56
		1.134	3608.08
		1.135	3594.92
		1.136	3923.92
		1.137	3831.8
		1.138	3969.98
		1.139	3904.18
		1.14	3825.22
		1.141	4022.62
		1.142	3983.14
		1.143	4075.26
		1.144	4127.9
		1.145	4095
		1.146	4345.04
		1.147	4252.92
		1.148	4193.7
		1.149	4456.9
		1.15	4371.36
		1.151	4331.88
		1.152	4549.02
		1.153	4476.64
		1.154	4608.24
		1.155	4549.02
		1.156	4641.14
		1.157	4674.04
		1.158	4614.82
		1.159	4799.06
		1.16	4700.36
		1.161	4805.64
		1.162	4739.84
		1.163	4687.2
		1.164	4818.8
		1.165	4792.48
		1.166	4759.58
		1.167	4753
		1.168	4864.86
		1.169	4878.02
		1.17	4956.96
		1.171	4924.06
		1.172	5075.4
		1.173	5062.24
		1.174	5016.18
		1.175	4996.44
		1.176	4983.28
		1.177	5312.28
		1.178	5266.22
		1.179	5180.68
		1.18	5134.62
		1.181	5371.5
		1.182	5279.38
		1.183	5404.4
		1.184	5391.24
		1.185	5332.02
		1.186	5305.7
		1.187	5009.6
		1.188	5187.26
		1.189	5239.9
		1.19	5384.66
		1.191	5720.24
		1.192	5549.16
		1.193	5483.36
		1.194	-13993.2
		1.195	-8650.3
		1.196	-2123.02
		1.197	410.24
		1.198	1792.02
		1.199	2081.54
		1.2	2173.66
		1.201	2226.3
		1.202	2259.2
		1.203	2811.92
		1.204	2588.2
		1.205	2686.9
		1.206	2693.48
		1.207	2686.9
		1.208	2654
		1.209	2910.62
		1.21	2890.88
		1.211	2996.16
		1.212	3009.32
		1.213	3075.12
		1.214	3134.34
		1.215	3127.76
		1.216	3259.34
		1.217	3213.3
		1.218	3325.14
		1.219	3292.24
		1.22	3331.72
		1.221	3285.66
		1.222	3450.16
		1.223	3377.78
		1.224	3351.46
		1.225	3601.5
		1.226	3575.18
		1.227	3502.8
		1.228	3469.9
		1.229	3739.68
		1.23	3660.72
		1.231	3627.82
		1.232	3621.24
		1.233	3923.92
		1.234	3812.06
		1.235	3772.58
		1.236	3759.42
		1.237	3752.84
		1.238	3759.42
		1.239	4410.84
		1.24	4193.7
		1.241	4062.1
		1.242	4022.62
		1.243	3989.72
		1.244	4377.94
		1.245	4246.34
		1.246	4173.96
		1.247	4147.64
		1.248	4246.34
		1.249	4529.28
		1.25	4384.52
		1.251	4345.04
		1.252	4384.52
		1.253	4575.34
		1.254	4489.8
		1.255	4634.56
		1.256	4555.6
		1.257	4522.7
		1.258	4509.54
		1.259	4496.38
		1.26	4680.62
		1.261	4884.6
		1.262	4720.1
		1.263	4634.56
		1.264	4601.66
		1.265	4588.5
		1.266	5022.76
		1.267	4838.54
		1.268	4759.58
		1.269	4726.68
		1.27	4706.94
		1.271	4706.94
		1.272	5101.72
		1.273	5049.08
		1.274	4930.64
		1.275	4897.76
		1.276	5016.18
		1.277	5114.88
		1.278	5016.18
		1.279	4943.8
		1.28	4924.06
		1.281	4917.48
		1.282	4904.34
		1.283	4864.86
		1.284	5220.16
		1.285	5068.82
		1.286	5016.18
		1.287	4976.7
		1.288	4970.12
		1.289	4956.96
		1.29	5364.92
		1.291	5220.16
		1.292	5147.78
		1.293	5108.3
		1.294	5220.16
		1.295	5160.94
		1.296	5134.62
		1.297	5114.88
		1.298	5101.72
		1.299	5068.82
		1.3	5068.82
		1.301	5667.6
		1.302	5397.82
		1.303	5266.22
		1.304	5193.84
		1.305	5266.22
		1.306	5213.58
		1.307	5193.84
		1.308	5180.68
		1.309	5160.94
		1.31	5443.88
		1.311	5312.28
		1.312	5266.22
		1.313	5246.48
		1.314	5259.64
		1.315	5325.44
		1.316	5285.96
		1.317	5259.64
		1.318	5239.9
		1.319	5220.16
		1.32	5200.42
		1.321	5180.68
		1.322	5536
		1.323	5338.6
		1.324	5266.22
		1.325	5233.32
		1.326	5207
		1.327	5318.86
		1.328	5266.22
		1.329	5213.58
		1.33	5200.42
		1.331	5200.42
		1.332	5193.84
		1.333	5187.26
		1.334	5351.76
		1.335	5417.56
		1.336	5305.7
		1.337	5266.22
		1.338	5233.32
		1.339	5207
		1.34	5180.68
		1.341	5180.68
		1.342	5154.36
		1.343	5503.1
		1.344	5325.44
		1.345	5239.9
		1.346	5193.84
		1.347	5174.1
		1.348	5160.94
		1.349	5147.78
		1.35	5141.2
		1.351	5397.82
		1.352	5410.98
		1.353	5292.54
		1.354	5239.9
		1.355	5226.74
		1.356	5213.58
		1.357	5193.84
		1.358	5174.1
		1.359	5154.36
		1.36	5128.04
		1.361	5496.52
		1.362	5312.28
		1.363	5213.58
		1.364	5167.52
		1.365	5147.78
		1.366	5121.46
		1.367	5095.14
		1.368	5075.4
		1.369	5075.4
		1.37	5055.66
		1.371	5397.82
		1.372	5239.9
		1.373	5167.52
		1.374	5141.2
		1.375	5121.46
		1.376	5101.72
		1.377	5075.4
		1.378	5055.66
		1.379	5049.08
		1.38	5009.6
		1.381	5213.58
		1.382	5101.72
		1.383	5035.92
		1.384	4989.86
		1.385	4970.12
		1.386	4996.44
		1.387	4963.54
		1.388	4930.64
		1.389	4910.9
		1.39	4891.18
		1.391	4884.6
		1.392	4878.02
		1.393	5174.1
		1.394	5029.34
		1.395	4943.8
		1.396	4904.34
		1.397	4878.02
		1.398	4864.86
		1.399	4825.38
		1.4	4812.22
		1.401	4792.48
		1.402	4766.16
		1.403	4739.84
		1.404	4713.52
		1.405	4700.36
		1.406	4667.46
		1.407	4641.14
		1.408	4943.8
		1.409	4785.9
		1.41	4706.94
		1.411	4667.46
		1.412	4654.3
		1.413	4634.56
		1.414	4621.4
		1.415	4608.24
		1.416	4588.5
		1.417	4575.34
		1.418	4549.02
		1.419	4522.7
		1.42	4489.8
		1.421	4476.64
		1.422	4443.74
		1.423	4417.42
		1.424	4384.52
		1.425	4364.78
		1.426	4338.46
		1.427	4325.3
		1.428	4305.56
		1.429	4279.24
		1.43	4266.08
		1.431	4252.92
		1.432	4239.76
		1.433	4463.48
		1.434	4338.46
		1.435	4279.24
		1.436	4233.18
		1.437	4206.86
		1.438	4180.54
		1.439	4147.64
		1.44	4121.32
		1.441	4108.16
		1.442	4068.68
		1.443	4035.78
		1.444	4016.04
		1.445	3989.72
		1.446	3969.98
		1.447	3950.24
		1.448	3930.5
		1.449	3917.34
		1.45	3897.6
		1.451	3891.02
		1.452	3864.7
		1.453	3864.7
		1.454	3844.96
		1.455	3825.22
		1.456	3818.64
		1.457	3792.32
		1.458	3772.58
		1.459	3752.84
		1.46	3733.1
		1.461	3706.78
		1.462	3667.3
		1.463	3654.14
		1.464	3627.82
		1.465	3601.5
		1.466	3575.18
		1.467	3568.6
		1.468	3548.86
		1.469	3535.7
		1.47	3515.96
		1.471	3509.38
		1.472	3489.64
		1.473	3476.48
		1.474	3463.32
		1.475	3443.58
		1.476	3410.68
		1.477	3390.94
		1.478	3364.62
		1.479	3331.72
		1.48	3305.4
		1.481	3272.5
		1.482	3233.04
		1.483	3206.72
		1.484	3167.24
		1.485	3134.34
		1.486	3114.6
		1.487	3094.86
		1.488	3068.54
		1.489	3055.38
		1.49	3042.22
		1.491	3029.06
		1.492	3029.06
		1.493	3035.64
		1.494	3029.06
		1.495	3015.9
		1.496	3015.9
		1.497	3015.9
		1.498	2996.16
		1.499	3002.74
		1.5	2989.58
		1.501	2963.26
		1.502	2943.52
		1.503	2910.62
		1.504	2890.88
		1.505	2871.14
		1.506	2857.98
		1.507	2838.24
		1.508	2831.66
		1.509	2825.08
		1.51	2792.18
		1.511	2805.34
		1.512	2153.92
		1.513	2779.02
		1.514	2772.44
		1.515	2765.86
		1.516	2779.02
		1.517	2765.86
		1.518	2746.12
		1.519	2726.38
		1.52	2706.64
		1.521	2686.9
		1.522	2654
		1.523	2627.68
		1.524	2614.52
		1.525	2607.94
		1.526	2581.62
		1.527	2555.3
		1.528	2548.72
		1.529	2528.98
		1.53	2528.98
		1.531	2535.56
		1.532	2535.56
		1.533	2542.14
		1.534	2502.66
		1.535	2496.08
		1.536	2496.08
		1.537	2482.92
		1.538	2456.6
		1.539	2450.02
		1.54	2436.86
		1.541	2417.12
		1.542	2410.54
		1.543	2377.64
		1.544	2344.74
		1.545	2331.58
		1.546	2311.84
		1.547	2305.26
		1.548	2305.26
		1.549	2298.68
		1.55	2285.52
		1.551	2272.36
		1.552	2265.78
		1.553	2265.78
		1.554	2265.78
		1.555	2265.78
		1.556	2259.2
		1.557	2252.62
		1.558	2272.36
		1.559	2298.68
		1.56	2259.2
		1.561	2246.04
		1.562	2226.3
		1.563	2213.14
		1.564	2186.82
		1.565	2160.5
		1.566	2140.76
		1.567	2134.18
		1.568	2121.02
		1.569	2114.44
		1.57	2094.7
		1.571	2094.7
		1.572	2088.12
		1.573	2101.28
		1.574	2094.7
		1.575	2094.7
		1.576	2068.38
		1.577	2055.22
		1.578	2048.64
		1.579	2048.64
		1.58	2035.48
		1.581	2015.74
		1.582	1996
		1.583	1969.68
		1.584	1949.94
		1.585	1943.36
		1.586	1923.62
		1.587	1910.46
		1.588	2015.74
		1.589	2042.06
		1.59	1982.84
		1.591	1956.52
		1.592	1949.94
		1.593	1956.52
		1.594	1943.36
		1.595	1930.2
		1.596	1923.62
		1.597	1890.72
		1.598	1884.14
		1.599	1877.56
		1.6	1870.98
		1.601	1844.66
		1.602	1838.08
		1.603	1824.92
		1.604	1811.76
		1.605	1798.6
		1.606	1772.28
		1.607	1765.7
		1.608	1759.12
		1.609	1759.12
		1.61	1745.96
		1.611	1745.96
		1.612	1745.96
		1.613	1732.8
		1.614	1699.9
		1.615	1778.86
		1.616	1778.86
		1.617	1752.54
		1.618	1745.96
		1.619	1739.38
		1.62	1719.64
		1.621	1706.48
		1.622	1686.74
		1.623	1653.84
		1.624	1739.38
		1.625	1699.9
		1.626	1680.16
		1.627	1660.42
		1.628	1634.1
		1.629	1620.94
		1.63	1640.68
		1.631	1627.52
		1.632	1620.94
		1.633	1634.1
		1.634	1627.52
		1.635	1607.78
		1.636	1607.78
		1.637	1588.04
		1.638	1601.2
		1.639	1568.3
		1.64	1535.42
		1.641	1528.84
		1.642	1535.42
		1.643	1522.26
		1.644	1482.78
		1.645	1436.72
		1.646	1449.88
		1.647	1469.62
		1.648	1463.04
		1.649	1436.72
		1.65	1456.46
		1.651	1449.88
		1.652	1449.88
		1.653	1594.62
		1.654	1535.42
		1.655	1502.52
		1.656	1509.1
		1.657	1502.52
		1.658	1463.04
		1.659	1449.88
		1.66	1456.46
		1.661	1423.56
		1.662	1377.5
		1.663	1390.66
		1.664	1377.5
		1.665	1331.44
		1.666	1318.28
		1.667	1324.86
		1.668	1311.7
		1.669	1305.12
		1.67	1291.96
		1.671	1305.12
		1.672	1338.02
		1.673	1331.44
		1.674	1318.28
		1.675	1390.66
		1.676	1377.5
		1.677	1357.76
		1.678	1338.02
		1.679	1331.44
		1.68	1318.28
		1.681	1278.8
		1.682	1265.64
		1.683	1278.8
		1.684	1259.06
		1.685	1259.06
		1.686	1278.8
		1.687	1278.8
		1.688	1259.06
		1.689	1245.9
		1.69	1272.22
		1.691	1318.28
		1.692	1344.6
		1.693	1357.76
		1.694	1377.5
		1.695	1430.14
		1.696	1416.98
		1.697	1357.76
		1.698	1324.86
		1.699	1324.86
		1.7	1298.54
		1.701	1278.8
		1.702	1272.22
		1.703	1259.06
		1.704	1239.32
		1.705	1232.74
		1.706	1219.58
		1.707	1206.42
		1.708	1206.42
		1.709	1213
		1.71	1199.84
		1.711	1213
		1.712	1219.58
		1.713	1219.58
		1.714	1219.58
		1.715	1213
		1.716	1206.42
		1.717	1199.84
		1.718	1186.68
		1.719	1193.26
		1.72	1180.1
		1.721	1180.1
		1.722	1166.94
		1.723	1153.78
		1.724	1193.26
		1.725	1186.68
		1.726	1153.78
		1.727	1127.46
		1.728	1134.04
		1.729	1120.88
		1.73	1114.3
		1.731	1107.72
		1.732	1259.06
		1.733	1226.16
		1.734	1180.1
		1.735	1166.94
		1.736	1166.94
		1.737	1147.2
		1.738	1134.04
		1.739	1114.3
		1.74	1107.72
		1.741	1107.72
		1.742	1101.14
		1.743	1068.24
		1.744	1068.24
		1.745	1048.5
		1.746	1035.34
		1.747	1028.76
		1.748	1015.6
		1.749	989.28
		1.75	1009.02
		1.751	1009.02
		1.752	1002.44
		1.753	1015.6
		1.754	995.86
		1.755	1009.02
		1.756	1002.44
		1.757	982.7
		1.758	969.54
		1.759	976.12
		1.76	956.38
		1.761	943.22
		1.762	936.64
		1.763	916.9
		1.764	903.74
		1.765	897.16
		1.766	870.84
		1.767	877.42
		1.768	864.26
		1.769	943.22
		1.77	923.48
		1.771	916.9
		1.772	903.74
		1.773	910.32
		1.774	903.74
		1.775	916.9
		1.776	903.74
		1.777	890.58
		1.778	923.48
		1.779	890.58
		1.78	877.42
		1.781	857.68
		1.782	824.78
		1.783	798.46
		1.784	805.04
		1.785	805.04
		1.786	824.78
		1.787	811.62
		1.788	791.88
		1.789	870.84
		1.79	864.26
		1.791	870.84
		1.792	851.1
		1.793	837.94
		1.794	818.2
		1.795	811.62
		1.796	824.78
		1.797	831.36
		1.798	824.78
		1.799	811.62
		1.8	798.46
		1.801	785.3
		1.802	765.56
		1.803	778.72
		1.804	772.14
		1.805	745.82
		1.806	726.08
		1.807	726.08
		1.808	719.5
		1.809	719.5
		1.81	699.76
		1.811	706.34
		1.812	706.34
		1.813	706.34
		1.814	719.5
		1.815	719.5
		1.816	719.5
		1.817	712.92
		1.818	805.04
		1.819	778.72
		1.82	739.24
		1.821	732.66
		1.822	719.5
		1.823	712.92
		1.824	706.34
		1.825	686.6
		1.826	680.02
		1.827	673.44
		1.828	666.86
		1.829	660.28
		1.83	653.7
		1.831	653.7
		1.832	666.86
		1.833	666.86
		1.834	647.12
		1.835	653.7
		1.836	660.28
		1.837	660.28
		1.838	660.28
		1.839	647.12
		1.84	686.6
		1.841	660.28
		1.842	640.54
		1.843	640.54
		1.844	620.8
		1.845	607.64
		1.846	798.46
		1.847	706.34
		1.848	666.86
		1.849	647.12
		1.85	640.54
		1.851	640.54
		1.852	693.18
		1.853	726.08
		1.854	699.76
		1.855	673.44
		1.856	673.44
		1.857	666.86
		1.858	666.86
		1.859	653.7
		1.86	653.7
		1.861	640.54
		1.862	633.96
		1.863	620.8
		1.864	614.22
		1.865	601.06
		1.866	594.48
		1.867	587.9
		1.868	601.06
		1.869	607.64
		1.87	607.64
		1.871	607.64
		1.872	620.8
		1.873	620.8
		1.874	627.38
		1.875	633.96
		1.876	627.38
		1.877	620.8
		1.878	627.38
		1.879	614.22
		1.88	607.64
		1.881	607.64
		1.882	594.48
		1.883	574.74
		1.884	568.16
		1.885	561.58
		1.886	561.58
		1.887	555
		1.888	561.58
		1.889	548.42
		1.89	548.42
		1.891	561.58
		1.892	574.74
		1.893	574.74
		1.894	581.32
		1.895	581.32
		1.896	594.48
		1.897	587.9
		1.898	581.32
		1.899	581.32
		1.9	568.16
		1.901	561.58
		1.902	555
		1.903	535.26
		1.904	541.84
		1.905	528.68
		1.906	528.68
		1.907	515.52
		1.908	515.52
		1.909	528.68
		1.91	508.94
		1.911	522.1
		1.912	522.1
		1.913	535.26
		1.914	535.26
		1.915	541.84
		1.916	535.26
		1.917	535.26
		1.918	752.4
		1.919	673.44
		1.92	601.06
		1.921	581.32
		1.922	561.58
		1.923	548.42
		1.924	535.26
		1.925	528.68
		1.926	515.52
		1.927	508.94
		1.928	508.94
		1.929	522.1
		1.93	508.94
		1.931	528.68
		1.932	522.1
		1.933	541.84
		1.934	541.84
		1.935	535.26
		1.936	541.84
		1.937	528.68
		1.938	535.26
		1.939	528.68
		1.94	515.52
		1.941	508.94
		1.942	502.36
		1.943	495.78
		1.944	482.62
		1.945	476.04
		1.946	469.46
		1.947	462.88
		1.948	469.46
		1.949	456.3
		1.95	469.46
		1.951	469.46
		1.952	469.46
		1.953	495.78
		1.954	482.62
		1.955	482.62
		1.956	495.78
		1.957	482.62
		1.958	482.62
		1.959	482.62
		1.96	476.04
		1.961	476.04
		1.962	456.3
		1.963	436.56
		1.964	436.56
		1.965	429.98
		1.966	416.82
		1.967	423.4
		1.968	423.4
		1.969	423.4
		1.97	423.4
		1.971	429.98
		1.972	436.56
		1.973	443.14
		1.974	436.56
		1.975	443.14
		1.976	449.72
		1.977	449.72
		1.978	449.72
		1.979	443.14
		1.98	436.56
		1.981	429.98
		1.982	423.4
		1.983	541.84
		1.984	482.62
		1.985	436.56
		1.986	423.4
		1.987	410.24
		1.988	410.24
		1.989	403.66
		1.99	403.66
		1.991	416.82
		1.992	410.24
		1.993	423.4
		1.994	423.4
		1.995	429.98
		1.996	429.98
		1.997	423.4
		1.998	429.98
[truncated: 1,002 more rows]
