# Supplementary material for: Spontaneously established reverse electric field to enhance the performance of triboelectric nanogenerators via improving Coulombic efficiency
Source: Nat Commun. 2024 May 16;15:4167. doi: 10.1038/s41467-024-48456-1 (PMC11099027; doi:10.1038/s41467-024-48456-1)
Supplement: Supplementary file 3 — Source Data [file 41467_2024_48456_MOESM3_ESM.zip › Source Data/Source Data Fig. S17.xlsx]

## Sheet: Sheet1
The gap between CCE and FE (μm)	Electric field intensity (MV m-1)
100	4.765
200	5.3491
300	5.869
400	6.3136
500	6.73
600	7.1724
