# Supplementary material for: Spontaneously established reverse electric field to enhance the performance of triboelectric nanogenerators via improving Coulombic efficiency
Source: Nat Commun. 2024 May 16;15:4167. doi: 10.1038/s41467-024-48456-1 (PMC11099027; doi:10.1038/s41467-024-48456-1)
Supplement: Supplementary file 3 — Source Data [file 41467_2024_48456_MOESM3_ESM.zip › Source Data/Source Data Fig. S18.xlsx]

## Sheet: S18e
time (s)	charge (nC)	time (s)	voltage (V)
0	0.67815	0	0.66161
0.001	1.00677	0.001	0.98221
0.002	0.67821	0.002	0.66167
0.003	1.33537	0.003	1.3028
0.004	1.00673	0.004	0.98217
0.005	0.67815	0.005	0.66161
0.006	0.67823	0.006	0.66169
0.007	1.00678	0.007	0.98222
0.008	1.00678	0.008	0.98222
0.009	1.00678	0.009	0.98222
0.01	1.00692	0.01	0.98236
0.011	1.33541	0.011	1.30284
0.012	1.33492	0.012	1.30236
0.013	0.3497	0.013	0.34117
0.014	0.67834	0.014	0.6618
0.015	1.00657	0.015	0.98202
0.016	0.67815	0.016	0.66161
0.017	0.67838	0.017	0.66184
0.018	1.00703	0.018	0.98246
0.019	1.33463	0.019	1.30208
0.02	0.3498	0.02	0.34127
0.021	0.67844	0.021	0.66189
0.022	1.00708	0.022	0.98252
0.023	1.33509	0.023	1.30253
0.024	1.00678	0.024	0.98222
0.025	1.00644	0.025	0.98189
0.026	0.67851	0.026	0.66196
0.027	1.00641	0.027	0.98186
0.028	0.67854	0.028	0.66199
0.029	1.00638	0.029	0.98184
0.03	0.67815	0.03	0.66161
0.031	0.67943	0.031	0.66285
0.032	1.66272	0.032	1.62217
0.033	0.6777	0.033	0.66117
0.034	0.34999	0.034	0.34145
0.035	0.67815	0.035	0.66161
0.036	0.67815	0.036	0.66161
0.037	0.67815	0.037	0.66161
0.038	0.67867	0.038	0.66212
0.039	1.00571	0.039	0.98118
0.04	0.35062	0.04	0.34207
0.041	1.00734	0.041	0.98277
0.042	1.33426	0.042	1.30172
0.043	0.67756	0.043	0.66104
0.044	0.35013	0.044	0.34159
0.045	0.67877	0.045	0.66221
0.046	1.00678	0.046	0.98222
0.047	1.00549	0.047	0.98097
0.048	0.35018	0.048	0.34164
0.049	0.67815	0.049	0.66161
0.05	0.67884	0.05	0.66228
0.051	1.00678	0.051	0.98222
0.052	1.00536	0.052	0.98084
0.053	0.35025	0.053	0.34171
0.054	0.67741	0.054	0.66089
0.055	0.34877	0.055	0.34026
0.056	0.0232	0.056	0.02263
0.057	1.00678	0.057	0.98222
0.058	1.00599	0.058	0.98145
0.059	0.67815	0.059	0.66161
0.06	0.67733	0.06	0.66081
0.061	0.35203	0.061	0.34344
0.062	1.33371	0.062	1.30118
0.063	0.67729	0.063	0.66077
0.064	0.35128	0.064	0.34271
0.065	1.00678	0.065	0.98222
0.066	1.00678	0.066	0.98222
0.067	1.00678	0.067	0.98222
0.068	1.00771	0.068	0.98313
0.069	1.33352	0.069	1.30099
0.07	0.67911	0.07	0.66255
0.071	1.00581	0.071	0.98128
0.072	0.67815	0.072	0.66161
0.073	0.67915	0.073	0.66259
0.074	1.00678	0.074	0.98222
0.075	1.00678	0.075	0.98222
0.076	1.00574	0.076	0.98121
0.077	0.68026	0.077	0.66367
0.078	1.33327	0.078	1.30075
0.079	0.67923	0.079	0.66267
0.08	1.00678	0.08	0.98222
0.081	1.00567	0.081	0.98114
0.082	0.67927	0.082	0.66271
0.083	1.00678	0.083	0.98222
0.084	1.00678	0.084	0.98222
0.085	1.00329	0.085	0.97882
0.086	0.02561	0.086	0.02498
0.087	1.33303	0.087	1.30051
0.088	0.67936	0.088	0.66279
0.089	1.00434	0.089	0.97985
0.09	0.35076	0.09	0.3422
0.091	0.6794	0.091	0.66283
0.092	1.00804	0.092	0.98345
0.093	1.33414	0.093	1.3016
0.094	1.00678	0.094	0.98222
0.095	1.00548	0.095	0.98096
0.096	0.67815	0.096	0.66161
0.097	0.67948	0.097	0.66291
0.098	1.0041	0.098	0.97961
0.099	0.34952	0.099	0.341
0.1	0.35089	0.1	0.34233
0.101	0.67954	0.101	0.66296
0.102	1.00678	0.102	0.98222
0.103	1.00678	0.103	0.98222
0.104	1.00536	0.104	0.98084
0.105	0.67815	0.105	0.66161
0.106	0.67815	0.106	0.66161
0.107	0.68108	0.107	0.66447
0.108	1.33393	0.108	1.3014
0.109	1.00379	0.109	0.97931
0.11	0.35103	0.11	0.34247
0.111	0.67815	0.111	0.66161
0.112	0.67969	0.112	0.66311
0.113	1.00678	0.113	0.98222
0.114	1.00678	0.114	0.98222
0.115	1.00678	0.115	0.98222
0.116	1.00678	0.116	0.98222
0.117	1.00518	0.117	0.98066
0.118	0.67815	0.118	0.66161
0.119	0.67815	0.119	0.66161
0.12	0.67815	0.12	0.66161
0.121	0.67981	0.121	0.66323
0.122	1.00845	0.122	0.98385
0.123	1.33372	0.123	1.30119
0.124	1.00678	0.124	0.98222
0.125	1.00849	0.125	0.98389
0.126	1.33196	0.126	1.29947
0.127	0.67641	0.127	0.65992
0.128	0.35128	0.128	0.34271
0.129	0.67992	0.129	0.66334
0.13	1.00856	0.13	0.98396
0.131	1.33362	0.131	1.30109
0.132	1.00497	0.132	0.98046
0.133	0.68362	0.133	0.66694
0.134	1.66037	0.134	1.61987
0.135	1.00493	0.135	0.98042
0.136	0.67815	0.136	0.66161
0.137	0.67628	0.137	0.65978
0.138	0.34952	0.138	0.341
0.139	0.35333	0.139	0.34471
0.14	1.00486	0.14	0.98035
0.141	0.68008	0.141	0.6635
0.142	1.00872	0.142	0.98412
0.143	1.33345	0.143	1.30093
0.144	1.00481	0.144	0.9803
0.145	0.67815	0.145	0.66161
0.146	0.68015	0.146	0.66356
0.147	1.00879	0.147	0.98419
0.148	1.33136	0.148	1.29888
0.149	0.68019	0.149	0.6636
0.15	1.00678	0.15	0.98222
0.151	1.00678	0.151	0.98222
0.152	1.0047	0.152	0.98019
0.153	0.68234	0.153	0.6657
0.154	1.33119	0.154	1.29872
0.155	0.67815	0.155	0.66161
0.156	0.68029	0.156	0.6637
0.157	1.00248	0.157	0.97803
0.158	0.35169	0.158	0.34311
0.159	0.68251	0.159	0.66586
0.16	1.33103	0.16	1.29856
0.161	0.68036	0.161	0.66376
0.162	1.009	0.162	0.98439
0.163	1.33318	0.163	1.30066
0.164	1.00229	0.164	0.97784
0.165	0.34952	0.165	0.341
0.166	0.3518	0.166	0.34322
0.167	0.68044	0.167	0.66384
0.168	1.00448	0.168	0.97998
0.169	0.68047	0.169	0.66387
0.17	1.00678	0.17	0.98222
0.171	1.00678	0.171	0.98222
0.172	1.00207	0.172	0.97763
0.173	0.35189	0.173	0.34331
0.174	0.67577	0.174	0.65929
0.175	0.35432	0.175	0.34567
0.176	1.00437	0.176	0.97987
0.177	0.68058	0.177	0.66398
0.178	1.00922	0.178	0.9846
0.179	1.33296	0.179	1.30045
0.18	1.00924	0.18	0.98463
0.181	1.33293	0.181	1.30042
0.182	1.00927	0.182	0.98466
0.183	1.3304	0.183	1.29795
0.184	0.67815	0.184	0.66161
0.185	0.68069	0.185	0.66408
0.186	1.00933	0.186	0.98471
0.187	1.33285	0.187	1.30034
0.188	1.00421	0.188	0.97971
0.189	0.68074	0.189	0.66414
0.19	1.00678	0.19	0.98222
0.191	1.00155	0.191	0.97712
0.192	0.35215	0.192	0.34356
0.193	0.68079	0.193	0.66419
0.194	1.00678	0.194	0.98222
0.195	1.00678	0.195	0.98222
0.196	1.00678	0.196	0.98222
0.197	1.00408	0.197	0.97959
0.198	0.68086	0.198	0.66426
0.199	1.0095	0.199	0.98488
0.2	1.33541	0.2	1.30284
0.201	1.33541	0.201	1.30284
0.202	1.32988	0.202	1.29744
0.203	0.68093	0.203	0.66432
0.204	1.00678	0.204	0.98222
0.205	1.00678	0.205	0.98222
0.206	1.00396	0.206	0.97947
0.207	0.67815	0.207	0.66161
0.208	0.67815	0.208	0.66161
0.209	0.68101	0.209	0.6644
0.21	1.0039	0.21	0.97942
0.211	0.67815	0.211	0.66161
0.212	0.68106	0.212	0.66444
0.213	1.00678	0.213	0.98222
0.214	1.00385	0.214	0.97937
0.215	0.6811	0.215	0.66448
0.216	1.00678	0.216	0.98222
0.217	1.00678	0.217	0.98222
0.218	1.00379	0.218	0.97931
0.219	0.67815	0.219	0.66161
0.22	0.67514	0.22	0.65867
0.221	0.35255	0.221	0.34395
0.222	0.68423	0.222	0.66754
0.223	1.3293	0.223	1.29688
0.224	0.68122	0.224	0.6646
0.225	1.00678	0.225	0.98222
0.226	1.00369	0.226	0.97921
0.227	0.67504	0.227	0.65858
0.228	0.34952	0.228	0.341
0.229	0.34952	0.229	0.341
0.23	0.35582	0.23	0.34714
0.231	1.00362	0.231	0.97914
0.232	0.67815	0.232	0.66161
0.233	0.68453	0.233	0.66784
0.234	1.3322	0.234	1.29971
0.235	1.00356	0.235	0.97908
0.236	0.67815	0.236	0.66161
0.237	0.67491	0.237	0.65845
0.238	0.35604	0.238	0.34736
0.239	1.00351	0.239	0.97903
0.24	0.68472	0.24	0.66802
0.241	1.33211	0.241	1.29962
0.242	1.00347	0.242	0.97899
0.243	0.67815	0.243	0.66161
0.244	0.67815	0.244	0.66161
0.245	0.68151	0.245	0.66488
0.246	1.00341	0.246	0.97894
0.247	0.67815	0.247	0.66161
0.248	0.68155	0.248	0.66492
0.249	1.01019	0.249	0.98555
0.25	1.33199	0.25	1.2995
0.251	1.00334	0.251	0.97887
0.252	0.68505	0.252	0.66834
0.253	1.33541	0.253	1.30284
0.254	1.33193	0.254	1.29944
0.255	1.00329	0.255	0.97882
0.256	0.67815	0.256	0.66161
0.257	0.67815	0.257	0.66161
0.258	0.67815	0.258	0.66161
0.259	0.6817	0.259	0.66507
0.26	1.00678	0.26	0.98222
0.261	1.00321	0.261	0.97874
0.262	0.68892	0.262	0.67211
0.263	1.65683	0.263	1.61642
0.264	1.00316	0.264	0.9787
0.265	0.67815	0.265	0.66161
0.266	0.68179	0.266	0.66517
0.267	1.01044	0.267	0.98579
0.268	1.32807	0.268	1.29568
0.269	0.68184	0.269	0.66521
0.27	1.01048	0.27	0.98583
0.271	1.3317	0.271	1.29922
0.272	1.00306	0.272	0.97859
0.273	0.68189	0.273	0.66526
0.274	1.00678	0.274	0.98222
0.275	1.00301	0.275	0.97855
0.276	0.68193	0.276	0.6653
0.277	1.00299	0.277	0.97852
0.278	0.68196	0.278	0.66533
0.279	1.00296	0.279	0.9785
0.28	0.67815	0.28	0.66161
0.281	0.682	0.281	0.66537
0.282	1.00292	0.282	0.97846
0.283	0.67428	0.283	0.65783
0.284	0.3573	0.284	0.34859
0.285	1.00678	0.285	0.98222
0.286	1.01461	0.286	0.98987
0.287	1.65618	0.287	1.61578
0.288	1.01072	0.288	0.98607
0.289	1.33541	0.289	1.30284
0.29	1.3235	0.29	1.29122
0.291	0.35351	0.291	0.34489
0.292	0.67815	0.292	0.66161
0.293	0.67414	0.293	0.6577
0.294	0.34952	0.294	0.341
0.295	0.35356	0.295	0.34494
0.296	0.67815	0.296	0.66161
0.297	0.68222	0.297	0.66558
0.298	1.00678	0.298	0.98222
0.299	1.00678	0.299	0.98222
0.3	1.00678	0.3	0.98222
0.301	1.00266	0.301	0.9782
0.302	0.67815	0.302	0.66161
0.303	0.67815	0.303	0.66161
0.304	0.67815	0.304	0.66161
0.305	0.68233	0.305	0.66569
0.306	1.00678	0.306	0.98222
0.307	1.00258	0.307	0.97812
0.308	0.68659	0.308	0.66984
0.309	1.33118	0.309	1.29871
0.31	1.00678	0.31	0.98222
0.311	0.99826	0.311	0.97391
0.312	0.3538	0.312	0.34517
0.313	0.68244	0.313	0.66579
0.314	1.00678	0.314	0.98222
0.315	1.00678	0.315	0.98222
0.316	1.00678	0.316	0.98222
0.317	1.00244	0.317	0.97799
0.318	0.68251	0.318	0.66586
0.319	1.00241	0.319	0.97796
0.32	0.67815	0.32	0.66161
0.321	0.67815	0.321	0.66161
0.322	0.67815	0.322	0.66161
0.323	0.68257	0.323	0.66593
0.324	1.00234	0.324	0.9779
0.325	0.67815	0.325	0.66161
0.326	0.68262	0.326	0.66597
0.327	1.00678	0.327	0.98222
0.328	1.00678	0.328	0.98222
0.329	0.99777	0.329	0.97343
0.33	0.35404	0.33	0.34541
0.331	0.68268	0.331	0.66603
0.332	1.01133	0.332	0.98666
0.333	1.32629	0.333	1.29394
0.334	0.6873	0.334	0.67054
0.335	1.33082	0.335	1.29836
0.336	1.00678	0.336	0.98222
0.337	1.00678	0.337	0.98222
0.338	1.01141	0.338	0.98674
0.339	1.32612	0.339	1.29378
0.34	0.67815	0.34	0.66161
0.341	0.68282	0.341	0.66617
0.342	1.00678	0.342	0.98222
0.343	1.00678	0.343	0.98222
0.344	1.00207	0.344	0.97763
0.345	0.68288	0.345	0.66622
0.346	1.00678	0.346	0.98222
0.347	1.00203	0.347	0.97759
0.348	0.67339	0.348	0.65696
0.349	0.35908	0.349	0.35032
0.35	1.00678	0.35	0.98222
0.351	1.00678	0.351	0.98222
0.352	1.00678	0.352	0.98222
0.353	1.00678	0.353	0.98222
0.354	1.00678	0.354	0.98222
0.355	1.01164	0.355	0.98697
0.356	1.32566	0.356	1.29333
0.357	0.67815	0.357	0.66161
0.358	0.67815	0.358	0.66161
0.359	0.67815	0.359	0.66161
0.36	0.67322	0.36	0.6568
0.361	0.36435	0.361	0.35547
0.362	1.33045	0.362	1.298
0.363	1.00181	0.363	0.97737
0.364	0.68812	0.364	0.67134
0.365	1.33041	0.365	1.29796
0.366	1.00177	0.366	0.97733
0.367	0.67313	0.367	0.65671
0.368	0.35456	0.368	0.34591
0.369	0.67815	0.369	0.66161
0.37	0.67815	0.37	0.66161
0.371	0.68323	0.371	0.66657
0.372	1.01697	0.372	0.99216
0.373	1.65893	0.373	1.61847
0.374	1.32004	0.374	1.28785
0.375	0.34952	0.375	0.341
0.376	0.35467	0.376	0.34602
0.377	0.67815	0.377	0.66161
0.378	0.67815	0.378	0.66161
0.379	0.67815	0.379	0.66161
0.38	0.67815	0.38	0.66161
0.381	0.6938	0.381	0.67688
0.382	1.65358	0.382	1.61324
0.383	1.00154	0.383	0.97711
0.384	0.68341	0.384	0.66674
0.385	1.00151	0.385	0.97708
0.386	0.67287	0.386	0.65645
0.387	0.34952	0.387	0.341
0.388	0.36015	0.388	0.35136
0.389	1.00678	0.389	0.98222
0.39	1.00144	0.39	0.97701
0.391	0.69421	0.391	0.67728
0.392	1.65867	0.392	1.61821
0.393	1.32465	0.393	1.29234
0.394	0.67815	0.394	0.66161
0.395	0.67815	0.395	0.66161
0.396	0.67273	0.396	0.65632
0.397	0.3604	0.397	0.35161
0.398	1.00678	0.398	0.98222
0.399	1.00132	0.399	0.97689
0.4	0.68363	0.4	0.66696
0.401	1.01227	0.401	0.98758
0.402	1.33541	0.402	1.30284
0.403	1.31885	0.403	1.28669
0.404	0.35506	0.404	0.3464
0.405	0.67815	0.405	0.66161
0.406	0.68371	0.406	0.66704
0.407	1.00121	0.407	0.97679
0.408	0.70609	0.408	0.68886
0.409	2.29329	0.409	2.23736
0.41	0.68377	0.41	0.66709
0.411	0.99552	0.411	0.97124
0.412	0.34952	0.412	0.341
0.413	0.35518	0.413	0.34652
0.414	0.67815	0.414	0.66161
0.415	0.68383	0.415	0.66716
0.416	1.00678	0.416	0.98222
0.417	1.00107	0.417	0.97665
0.418	0.68388	0.418	0.6672
0.419	1.00678	0.419	0.98222
0.42	1.00678	0.42	0.98222
0.421	1.00102	0.421	0.9766
0.422	0.67815	0.422	0.66161
0.423	0.67236	0.423	0.65596
0.424	0.36114	0.424	0.35233
0.425	1.00678	0.425	0.98222
0.426	1.00678	0.426	0.98222
0.427	1.01263	0.427	0.98793
0.428	1.32369	0.428	1.2914
0.429	0.6899	0.429	0.67307
0.43	1.32952	0.43	1.29709
0.431	0.99498	0.431	0.97071
0.432	0.34952	0.432	0.341
0.433	0.36138	0.433	0.35257
0.434	1.00678	0.434	0.98222
0.435	1.00678	0.435	0.98222
0.436	1.00081	0.436	0.9764
0.437	0.67815	0.437	0.66161
0.438	0.68415	0.438	0.66746
0.439	1.00678	0.439	0.98222
0.44	1.00075	0.44	0.97635
0.441	0.67211	0.441	0.65572
0.442	0.34952	0.442	0.341
0.443	0.36772	0.443	0.35875
0.444	1.32325	0.444	1.29097
0.445	0.69643	0.445	0.67945
0.446	1.64572	0.446	1.60558
0.447	0.67815	0.447	0.66161
0.448	0.69042	0.448	0.67358
0.449	1.32311	0.449	1.29084
0.45	0.67815	0.45	0.66161
0.451	0.68433	0.451	0.66764
0.452	1.00678	0.452	0.98222
0.453	1.00678	0.453	0.98222
0.454	1.00678	0.454	0.98222
0.455	1.00678	0.455	0.98222
0.456	1.00678	0.456	0.98222
0.457	1.00678	0.457	0.98222
0.458	1.00678	0.458	0.98222
0.459	0.99421	0.459	0.96996
0.46	0.34952	0.46	0.341
0.461	0.34321	0.461	0.33484
0.462	0.0462	0.462	0.04507
0.463	1.32907	0.463	1.29665
0.464	1.00043	0.464	0.97603
0.465	0.69089	0.465	0.67404
0.466	1.32903	0.466	1.29661
0.467	1.00678	0.467	0.98222
0.468	1.00037	0.468	0.97597
0.469	0.66531	0.469	0.64908
0.47	0.0402	0.47	0.03922
0.471	1.00033	0.471	0.97593
0.472	0.67815	0.472	0.66161
0.473	0.68463	0.473	0.66793
0.474	1.00678	0.474	0.98222
0.475	1.01328	0.475	0.98857
0.476	1.32889	0.476	1.29648
0.477	1.00025	0.477	0.97585
0.478	0.67815	0.478	0.66161
0.479	0.67815	0.479	0.66161
0.48	0.67158	0.48	0.6552
0.481	0.3627	0.481	0.35385
0.482	0.99358	0.482	0.96935
0.483	0.35614	0.483	0.34745
0.484	0.68478	0.484	0.66808
0.485	1.00678	0.485	0.98222
0.486	1.01344	0.486	0.98872
0.487	1.32874	0.487	1.29633
0.488	0.97337	0.488	0.94963
0.489	-0.62967	0.489	-0.61431
0.49	-0.27419	0.49	-0.2675
0.491	1.32869	0.491	1.29628
0.492	1.01352	0.492	0.9888
0.493	1.32191	0.493	1.28967
0.494	0.67139	0.494	0.65501
0.495	0.3563	0.495	0.34761
0.496	0.67815	0.496	0.66161
0.497	0.68496	0.497	0.66825
0.498	0.99996	0.498	0.97557
0.499	0.68499	0.499	0.66828
0.5	1.00678	0.5	0.98222
0.501	1.02736	0.501	1.0023
0.502	1.97892	0.502	1.93065
0.503	1.32852	0.503	1.29612
0.504	1.01368	0.504	0.98896
0.505	1.33541	0.505	1.30284
0.506	1.32848	0.506	1.29608
0.507	1.01372	0.507	0.989
0.508	1.3215	0.508	1.28926
0.509	0.67815	0.509	0.66161
0.51	0.67815	0.51	0.66161
0.511	0.67815	0.511	0.66161
0.512	0.67114	0.512	0.65477
0.513	0.36357	0.513	0.3547
0.514	1.00678	0.514	0.98222
0.515	1.01383	0.515	0.9891
0.516	1.32834	0.516	1.29594
0.517	1.00678	0.517	0.98222
0.518	1.00678	0.518	0.98222
0.519	1.01389	0.519	0.98916
0.52	1.34253	0.52	1.30978
0.521	1.64977	0.521	1.60953
0.522	1.00678	0.522	0.98222
0.523	0.99962	0.523	0.97524
0.524	0.67815	0.524	0.66161
0.525	0.67815	0.525	0.66161
0.526	0.67815	0.526	0.66161
0.527	0.67815	0.527	0.66161
0.528	0.67815	0.528	0.66161
0.529	0.67815	0.529	0.66161
0.53	0.67815	0.53	0.66161
0.531	0.68542	0.531	0.66871
0.532	1.01406	0.532	0.98933
0.533	1.32811	0.533	1.29572
0.534	0.99947	0.534	0.97509
0.535	0.67083	0.535	0.65446
0.536	0.34218	0.536	0.33384
0.537	0.0356	0.537	0.03473
0.538	0.68552	0.538	0.6688
0.539	1.00678	0.539	0.98222
0.54	0.99939	0.54	0.97501
0.541	0.70038	0.541	0.68329
0.542	1.64919	0.542	1.60897
0.543	0.99934	0.543	0.97497
0.544	0.67815	0.544	0.66161
0.545	0.70054	0.545	0.68345
0.546	1.64161	0.546	1.60157
0.547	0.66317	0.547	0.647
0.548	0.0359	0.548	0.03503
0.549	0.67815	0.549	0.66161
0.55	0.68568	0.55	0.66896
0.551	0.99923	0.551	0.97486
0.552	0.68571	0.552	0.66899
0.553	1.01435	0.553	0.98961
0.554	1.32782	0.554	1.29544
0.555	0.99918	0.555	0.97481
0.556	0.68577	0.556	0.66904
0.557	1.00678	0.557	0.98222
0.558	1.00678	0.558	0.98222
0.559	1.00678	0.559	0.98222
0.56	1.01445	0.56	0.98971
0.561	1.32004	0.561	1.28785
0.562	0.67815	0.562	0.66161
0.563	0.67815	0.563	0.66161
0.564	0.67815	0.564	0.66161
0.565	0.68589	0.565	0.66916
0.566	1.02228	0.566	0.99735
0.567	1.64851	0.567	1.6083
0.568	1.02234	0.568	0.9974
0.569	1.67962	0.569	1.63865
0.57	2.31349	0.57	2.25706
0.571	1.96921	0.571	1.92118
0.572	0.99895	0.572	0.97458
0.573	0.686	0.573	0.66927
0.574	1.00678	0.574	0.98222
0.575	1.00678	0.575	0.98222
0.576	0.99889	0.576	0.97453
0.577	0.68605	0.577	0.66932
0.578	1.01469	0.578	0.98995
0.579	1.33541	0.579	1.30284
0.58	1.31952	0.58	1.28734
0.581	0.67815	0.581	0.66161
0.582	0.68612	0.582	0.66939
0.583	1.01476	0.583	0.99001
0.584	1.31942	0.584	1.28723
0.585	0.67014	0.585	0.6538
0.586	0.35755	0.586	0.34883
0.587	0.67011	0.587	0.65377
0.588	0.36563	0.588	0.35671
0.589	1.01485	0.589	0.99009
0.59	1.31925	0.59	1.28707
0.591	0.68624	0.591	0.66951
0.592	0.99867	0.592	0.97432
0.593	0.67815	0.593	0.66161
0.594	0.67815	0.594	0.66161
0.595	0.67815	0.595	0.66161
0.596	0.70264	0.596	0.6855
0.597	1.65586	0.597	1.61548
0.598	1.32722	0.598	1.29485
0.599	0.97397	0.599	0.95022
0.6	-0.32417	0.6	-0.31626
0.601	-0.91561	0.601	-0.89328
0.602	1.01502	0.602	0.99027
0.603	1.33541	0.603	1.30284
0.604	1.31887	0.604	1.2867
0.605	0.67815	0.605	0.66161
0.606	0.69475	0.606	0.6778
0.607	1.33541	0.607	1.30284
0.608	1.31043	0.608	1.27847
0.609	0.33284	0.609	0.32473
0.61	-0.32444	0.61	-0.31653
0.611	-0.92316	0.611	-0.90064
0.612	0.66977	0.612	0.65344
0.613	0.35792	0.613	0.34919
0.614	0.68656	0.614	0.66981
0.615	0.99836	0.615	0.97401
0.616	0.68659	0.616	0.66984
0.617	0.99833	0.617	0.97398
0.618	0.67815	0.618	0.66161
0.619	0.67815	0.619	0.66161
0.62	0.69513	0.62	0.67818
0.621	1.32691	0.621	1.29454
0.622	0.99826	0.622	0.97391
0.623	0.68668	0.623	0.66993
0.624	0.98969	0.624	0.96555
0.625	0.35808	0.625	0.34935
0.626	0.67815	0.626	0.66161
0.627	0.70391	0.627	0.68674
0.628	1.64684	0.628	1.60667
0.629	0.99817	0.629	0.97382
0.63	0.67815	0.63	0.66161
0.631	0.67815	0.631	0.66161
0.632	0.68681	0.632	0.67005
0.633	1.00678	0.633	0.98222
0.634	1.01546	0.634	0.99069
0.635	1.32671	0.635	1.29435
0.636	1.01549	0.636	0.99072
0.637	1.30924	0.637	1.27731
0.638	0.35826	0.638	0.34952
0.639	0.67815	0.639	0.66161
0.64	0.66939	0.64	0.65306
0.641	0.3583	0.641	0.34956
0.642	0.68694	0.642	0.67019
0.643	1.00678	0.643	0.98222
0.644	1.00678	0.644	0.98222
0.645	1.00678	0.645	0.98222
0.646	1.01563	0.646	0.99085
0.647	1.32655	0.647	1.29419
0.648	0.97129	0.648	0.9476
0.649	-0.29885	0.649	-0.29156
0.65	0.0476	0.65	0.04644
0.651	0.99787	0.651	0.97353
0.652	0.68708	0.652	0.67032
0.653	0.9889	0.653	0.96478
0.654	0.36743	0.654	0.35847
0.655	0.98884	0.655	0.96472
0.656	0.36749	0.656	0.35853
0.657	0.99778	0.657	0.97345
0.658	0.68716	0.658	0.6704
0.659	1.00678	0.659	0.98222
0.66	1.01582	0.66	0.99104
0.661	1.33541	0.661	1.30284
0.662	1.32634	0.662	1.29399
0.663	0.98862	0.663	0.96451
0.664	0.34952	0.664	0.341
0.665	0.36774	0.665	0.35877
0.666	0.99766	0.666	0.97333
0.667	0.69642	0.667	0.67943
0.668	1.31711	0.668	1.28499
0.669	0.68731	0.669	0.67055
0.67	1.02513	0.67	1.00013
0.671	1.65485	0.671	1.61449
0.672	1.32621	0.672	1.29386
0.673	0.99756	0.673	0.97323
0.674	0.66892	0.674	0.65261
0.675	0.35877	0.675	0.35002
0.676	0.67815	0.676	0.66161
0.677	0.67815	0.677	0.66161
0.678	0.66887	0.678	0.65255
0.679	0.39601	0.679	0.38635
0.68	1.99267	0.68	1.94406
0.681	1.96469	0.681	1.91677
0.682	1.00678	0.682	0.98222
0.683	1.01613	0.683	0.99135
0.684	1.31668	0.684	1.28456
0.685	0.69691	0.685	0.67991
0.686	1.33541	0.686	1.30284
0.687	1.31659	0.687	1.28448
0.688	0.68757	0.688	0.6708
0.689	1.02565	0.689	1.00063
0.69	1.67349	0.69	1.63267
0.691	1.94536	0.691	1.89791
0.692	0.38743	0.692	0.37798
0.693	1.64506	0.693	1.60493
0.694	0.99728	0.694	0.97295
0.695	0.67815	0.695	0.66161
0.696	0.68768	0.696	0.67091
0.697	0.99724	0.697	0.97291
0.698	0.69727	0.698	0.68026
0.699	1.33541	0.699	1.30284
0.7	1.33541	0.7	1.30284
0.701	1.31621	0.701	1.28411
0.702	0.65893	0.702	0.64286
0.703	0.04015	0.703	0.03917
0.704	0.68779	0.704	0.67102
0.705	1.01643	0.705	0.99164
0.706	1.32574	0.706	1.29341
0.707	0.9971	0.707	0.97278
0.708	0.69754	0.708	0.68053
0.709	1.34512	0.709	1.31231
0.71	1.65431	0.71	1.61397
0.711	1.33541	0.711	1.30284
0.712	1.31591	0.712	1.28381
0.713	0.68792	0.713	0.67114
0.714	0.997	0.714	0.97269
0.715	0.69773	0.715	0.68072
0.716	1.3256	0.716	1.29327
0.717	1.02642	0.717	1.00138
0.718	1.60505	0.718	1.5659
0.719	-0.30773	0.719	-0.30023
0.72	-0.2683	0.72	-0.26175
0.721	0.99691	0.721	0.97259
0.722	0.67815	0.722	0.66161
0.723	0.67815	0.723	0.66161
0.724	0.69798	0.724	0.68096
0.725	1.32548	0.725	1.29315
0.726	0.99684	0.726	0.97253
0.727	0.67815	0.727	0.66161
0.728	0.69809	0.728	0.68106
0.729	1.34539	0.729	1.31258
0.73	1.58407	0.73	1.54543
0.731	-0.93496	0.731	-0.91216
0.732	0.06099	0.732	0.0595
0.733	1.32537	0.733	1.29305
0.734	1.01683	0.734	0.99203
0.735	1.30521	0.735	1.27338
0.736	0.3596	0.736	0.35083
0.737	0.68824	0.737	0.67146
0.738	1.00678	0.738	0.98222
0.739	0.98654	0.739	0.96248
0.74	0.35966	0.74	0.35088
0.741	0.6883	0.741	0.67151
0.742	0.9763	0.742	0.95249
0.743	0.03107	0.743	0.03031
0.744	0.35971	0.744	0.35094
0.745	0.68835	0.745	0.67156
0.746	0.99656	0.746	0.97226
0.747	0.68838	0.747	0.67159
0.748	0.99654	0.748	0.97223
0.749	0.68841	0.749	0.67162
0.75	0.99651	0.75	0.9722
0.751	0.68844	0.751	0.67164
0.752	0.99648	0.752	0.97218
0.753	0.68846	0.753	0.67167
0.754	1.00678	0.754	0.98222
0.755	0.99644	0.755	0.97214
0.756	0.70921	0.756	0.69191
0.757	1.63294	0.757	1.59311
0.758	0.73005	0.758	0.71224
0.759	2.27972	0.759	2.22412
0.76	0.97556	0.76	0.95176
0.761	0.05216	0.761	0.05088
0.762	1.01721	0.762	0.9924
0.763	1.31451	0.763	1.28245
0.764	0.68861	0.764	0.67182
0.765	1.00678	0.765	0.98222
0.766	0.99629	0.766	0.97199
0.767	0.69916	0.767	0.68211
0.768	1.32489	0.768	1.29258
0.769	0.96466	0.769	0.94113
0.77	-0.29719	0.77	-0.28994
0.771	0.10536	0.771	0.10279
0.772	2.55478	0.772	2.49247
0.773	-0.28656	0.773	-0.27957
0.774	0.38132	0.774	0.37202
0.775	1.3248	0.775	1.29248
0.776	1.01741	0.776	0.99259
0.777	1.32477	0.777	1.29246
0.778	1.00678	0.778	0.98222
0.779	1.01745	0.779	0.99263
0.78	1.31405	0.78	1.282
0.781	0.68885	0.781	0.67205
0.782	1.00678	0.782	0.98222
0.783	1.00678	0.783	0.98222
0.784	1.00678	0.784	0.98222
0.785	0.99603	0.785	0.97174
0.786	0.69968	0.786	0.68261
0.787	1.34619	0.787	1.31335
0.788	1.64246	0.788	1.6024
0.789	0.99598	0.789	0.97168
0.79	0.67815	0.79	0.66161
0.791	0.66732	0.791	0.65104
0.792	0.36037	0.792	0.35158
0.793	0.68901	0.793	0.67221
0.794	1.01765	0.794	0.99283
0.795	1.33541	0.795	1.30284
0.796	1.33541	0.796	1.30284
0.797	1.29175	0.797	1.26025
0.798	0.15202	0.798	0.14832
0.799	3.84409	0.799	3.75033
0.8	0.39334	0.8	0.38375
0.801	1.63113	0.801	1.59135
0.802	0.67815	0.802	0.66161
0.803	0.67815	0.803	0.66161
0.804	0.67815	0.804	0.66161
0.805	0.67815	0.805	0.66161
0.806	0.68919	0.806	0.67238
0.807	1.01783	0.807	0.99301
0.808	1.32434	0.808	1.29204
0.809	1.00678	0.809	0.98222
0.81	1.01787	0.81	0.99305
0.811	1.34651	0.811	1.31367
0.812	1.6418	0.812	1.60176
0.813	0.99565	0.813	0.97136
0.814	0.67815	0.814	0.66161
0.815	0.67815	0.815	0.66161
0.816	0.68933	0.816	0.67251
0.817	0.99559	0.817	0.97131
0.818	0.68935	0.818	0.67254
0.819	1.01799	0.819	0.99317
0.82	1.33541	0.82	1.30284
0.821	1.34665	0.821	1.31381
0.822	1.63027	0.822	1.59051
0.823	0.68942	0.823	0.67261
0.824	1.01806	0.824	0.99323
0.825	1.34671	0.825	1.31386
0.826	1.65273	0.826	1.61242
0.827	1.31276	0.827	1.28074
0.828	0.67815	0.828	0.66161
0.829	0.70086	0.829	0.68376
0.83	1.32404	0.83	1.29175
0.831	1.00678	0.831	0.98222
0.832	1.02957	0.832	1.00445
0.833	1.65263	0.833	1.61232
0.834	1.32399	0.834	1.2917
0.835	1.00678	0.835	0.98222
0.836	0.99533	0.836	0.97106
0.837	0.75838	0.837	0.73988
0.838	2.9097	0.838	2.83873
0.839	1.01827	0.839	0.99343
0.84	1.2779	0.84	1.24673
0.841	-0.27319	0.841	-0.26652
0.842	0.67815	0.842	0.66161
0.843	0.6897	0.843	0.67287
0.844	1.01834	0.844	0.9935
0.845	1.33541	0.845	1.30284
0.846	1.31224	0.846	1.28023
0.847	0.68975	0.847	0.67293
0.848	1.03	0.848	1.00488
0.849	1.61753	0.849	1.57808
0.85	0.431	0.85	0.42049
0.851	2.51009	0.851	2.44886
0.852	-1.15362	0.852	-1.12548
0.853	2.59152	0.853	2.52831
0.854	1.01847	0.854	0.99363
0.855	1.3237	0.855	1.29142
0.856	0.99506	0.856	0.97079
0.857	0.70162	0.857	0.68451
0.858	1.33541	0.858	1.30284
0.859	1.30012	0.859	1.26841
0.86	0.38485	0.86	0.37547
0.861	1.30004	0.861	1.26833
0.862	0.36133	0.862	0.35251
0.863	0.70179	0.863	0.68467
0.864	1.32358	0.864	1.2913
0.865	1.00678	0.865	0.98222
0.866	1.01864	0.866	0.99379
0.867	1.32354	0.867	1.29126
0.868	1.01867	0.868	0.99382
0.869	1.33541	0.869	1.30284
0.87	1.29967	0.87	1.26797
0.871	0.36145	0.871	0.35263
0.872	0.69009	0.872	0.67326
0.873	1.01873	0.873	0.99389
0.874	1.33541	0.874	1.30284
0.875	1.32343	0.875	1.29115
0.876	1.00678	0.876	0.98222
0.877	1.05482	0.877	1.02909
0.878	2.22511	0.878	2.17084
0.879	-0.23551	0.879	-0.22977
0.88	1.62789	0.88	1.58818
0.881	0.70228	0.881	0.68515
0.882	1.32333	0.882	1.29106
0.883	0.99469	0.883	0.97043
0.884	0.69026	0.884	0.67342
0.885	0.99466	0.885	0.9704
0.886	0.70242	0.886	0.68528
0.887	1.32326	0.887	1.29099
0.888	0.9703	0.888	0.94663
0.889	0.06959	0.889	0.06789
0.89	1.29885	0.89	1.26717
0.891	0.34952	0.891	0.341
0.892	0.33731	0.892	0.32908
0.893	0.05758	0.893	0.05618
0.894	1.00678	0.894	0.98222
0.895	1.03129	0.895	1.00614
0.896	1.65177	0.896	1.61148
0.897	1.31084	0.897	1.27887
0.898	0.67815	0.898	0.66161
0.899	0.71508	0.899	0.69764
0.9	1.65171	0.9	1.61143
0.901	1.32307	0.901	1.2908
0.902	0.99443	0.902	0.97017
0.903	0.66579	0.903	0.64955
0.904	0.37428	0.904	0.36515
0.905	1.00678	0.905	0.98222
0.906	1.01919	0.906	0.99433
0.907	1.37267	0.907	1.33919
0.908	2.27156	0.908	2.21616
0.909	1.00678	0.909	0.98222
0.91	1.01924	0.91	0.99438
0.911	1.32293	0.911	1.29067
0.912	0.99429	0.912	0.97004
0.913	0.67815	0.913	0.66161
0.914	0.67815	0.914	0.66161
0.915	0.67815	0.915	0.66161
0.916	0.71578	0.916	0.69832
0.917	1.53847	0.917	1.50094
0.918	-1.48397	0.918	-1.44778
0.919	1.90458	0.919	1.85812
0.92	-0.20695	0.92	-0.2019
0.921	2.24562	0.921	2.19085
0.922	0.37477	0.922	0.36563
0.923	1.00678	0.923	0.98222
0.924	1.00678	0.924	0.98222
0.925	0.98145	0.925	0.95751
0.926	0.34952	0.926	0.341
0.927	0.36222	0.927	0.35338
0.928	0.70357	0.928	0.68641
0.929	1.37357	0.929	1.34007
0.93	2.15574	0.93	2.10316
0.931	-1.7724	0.931	-1.72917
0.932	2.56059	0.932	2.49813
0.933	0.3623	0.933	0.35346
0.934	0.67815	0.934	0.66161
0.935	0.69096	0.935	0.6741
0.936	0.99396	0.936	0.96972
0.937	0.67815	0.937	0.66161
0.938	0.70384	0.938	0.68667
0.939	1.32255	0.939	1.29029
0.94	0.99391	0.94	0.96967
0.941	0.74258	0.941	0.72447
0.942	2.2568	0.942	2.20175
0.943	0.65233	0.943	0.63642
0.944	0.04675	0.944	0.04561
0.945	0.67815	0.945	0.66161
0.946	0.65224	0.946	0.63634
0.947	0.0598	0.947	0.05834
0.948	1.00678	0.948	0.98222
0.949	1.00678	0.949	0.98222
0.95	0.99377	0.95	0.96953
0.951	0.67815	0.951	0.66161
0.952	0.65208	0.952	0.63618
0.953	0.04699	0.953	0.04585
0.954	0.65202	0.954	0.63612
0.955	0.00782	0.955	0.00763
0.956	-0.28155	0.956	-0.27469
0.957	0.34952	0.957	0.341
0.958	0.402	0.958	0.39219
0.959	1.61151	0.959	1.5722
0.96	0.29694	0.96	0.2897
0.961	-0.89919	0.961	-0.87726
0.962	0.67815	0.962	0.66161
0.963	0.70453	0.963	0.68734
0.964	1.32221	0.964	1.28996
0.965	0.98035	0.965	0.95644
0.966	0.36275	0.966	0.3539
0.967	0.69139	0.967	0.67453
0.968	1.02004	0.968	0.99516
0.969	1.28233	0.969	1.25106
0.97	0.06074	0.97	0.05926
0.971	0.96689	0.971	0.94331
0.972	0.08745	0.972	0.08531
0.973	1.61074	0.973	1.57146
0.974	0.36286	0.974	0.35401
0.975	0.6915	0.975	0.67464
0.976	1.00678	0.976	0.98222
0.977	0.98002	0.977	0.95612
0.978	0.37631	0.978	0.36713
0.979	0.99337	0.979	0.96915
0.98	0.66473	0.98	0.64852
0.981	0.36296	0.981	0.3541
0.982	0.63781	0.982	0.62225
0.983	-0.26735	0.983	-0.26083
0.984	0.67815	0.984	0.66161
0.985	0.69164	0.985	0.67477
0.986	0.97978	0.986	0.95588
0.987	0.29546	0.987	0.28825
0.988	-0.89735	0.988	-0.87546
0.989	0.67815	0.989	0.66161
0.99	0.6646	0.99	0.64839
0.991	0.33595	0.991	0.32776
0.992	0.04806	0.992	0.04689
0.993	0.65096	0.993	0.63508
0.994	0.06173	0.994	0.06022
0.995	0.97953	0.995	0.95564
0.996	0.36316	0.996	0.3543
0.997	0.73276	0.997	0.71489
0.998	1.91067	0.998	1.86407
0.999	0.08929	0.999	0.08712
1	1.58188	1	1.54329
1.001	-0.25291	1.001	-0.24674
1.002	1.00678	1.002	0.98222
1.003	1.00678	1.003	0.98222
1.004	0.97928	1.004	0.9554
1.005	0.34952	1.005	0.341
1.006	0.3633	1.006	0.35444
1.007	0.69194	1.007	0.67506
1.008	0.93777	1.008	0.91489
1.009	-0.62255	1.009	-0.60736
1.01	-0.19709	1.01	-0.19228
1.011	2.1967	1.011	2.14312
1.012	-0.53936	1.012	-0.5262
1.013	1.65017	1.013	1.60992
1.014	1.32152	1.014	1.28929
1.015	0.99288	1.015	0.96866
1.016	0.67815	1.016	0.66161
1.017	0.66423	1.017	0.64803
1.018	0.36346	1.018	0.3546
1.019	0.67815	1.019	0.66161
1.02	0.66418	1.02	0.64799
1.021	0.32156	1.021	0.31372
1.022	-0.27974	1.022	-0.27292
1.023	0.37754	1.023	0.36833
1.024	0.97874	1.024	0.95486
1.025	0.37759	1.025	0.36838
1.026	1.03488	1.026	1.00964
1.027	1.64997	1.027	1.60973
1.028	1.32133	1.028	1.2891
1.029	0.99269	1.029	0.96848
1.03	0.66405	1.03	0.64785
1.031	0.34952	1.031	0.341
1.032	0.34952	1.032	0.341
1.033	0.37781	1.033	0.3686
1.034	0.99262	1.034	0.96841
1.035	0.69232	1.035	0.67544
1.036	1.02097	1.036	0.99606
1.037	1.30701	1.037	1.27513
1.038	0.63551	1.038	0.62001
1.039	-0.2366	1.039	-0.23083
1.04	1.37813	1.04	1.34452
1.041	2.25002	1.041	2.19514
1.042	0.67815	1.042	0.66161
1.043	0.64959	1.043	0.63374
1.044	0.04949	1.044	0.04828
1.045	0.67815	1.045	0.66161
1.046	0.69248	1.046	0.67559
1.047	1.00678	1.047	0.98222
1.048	0.96373	1.048	0.94022
1.049	0.09272	1.049	0.09046
1.05	1.60652	1.05	1.56734
1.051	0.36391	1.051	0.35504
1.052	0.64934	1.052	0.6335
1.053	0.03531	1.053	0.03445
1.054	0.36396	1.054	0.35508
1.055	0.66371	1.055	0.64752
1.056	0.36398	1.056	0.35511
1.057	0.67815	1.057	0.66161
1.058	0.67815	1.058	0.66161
1.059	0.67815	1.059	0.66161
1.06	0.69267	1.06	0.67577
1.061	1.02131	1.061	0.9964
1.062	1.32087	1.062	1.28865
1.063	1.00678	1.063	0.98222
1.064	0.99221	1.064	0.96801
1.065	0.69274	1.065	0.67584
1.066	0.97759	1.066	0.95374
1.067	0.40797	1.067	0.39802
1.068	1.63479	1.068	1.59491
1.069	1.00678	1.069	0.98222
1.07	1.02143	1.07	0.99652
1.071	1.32074	1.071	1.28853
1.072	1.00678	1.072	0.98222
1.073	1.00678	1.073	0.98222
1.074	1.02149	1.074	0.99657
1.075	1.35013	1.075	1.3172
1.076	1.66404	1.076	1.62345
1.077	1.61979	1.077	1.58029
1.078	0.76672	1.078	0.74802
1.079	2.5465	1.079	2.48439
1.08	0.42347	1.08	0.41314
1.081	1.96306	1.081	1.91518
1.082	1.33541	1.082	1.30284
1.083	1.33541	1.083	1.30284
1.084	1.35025	1.084	1.31732
1.085	1.66404	1.085	1.62345
1.086	1.69378	1.086	1.65247
1.087	2.30641	1.087	2.25016
1.088	2.06716	1.088	2.01674
1.089	3.59107	1.089	3.50348
1.09	2.56037	1.09	2.49792
1.091	0.75285	1.091	0.73449
1.092	2.30634	1.092	2.25009
1.093	2.00763	1.093	1.95867
1.094	2.32129	1.094	2.26468
1.095	2.32129	1.095	2.26468
1.096	2.3363	1.096	2.27932
1.097	2.64992	1.097	2.58529
1.098	2.63489	1.098	2.57062
1.099	2.35139	1.099	2.29404
1.1	2.97855	1.1	2.9059
1.101	3.02378	1.101	2.95003
1.102	3.93426	1.102	3.8383
1.103	3.27697	1.103	3.19705
1.104	2.66504	1.104	2.60004
1.105	3.08447	1.105	3.00924
1.106	5.23352	1.106	5.10587
1.107	4.32338	1.107	4.21793
1.108	4.99584	1.108	4.87399
1.109	5.90584	1.109	5.76179
1.11	5.27895	1.11	5.1502
1.111	5.29416	1.111	5.16504
1.112	5.62281	1.112	5.48567
1.113	5.93621	1.113	5.79142
1.114	5.92095	1.114	5.77654
1.115	5.60758	1.115	5.47081
1.116	5.60758	1.116	5.47081
1.117	5.62288	1.117	5.48573
1.118	5.95152	1.118	5.80636
1.119	6.28016	1.119	6.12699
1.12	6.51678	1.12	6.35784
1.121	5.02707	1.121	4.90446
1.122	6.59347	1.122	6.43265
1.123	6.60884	1.123	6.44765
1.124	6.9067	1.124	6.73825
1.125	6.62428	1.125	6.46271
1.126	7.38949	1.126	7.20926
1.127	10.1466	1.127	9.89917
1.128	8.87842	1.128	8.66187
1.129	8.54978	1.129	8.34125
1.13	8.31398	1.13	8.1112
1.131	9.87975	1.131	9.63878
1.132	9.86425	1.132	9.62366
1.133	9.56664	1.133	9.3333
1.134	9.89528	1.134	9.65393
1.135	10.2239	1.135	9.97456
1.136	10.537	1.136	10.28
1.137	10.5681	1.137	10.3104
1.138	11.1943	1.138	10.9212
1.139	11.2099	1.139	10.9365
1.14	11.5385	1.14	11.2571
1.141	11.8203	1.141	11.532
1.142	11.1943	1.142	10.9212
1.143	11.2412	1.143	10.967
1.144	12.1645	1.144	11.8678
1.145	12.1024	1.145	11.8072
1.146	16.9213	1.146	16.5085
1.147	13.1346	1.147	12.8143
1.148	12.5245	1.148	12.219
1.149	12.8531	1.149	12.5396
1.15	13.1975	1.15	12.8756
1.151	13.8233	1.151	13.4861
1.152	13.7917	1.152	13.4554
1.153	13.2134	1.153	12.8911
1.154	14.1835	1.154	13.8376
1.155	14.7775	1.155	14.4171
1.156	14.1519	1.156	13.8067
1.157	14.1995	1.157	13.8531
1.158	15.0902	1.158	14.7222
1.159	14.2154	1.159	13.8687
1.16	15.4664	1.16	15.0892
1.161	15.4505	1.161	15.0737
1.162	15.1537	1.162	14.7841
1.163	15.4824	1.163	15.1047
1.164	15.811	1.164	15.4254
1.165	16.0918	1.165	15.6993
1.166	15.5303	1.166	15.1515
1.167	16.781	1.167	16.3717
1.168	16.749	1.168	16.3405
1.169	16.1397	1.169	15.7461
1.17	16.5004	1.17	16.0979
1.171	17.4382	1.171	17.0129
1.172	17.4382	1.172	17.0129
1.173	17.4543	1.173	17.0286
1.174	17.7829	1.174	17.3492
1.175	18.0794	1.175	17.6384
1.176	17.7829	1.176	17.3492
1.177	18.1277	1.177	17.6856
1.178	18.7689	1.178	18.3111
1.179	19.0975	1.179	18.6317
1.18	19.41	1.18	18.9366
1.181	19.3776	1.181	18.905
1.182	18.7851	1.182	18.3269
1.183	19.41	1.183	18.9366
1.184	19.4424	1.184	18.9682
1.185	20.0997	1.185	19.6094
1.186	20.7245	1.186	20.219
1.187	20.7082	1.187	20.2032
1.188	20.3959	1.188	19.8984
1.189	20.3959	1.189	19.8984
1.19	20.4447	1.19	19.9461
1.191	21.4144	1.191	20.8921
1.192	22.039	1.192	21.5015
1.193	22.0227	1.193	21.4855
1.194	21.7431	1.194	21.2128
1.195	22.3513	1.195	21.8061
1.196	22.0718	1.196	21.5334
1.197	22.6635	1.197	22.1107
1.198	22.121	1.198	21.5815
1.199	23.6822	1.199	23.1045
1.2	23.715	1.2	23.1366
1.201	24.3065	1.201	23.7137
1.202	23.748	1.202	23.1688
1.203	24.9637	1.203	24.3548
1.204	24.3724	1.204	23.7779
1.205	24.9802	1.205	24.3709
1.206	24.6515	1.206	24.0503
1.207	24.3559	1.207	23.7619
1.208	24.6846	1.208	24.0825
1.209	25.0794	1.209	24.4677
1.21	26.6067	1.21	25.9577
1.211	26.0489	1.211	25.4135
1.212	27.2639	1.212	26.5989
1.213	26.673	1.213	26.0225
1.214	27.2638	1.214	26.5988
1.215	26.6564	1.215	26.0063
1.216	26.9684	1.216	26.3107
1.217	26.9684	1.217	26.3107
1.218	27.0185	1.218	26.3595
1.219	28.0044	1.219	27.3214
1.22	28.9736	1.22	28.2669
1.221	29.5807	1.221	28.8593
1.222	29.2856	1.222	28.5713
1.223	29.5975	1.223	28.8756
1.224	29.5975	1.224	28.8756
1.225	29.5807	1.225	28.8592
1.226	29.3024	1.226	28.5877
1.227	30.0269	1.227	29.2945
1.228	31.881	1.228	31.1035
1.229	31.5692	1.229	30.7993
1.23	31.5861	1.23	30.8157
1.231	31.881	1.231	31.1034
1.232	31.5861	1.232	30.8157
1.233	31.9316	1.233	31.1528
1.234	32.5551	1.234	31.7611
1.235	32.5551	1.235	31.7611
1.236	32.572	1.236	31.7776
1.237	32.9346	1.237	32.1313
1.238	33.9205	1.238	33.0932
1.239	34.8725	1.239	34.0219
1.24	35.2011	1.24	34.3426
1.241	35.4958	1.241	34.63
1.242	35.2011	1.242	34.3426
1.243	35.5809	1.243	34.713
1.244	36.8103	1.244	35.9124
1.245	36.5157	1.245	35.6251
1.246	36.8443	1.246	35.9457
1.247	37.1559	1.247	36.2497
1.248	37.2243	1.248	36.3164
1.249	38.5046	1.249	37.5655
1.25	39.1448	1.25	38.19
1.251	39.4221	1.251	38.4605
1.252	38.8162	1.252	37.8695
1.253	39.1277	1.253	38.1734
1.254	39.162	1.254	38.2069
1.255	39.8537	1.255	38.8817
1.256	41.0995	1.256	40.097
1.257	41.1167	1.257	40.1138
1.258	41.3764	1.258	40.3672
1.259	40.4939	1.259	39.5063
1.26	41.4453	1.26	40.4345
1.261	41.8085	1.261	40.7888
1.262	42.7426	1.262	41.7001
1.263	42.7426	1.263	41.7001
1.264	42.7772	1.264	41.7339
1.265	43.3999	1.265	42.3413
1.266	43.3825	1.266	42.3244
1.267	43.1059	1.267	42.0546
1.268	43.8327	1.268	42.7636
1.269	45.6481	1.269	44.5348
1.27	44.7492	1.27	43.6577
1.271	45.4064	1.271	44.299
1.272	46.0115	1.272	44.8892
1.273	45.7003	1.273	44.5856
1.274	45.77	1.274	44.6537
1.275	47.0322	1.275	45.8851
1.276	47.3434	1.276	46.1887
1.277	47.4134	1.277	46.2569
1.278	48.6404	1.278	47.4541
1.279	48.3468	1.279	47.1676
1.28	48.7105	1.28	47.5224
1.281	49.6263	1.281	48.4159
1.282	49.3152	1.282	48.1124
1.283	49.3679	1.283	48.1638
1.284	50.3186	1.284	49.0914
1.285	50.6649	1.285	49.4291
1.286	51.2869	1.286	50.036
1.287	51.3222	1.287	50.0704
1.288	51.9442	1.288	50.6773
1.289	51.9618	1.289	50.6945
1.29	52.3258	1.29	51.0496
1.291	53.241	1.291	51.9425
1.292	53.0185	1.292	51.7254
1.293	54.5555	1.293	53.2249
1.294	54.28	1.294	52.9561
1.295	54.9373	1.295	53.5974
1.296	55.5414	1.296	54.1867
1.297	55.5147	1.297	54.1606
1.298	60.2397	1.298	58.7704
1.299	55.9233	1.299	54.5593
1.3	56.545	1.3	55.1658
1.301	56.5806	1.301	55.2006
1.302	57.2201	1.302	55.8245
1.303	57.5844	1.303	56.1799
1.304	58.4989	1.304	57.0721
1.305	58.2239	1.305	56.8038
1.306	58.8812	1.306	57.445
1.307	59.4848	1.307	58.0339
1.308	59.1919	1.308	57.7482
1.309	59.5206	1.309	58.0689
1.31	59.8672	1.31	58.407
1.311	60.5245	1.311	59.0482
1.312	61.1997	1.312	59.707
1.313	62.1317	1.313	60.6163
1.314	62.0957	1.314	60.5812
1.315	61.4744	1.315	59.9751
1.316	61.5285	1.316	60.0278
1.317	62.4783	1.317	60.9545
1.318	62.807	1.318	61.2751
1.319	63.1718	1.319	61.631
1.32	64.1035	1.32	62.54
1.321	64.0854	1.321	62.5223
1.322	63.7929	1.322	62.237
1.323	64.1397	1.323	62.5753
1.324	64.8332	1.324	63.2519
1.325	65.9845	1.325	64.3751
1.326	64.4866	1.326	62.9137
1.327	65.4361	1.327	63.8401
1.328	65.7648	1.328	64.1608
1.329	66.0752	1.329	64.4636
1.33	66.0934	1.33	64.4814
1.331	66.4403	1.331	64.8198
1.332	67.0611	1.332	65.4255
1.333	67.0794	1.333	65.4433
1.334	67.4263	1.334	65.7817
1.335	67.9922	1.335	66.3338
1.336	67.0977	1.336	65.4612
1.337	67.7916	1.337	66.1381
1.338	69.0329	1.338	67.3492
1.339	69.0145	1.339	67.3313
1.34	68.7409	1.34	67.0644
1.341	69.3799	1.341	67.6877
1.342	69.7085	1.342	68.0083
1.343	70.0188	1.343	68.311
1.344	70.0372	1.344	68.329
1.345	70.3842	1.345	68.6676
1.346	70.9862	1.346	69.2549
1.347	70.7129	1.347	68.9882
1.348	71.3517	1.348	69.6115
1.349	71.6619	1.349	69.9141
1.35	71.6619	1.35	69.9141
1.351	71.6804	1.351	69.9321
1.352	71.9905	1.352	70.2347
1.353	72.0276	1.353	70.2708
1.354	72.6849	1.354	70.9121
1.355	73.3051	1.355	71.5171
1.356	73.3236	1.356	71.5352
1.357	73.6337	1.357	71.8377
1.358	73.6709	1.358	71.874
1.359	74.3282	1.359	72.5153
1.36	74.9668	1.36	73.1384
1.361	75.2582	1.361	73.4226
1.362	74.9482	1.362	73.1202
1.363	74.9669	1.363	73.1384
1.364	75.3142	1.364	73.4772
1.365	75.9715	1.365	74.1185
1.366	76.5352	1.366	74.6685
1.367	75.6616	1.367	73.8162
1.368	76.6475	1.368	74.7781
1.369	77.5397	1.369	75.6485
1.37	76.92	1.37	75.0439
1.371	76.9575	1.371	75.0805
1.372	77.596	1.372	75.7034
1.373	77.9435	1.373	76.0424
1.374	78.5631	1.374	76.6469
1.375	78.5819	1.375	76.6653
1.376	78.8917	1.376	76.9676
1.377	78.9295	1.377	77.0043
1.378	79.549	1.378	77.6088
1.379	79.5679	1.379	77.6272
1.38	79.8776	1.38	77.9294
1.381	79.9533	1.381	78.0032
1.382	81.1732	1.382	79.1934
1.383	80.8635	1.383	78.8912
1.384	80.9014	1.384	78.9282
1.385	81.5397	1.385	79.551
1.386	81.8304	1.386	79.8345
1.387	81.5398	1.387	79.551
1.388	81.8114	1.388	79.816
1.389	81.2682	1.389	79.2861
1.39	82.5066	1.39	80.4943
1.391	82.5066	1.391	80.4943
1.392	82.5448	1.392	80.5315
1.393	83.1639	1.393	81.1355
1.394	83.1639	1.394	81.1355
1.395	83.183	1.395	81.1542
1.396	83.4925	1.396	81.4561
1.397	83.5117	1.397	81.4748
1.398	83.8212	1.398	81.7768
1.399	83.8595	1.399	81.8141
1.4	84.4401	1.4	82.3806
1.401	83.8595	1.401	81.8142
1.402	84.4592	1.402	82.3992
1.403	84.1882	1.403	82.1349
1.404	84.8263	1.404	82.7574
1.405	85.1357	1.405	83.0592
1.406	85.1357	1.406	83.0592
1.407	85.1549	1.407	83.078
1.408	85.5221	1.408	83.4363
1.409	86.4116	1.409	84.304
1.41	85.8315	1.41	83.7381
1.411	86.4502	1.411	84.3417
1.412	86.4889	1.412	84.3794
1.413	87.0881	1.413	84.964
1.414	86.7788	1.414	84.6623
1.415	86.7982	1.415	84.6812
1.416	87.1268	1.416	85.0018
1.417	87.4361	1.417	85.3035
1.418	87.4361	1.418	85.3035
1.419	87.4749	1.419	85.3414
1.42	88.1128	1.42	85.9637
1.421	88.383	1.421	86.2274
1.422	87.8037	1.422	85.6621
1.423	88.4804	1.423	86.3224
1.424	89.3884	1.424	87.2082
1.425	89.0597	1.425	86.8875
1.426	88.7701	1.426	86.605
1.427	89.1183	1.427	86.9447
1.428	89.7169	1.428	87.5287
1.429	89.4274	1.429	87.2463
1.43	89.7561	1.43	87.5669
1.431	90.0847	1.431	87.8875
1.432	90.4526	1.432	88.2464
1.433	91.3404	1.433	89.1126
1.434	90.7224	1.434	88.5096
1.435	90.742	1.435	88.5288
1.436	91.0707	1.436	88.8494
1.437	91.3993	1.437	89.1701
1.438	91.6886	1.438	89.4523
1.439	91.419	1.439	89.1893
1.44	92.0172	1.44	89.7728
1.441	91.7872	1.441	89.5485
1.442	92.9833	1.442	90.7154
1.443	92.405	1.443	90.1513
1.444	93.0425	1.444	90.7732
1.445	93.391	1.445	91.1131
1.446	93.9888	1.446	91.6964
1.447	93.68	1.447	91.3951
1.448	93.68	1.448	91.3951
1.449	93.6999	1.449	91.4145
1.45	94.0285	1.45	91.7351
1.451	94.3174	1.451	92.017
1.452	94.0484	1.452	91.7545
1.453	94.6858	1.453	92.3764
1.454	95.0543	1.454	92.7359
1.455	95.9605	1.455	93.62
1.456	95.6319	1.456	93.2994
1.457	95.3431	1.457	93.0177
1.458	95.6917	1.458	93.3578
1.459	96.329	1.459	93.9795
1.46	96.6577	1.46	94.3002
1.461	96.9263	1.461	94.5622
1.462	96.3491	1.462	93.9991
1.463	96.9663	1.463	94.6013
1.464	97.0064	1.464	94.6404
1.465	97.6436	1.465	95.2621
1.466	97.9923	1.466	95.6023
1.467	98.6094	1.467	96.2043
1.468	98.6295	1.468	96.224
1.469	98.8979	1.469	96.4857
1.47	98.3613	1.47	95.9623
1.471	99.5752	1.471	97.1465
1.472	99.2869	1.472	96.8652
1.473	99.6155	1.473	97.1859
1.474	99.9845	1.474	97.5459
1.475	100.89	1.475	98.4289
1.476	100.581	1.476	98.128
1.477	100.622	1.477	98.1675
1.478	101.319	1.478	98.8482
1.479	102.553	1.479	100.052
1.48	102.553	1.48	100.052
1.481	102.533	1.481	100.032
1.482	102.265	1.482	99.7707
1.483	102.902	1.483	100.392
1.484	103.251	1.484	100.733
1.485	103.888	1.485	101.354
1.486	104.216	1.486	101.675
1.487	104.525	1.487	101.975
1.488	104.545	1.488	101.995
1.489	104.894	1.489	102.336
1.49	105.511	1.49	102.937
1.491	105.531	1.491	102.957
1.492	105.86	1.492	103.278
1.493	106.168	1.493	103.578
1.494	106.229	1.494	103.638
1.495	107.154	1.495	104.54
1.496	107.174	1.496	104.56
1.497	107.523	1.497	104.901
1.498	108.14	1.498	105.502
1.499	108.16	1.499	105.522
1.5	108.448	1.5	105.803
1.501	108.242	1.501	105.602
1.502	109.762	1.502	107.085
1.503	109.495	1.503	106.825
1.504	110.111	1.504	107.426
1.505	110.091	1.505	107.406
1.506	109.803	1.506	107.125
1.507	110.194	1.507	107.506
1.508	111.447	1.508	108.728
1.509	111.775	1.509	109.049
1.51	112.042	1.51	109.309
1.511	111.447	1.511	108.728
1.512	111.837	1.512	109.11
1.513	113.069	1.513	110.311
1.514	113.069	1.514	110.311
1.515	113.048	1.515	110.291
1.516	112.782	1.516	110.031
1.517	113.377	1.517	110.612
1.518	113.194	1.518	110.433
1.519	114.999	1.519	112.194
1.52	114.425	1.52	111.634
1.521	115.062	1.521	112.255
1.522	115.37	1.522	112.556
1.523	115.39	1.523	112.576
1.524	115.74	1.524	112.917
1.525	116.355	1.525	113.517
1.526	116.397	1.526	113.558
1.527	117.034	1.527	114.179
1.528	117.383	1.528	114.52
1.529	118.019	1.529	115.141
1.53	118.348	1.53	115.462
1.531	118.677	1.531	115.782
1.532	118.984	1.532	116.082
1.533	119.026	1.533	116.123
1.534	119.642	1.534	116.724
1.535	119.684	1.535	116.765
1.536	120.278	1.536	117.344
1.537	120.012	1.537	117.085
1.538	120.628	1.538	117.685
1.539	120.67	1.539	117.727
1.54	121.306	1.54	118.347
1.541	121.656	1.541	118.688
1.542	122.292	1.542	119.309
1.543	122.62	1.543	119.63
1.544	122.907	1.544	119.909
1.545	122.642	1.545	119.65
1.546	123.257	1.546	120.25
1.547	123.299	1.547	120.292
1.548	123.85	1.548	120.83
1.549	122.97	1.549	119.971
1.55	123.628	1.55	120.612
1.551	124.285	1.551	121.254
1.552	124.9	1.552	121.853
1.553	124.964	1.553	121.916
1.554	125.907	1.554	122.836
1.555	126.214	1.555	123.136
1.556	126.236	1.556	123.157
1.557	126.543	1.557	123.456
1.558	126.607	1.558	123.519
1.559	127.529	1.559	124.418
1.56	127.571	1.56	124.46
1.561	128.186	1.561	125.06
1.562	128.186	1.562	125.06
1.563	128.207	1.563	125.08
1.564	128.557	1.564	125.422
1.565	129.193	1.565	126.042
1.566	129.479	1.566	126.321
1.567	129.236	1.567	126.084
1.568	130.136	1.568	126.962
1.569	129.829	1.569	126.663
1.57	129.851	1.57	126.684
1.571	130.179	1.571	127.004
1.572	130.573	1.572	127.388
1.573	131.779	1.573	128.565
1.574	131.472	1.574	128.266
1.575	131.515	1.575	128.308
1.576	132.108	1.576	128.886
1.577	131.844	1.577	128.628
1.578	132.48	1.578	129.249
1.579	132.83	1.579	129.59
1.58	133.422	1.58	130.168
1.581	133.115	1.581	129.869
1.582	133.137	1.582	129.89
1.583	133.509	1.583	130.253
1.584	134.408	1.584	131.13
1.585	134.123	1.585	130.852
1.586	134.452	1.586	131.172
1.587	134.78	1.587	131.493
1.588	135.152	1.588	131.856
1.589	136.03	1.589	132.712
1.59	135.438	1.59	132.134
1.591	135.788	1.591	132.476
1.592	136.424	1.592	133.096
1.593	136.709	1.593	133.374
1.594	136.445	1.594	133.117
1.595	137.037	1.595	133.695
1.596	136.796	1.596	133.459
1.597	137.694	1.597	134.336
1.598	137.388	1.598	134.037
1.599	137.41	1.599	134.058
1.6	137.76	1.6	134.4
1.601	138.439	1.601	135.063
1.602	139.316	1.602	135.918
1.603	138.724	1.603	135.341
1.604	139.031	1.604	135.64
1.605	139.053	1.605	135.661
1.606	139.381	1.606	135.982
1.607	139.666	1.607	136.26
1.608	139.403	1.608	136.003
1.609	140.039	1.609	136.623
1.61	140.389	1.61	136.965
1.611	140.98	1.611	137.542
1.612	140.718	1.612	137.286
1.613	141.331	1.613	137.884
1.614	141.309	1.614	137.862
1.615	141.047	1.615	137.607
1.616	141.66	1.616	138.205
1.617	141.615	1.617	138.161
1.618	141.069	1.618	137.628
1.619	142.055	1.619	138.59
1.62	142.908	1.62	139.422
1.621	141.988	1.621	138.525
1.622	142.055	1.622	138.59
1.623	142.997	1.623	139.509
1.624	143.281	1.624	139.786
1.625	142.997	1.625	139.509
1.626	143.37	1.626	139.873
1.627	144.289	1.627	140.77
1.628	144.311	1.628	140.791
1.629	144.751	1.629	141.221
1.63	146.455	1.63	142.883
1.631	144.595	1.631	141.068
1.632	144.289	1.632	140.77
1.633	144.311	1.633	140.791
1.634	144.64	1.634	141.112
1.635	144.968	1.635	141.433
1.636	145.297	1.636	141.753
1.637	145.581	1.637	142.03
1.638	145.342	1.638	141.797
1.639	146.305	1.639	142.737
1.64	146.895	1.64	143.313
1.641	146.634	1.641	143.058
1.642	147.246	1.642	143.655
1.643	147.246	1.643	143.655
1.644	147.246	1.644	143.655
1.645	147.246	1.645	143.655
1.646	147.292	1.646	143.699
1.647	147.926	1.647	144.318
1.648	148.232	1.648	144.617
1.649	148.3	1.649	144.683
1.65	149.196	1.65	145.557
1.651	148.89	1.651	145.258
1.652	148.89	1.652	145.258
1.653	148.912	1.653	145.28
1.654	149.218	1.654	145.579
1.655	149.241	1.655	145.601
1.656	149.57	1.656	145.922
1.657	149.875	1.657	146.22
1.658	149.875	1.658	146.22
1.659	149.921	1.659	146.264
1.66	150.669	1.66	146.994
1.661	152.368	1.661	148.652
1.662	150.533	1.662	146.861
1.663	150.556	1.663	146.883
1.664	150.884	1.664	147.204
1.665	151.236	1.665	147.547
1.666	151.824	1.666	148.121
1.667	151.519	1.667	147.823
1.668	151.404	1.668	147.712
1.669	150.081	1.669	146.421
1.67	152.947	1.67	149.217
1.671	154.362	1.671	150.597
1.672	152.81	1.672	149.083
1.673	152.482	1.673	148.763
1.674	152.199	1.674	148.487
1.675	152.527	1.675	148.807
1.676	152.81	1.676	149.083
1.677	152.527	1.677	148.807
1.678	152.879	1.678	149.15
1.679	153.49	1.679	149.747
1.68	153.536	1.68	149.792
1.681	154.079	1.681	150.321
1.682	153.231	1.682	149.494
1.683	154.148	1.683	150.388
1.684	154.148	1.684	150.388
1.685	154.217	1.685	150.456
1.686	155.11	1.686	151.327
1.687	154.805	1.687	151.029
1.688	154.828	1.688	151.052
1.689	155.157	1.689	151.372
1.69	155.416	1.69	151.625
1.691	154.828	1.691	151.052
1.692	155.18	1.692	151.395
1.693	155.791	1.693	151.991
1.694	155.791	1.694	151.991
1.695	155.814	1.695	152.014
1.696	156.143	1.696	152.334
1.697	156.495	1.697	152.678
1.698	156.989	1.698	153.16
1.699	155.718	1.699	151.92
1.7	158.937	1.7	155.061
1.701	157.082	1.701	153.251
1.702	156.847	1.702	153.021
1.703	157.763	1.703	153.915
1.704	157.786	1.704	153.937
1.705	158.115	1.705	154.258
1.706	158.373	1.706	154.51
1.707	157.786	1.707	153.938
1.708	158.091	1.708	154.235
1.709	158.044	1.709	154.19
1.71	157.621	1.71	153.777
1.711	159.922	1.711	156.022
1.712	158.162	1.712	154.304
1.713	159.077	1.713	155.197
1.714	159.101	1.714	155.22
1.715	159.382	1.715	155.495
1.716	159.101	1.716	155.22
1.717	159.429	1.717	155.541
1.718	159.758	1.718	155.861
1.719	160.087	1.719	156.182
1.72	160.368	1.72	156.457
1.721	160.087	1.721	156.182
1.722	160.392	1.722	156.48
1.723	160.392	1.723	156.48
1.724	160.439	1.724	156.526
1.725	161.096	1.725	157.167
1.726	161.659	1.726	157.716
1.727	161.049	1.727	157.121
1.728	161.049	1.728	157.121
1.729	161.096	1.729	157.167
1.73	161.73	1.73	157.785
1.731	161.987	1.731	158.036
1.732	161.401	1.732	157.465
1.733	161.754	1.733	157.808
1.734	162.34	1.734	158.38
1.735	162.059	1.735	158.106
1.736	162.363	1.736	158.403
1.737	162.435	1.737	158.473
1.738	163.349	1.738	159.365
1.739	163.254	1.739	159.272
1.74	161.963	1.74	158.013
1.741	161.192	1.741	157.26
1.742	162.997	1.742	159.021
1.743	162.692	1.743	158.724
1.744	162.74	1.744	158.771
1.745	163.373	1.745	159.388
1.746	163.678	1.746	159.686
1.747	163.702	1.747	159.709
1.748	164.102	1.748	160.1
1.749	165.297	1.749	161.265
1.75	164.705	1.75	160.688
1.751	161.313	1.751	157.378
1.752	164.64	1.752	160.624
1.753	164.287	1.753	160.28
1.754	163.702	1.754	159.709
1.755	164.007	1.755	160.006
1.756	164.055	1.756	160.053
1.757	164.664	1.757	160.648
1.758	164.688	1.758	160.671
1.759	165.017	1.759	160.992
1.76	165.297	1.76	161.265
1.761	165.041	1.761	161.015
1.762	165.65	1.762	161.609
1.763	165.674	1.763	161.633
1.764	165.954	1.764	161.906
1.765	165.65	1.765	161.609
1.766	165.625	1.766	161.586
1.767	165.369	1.767	161.336
1.768	166.003	1.768	161.954
1.769	166.307	1.769	162.251
1.77	166.307	1.77	162.251
1.771	166.307	1.771	162.251
1.772	166.283	1.772	162.227
1.773	166.027	1.773	161.977
1.774	166.636	1.774	162.571
1.775	166.636	1.775	162.571
1.776	166.66	1.776	162.595
1.777	166.843	1.777	162.773
1.778	165.638	1.778	161.598
1.779	169.325	1.779	165.195
1.78	166.076	1.78	162.025
1.781	167.293	1.781	163.213
1.782	167.342	1.782	163.26
1.783	167.926	1.783	163.83
1.784	167.646	1.784	163.557
1.785	167.975	1.785	163.878
1.786	168.279	1.786	164.174
1.787	168.303	1.787	164.198
1.788	168.607	1.788	164.495
1.789	168.73	1.789	164.614
1.79	170.054	1.79	165.907
1.791	167.818	1.791	163.725
1.792	170.005	1.792	165.859
1.793	167.087	1.793	163.012
1.794	168.632	1.794	164.519
1.795	168.911	1.795	164.792
1.796	168.632	1.796	164.519
1.797	168.887	1.797	164.768
1.798	168.353	1.798	164.246
1.799	169.24	1.799	165.112
1.8	168.985	1.8	164.864
1.801	169.544	1.801	165.409
1.802	168.936	1.802	164.816
1.803	168.936	1.803	164.816
1.804	168.936	1.804	164.816
1.805	168.961	1.805	164.84
1.806	169.314	1.806	165.184
1.807	169.922	1.807	165.777
1.808	169.872	1.808	165.729
1.809	169.314	1.809	165.185
1.81	169.922	1.81	165.777
1.811	169.971	1.811	165.826
1.812	170.529	1.812	166.37
1.813	169.947	1.813	165.802
1.814	170.226	1.814	166.074
1.815	169.972	1.815	165.826
1.816	170.529	1.816	166.37
1.817	169.972	1.817	165.826
1.818	170.504	1.818	166.346
1.819	169.668	1.819	165.53
1.82	170.679	1.82	166.516
1.821	171.769	1.821	167.579
1.822	170.3	1.822	166.147
1.823	170.933	1.823	166.764
1.824	171.211	1.824	167.035
1.825	170.908	1.825	166.739
1.826	170.908	1.826	166.739
1.827	170.933	1.827	166.764
1.828	171.161	1.828	166.987
1.829	170.301	1.829	166.147
1.83	171.058	1.83	166.886
1.831	172.729	1.831	168.516
1.832	170.983	1.832	166.813
1.833	171.919	1.833	167.726
1.834	172.222	1.834	168.022
1.835	172.197	1.835	167.997
1.836	171.944	1.836	167.75
1.837	172.551	1.837	168.342
1.838	172.526	1.838	168.318
1.839	172.273	1.839	168.071
1.84	172.854	1.84	168.638
1.841	172.551	1.841	168.342
1.842	172.601	1.842	168.392
1.843	173.183	1.843	168.959
1.844	172.879	1.844	168.663
1.845	172.905	1.845	168.688
1.846	173.183	1.846	168.959
1.847	172.905	1.847	168.688
1.848	173.183	1.848	168.959
1.849	172.93	1.849	168.712
1.85	173.537	1.85	169.304
1.851	173.486	1.851	169.255
1.852	172.905	1.852	168.688
1.853	173.208	1.853	168.984
1.854	173.234	1.854	169.008
1.855	173.537	1.855	169.304
1.856	173.562	1.856	169.329
1.857	174.018	1.857	169.774
1.858	175.557	1.858	171.275
1.859	172.4	1.859	168.196
1.86	174.472	1.86	170.216
1.861	173.865	1.861	169.625
1.862	173.865	1.862	169.625
1.863	173.865	1.863	169.625
1.864	173.865	1.864	169.625
1.865	173.891	1.865	169.65
1.866	174.143	1.866	169.896
1.867	173.613	1.867	169.379
1.868	174.523	1.868	170.266
1.869	174.471	1.869	170.216
1.87	174.019	1.87	169.775
1.871	175.607	1.871	171.323
1.872	173.11	1.872	168.888
1.873	175.786	1.873	171.498
1.874	175.154	1.874	170.882
1.875	174.877	1.875	170.612
1.876	175.18	1.876	170.907
1.877	175.18	1.877	170.907
1.878	175.154	1.878	170.882
1.879	174.851	1.879	170.587
1.88	174.877	1.88	170.612
1.881	175.206	1.881	170.932
1.882	175.457	1.882	171.178
1.883	174.877	1.883	170.612
1.884	175.231	1.884	170.958
1.885	175.786	1.885	171.498
1.886	175.206	1.886	170.932
1.887	175.483	1.887	171.203
1.888	175.257	1.888	170.983
1.889	176.166	1.889	171.869
1.89	176.14	1.89	171.844
1.891	175.811	1.891	171.523
1.892	175.56	1.892	171.278
1.893	176.114	1.893	171.818
1.894	175.56	1.894	171.278
1.895	176.192	1.895	171.894
1.896	176.417	1.896	172.114
1.897	175.509	1.897	171.228
1.898	175.716	1.898	171.431
1.899	178.008	1.899	173.666
1.9	176.442	1.9	172.139
1.901	175.889	1.901	171.599
1.902	176.547	1.902	172.24
1.903	177.073	1.903	172.755
1.904	176.192	1.904	171.894
1.905	176.52	1.905	172.215
1.906	176.797	1.906	172.485
1.907	176.521	1.907	172.215
1.908	176.901	1.908	172.587
1.909	177.678	1.909	173.345
1.91	176.14	1.91	171.844
1.911	176.02	1.911	171.727
1.912	177.954	1.912	173.614
1.913	175.916	1.913	171.625
1.914	176.875	1.914	172.561
1.915	177.428	1.915	173.1
1.916	176.849	1.916	172.536
1.917	177.152	1.917	172.831
1.918	177.152	1.918	172.831
1.919	177.152	1.919	172.831
1.92	177.152	1.92	172.831
1.921	177.204	1.921	172.882
1.922	177.809	1.922	173.472
1.923	177.783	1.923	173.446
1.924	177.507	1.924	173.177
1.925	177.835	1.925	173.498
1.926	178.164	1.926	173.818
1.927	178.387	1.927	174.036
1.928	177.454	1.928	173.126
1.929	177.204	1.929	172.882
1.93	177.809	1.93	173.472
1.931	177.809	1.931	173.472
1.932	177.809	1.932	173.472
1.933	177.835	1.933	173.498
1.934	178.138	1.934	173.793
1.935	178.138	1.935	173.793
1.936	178.111	1.936	173.767
1.937	177.729	1.937	173.394
1.938	177.009	1.938	172.692
1.939	178.938	1.939	174.573
1.94	176.903	1.94	172.588
1.941	177.835	1.941	173.498
1.942	178.111	1.942	173.767
1.943	177.809	1.943	173.472
1.944	177.889	1.944	173.55
1.945	178.795	1.945	174.434
1.946	178.768	1.946	174.408
1.947	178.44	1.947	174.087
1.948	178.191	1.948	173.845
1.949	178.795	1.949	174.434
1.95	178.635	1.95	174.278
1.951	177.037	1.951	172.719
1.952	179.265	1.952	174.893
1.953	177.232	1.953	172.909
1.954	178.164	1.954	173.819
1.955	178.466	1.955	174.113
1.956	178.493	1.956	174.139
1.957	178.795	1.957	174.434
1.958	178.795	1.958	174.434
1.959	178.768	1.959	174.408
1.96	178.466	1.96	174.113
1.961	178.466	1.961	174.113
1.962	178.493	1.962	174.14
1.963	178.795	1.963	174.434
1.964	178.768	1.964	174.408
1.965	178.493	1.965	174.14
1.966	178.795	1.966	174.434
1.967	178.795	1.967	174.434
1.968	178.822	1.968	174.46
1.969	179.096	1.969	174.728
1.97	178.795	1.97	174.434
1.971	178.795	1.971	174.434
1.972	178.795	1.972	174.434
1.973	178.795	1.973	174.434
1.974	178.795	1.974	174.434
1.975	178.822	1.975	174.46
1.976	179.123	1.976	174.755
1.977	179.205	1.977	174.834
1.978	179.893	1.978	175.505
1.979	177.562	1.979	173.231
1.98	178.52	1.98	174.166
1.981	179.096	1.981	174.728
1.982	178.768	1.982	174.407
1.983	178.493	1.983	174.14
1.984	178.849	1.984	174.487
1.985	179.425	1.985	175.049
1.986	179.123	1.986	174.755
1.987	179.123	1.987	174.755
1.988	179.096	1.988	174.728
1.989	178.931	1.989	174.567
1.99	180.383	1.99	175.984
1.991	179.59	1.991	175.21
1.992	177.671	1.992	173.338
1.993	179.699	1.993	175.316
1.994	178.795	1.994	174.434
1.995	178.822	1.995	174.461
1.996	179.123	1.996	174.755
1.997	179.123	1.997	174.755
1.998	179.123	1.998	174.755
[truncated: 22,001 more rows]

## Sheet: S18f
The V-Q curve
0.67815	0.66161	178.822	174.461	334.619	326.458	465.03	453.688	575.34	561.307	671.217	654.846	752.416	734.064	817.785	797.839
1.00677	0.98221	179.123	174.755	334.784	326.618	464.948	453.608	575.668	561.628	671.409	655.033	752.251	733.904	817.457	797.519
0.67821	0.66167	179.151	174.781	334.236	326.084	464.866	453.528	575.34	561.307	671.683	655.3	752.252	733.904	817.703	797.759
1.33537	1.3028	179.425	175.048	334.291	326.137	465.359	454.009	575.23	561.2	671.792	655.407	752.416	734.064	817.977	798.026
1.00673	0.98217	179.069	174.701	334.565	326.405	465.277	453.928	575.559	561.521	671.272	654.899	752.087	733.743	817.594	797.652
0.67815	0.66161	178.494	174.14	334.62	326.458	465.112	453.768	575.668	561.628	671.491	655.113	751.923	733.583	817.32	797.385
0.67823	0.66169	178.767	174.407	334.948	326.779	465.441	454.089	575.449	561.414	671.929	655.541	752.087	733.744	816.936	797.011
1.00678	0.98222	178.466	174.113	335.277	327.099	465.605	454.249	576.107	562.056	671.463	655.086	752.251	733.904	816.854	796.931
1.00678	0.98222	178.494	174.14	335.386	327.206	465.277	453.928	576.654	562.589	671.491	655.114	752.745	734.385	817.183	797.252
1.00678	0.98222	178.85	174.488	334.565	326.405	465.03	453.688	575.34	561.307	671.792	655.407	753.237	734.866	817.512	797.572
1.00692	0.98236	179.397	175.021	334.62	326.458	465.113	453.768	575.668	561.628	671.272	654.899	752.744	734.384	817.457	797.519
1.33541	1.30284	178.85	174.488	334.783	326.618	465.194	453.848	575.559	561.521	671.354	654.98	752.251	733.904	817.32	797.385
1.33492	1.30236	179.425	175.048	334.236	326.084	464.784	453.448	575.668	561.628	671.6	655.22	752.087	733.743	817.128	797.198
0.3497	0.34117	179.123	174.755	334.236	326.084	465.113	453.768	575.34	561.307	671.409	655.033	752.252	733.904	817.183	797.252
0.67834	0.6618	179.151	174.781	334.291	326.138	465.359	454.009	575.23	561.2	671.272	654.899	752.58	734.224	817.512	797.572
1.00657	0.98202	179.424	175.048	334.51	326.351	465.441	454.089	575.23	561.2	670.943	654.579	752.416	734.064	817.648	797.706
0.67815	0.66161	178.958	174.593	334.456	326.299	465.523	454.168	575.012	560.987	670.889	654.526	751.922	733.583	817.648	797.706
0.67838	0.66184	177.4	173.073	335.386	327.205	465.195	453.849	575.559	561.521	671.355	654.98	751.759	733.423	817.457	797.519
1.00703	0.98246	179.944	175.555	334.51	326.351	465.687	454.329	575.558	561.52	671.875	655.487	751.923	733.583	817.128	797.198
1.33463	1.30208	178.331	173.982	334.291	326.138	465.523	454.168	575.121	561.093	672.066	655.674	751.758	733.423	817.567	797.626
0.3498	0.34127	180.438	176.037	334.84	326.673	465.03	453.688	575.011	560.986	671.654	655.273	751.923	733.584	817.785	797.839
0.67844	0.66189	180.327	175.929	335.988	327.793	465.113	453.768	574.902	560.88	671.217	654.846	752.251	733.904	817.648	797.706
1.00708	0.98252	179.151	174.782	334.728	326.564	465.276	453.928	575.231	561.201	671.409	655.033	752.251	733.904	817.456	797.519
1.33509	1.30253	179.424	175.048	333.963	325.817	465.03	453.688	575.23	561.2	671.546	655.167	752.251	733.904	817.32	797.385
1.00678	0.98222	179.096	174.728	334.291	326.138	465.03	453.688	575.012	560.987	671.6	655.22	752.416	734.064	817.896	797.947
1.00644	0.98189	178.795	174.434	334.51	326.351	465.195	453.849	575.449	561.414	671.409	655.033	752.251	733.903	817.73	797.785
0.67851	0.66196	178.823	174.461	334.236	326.084	465.605	454.249	575.339	561.307	671.546	655.167	751.593	733.262	817.32	797.385
1.00641	0.98186	179.123	174.755	334.291	326.138	465.111	453.767	575.121	561.093	671.326	654.952	750.936	732.621	817.128	797.198
0.67854	0.66199	179.207	174.836	334.62	326.458	464.621	453.288	574.901	560.879	670.752	654.392	751.432	733.104	817.76	797.814
1.00638	0.98184	180.054	175.662	334.949	326.779	465.276	453.928	574.683	560.667	671.164	654.794	752.416	734.065	818.114	798.16
0.67815	0.66161	179.508	175.129	334.891	326.723	465.113	453.769	575.451	561.415	671.737	655.354	752.58	734.224	817.209	797.277
0.67943	0.66285	179.915	175.526	333.416	325.284	465.359	454.009	575.777	561.733	671.6	655.22	752.415	734.064	817.239	797.306
1.66272	1.62217	177.892	173.554	334.181	326.03	465.194	453.847	575.231	561.201	671.409	655.033	752.251	733.904	817.648	797.706
0.6777	0.66117	178.795	174.434	333.963	325.817	464.867	453.529	575.449	561.414	671.271	654.899	752.581	734.225	817.648	797.706
0.34999	0.34145	178.795	174.434	334.291	326.138	465.441	454.089	575.449	561.414	671.08	654.712	752.744	734.384	817.456	797.518
0.67815	0.66161	178.795	174.434	334.565	326.405	465.605	454.249	575.339	561.307	671.355	654.981	752.415	734.064	817.704	797.76
0.67815	0.66161	178.823	174.461	334.509	326.351	465.276	453.928	575.011	560.986	671.737	655.354	752.251	733.904	817.977	798.026
0.67815	0.66161	179.151	174.782	334.236	326.084	464.948	453.607	574.902	560.88	671.6	655.22	752.251	733.904	817.593	797.651
0.67867	0.66212	179.396	175.021	334.347	326.192	464.702	453.367	575.121	561.093	671.271	654.899	752.416	734.065	817.512	797.573
1.00571	0.98118	178.823	174.461	334.783	326.617	464.784	453.448	575.121	561.093	671.08	654.712	752.58	734.224	817.841	797.893
0.35062	0.34207	179.123	174.755	334.181	326.03	465.03	453.688	575.121	561.093	671.218	654.847	752.415	734.064	817.977	798.026
1.00734	0.98277	179.179	174.809	333.963	325.817	464.947	453.607	575.231	561.201	671.409	655.033	752.251	733.904	817.593	797.651
1.33426	1.30172	179.781	175.396	334.236	326.084	464.867	453.529	575.449	561.414	671.684	655.301	752.581	734.226	817.512	797.573
0.67756	0.66104	179.669	175.287	334.236	326.084	465.359	454.009	575.559	561.521	671.929	655.54	752.744	734.384	817.841	797.893
0.35013	0.34159	178.494	174.141	334.291	326.138	465.359	454.009	575.558	561.52	671.737	655.354	752.415	734.064	817.785	797.839
0.67877	0.66221	178.767	174.407	334.509	326.351	465.276	453.928	575.121	561.093	671.6	655.219	752.251	733.904	817.456	797.518
1.00678	0.98222	178.578	174.223	334.236	326.084	464.865	453.526	575.231	561.201	671.684	655.301	752.086	733.743	817.32	797.385
1.00549	0.98097	179.837	175.45	334.347	326.192	464.621	453.289	575.009	560.984	671.929	655.54	752.088	733.744	817.897	797.948
0.35018	0.34164	180.298	175.9	334.838	326.671	465.359	454.009	574.576	560.562	671.6	655.219	751.262	732.938	818.113	798.159
0.67815	0.66161	178.795	174.434	334.565	326.405	465.276	453.928	575.339	561.306	671.409	655.033	750.61	732.302	817.4	797.463
0.67884	0.66228	178.823	174.461	334.62	326.459	464.947	453.607	575.231	561.201	671.409	655.033	751.597	733.265	817.184	797.252
1.00678	0.98222	179.123	174.755	334.893	326.725	465.033	453.691	575.339	561.306	671.409	655.033	752.086	733.743	817.512	797.573
1.00536	0.98084	179.067	174.7	334.838	326.671	465.933	454.569	575.121	561.093	671.409	655.033	752.418	734.066	817.456	797.518
0.35025	0.34171	178.494	174.141	334.509	326.35	465.605	454.248	575.121	561.093	671.547	655.167	752.744	734.384	817.32	797.385
0.67741	0.66089	178.823	174.461	334.181	326.03	465.359	454.009	575.01	560.986	671.462	655.085	752.58	734.224	817.705	797.761
0.34877	0.34026	179.067	174.7	334.019	325.872	465.359	454.009	575.233	561.203	671.08	654.712	752.25	733.902	817.4	797.463
0.0232	0.02263	178.438	174.086	334.565	326.405	465.276	453.928	575.776	561.732	671.493	655.115	751.923	733.583	817.184	797.252
1.00678	0.98222	178.109	173.765	334.509	326.35	465.03	453.688	575.231	561.201	671.928	655.54	751.923	733.583	817.512	797.573
1.00599	0.98145	177.95	173.61	334.236	326.084	465.113	453.769	575.449	561.414	671.462	655.085	752.088	733.744	817.456	797.518
0.67815	0.66161	179.424	175.048	334.18	326.03	465.359	454.009	575.339	561.306	671.08	654.712	752.086	733.743	817.512	797.573
0.67733	0.66081	179.095	174.727	333.907	325.763	465.359	454.009	575.01	560.986	671.631	655.25	752.253	733.905	817.456	797.518
0.35203	0.34344	178.823	174.461	333.963	325.818	465.276	453.928	574.902	560.88	671.981	655.592	752.58	734.224	817.32	797.385
1.33371	1.30118	179.067	174.699	334.236	326.084	465.113	453.769	575.231	561.201	671.409	655.033	752.415	734.063	817.32	797.385
0.67729	0.66077	178.466	174.113	334.292	326.138	465.276	453.928	575.339	561.306	671.409	655.033	752.251	733.904	817.127	797.197
0.35128	0.34271	178.494	174.141	334.509	326.35	464.947	453.607	575.01	560.986	671.547	655.167	752.086	733.743	816.799	796.877
1.00678	0.98222	178.851	174.489	334.236	326.084	464.702	453.367	574.903	560.881	671.324	654.95	751.923	733.583	817.048	797.12
1.00678	0.98222	179.395	175.02	334.236	326.084	464.785	453.448	575.231	561.201	671.027	654.661	751.758	733.422	817.127	797.197
1.00678	0.98222	178.767	174.406	334.236	326.084	465.113	453.769	575.339	561.306	671.409	655.033	751.925	733.585	816.799	796.877
1.00771	0.98313	178.381	174.03	334.292	326.138	465.11	453.765	574.679	560.662	671.547	655.168	752.251	733.904	816.855	796.932
1.33352	1.30099	177.48	173.151	334.398	326.242	464.539	453.209	573.917	559.919	671.737	655.354	752.251	733.904	816.991	797.065
0.67911	0.66255	177.509	173.179	333.69	325.551	464.947	453.607	574.687	560.671	671.186	654.816	752.086	733.743	817.377	797.441
1.00581	0.98128	177.951	173.61	334.236	326.084	464.785	453.449	575.446	561.411	670.837	654.475	751.923	733.583	817.07	797.142
0.67815	0.66161	179.339	174.964	334.125	325.975	465.03	453.688	574.792	560.773	671.271	654.898	751.923	733.583	816.663	796.744
0.67915	0.66259	178.166	173.82	333.635	325.497	464.864	453.526	574.682	560.665	671.08	654.712	751.757	733.422	816.663	796.744
1.00678	0.98222	178.495	174.141	333.963	325.818	464.29	452.966	574.574	560.56	670.942	654.578	751.594	733.263	816.855	796.932
1.00678	0.98222	178.795	174.434	334.236	326.084	464.211	452.888	574.682	560.665	670.752	654.392	751.263	732.94	816.798	796.877
1.00574	0.98121	178.852	174.489	334.124	325.975	464.618	453.286	574.463	560.452	670.752	654.392	750.606	732.299	816.855	796.932
0.68026	0.66367	179.424	175.047	333.579	325.443	464.456	453.128	574.574	560.56	670.752	654.392	750.61	732.303	816.798	796.877
1.33327	1.30075	179.095	174.727	333.691	325.552	464.618	453.286	574.792	560.773	670.614	654.257	750.937	732.621	816.855	796.932
0.67923	0.66267	178.795	174.434	334.18	326.029	464.456	453.128	574.571	560.557	670.561	654.206	751.102	732.783	816.798	796.877
1.00678	0.98222	178.795	174.434	333.796	325.654	464.785	453.449	574.356	560.347	670.89	654.526	751.266	732.942	816.855	796.932
1.00567	0.98114	178.795	174.434	333.418	325.286	464.947	453.607	574.792	560.773	670.942	654.578	751.596	733.265	817.377	797.441
0.67927	0.66271	178.766	174.406	334.236	326.084	464.702	453.367	574.792	560.773	670.614	654.257	751.757	733.422	817.456	797.518
1.00678	0.98222	178.466	174.113	334.236	326.084	464.618	453.286	574.792	560.773	670.699	654.341	751.76	733.424	817.127	797.197
1.00678	0.98222	178.409	174.058	334.068	325.92	464.373	453.047	574.681	560.665	671.218	654.847	751.923	733.583	816.798	796.876
1.00329	0.97882	177.837	173.5	333.418	325.286	464.456	453.128	574.463	560.452	670.856	654.494	751.592	733.26	816.855	796.932
0.02561	0.02498	178.223	173.876	334.18	326.029	464.702	453.367	574.463	560.452	670.232	653.885	751.266	732.942	817.377	797.441
1.33303	1.30051	179.066	174.699	333.796	325.654	464.702	453.367	574.131	560.128	670.699	654.341	751.597	733.265	817.263	797.329
0.67936	0.66279	178.466	174.113	333.25	325.122	464.702	453.367	573.81	559.814	671.357	654.982	751.757	733.422	816.991	797.065
1.00434	0.97985	178.523	174.169	333.306	325.177	464.702	453.367	574.574	560.56	671.323	654.949	751.925	733.586	816.991	797.065
0.35076	0.3422	179.066	174.699	333.635	325.497	464.618	453.286	574.903	560.881	670.752	654.392	751.755	733.419	816.991	797.065
0.6794	0.66283	178.466	174.113	333.851	325.709	464.29	452.965	574.899	560.877	671.028	654.661	751.597	733.265	816.991	797.065
1.00804	0.98345	178.466	174.113	333.523	325.388	464.044	452.726	574.463	560.452	671.409	655.033	751.757	733.422	816.991	797.065
1.33414	1.3016	178.438	174.085	333.362	325.231	464.044	452.726	574.574	560.56	670.994	654.629	751.594	733.263	816.605	796.688
1.00678	0.98222	178.166	173.821	333.907	325.763	463.961	452.645	574.46	560.448	670.699	654.341	751.594	733.263	816.527	796.612
1.00548	0.98096	178.437	174.085	333.907	325.763	463.799	452.487	574.139	560.135	671.08	654.712	751.594	733.263	816.856	796.932
0.67815	0.66161	178.195	173.849	333.851	325.709	464.044	452.726	574.903	560.881	670.665	654.308	751.429	733.101	816.412	796.5
0.67948	0.66291	178.737	174.378	333.579	325.443	464.044	452.726	574.788	560.769	670.233	653.885	751.431	733.104	816.584	796.668
1.0041	0.97961	178.195	173.849	333.635	325.498	464.211	452.889	574.246	560.24	670.838	654.476	751.594	733.263	817.377	797.441
0.34952	0.341	178.737	174.378	333.795	325.654	464.618	453.286	574.242	560.236	670.994	654.628	751.429	733.101	816.876	796.952
0.35089	0.34233	178.166	173.821	333.25	325.122	464.373	453.047	574.139	560.136	670.561	654.206	751.431	733.104	816.334	796.423
0.67954	0.66296	178.437	174.085	333.306	325.177	464.373	453.047	574.792	560.773	670.89	654.527	751.76	733.424	816.334	796.423
1.00678	0.98222	178.195	173.849	333.579	325.443	464.289	452.965	574.792	560.773	671.08	654.712	752.089	733.745	816.527	796.612
1.00678	0.98222	178.766	174.406	333.635	325.498	464.044	452.726	574.57	560.556	670.942	654.577	751.754	733.419	816.663	796.744
1.00536	0.98084	178.437	174.085	333.907	325.763	464.211	452.889	574.246	560.24	670.752	654.392	751.431	733.104	816.856	796.932
0.67815	0.66161	178.138	173.793	333.795	325.654	464.702	453.367	574.463	560.452	670.752	654.392	751.428	733.101	816.991	797.065
0.67815	0.66161	178.109	173.765	333.25	325.122	464.618	453.286	574.463	560.452	670.752	654.392	751.431	733.104	816.991	797.065
0.68108	0.66447	177.867	173.528	333.306	325.177	464.624	453.292	574.574	560.56	670.89	654.527	752.423	734.071	817.184	797.253
1.33393	1.3014	178.466	174.113	333.635	325.498	465.192	453.845	574.792	560.773	671.357	654.982	752.574	734.219	816.74	796.82
1.00379	0.97931	178.466	174.113	333.907	325.763	464.702	453.367	575.014	560.989	671.045	654.678	751.757	733.421	815.948	796.046
0.35103	0.34247	178.408	174.057	334.076	325.928	464.618	453.286	574.783	560.764	670.648	654.291	751.594	733.263	816.256	796.348
0.67815	0.66161	177.925	173.585	334.556	326.396	464.373	453.047	573.922	559.924	671.27	654.898	751.594	733.263	816.276	796.367
0.67969	0.66311	179.037	174.67	333.09	324.966	464.373	453.047	574.681	560.664	670.803	654.442	751.594	733.263	816.585	796.668
1.00678	0.98222	178.166	173.821	334.02	325.873	464.457	453.128	574.463	560.452	670.423	654.071	751.097	732.777	816.798	796.876
1.00678	0.98222	178.495	174.142	334.396	326.24	464.702	453.367	574.352	560.344	670.561	654.206	750.94	732.624	816.469	796.555
1.00678	0.98222	178.795	174.434	333.522	325.388	464.618	453.286	574.357	560.348	670.752	654.392	751.1	732.78	816.334	796.423
1.00678	0.98222	178.795	174.434	333.307	325.177	464.289	452.965	574.792	560.773	670.752	654.392	751.103	732.783	816.527	796.612
1.00518	0.98066	178.766	174.406	333.635	325.498	464.212	452.89	574.792	560.773	670.613	654.257	751.1	732.78	816.663	796.744
0.67815	0.66161	178.437	174.085	333.851	325.708	464.702	453.367	574.792	560.773	670.562	654.206	751.269	732.945	816.663	796.744
0.67815	0.66161	178.196	173.849	333.635	325.498	464.702	453.367	574.792	560.773	670.89	654.527	752.092	733.748	816.276	796.367
0.67815	0.66161	178.766	174.406	333.851	325.708	464.618	453.286	574.792	560.773	670.942	654.577	752.082	733.739	816.392	796.48
0.67981	0.66323	178.35	174	333.635	325.498	464.373	453.047	574.347	560.339	670.613	654.257	751.594	733.263	816.469	796.555
1.00845	0.98385	177.21	172.888	334.02	325.873	464.289	452.965	573.7	559.707	670.7	654.342	751.428	733.101	816.527	796.612
1.33372	1.30119	177.925	173.586	334.508	326.35	464.212	452.89	574.135	560.132	670.942	654.577	751.266	732.942	816.469	796.555
1.00678	0.98222	179.036	174.669	334.18	326.029	464.702	453.367	574.246	560.24	670.613	654.257	750.934	732.618	816.334	796.423
1.00849	0.98389	178.167	173.821	333.851	325.708	464.618	453.286	574.463	560.452	670.423	654.071	751.106	732.787	816.527	796.612
1.33196	1.29947	178.466	174.113	333.635	325.498	464.373	453.047	574.463	560.452	670.423	654.071	751.096	732.777	816.469	796.555
0.67641	0.65992	178.262	173.914	333.907	325.763	464.541	453.21	574.575	560.561	670.562	654.206	751.106	732.787	816.141	796.235
0.35128	0.34271	176.37	172.068	333.851	325.708	464.862	453.524	574.792	560.773	670.752	654.392	752.258	733.911	816.005	796.103
0.67992	0.66334	178.437	174.085	333.692	325.553	464.457	453.129	574.569	560.556	670.752	654.392	753.075	734.707	816.005	796.103
1.00856	0.98396	178.167	173.821	334.236	326.084	464.618	453.286	574.024	560.023	670.613	654.256	752.407	734.055	816.199	796.292
1.33362	1.30109	178.466	174.113	334.18	326.029	464.289	452.965	573.918	559.92	670.562	654.207	751.594	733.263	816.527	796.612
1.00497	0.98046	178.525	174.17	333.851	325.708	464.212	452.89	574.135	560.132	670.474	654.121	751.262	732.938	816.276	796.366
0.68362	0.66694	179.036	174.669	333.579	325.443	464.786	453.449	574.246	560.24	670.233	653.886	750.937	732.621	816.392	796.48
1.66037	1.61987	178.138	173.793	333.579	325.443	465.03	453.688	574.463	560.452	670.562	654.207	750.937	732.621	816.663	796.744
1.00493	0.98042	178.167	173.821	333.522	325.388	464.946	453.606	574.463	560.452	670.474	654.121	750.937	732.621	816.856	796.933
0.67815	0.66161	178.466	174.113	333.363	325.233	464.534	453.203	574.575	560.561	670.094	653.751	750.937	732.621	816.991	797.065
0.67628	0.65978	178.554	174.199	333.907	325.763	464.044	452.726	574.569	560.555	670.094	653.751	750.937	732.621	816.798	796.876
0.34952	0.341	179.335	174.961	333.851	325.708	464.212	452.89	574.135	560.132	670.372	654.021	750.937	732.621	816.856	796.933
0.35333	0.34471	178.196	173.85	333.692	325.553	464.702	453.367	574.358	560.349	670.613	654.256	751.103	732.784	816.798	796.876
1.00486	0.98035	178.824	174.463	334.236	326.084	464.533	453.203	574.681	560.664	670.423	654.071	751.266	732.942	816.663	796.744
0.68008	0.6635	179.065	174.697	334.123	325.973	464.044	452.726	574.463	560.452	670.284	653.936	751.266	732.942	816.663	796.744
1.00872	0.98412	178.496	174.142	333.636	325.498	464.213	452.89	574.352	560.343	670.094	653.751	751.266	732.942	816.663	796.744
1.33345	1.30093	178.765	174.405	333.851	325.708	464.702	453.367	574.358	560.349	670.511	654.157	751.432	733.104	816.469	796.555
1.00481	0.9803	178.437	174.085	333.636	325.498	464.617	453.285	574.681	560.664	670.664	654.306	751.428	733.1	816.528	796.612
0.67815	0.66161	178.138	173.793	333.851	325.708	464.541	453.211	574.24	560.235	670.233	653.886	751.099	732.78	816.663	796.744
0.68015	0.66356	178.167	173.821	333.636	325.498	464.946	453.606	574.029	560.029	670.423	654.071	750.771	732.459	816.856	796.933
1.00879	0.98419	178.466	174.113	333.907	325.763	464.365	453.039	574.463	560.452	670.562	654.207	750.941	732.625	816.604	796.687
1.33136	1.29888	178.554	174.199	333.851	325.708	463.64	452.331	574.463	560.452	670.474	654.121	751.266	732.942	816.721	796.801
0.68019	0.6636	179.423	175.046	333.692	325.554	464.373	453.047	574.798	560.779	670.233	653.886	751.432	733.104	816.604	796.687
1.00678	0.98222	179.065	174.697	334.066	325.918	464.373	453.047	575.003	560.978	670.84	654.478	751.594	733.263	816.14	796.234
1.00678	0.98222	178.407	174.056	333.364	325.233	464.457	453.129	574.246	560.24	670.992	654.626	751.428	733.1	816.393	796.481
1.0047	0.98019	177.927	173.587	333.794	325.652	464.786	453.45	574.352	560.343	670.423	654.071	751.266	732.942	817.05	797.122
0.68234	0.6657	179.094	174.726	333.25	325.122	464.862	453.524	574.358	560.349	670.423	654.071	751.266	732.942	816.932	797.007
1.33119	1.29872	178.795	174.434	333.307	325.178	464.289	452.965	574.569	560.555	670.284	653.936	751.266	732.942	816.663	796.744
0.67815	0.66161	178.795	174.434	333.522	325.387	464.044	452.726	574.135	560.132	670.094	653.751	751.432	733.104	816.469	796.555
0.68029	0.6637	178.736	174.376	333.307	325.178	464.129	452.808	574.358	560.349	670.372	654.022	751.927	733.587	816.528	796.613
1.00248	0.97803	178.108	173.764	333.522	325.387	464.373	453.047	574.68	560.664	670.613	654.256	752.085	733.741	817.05	797.122
0.35169	0.34311	177.868	173.53	333.307	325.178	464.457	453.129	574.352	560.343	670.423	654.071	751.756	733.421	816.738	796.818
0.68251	0.66586	178.466	174.113	333.579	325.443	464.617	453.285	574.135	560.132	670.284	653.935	751.927	733.587	816.334	796.423
1.33103	1.29856	178.437	174.084	333.579	325.443	464.289	452.964	574.135	560.132	670.233	653.886	752.251	733.904	816.528	796.613
0.68036	0.66376	178.256	173.908	333.579	325.443	464.213	452.891	574.247	560.241	670.701	654.343	751.752	733.416	816.663	796.744
1.009	0.98439	179.363	174.989	333.465	325.332	464.617	453.285	574.463	560.452	670.941	654.577	751.266	732.942	816.857	796.933
1.33318	1.30066	178.466	174.113	332.979	324.857	464.373	453.047	574.575	560.561	670.612	654.256	751.266	732.942	816.797	796.875
1.00229	0.97784	178.466	174.113	333.25	325.122	464.373	453.047	574.569	560.555	670.284	653.935	751.432	733.105	817.051	797.122
0.34952	0.341	178.496	174.142	333.364	325.233	464.457	453.129	574.358	560.35	670.234	653.886	751.594	733.263	816.932	797.007
0.3518	0.34322	178.735	174.376	333.85	325.708	464.702	453.367	574.904	560.882	670.841	654.479	751.428	733.1	816.275	796.366
0.68044	0.66384	178.108	173.764	333.636	325.498	464.533	453.203	575.009	560.984	671.13	654.761	751.266	732.942	816.587	796.671
1.00448	0.97998	177.839	173.501	333.907	325.763	463.96	452.644	574.568	560.555	670.891	654.528	751.266	732.942	816.797	796.875
0.68047	0.66387	178.138	173.793	333.85	325.708	463.969	452.653	574.359	560.35	670.662	654.305	750.432	732.129	816.663	796.744
1.00678	0.98222	178.138	173.793	333.522	325.387	464.617	453.285	574.792	560.773	670.373	654.022	750.289	731.989	816.663	796.744
1.00678	0.98222	178.138	173.793	333.193	325.066	464.288	452.964	574.792	560.773	670.612	654.256	750.937	732.621	816.469	796.555
1.00207	0.97763	178.167	173.822	333.036	324.913	464.129	452.809	574.792	560.773	670.284	653.935	751.104	732.784	816.334	796.423
0.35189	0.34331	178.466	174.113	333.579	325.443	464.457	453.129	574.568	560.554	670.373	654.022	751.099	732.779	816.528	796.613
0.67577	0.65929	178.466	174.113	333.579	325.443	464.786	453.45	574.135	560.132	670.473	654.12	751.104	732.784	816.663	796.744
0.35432	0.34567	178.436	174.084	333.579	325.443	464.946	453.606	574.359	560.35	670.094	653.751	751.266	732.942	816.857	796.933
1.00437	0.97987	178.078	173.735	333.693	325.554	464.532	453.202	574.68	560.664	670.512	654.158	751.266	732.942	816.603	796.686
0.68058	0.66398	177.6	173.268	334.064	325.917	464.213	452.891	574.687	560.671	670.941	654.576	751.599	733.267	816.528	796.613
1.00922	0.9846	178.795	174.434	333.307	325.178	464.532	453.202	574.785	560.766	670.752	654.392	751.589	733.258	816.468	796.555
1.33296	1.30045	178.765	174.405	333.693	325.554	464.214	452.891	574.135	560.132	671.03	654.664	751.099	732.779	816.14	796.234
1.00924	0.98463	178.466	174.113	334.236	326.084	464.617	453.285	574.135	560.132	671.13	654.761	750.937	732.621	816.394	796.482
1.33293	1.30042	178.496	174.142	334.179	326.028	464.458	453.129	574.359	560.35	670.891	654.528	751.271	732.947	816.468	796.555
1.00927	0.98466	178.795	174.434	333.85	325.707	464.702	453.367	574.68	560.663	670.801	654.44	751.761	733.425	816.528	796.613
1.3304	1.29795	178.735	174.376	333.579	325.443	464.617	453.285	574.576	560.561	670.284	653.935	751.422	733.095	816.468	796.555
0.67815	0.66161	178.167	173.822	333.579	325.443	464.458	453.129	574.904	560.882	670.234	653.887	751.104	732.784	816.528	796.613
0.68069	0.66408	178.436	174.084	333.636	325.499	464.786	453.45	574.897	560.875	670.562	654.207	751.266	732.942	816.663	796.744
1.00933	0.98471	178.167	173.822	333.907	325.763	464.776	453.44	574.351	560.343	670.752	654.392	751.266	732.942	816.663	796.744
1.33285	1.30034	178.526	174.172	333.85	325.707	464.298	452.974	574.023	560.022	670.473	654.12	750.932	732.616	816.274	796.365
1.00421	0.97971	178.914	174.55	333.694	325.555	464.776	453.44	573.806	559.811	670.094	653.751	750.942	732.626	816.394	796.482
0.68074	0.66414	176.973	172.656	334.179	326.028	464.129	452.809	573.806	559.811	670.652	654.295	751.099	732.779	816.857	796.934
1.00678	0.98222	178.406	174.055	333.735	325.595	464.458	453.129	574.367	560.358	670.851	654.489	751.104	732.784	816.603	796.685
1.00155	0.97712	177.899	173.56	333.151	325.025	464.786	453.45	575.001	560.976	669.955	653.614	751.266	732.942	816.528	796.613
0.35215	0.34356	178.795	174.434	334.064	325.916	464.945	453.605	574.023	560.022	670.045	653.702	751.266	732.942	816.468	796.554
0.68079	0.66419	178.825	174.463	333.308	325.178	464.702	453.367	574.143	560.139	670.283	653.935	751.099	732.779	816.528	796.613
1.00678	0.98222	179.093	174.725	333.636	325.499	464.617	453.285	574.68	560.663	670.234	653.887	750.937	732.621	816.663	796.744
1.00678	0.98222	178.795	174.434	333.85	325.707	464.373	453.047	574.351	560.343	670.563	654.207	751.104	732.784	816.663	796.744
1.00678	0.98222	178.735	174.375	333.636	325.499	464.373	453.047	574.247	560.241	670.752	654.392	750.932	732.616	816.468	796.554
1.00408	0.97959	178.168	173.822	333.85	325.707	464.373	453.047	574.463	560.452	670.612	654.256	750.441	732.138	816.528	796.613
0.68086	0.66426	178.436	174.084	333.636	325.499	464.373	453.047	574.351	560.343	670.283	653.935	750.614	732.306	816.274	796.365
1.0095	0.98488	178.138	173.793	333.85	325.707	464.118	452.798	574.023	560.022	670.374	654.023	750.269	731.97	816.394	796.482
1.33541	1.30284	178.168	173.822	333.694	325.555	463.642	452.333	573.806	559.811	670.752	654.392	750.291	731.991	816.663	796.744
1.33541	1.30284	178.526	174.172	334.121	325.972	464.373	453.047	574.143	560.14	670.612	654.256	751.271	732.947	816.857	796.934
1.32988	1.29744	179.123	174.755	333.521	325.387	464.373	453.047	574.68	560.663	670.283	653.935	751.26	732.937	816.797	796.875
0.68093	0.66432	179.033	174.666	333.365	325.234	464.373	453.047	574.463	560.452	670.234	653.887	750.937	732.621	816.663	796.744
1.00678	0.98222	178.168	173.822	333.85	325.707	464.373	453.047	574.239	560.233	670.563	654.208	750.77	732.458	816.663	796.744
1.00678	0.98222	178.527	174.172	333.579	325.443	464.373	453.047	574.256	560.249	670.612	654.255	750.943	732.627	816.079	796.175
1.00396	0.97947	179.033	174.666	333.521	325.387	464.203	452.881	574.784	560.765	670.283	653.935	751.433	733.105	816.26	796.352
0.67815	0.66161	178.289	173.94	333.365	325.235	463.801	452.488	574.022	560.022	670.514	654.16	751.427	733.1	816.857	796.934
0.67815	0.66161	179.599	175.219	333.907	325.763	464.554	453.224	573.806	559.811	670.801	654.44	750.764	732.453	816.797	796.875
0.68101	0.6644	177.869	173.531	333.792	325.651	465.676	454.318	573.919	559.921	670.842	654.48	750.28	731.98	816.468	796.554
1.0039	0.97942	178.466	174.113	333.308	325.178	464.531	453.201	574.247	560.241	670.989	654.624	751.283	732.959	816.529	796.613
0.67815	0.66161	178.436	174.084	333.579	325.443	464.129	452.809	574.576	560.562	670.423	654.071	751.75	733.414	816.663	796.744
0.68106	0.66444	178.138	173.793	333.521	325.386	464.373	453.047	574.567	560.553	670.283	653.935	751.098	732.779	817.052	797.124
1.00678	0.98222	178.168	173.822	333.308	325.178	464.373	453.047	574.022	560.022	670.374	654.023	751.104	732.785	816.931	797.005
1.00385	0.97937	178.466	174.113	333.521	325.386	464.373	453.047	574.144	560.14	670.612	654.255	751.266	732.942	816.857	796.934
0.6811	0.66448	178.436	174.084	333.308	325.178	464.288	452.964	574.905	560.883	670.703	654.344	751.266	732.942	816.797	796.875
1.00678	0.98222	178.138	173.793	333.579	325.443	463.959	452.643	575.008	560.984	670.94	654.576	751.098	732.779	816.273	796.364
1.00678	0.98222	178.138	173.793	333.579	325.443	463.886	452.572	574.567	560.553	670.472	654.119	751.272	732.948	816.589	796.673
1.00379	0.97931	178.198	173.852	333.752	325.612	464.373	453.047	574.135	560.132	670.374	654.024	751.427	733.099	816.797	796.875
0.67815	0.66161	178.764	174.404	334.276	326.123	464.288	452.964	574.135	560.132	670.752	654.392	751.098	732.779	816.857	796.934
0.67514	0.65867	178.405	174.054	332.864	324.745	464.215	452.892	574.135	560.132	670.892	654.528	751.272	732.948	816.797	796.875
0.35255	0.34395	177.839	173.502	332.709	324.594	464.616	453.284	574.36	560.351	670.8	654.439	751.427	733.099	816.663	796.744
0.68423	0.66754	178.138	173.793	333.308	325.179	464.373	453.047	574.68	560.663	670.563	654.208	751.266	732.942	816.663	796.744
1.3293	1.29688	178.168	173.822	333.579	325.443	464.373	453.047	574.351	560.342	670.752	654.392	751.098	732.779	816.857	796.934
0.68122	0.6646	178.497	174.143	333.579	325.443	464.373	453.047	574.247	560.241	670.752	654.392	751.104	732.785	816.602	796.685
1.00678	0.98222	178.734	174.375	333.579	325.443	464.288	452.964	574.576	560.562	670.752	654.392	751.433	733.105	816.529	796.613
1.00369	0.97921	178.168	173.822	333.579	325.443	464.13	452.809	574.454	560.443	670.612	654.255	751.762	733.426	816.663	796.744
0.67504	0.65858	178.497	174.143	333.521	325.386	464.629	453.296	573.806	559.811	670.983	654.618	751.588	733.257	816.857	796.934
0.34952	0.341	178.673	174.315	333.308	325.179	465.274	453.925	574.032	560.031	671.317	654.944	751.266	732.942	816.407	796.494
0.34952	0.341	177.511	173.181	333.463	325.33	464.945	453.605	574.463	560.452	670.752	654.392	751.433	733.105	816.395	796.483
0.35582	0.34714	177.839	173.502	333.095	324.971	464.702	453.367	574.463	560.452	670.471	654.118	751.594	733.263	817.052	797.124
1.00362	0.97914	178.199	173.852	333.676	325.537	464.616	453.284	574.576	560.562	670.515	654.161	751.427	733.099	816.93	797.005
0.67815	0.66161	178.673	174.315	332.767	324.651	464.373	453.047	574.679	560.663	670.94	654.576	751.266	732.942	816.273	796.364
0.68453	0.66784	177.572	173.241	333.579	325.443	464.544	453.213	574.689	560.672	670.892	654.529	751.433	733.105	816.005	796.103
1.3322	1.29971	178.497	174.143	333.695	325.556	465.03	453.688	575.008	560.983	670.8	654.439	751.427	733.099	816.2	796.293
1.00356	0.97908	178.734	174.374	334.12	325.971	464.774	453.438	574.905	560.883	670.563	654.208	751.098	732.779	816.529	796.614
0.67815	0.66161	178.138	173.793	333.579	325.443	464.13	452.809	574.895	560.873	670.611	654.255	750.602	732.294	816.468	796.554
0.67491	0.65845	178.138	173.793	333.521	325.386	464.373	453.047	574.463	560.452	670.563	654.208	751.285	732.961	816.334	796.423
0.35604	0.34736	178.168	173.823	333.482	325.349	464.373	453.047	574.463	560.452	670.892	654.529	752.587	734.231	816.724	796.804
1.00351	0.97903	178.405	174.054	334.333	326.178	464.458	453.13	574.576	560.562	670.94	654.576	751.736	733.401	816.601	796.684
0.68472	0.66802	177.809	173.472	333.192	325.065	464.872	453.534	574.679	560.663	670.892	654.529	750.608	732.301	816.529	796.614
1.33211	1.29962	177.748	173.412	333.038	324.915	465.102	453.758	574.463	560.452	670.8	654.439	750.944	732.628	816.663	796.744
1.00347	0.97899	177.244	172.921	333.637	325.499	464.373	453.047	574.463	560.452	670.423	654.071	751.433	733.106	816.468	796.554
0.67815	0.66161	178.199	173.853	333.907	325.763	464.458	453.13	574.463	560.452	670.563	654.208	751.427	733.099	816.334	796.423
0.67815	0.66161	178.764	174.404	333.849	325.707	464.616	453.284	574.463	560.452	670.611	654.255	751.098	732.778	816.334	796.423
0.68151	0.66488	178.497	174.143	333.637	325.499	464.373	453.047	574.463	560.452	670.563	654.208	751.105	732.785	816.334	796.423
1.00341	0.97894	178.795	174.434	333.849	325.707	464.373	453.047	574.238	560.232	670.752	654.392	751.266	732.942	816.334	796.423
0.67815	0.66161	178.764	174.404	333.521	325.386	464.458	453.13	573.806	559.811	670.752	654.392	751.098	732.778	816.139	796.233
0.68155	0.66492	178.466	174.113	333.308	325.179	464.873	453.534	573.919	559.921	669.348	653.023	750.937	732.621	816.396	796.483
1.01019	0.98555	178.435	174.083	333.521	325.386	465.188	453.842	574.361	560.352	668.869	652.555	751.776	733.44	816.467	796.554
1.33199	1.2995	178.168	173.823	333.308	325.179	464.787	453.451	574.679	560.663	670.471	654.118	752.077	733.734	816.724	796.804
1.00334	0.97887	178.497	174.143	333.637	325.5	464.859	453.521	574.238	560.232	670.375	654.024	750.923	732.608	816.796	796.874
0.68505	0.66834	178.764	174.404	333.907	325.763	464.544	453.214	573.806	559.811	670.752	654.392	750.447	732.144	816.663	796.744
1.33541	1.30284	178.466	174.113	333.849	325.707	464.945	453.604	574.032	560.031	670.611	654.255	750.608	732.301	816.663	796.744
1.33193	1.29944	178.466	174.113	333.695	325.556	464.53	453.2	574.577	560.562	670.563	654.208	750.944	732.628	816.663	796.744
1.00329	0.97882	178.466	174.113	334.12	325.97	464.044	452.726	574.792	560.773	670.752	654.392	751.266	732.942	816.663	796.744
0.67815	0.66161	178.528	174.174	333.637	325.5	464.13	452.81	574.792	560.773	670.611	654.255	751.266	732.942	816.077	796.173
0.67815	0.66161	179.093	174.724	333.849	325.707	464.287	452.963	574.566	560.552	670.423	654.071	751.266	732.942	816.067	796.163
0.67815	0.66161	178.702	174.343	333.521	325.386	464.13	452.81	574.135	560.132	670.563	654.208	751.433	733.106	816.724	796.804
0.6817	0.66507	177.902	173.563	333.309	325.179	464.459	453.13	574.248	560.242	670.471	654.118	751.426	733.099	816.601	796.684
1.00678	0.98222	178.764	174.404	333.462	325.329	464.616	453.284	574.577	560.563	670.094	653.751	751.266	732.942	815.943	796.042
1.00321	0.97874	178.466	174.113	332.98	324.858	464.287	452.963	574.679	560.662	670.235	653.888	751.098	732.778	816.263	796.354
0.68892	0.67211	178.435	174.083	333.25	325.122	464.302	452.977	574.35	560.342	670.563	654.208	750.937	732.621	817.053	797.125
1.65683	1.61642	178.138	173.793	333.309	325.179	464.944	453.604	574.248	560.242	670.752	654.392	751.273	732.949	816.539	796.623
1.00316	0.9787	178.107	173.762	333.579	325.443	464.53	453.2	574.35	560.342	670.611	654.255	751.426	733.099	816.201	796.293
0.67815	0.66161	177.809	173.472	333.579	325.443	464.044	452.726	574.135	560.132	670.564	654.208	751.434	733.106	816.725	796.805
0.68179	0.66517	177.809	173.472	333.462	325.329	464.13	452.81	574.248	560.242	670.752	654.392	751.426	733.099	816.796	796.874
1.01044	0.98579	177.809	173.472	332.98	324.859	463.944	452.628	574.577	560.563	670.752	654.392	751.434	733.106	816.467	796.553
1.32807	1.29568	177.995	173.654	333.133	325.008	463.159	451.862	574.905	560.883	670.752	654.392	751.594	733.263	816.334	796.423
0.68184	0.66521	179.625	175.244	332.768	324.652	464.373	453.047	575.008	560.983	670.33	653.98	751.426	733.099	816.334	796.423
1.01048	0.98583	178.169	173.823	333.637	325.5	464.459	453.131	574.452	560.441	670.188	653.842	751.098	732.778	816.92	796.995
1.3317	1.29922	178.404	174.053	333.674	325.535	464.616	453.284	574.033	560.032	670.752	654.392	750.937	732.621	817.124	797.195
1.00306	0.97859	177.902	173.563	332.71	324.595	464.373	453.047	574.463	560.452	670.752	654.392	751.105	732.785	816.796	796.874
0.68189	0.66526	178.764	174.404	333.25	325.122	464.287	452.963	574.35	560.342	670.752	654.392	751.266	732.942	816.663	796.744
1.00678	0.98222	178.404	174.053	333.309	325.179	464.13	452.81	574.135	560.132	670.892	654.529	751.097	732.778	816.663	796.744
1.00301	0.97855	177.809	173.472	333.462	325.329	464.287	452.963	573.908	559.91	670.94	654.575	751.105	732.785	816.467	796.553
0.68193	0.6653	177.84	173.503	332.98	324.859	464.044	452.726	573.704	559.711	670.611	654.255	751.77	733.434	816.529	796.614
1.00299	0.97852	178.138	173.793	333.192	325.065	463.958	452.642	574.248	560.242	670.564	654.208	751.915	733.576	816.467	796.553
0.68196	0.66533	178.138	173.793	332.98	324.859	463.802	452.489	574.463	560.452	670.892	654.529	750.922	732.607	816.529	796.614
1.00296	0.9785	178.138	173.793	333.25	325.122	464.216	452.894	574.35	560.342	671.221	654.85	751.625	733.292	816.663	796.744
0.67815	0.66161	178.138	173.793	333.309	325.179	464.702	453.367	574.135	560.132	670.846	654.484	752.404	734.053	816.272	796.362
0.682	0.66537	178.138	173.793	333.462	325.328	464.53	453.2	574.362	560.353	670.376	654.025	751.755	733.419	816.201	796.294
1.00292	0.97846	178.075	173.732	333.039	324.916	464.216	452.894	574.792	560.773	670.752	654.392	751.258	732.934	816.53	796.614
0.67428	0.65783	177.543	173.213	333.637	325.5	464.53	453.2	574.565	560.551	670.752	654.392	750.937	732.621	816.467	796.553
0.3573	0.34859	178.106	173.762	333.79	325.649	464.13	452.81	574.248	560.242	670.752	654.392	750.937	732.621	816.334	796.423
1.00678	0.98222	177.84	173.503	333.25	325.122	464.287	452.963	574.463	560.452	670.752	654.392	751.105	732.786	816.334	796.423
1.01461	0.98987	178.138	173.793	333.25	325.122	464.216	452.894	574.577	560.563	670.752	654.392	751.097	732.778	816.53	796.614
1.65618	1.61578	178.012	173.671	333.309	325.179	464.702	453.367	575.019	560.994	670.892	654.529	751.105	732.786	816.271	796.362
1.01072	0.98607	176.948	172.633	333.638	325.5	464.013	452.695	575.109	561.082	670.517	654.163	751.434	733.106	816.397	796.485
1.33541	1.30284	178.138	173.793	333.907	325.763	462.331	451.055	574.35	560.341	668.92	652.605	751.426	733.098	816.663	796.744
1.3235	1.29122	178.169	173.823	333.907	325.763	463.661	452.353	574.135	560.132	669.062	652.744	749.583	731.3	816.663	796.744
0.35351	0.34489	178.466	174.113	333.731	325.591	465.187	453.841	574.362	560.353	670.752	654.392	750.167	731.87	816.663	796.744
0.67815	0.66161	178.466	174.113	333.039	324.916	464.529	453.199	574.565	560.551	670.752	654.392	751.746	733.411	816.663	796.744
0.67414	0.6577	178.435	174.083	333.638	325.5	464.13	452.81	574.248	560.242	670.611	654.254	751.266	732.942	816.858	796.935
0.34952	0.341	178.106	173.762	333.849	325.706	464.373	453.047	574.35	560.341	670.423	654.071	751.097	732.778	816.795	796.874
0.35356	0.34494	177.84	173.503	333.579	325.443	464.373	453.047	574.135	560.132	670.564	654.209	750.937	732.621	816.467	796.553
0.67815	0.66161	178.138	173.793	333.579	325.443	464.459	453.131	574.135	560.132	670.47	654.117	751.105	732.786	816.334	796.423
0.68222	0.66558	178.232	173.885	333.52	325.385	464.615	453.283	574.248	560.242	670.517	654.163	751.097	732.778	816.138	796.232
1.00678	0.98222	178.998	174.632	333.191	325.065	464.373	453.047	574.463	560.452	670.798	654.437	751.105	732.786	816.005	796.103
1.00678	0.98222	177.872	173.534	333.098	324.974	464.459	453.131	574.463	560.452	670.282	653.934	751.266	732.942	816.005	796.103
1.00678	0.98222	178.435	174.083	334.025	325.878	464.702	453.367	574.35	560.341	670.094	653.751	751.266	732.942	816.593	796.676
1.00266	0.9782	178.138	173.793	334.447	326.29	464.702	453.367	574.362	560.353	670.376	654.026	750.929	732.613	816.404	796.491
0.67815	0.66161	178.138	173.793	333.79	325.648	464.702	453.367	574.792	560.773	670.752	654.392	750.44	732.136	816.397	796.485
0.67815	0.66161	178.138	173.793	333.368	325.237	464.615	453.283	574.565	560.551	670.611	654.254	750.448	732.145	816.467	796.553
0.67815	0.66161	178.138	173.793	333.849	325.706	464.287	452.963	574.135	560.132	670.141	653.796	750.945	732.63	816.138	796.232
0.68233	0.66569	178.138	173.793	333.579	325.443	464.131	452.81	574.135	560.132	670.048	653.705	751.097	732.778	816.005	796.103
1.00678	0.98222	178.201	173.854	333.52	325.385	464.373	453.047	574.135	560.132	670.564	654.209	751.105	732.786	815.809	795.912
1.00258	0.97812	178.763	174.403	333.309	325.18	464.287	452.963	574.135	560.132	670.187	653.841	751.434	733.106	816.264	796.356
0.68659	0.66984	178.529	174.175	333.697	325.558	464.131	452.81	574.249	560.243	669.437	653.109	751.426	733.098	816.663	796.744
1.33118	1.29871	179.06	174.693	334.177	326.026	464.459	453.131	574.35	560.341	669.719	653.385	751.097	732.778	816.663	796.744
1.00678	0.98222	178.466	174.113	333.671	325.533	464.529	453.199	574.362	560.354	670.377	654.026	750.937	732.621	816.467	796.553
0.99826	0.97391	178.435	174.082	332.829	324.711	463.958	452.642	574.564	560.551	670.469	654.116	750.937	732.621	816.334	796.423
0.3538	0.34517	178.201	173.855	333.789	325.648	463.802	452.49	574.135	560.132	670.377	654.026	750.937	732.621	816.726	796.806
0.68244	0.66579	178.763	174.403	333.368	325.237	464.044	452.726	574.021	560.02	670.469	654.116	751.106	732.786	816.403	796.491
1.00678	0.98222	178.466	174.113	333.848	325.706	464.131	452.811	573.692	559.7	670.236	653.888	751.097	732.778	816.005	796.103
1.00678	0.98222	178.53	174.175	333.461	325.327	464.373	453.047	573.819	559.824	670.423	654.071	751.443	733.115	816.005	796.103
1.00678	0.98222	179.06	174.693	332.862	324.744	464.2	452.878	574.35	560.341	670.705	654.347	751.754	733.419	816.397	796.485
1.00244	0.97799	178.434	174.082	332.711	324.596	463.889	452.574	574.135	560.132	670.798	654.437	750.414	732.111	816.271	796.361
0.68251	0.66586	178.138	173.793	333.25	325.122	464.373	453.047	574.021	560.02	670.988	654.623	749.8	731.512	816.201	796.294
1.00241	0.97796	178.201	173.855	333.191	325.064	464.2	452.878	573.92	559.922	670.466	654.113	749.942	731.651	816.334	796.423
0.67815	0.66161	178.7	174.341	332.981	324.859	463.802	452.49	574.021	560.02	668.78	652.468	750.466	732.162	816.53	796.615
0.67815	0.66161	177.841	173.503	333.309	325.18	464.044	452.726	573.92	559.922	669.486	653.158	750.928	732.613	816.27	796.361
0.67815	0.66161	178.169	173.824	333.579	325.443	464.131	452.811	574.135	560.132	670.423	654.071	750.946	732.63	816.201	796.294
0.68257	0.66593	178.498	174.144	333.579	325.443	464.373	453.047	574.021	560.02	670.282	653.933	751.097	732.777	816.334	796.423
1.00234	0.9779	178.731	174.372	333.52	325.385	464.373	453.047	574.034	560.033	670.094	653.751	751.106	732.786	816.334	796.423
0.67815	0.66161	178.138	173.793	333.25	325.122	464.286	452.962	574.577	560.563	670.236	653.889	751.097	732.777	816.334	796.423
0.68262	0.66597	178.138	173.793	333.309	325.18	464.131	452.811	574.45	560.439	670.706	654.347	751.274	732.951	816.53	796.615
1.00678	0.98222	178.106	173.762	333.638	325.501	464.373	453.047	573.92	559.922	670.939	654.574	751.594	733.263	816.859	796.935
1.00678	0.98222	177.777	173.441	333.73	325.59	464.113	452.793	574.135	560.132	671.176	654.806	751.594	733.263	816.599	796.682
0.99777	0.97343	177.512	173.183	333.04	324.917	463.734	452.423	574.135	560.132	671.03	654.664	750.412	732.11	816.53	796.615
0.35404	0.34541	177.841	173.503	333.579	325.443	464.528	453.198	574.135	560.132	670.094	653.751	750.476	732.171	816.859	796.935
0.68268	0.66603	178.138	173.793	333.52	325.385	464.044	452.726	574.135	560.132	669.953	653.613	751.256	732.933	816.795	796.873
1.01133	0.98666	178.138	173.793	333.191	325.064	464.044	452.726	574.135	560.132	670.19	653.844	750.937	732.621	816.663	796.744
1.32629	1.29394	178.138	173.793	332.981	324.859	463.958	452.642	574.021	560.02	670.752	654.392	750.937	732.621	816.466	796.553
0.6873	0.67054	178.17	173.824	333.191	325.064	463.716	452.406	573.92	559.922	670.752	654.392	751.106	732.786	816.334	796.423
1.33082	1.29836	178.434	174.082	332.981	324.859	463.629	452.321	574.135	560.132	670.61	654.254	751.266	732.942	816.334	796.423
1.00678	0.98222	178.074	173.73	333.25	325.122	463.474	452.17	574.021	560.02	670.565	654.209	751.266	732.942	816.138	796.232
1.00678	0.98222	177.48	173.151	333.131	325.006	463.889	452.575	574.035	560.034	670.752	654.392	751.266	732.942	816.398	796.486
1.01141	0.98674	177.576	173.245	332.771	324.655	464.373	453.047	574.235	560.229	670.61	654.254	751.266	732.942	816.466	796.552
1.32612	1.29378	178.402	174.051	333.46	325.327	464.373	453.047	573.806	559.811	670.565	654.209	751.266	732.942	816.923	796.998
0.67815	0.66161	177.809	173.472	332.981	324.86	464.373	453.047	574.035	560.034	670.468	654.116	750.928	732.612	816.927	797.002
0.68282	0.66617	177.841	173.503	333.191	325.064	464.46	453.131	574.463	560.452	670.094	653.751	750.777	732.466	816.466	796.552
1.00678	0.98222	178.138	173.793	333.1	324.976	464.528	453.198	574.235	560.229	670.378	654.027	750.599	732.292	816.334	796.423
1.00678	0.98222	178.138	173.793	333.907	325.763	464.131	452.811	573.92	559.922	670.468	654.115	750.787	732.475	816.727	796.807
1.00207	0.97763	178.138	173.793	333.788	325.647	464.373	453.047	574.363	560.355	670.236	653.889	751.266	732.942	816.598	796.681
0.68288	0.66622	178.073	173.73	333.191	325.064	464.373	453.047	574.564	560.55	670.423	654.071	751.097	732.777	815.941	796.04
1.00678	0.98222	177.545	173.214	333.1	324.976	464.46	453.132	574.249	560.243	670.281	653.933	750.599	732.292	815.677	795.782
1.00203	0.97759	178.105	173.761	333.848	325.705	464.788	453.452	574.349	560.341	669.953	653.612	750.449	732.145	816.07	796.165
0.67339	0.65696	177.712	173.378	333.519	325.385	464.856	453.518	573.906	559.909	669.766	653.43	750.608	732.301	816.727	796.807
0.35908	0.35032	176.952	172.636	333.191	325.064	464.373	453.047	573.478	559.49	670.191	653.845	750.947	732.631	816.598	796.681
1.00678	0.98222	178.009	173.667	332.922	324.802	464.373	453.047	573.706	559.713	670.468	654.115	750.758	732.447	816.53	796.615
1.00678	0.98222	176.984	172.667	333.1	324.976	464.286	452.962	574.135	560.132	670.236	653.889	750.618	732.31	816.466	796.552
1.00678	0.98222	178.402	174.05	333.788	325.647	464.044	452.726	574.135	560.132	670.423	654.071	750.937	732.621	816.334	796.423
1.00678	0.98222	177.873	173.535	333.25	325.122	464.044	452.726	574.249	560.243	670.565	654.21	750.937	732.621	816.334	796.423
1.00678	0.98222	178.434	174.082	333.25	325.122	464.044	452.726	574.463	560.452	670.468	654.115	750.937	732.621	815.941	796.04
1.01164	0.98697	178.073	173.73	333.25	325.122	464.218	452.896	574.463	560.452	670.094	653.751	751.106	732.786	815.873	795.974
1.32566	1.29333	177.513	173.183	333.31	325.18	464.615	453.282	574.463	560.452	670.378	654.027	750.758	732.447	815.809	795.911
0.67815	0.66161	177.809	173.472	333.459	325.326	464.46	453.132	574.349	560.341	670.184	653.838	750.618	732.31	815.873	795.974
0.67815	0.66161	177.874	173.535	333.041	324.918	464.615	453.282	574.135	560.132	669.295	652.971	751.445	733.117	816.005	796.103
0.67815	0.66161	178.402	174.05	333.519	325.385	464.547	453.217	574.364	560.355	669.108	652.789	751.077	732.758	816.005	796.103
0.67322	0.6568	177.874	173.535	333.25	325.122	464.856	453.518	574.563	560.549	669.534	653.204	749.772	731.485	816.005	796.103
0.36435	0.35547	178.402	174.05	333.31	325.18	464.373	453.047	574.135	560.132	670.236	653.889	749.971	731.679	816.202	796.295
1.33045	1.298	177.906	173.567	333.459	325.326	464.286	452.962	574.249	560.243	670.423	654.071	750.778	732.466	816.137	796.232
1.00181	0.97737	178.73	174.371	332.922	324.802	464.044	452.726	574.349	560.34	670.423	654.071	750.937	732.621	816.202	796.295
0.68812	0.67134	178.105	173.761	332.922	324.802	464.131	452.811	574.249	560.243	670.423	654.071	750.768	732.456	816.334	796.423
1.33041	1.29796	177.841	173.504	333.041	324.918	464.373	453.047	574.234	560.229	670.281	653.933	750.947	732.631	815.941	796.04
1.00177	0.97733	178.138	173.793	333.519	325.384	464.373	453.047	573.921	559.923	670.236	653.889	751.266	732.942	816.464	796.55
0.67313	0.65671	178.235	173.888	333.25	325.122	464.373	453.047	573.906	559.908	670.423	654.071	751.096	732.777	816.991	797.065
0.35456	0.34591	178.994	174.628	333.25	325.122	464.635	453.302	573.478	559.49	670.139	653.794	750.429	732.126	816.598	796.681
0.67815	0.66161	177.841	173.504	333.25	325.122	465.359	454.009	573.592	559.602	670.476	654.123	750.12	731.825	816.137	796.231
0.67815	0.66161	178.17	173.824	333.19	325.064	465.097	453.753	573.806	559.811	670.841	654.479	751.804	733.467	816.202	796.295
0.68323	0.66657	178.466	174.113	332.981	324.86	464.286	452.962	573.921	559.923	670.378	654.028	750.866	732.552	816.334	796.423
1.01697	0.99216	178.401	174.05	333.19	325.064	463.957	452.641	574.02	560.02	670.468	654.115	749.653	731.369	816.334	796.423
1.65893	1.61847	177.809	173.472	332.922	324.802	463.716	452.406	573.921	559.923	670.236	653.889	750.439	732.135	815.94	796.039
1.32004	1.28785	177.809	173.472	332.981	324.86	463.716	452.406	574.135	560.132	670.423	654.071	750.619	732.311	815.677	795.782
0.34952	0.341	177.841	173.504	333.25	325.122	463.716	452.406	574.135	560.132	670.423	654.071	750.937	732.621	816.07	796.166
0.35467	0.34602	178.17	173.824	333.25	325.122	463.803	452.491	574.02	560.02	670.565	654.21	751.106	732.787	816.137	796.231
0.67815	0.66161	178.401	174.05	333.25	325.122	464.044	452.726	573.921	559.923	670.752	654.392	751.096	732.777	816.202	796.295
0.67815	0.66161	177.809	173.472	333.25	325.122	464.044	452.726	574.135	560.132	670.325	653.976	751.106	732.787	816.531	796.615
0.67815	0.66161	177.776	173.44	333.31	325.181	463.957	452.641	574.135	560.132	669.766	653.43	751.096	732.777	816.663	796.744
0.67815	0.66161	177.578	173.247	333.399	325.267	463.803	452.491	574.135	560.132	669.908	653.569	750.937	732.621	816.072	796.168
0.6938	0.67688	178.434	174.082	332.593	324.481	463.957	452.641	574.02	560.02	670.094	653.751	750.428	732.125	816.071	796.166
1.65358	1.61324	178.105	173.761	332.773	324.657	463.716	452.406	573.921	559.923	669.952	653.612	750.46	732.156	816.137	796.231
1.00154	0.97711	177.809	173.472	333.459	325.326	463.803	452.491	574.135	560.132	669.908	653.569	750.767	732.456	816.399	796.487
0.68341	0.66674	177.744	173.408	332.922	324.802	463.957	452.641	574.02	560.02	670.094	653.751	750.778	732.466	816.269	796.36
1.00151	0.97708	177.25	172.926	332.922	324.802	463.978	452.661	574.036	560.035	670.094	653.751	751.276	732.952	816.005	796.103
0.67287	0.65645	178.105	173.761	332.982	324.86	464.352	453.026	574.234	560.228	669.952	653.612	751.594	733.263	816.005	796.103
0.34952	0.341	177.809	173.472	333.25	325.122	463.562	452.256	573.921	559.923	670.335	653.985	751.764	733.428	816.202	796.295
0.36015	0.35136	177.809	173.472	333.13	325.005	464.132	452.812	574.135	560.132	670.653	654.296	751.244	732.921	816.334	796.423
1.00678	0.98222	177.842	173.504	332.593	324.481	464.285	452.961	574.135	560.132	670.237	653.889	750.608	732.301	816.137	796.231
1.00144	0.97701	178.105	173.761	332.773	324.657	463.869	452.555	574.02	560.019	670.138	653.794	750.608	732.301	816.005	796.103
0.69421	0.67728	177.743	173.408	333.519	325.384	463.3	452	573.921	559.923	670.05	653.708	750.778	732.466	816.005	796.103
1.65867	1.61821	177.152	172.831	333.25	325.122	463.233	451.935	574.02	560.019	670.423	654.071	751.107	732.787	816.399	796.487
1.32465	1.29234	177.217	172.895	333.19	325.063	463.628	452.32	573.806	559.811	670.423	654.071	751.266	732.942	816.466	796.552
0.67815	0.66161	177.809	173.472	332.861	324.743	463.65	452.341	574.036	560.035	670.423	654.071	751.266	732.942	816.137	796.231
0.67815	0.66161	177.809	173.472	332.593	324.481	464.373	453.047	574.349	560.34	670.565	654.21	751.266	732.942	816.202	796.295
0.67273	0.65632	177.842	173.504	332.593	324.481	464.373	453.047	573.905	559.907	670.609	654.253	751.605	733.273	815.743	795.846
0.3604	0.35161	178.039	173.697	332.653	324.54	464.373	453.047	573.593	559.603	670.708	654.349	751.583	733.252	815.742	795.846
1.00678	0.98222	177.25	172.927	332.922	324.802	464.198	452.876	574.036	560.035	670.368	654.018	750.756	732.445	816.203	796.295
1.00132	0.97689	178.105	173.761	332.982	324.86	464.066	452.748	574.348	560.34	670.719	654.36	751.978	733.637	816.137	796.231
0.68363	0.66696	177.809	173.472	333.31	325.181	464.943	453.603	574.25	560.244	671.968	655.578	752.547	734.192	816.4	796.488
1.01227	0.98758	177.71	173.376	333.398	325.266	464.351	453.025	574.233	560.228	670.982	654.616	751.255	732.931	816.465	796.552
1.33541	1.30284	176.856	172.542	332.653	324.54	463.475	452.17	573.806	559.811	670.423	654.071	750.937	732.621	816.334	796.423
1.31885	1.28669	177.217	172.895	332.922	324.802	463.803	452.491	574.036	560.035	670.565	654.21	750.767	732.456	816.334	796.423
0.35506	0.3464	177.875	173.536	332.922	324.802	464.132	452.812	574.233	560.228	670.324	653.975	750.778	732.466	815.939	796.039
0.67815	0.66161	178.4	174.049	332.922	324.802	464.285	452.961	573.921	559.923	669.908	653.569	750.767	732.456	815.479	795.59
0.68371	0.66704	177.809	173.472	332.982	324.86	464.044	452.726	574.135	560.132	669.809	653.473	750.948	732.632	815.94	796.039
1.00121	0.97679	177.842	173.504	333.25	325.122	464.044	452.726	574.25	560.244	669.722	653.387	751.266	732.942	816.137	796.231
0.70609	0.68886	178.105	173.761	333.311	325.181	464.044	452.726	574.233	560.228	669.667	653.333	751.096	732.776	816.005	796.103
2.29329	2.23736	177.743	173.408	333.398	325.266	463.43	452.127	573.806	559.811	669.251	652.928	752.126	733.782	816.203	796.295
0.68377	0.66709	177.185	172.863	332.714	324.599	462.271	450.996	573.921	559.923	670.577	654.222	751.198	732.876	816.334	796.423
0.99552	0.97124	177.48	173.151	333.19	325.063	463.716	452.406	574.135	560.132	670.783	654.422	749.974	731.682	816.531	796.616
0.34952	0.341	177.546	173.216	332.861	324.743	463.803	452.491	574.02	560.019	669.679	653.345	750.778	732.467	816.268	796.359
0.35518	0.34652	178.105	173.76	332.714	324.599	463.957	452.64	574.037	560.036	670.28	653.932	750.937	732.621	816.005	796.103
0.67815	0.66161	177.743	173.408	333.25	325.122	463.804	452.491	574.348	560.34	670.094	653.751	750.767	732.456	815.808	795.91
0.68383	0.66716	177.218	172.895	333.25	325.122	464.22	452.898	574.135	560.132	670.094	653.751	750.608	732.301	815.677	795.782
1.00678	0.98222	177.875	173.537	333.19	325.063	464.526	453.196	574.25	560.244	669.809	653.472	750.608	732.301	815.874	795.975
1.00107	0.97665	178.499	174.146	332.922	324.802	464.044	452.726	574.348	560.34	669.58	653.249	750.778	732.467	816.005	796.103
0.68388	0.6672	178.596	174.24	332.861	324.743	463.956	452.64	574.135	560.132	670.051	653.708	750.937	732.621	816.005	796.103
1.00678	0.98222	176.856	172.543	332.895	324.776	463.804	452.491	574.25	560.244	670.138	653.793	750.937	732.621	816.203	796.295
1.00678	0.98222	177.251	172.928	334.055	325.907	464.22	452.898	574.233	560.227	669.908	653.569	750.937	732.621	815.939	796.038
1.00102	0.9766	178.138	173.793	333.311	325.181	464.526	453.196	573.922	559.923	669.952	653.611	750.597	732.29	816.072	796.167
0.67815	0.66161	178.138	173.793	333.458	325.325	463.956	452.64	574.135	560.132	669.908	653.569	750.28	731.98	816.136	796.231
0.67236	0.65596	178.138	173.793	333.043	324.92	463.716	452.406	574.135	560.132	670.237	653.89	750.11	731.814	816.005	796.103
0.36114	0.35233	178.104	173.76	333.458	325.325	463.804	452.491	574.019	560.019	670.137	653.793	750.461	732.157	815.808	795.91
1.00678	0.98222	177.809	173.472	332.922	324.802	464.044	452.726	573.922	559.923	669.908	653.569	750.597	732.289	815.874	795.975
1.00678	0.98222	177.776	173.44	332.922	324.802	463.868	452.554	574.25	560.244	669.809	653.472	750.96	732.644	816.005	796.103
1.01263	0.98793	177.447	173.119	333.043	324.92	463.299	451.999	574.233	560.227	669.58	653.249	752.105	733.761	816.005	796.103
1.32369	1.2914	177.218	172.896	333.336	325.206	463.322	452.022	573.922	559.924	669.909	653.569	751.729	733.394	816.005	796.103
0.6899	0.67307	177.842	173.505	332.507	324.397	463.868	452.554	574.019	560.019	669.952	653.611	750.767	732.455	815.808	795.91
1.32952	1.29709	178.204	173.858	333.397	325.265	463.387	452.085	573.691	559.698	669.766	653.43	750.438	732.135	815.677	795.782
0.99498	0.97071	178.628	174.272	332.654	324.54	463.387	452.085	573.362	559.378	669.766	653.43	750.28	731.98	816.072	796.168
0.34952	0.341	177.318	172.993	332.922	324.802	463.387	452.085	573.264	559.282	669.909	653.569	750.62	732.312	816.136	796.231
0.36138	0.35257	178.695	174.336	332.922	324.802	463.475	452.171	573.709	559.716	669.951	653.611	750.937	732.621	816.005	796.103
1.00678	0.98222	177.809	173.472	332.982	324.861	463.804	452.492	574.019	560.019	669.766	653.43	750.767	732.455	816.005	796.103
1.00678	0.98222	177.809	173.472	333.25	325.122	464.044	452.726	573.922	559.924	669.623	653.291	750.779	732.467	815.808	795.91
1.00081	0.9764	177.842	173.505	333.189	325.063	463.868	452.554	573.904	559.906	669.58	653.249	751.278	732.954	815.874	795.975
0.67815	0.66161	178.104	173.76	332.982	324.861	463.211	451.913	573.593	559.603	669.909	653.569	751.254	732.93	816.203	796.296
0.68415	0.66746	177.742	173.407	333.25	325.122	462.994	451.702	574.037	560.036	670.38	654.029	750.426	732.123	816.334	796.423
1.00678	0.98222	177.185	172.863	333.189	325.063	463.451	452.147	574.348	560.339	670.752	654.392	750.462	732.158	816.532	796.616
1.00075	0.97635	177.48	173.151	332.922	324.802	462.994	451.702	573.904	559.906	670.466	654.113	751.278	732.954	816.267	796.358
0.67211	0.65572	177.514	173.184	332.8	324.683	463.627	452.32	573.593	559.603	670.094	653.751	751.083	732.764	816.203	796.296
0.34952	0.341	177.809	173.472	332.447	324.338	463.475	452.171	573.691	559.698	670.094	653.751	750.779	732.467	816.532	796.616
0.36772	0.35875	177.742	173.407	333.25	325.122	463.716	452.406	573.593	559.603	670.094	653.751	750.937	732.621	816.465	796.551
1.32325	1.29097	177.286	172.961	333.189	325.063	463.716	452.406	573.806	559.811	669.808	653.472	750.937	732.621	816.334	796.423
0.69643	0.67945	178.366	174.015	332.861	324.742	463.804	452.492	573.922	559.924	669.58	653.249	751.107	732.788	816.334	796.423
1.64572	1.60558	177.447	173.119	332.715	324.6	464.133	452.812	574.25	560.244	669.909	653.57	751.095	732.776	816.334	796.423
0.67815	0.66161	177.118	172.798	333.189	325.063	464.108	452.788	574.232	560.226	670.094	653.751	750.766	732.455	816.136	796.23
0.69042	0.67358	176.89	172.576	332.922	324.802	463.122	451.827	573.691	559.698	670.38	654.03	751.801	733.465	816.005	796.103
1.32311	1.29084	177.514	173.184	333.043	324.92	462.489	451.209	573.593	559.603	669.75	653.415	752.056	733.714	816.005	796.103
0.67815	0.66161	177.809	173.472	333.335	325.205	463.171	451.875	573.922	559.924	669.596	653.264	750.072	731.778	816.203	796.296
0.68433	0.66764	177.775	173.439	332.325	324.22	464.285	452.961	574.019	560.019	670.508	654.154	750.841	732.527	816.532	796.616
1.00678	0.98222	177.514	173.184	332.715	324.6	464.044	452.726	573.806	559.811	669.909	653.57	751.557	733.226	816.069	796.165
1.00678	0.98222	177.809	173.472	333.128	325.003	463.868	452.554	573.922	559.924	669.808	653.471	750.949	732.634	816.073	796.168
1.00678	0.98222	177.809	173.472	332.593	324.481	463.564	452.257	574.135	560.132	669.58	653.249	750.924	732.609	816.136	796.23
1.00678	0.98222	177.742	173.407	332.593	324.481	463.956	452.64	574.019	560.019	669.766	653.43	750.949	732.634	815.807	795.91
1.00678	0.98222	177.152	172.831	332.715	324.6	463.716	452.406	573.922	559.924	669.766	653.43	751.095	732.776	816.073	796.168
1.00678	0.98222	177.185	172.864	333.189	325.063	463.716	452.406	574.135	560.132	669.766	653.43	751.108	732.788	816.334	796.423
1.00678	0.98222	177.48	173.151	332.861	324.742	463.627	452.319	573.903	559.906	669.909	653.57	750.924	732.609	816.532	796.617
0.99421	0.96996	177.48	173.151	332.715	324.6	463.476	452.171	573.709	559.716	670.094	653.751	750.608	732.301	816.465	796.551
0.34952	0.341	177.514	173.184	333.25	325.122	463.716	452.406	573.903	559.906	669.808	653.471	750.779	732.467	816.136	796.23
0.34321	0.33484	177.775	173.439	333.189	325.063	463.716	452.406	573.593	559.603	669.58	653.249	751.278	732.954	816.401	796.489
0.0462	0.04507	177.447	173.119	332.922	324.802	463.804	452.492	573.69	559.698	670.196	653.849	751.253	732.93	816.068	796.164
1.32907	1.29665	177.185	172.864	332.799	324.682	464.133	452.813	573.709	559.716	670.465	654.112	750.937	732.621	815.677	795.782
1.00043	0.97603	177.413	173.086	332.325	324.22	464.284	452.96	574.135	560.132	670.094	653.751	750.937	732.621	815.677	795.782
0.69089	0.67404	176.857	172.543	332.715	324.6	464.044	452.726	574.019	560.018	669.951	653.611	750.937	732.621	815.677	795.782
1.32903	1.29661	177.152	172.831	333.25	325.122	464.044	452.726	573.69	559.698	669.909	653.57	749.913	731.622	816.073	796.169
1.00678	0.98222	177.185	172.864	333.189	325.062	464.044	452.726	573.478	559.49	669.808	653.471	749.648	731.364	816.334	796.423
1.00037	0.97597	177.548	173.217	332.922	324.802	464.044	452.726	573.594	559.603	669.58	653.249	750.28	731.98	816.136	796.23
0.66531	0.64908	178.07	173.727	332.922	324.802	463.956	452.64	573.922	559.924	670.052	653.71	750.45	732.147	816.402	796.489
0.0402	0.03922	177.514	173.185	332.799	324.682	463.804	452.492	574.251	560.245	670.423	654.071	750.779	732.467	816.464	796.551
1.00033	0.97593	177.775	173.439	332.509	324.399	463.867	452.553	574.115	560.113	670.136	653.791	751.108	732.788	816.334	796.423
0.67815	0.66161	177.514	173.185	333.456	325.323	463.564	452.258	573.594	559.604	669.909	653.57	751.095	732.775	815.938	796.037
0.68463	0.66793	177.673	173.34	332.922	324.802	464.044	452.726	573.922	559.924	670.094	653.751	750.595	732.288	815.677	795.782
1.00678	0.98222	176.562	172.256	332.983	324.861	464.044	452.726	574.019	560.018	669.807	653.471	750.621	732.313	815.677	795.782
1.01328	0.98857	177.152	172.831	333.128	325.003	463.956	452.64	573.806	559.811	669.724	653.389	750.766	732.455	815.479	795.589
1.32889	1.29648	177.219	172.897	332.716	324.601	463.627	452.319	573.806	559.811	669.664	653.331	750.267	731.967	815.546	795.655
1.00025	0.97585	177.775	173.439	333.128	325.003	463.742	452.431	573.806	559.811	668.678	652.369	750.464	732.16	815.677	795.782
0.67815	0.66161	177.446	173.118	332.654	324.541	464.879	453.54	573.574	559.584	669.27	652.947	751.108	732.788	816.073	796.169
0.67815	0.66161	177.22	172.897	332.86	324.742	464.827	453.489	573.265	559.283	669.747	653.412	750.24	731.942	816.334	796.423
0.67158	0.6552	177.809	173.472	332.716	324.601	463.298	451.998	573.478	559.49	668.738	652.428	748.952	730.685	816.136	796.23
0.3627	0.35385	177.775	173.439	333.189	325.062	463.147	451.851	573.71	559.717	669.683	653.349	749.833	731.544	816.005	796.103
0.99358	0.96935	177.514	173.185	332.86	324.742	463.476	452.172	573.903	559.905	670.136	653.791	750.937	732.621	816.204	796.296
0.35614	0.34745	177.809	173.472	332.593	324.481	463.716	452.406	573.71	559.717	669.622	653.29	750.937	732.621	815.937	796.036
0.68478	0.66808	177.741	173.406	332.593	324.481	463.716	452.406	574.135	560.132	669.581	653.249	750.937	732.621	815.677	795.782
1.00678	0.98222	177.152	172.831	332.654	324.541	463.804	452.492	574.019	560.018	669.766	653.43	750.937	732.621	815.677	795.782
1.01344	0.98872	177.254	172.931	332.922	324.802	464.133	452.813	573.69	559.698	669.909	653.57	750.766	732.455	815.875	795.976
1.32874	1.29633	178.172	173.826	332.922	324.802	464.106	452.787	573.478	559.49	669.951	653.61	750.266	731.967	815.807	795.909
0.97337	0.94963	178.398	174.047	332.43	324.322	463.298	451.998	573.594	559.604	670.197	653.85	750.464	732.16	815.478	795.589
-0.62967	-0.61431	177.775	173.439	330.784	322.716	463.68	452.371	573.806	559.811	670.608	654.252	749.74	731.453	815.745	795.849
-0.27419	-0.2675	177.514	173.185	332.799	324.682	465.092	453.749	573.806	559.811	669.274	652.95	750.518	732.213	816.005	796.103
1.32869	1.29628	177.809	173.472	332.387	324.28	463.84	452.526	573.806	559.811	669.661	653.328	751.396	733.069	816.005	796.103
1.01352	0.9888	177.741	173.406	332.86	324.742	462.757	451.47	573.923	559.924	670.917	654.553	750.437	732.134	815.41	795.522
1.32191	1.28967	177.152	172.831	332.654	324.541	463.627	452.319	574.019	560.018	669.437	653.109	750.28	731.98	815.416	795.528
0.67139	0.65501	177.152	172.831	332.922	324.802	463.387	452.085	573.69	559.697	669.293	652.969	750.451	732.147	815.478	795.589
0.3563	0.34761	177.186	172.864	332.922	324.802	463.387	452.085	573.361	559.377	669.252	652.929	750.779	732.468	815.547	795.655
0.67815	0.66161	177.514	173.185	332.922	324.802	463.387	452.085	573.033	559.056	669.437	653.109	750.937	732.621	815.875	795.976
0.68496	0.66825	177.706	173.372	332.798	324.681	463.476	452.172	573.053	559.076	669.437	653.109	750.766	732.454	816.204	796.296
0.99996	0.97557	176.96	172.644	332.264	324.16	463.716	452.406	573.478	559.49	669.581	653.25	750.266	731.967	815.738	795.842
0.68499	0.66828	178.035	173.693	332.203	324.1	463.716	452.406	573.478	559.49	669.766	653.43	750.465	732.16	815.745	795.849
1.00678	0.98222	177.152	172.831	332.121	324.02	463.627	452.319	573.478	559.49	669.766	653.43	750.766	732.454	816.005	796.103
1.02736	1.0023	177.117	172.797	332.798	324.681	463.476	452.172	573.827	559.831	669.91	653.57	750.437	732.134	815.807	795.909
1.97892	1.93065	176.892	172.577	332.388	324.281	463.627	452.319	574.231	560.225	669.951	653.61	750.622	732.314	815.875	795.976
1.32852	1.29612	177.446	173.118	332.86	324.741	463.476	452.172	573.69	559.697	669.622	653.29	750.595	732.287	816.005	796.103
1.01368	0.98896	177.186	172.864	332.593	324.481	463.716	452.406	573.594	559.604	669.581	653.25	750.451	732.147	816.005	796.103
1.33541	1.30284	177.446	173.118	332.531	324.421	463.716	452.406	573.806	559.811	669.622	653.29	750.951	732.635	816.005	796.103
1.32848	1.29608	177.186	172.864	332.264	324.16	463.627	452.319	573.806	559.811	669.437	653.109	750.923	732.608	816.005	796.103
1.01372	0.989	177.48	173.151	332.264	324.16	463.476	452.172	573.806	559.811	669.581	653.25	750.095	731.8	816.005	796.103
1.3215	1.28926	177.377	173.051	332.388	324.281	463.537	452.232	573.69	559.697	669.91	653.57	749.965	731.673	816.005	796.103
0.67815	0.66161	176.529	172.223	332.798	324.681	463.148	451.851	573.594	559.604	670.382	654.031	750.28	731.98	815.807	795.909
0.67815	0.66161	176.754	172.443	332.264	324.16	463.387	452.085	573.573	559.584	670.176	653.83	750.28	731.98	816.074	796.17
0.67815	0.66161	176.235	171.936	332.264	324.16	463.476	452.172	573.382	559.397	669.581	653.25	750.622	732.314	816.135	796.23
0.67114	0.65477	176.72	172.41	332.264	324.16	463.537	452.232	573.806	559.811	669.766	653.43	750.937	732.621	816.204	796.297
0.36357	0.3547	175.906	171.616	332.326	324.221	463.148	451.851	573.573	559.583	669.91	653.57	750.594	732.287	816.135	796.23
1.00678	0.98222	176.563	172.257	332.593	324.481	463.387	452.085	573.266	559.283	669.95	653.61	750.28	731.98	815.608	795.715
1.01383	0.9891	177.152	172.831	332.469	324.36	463.298	451.998	573.594	559.604	669.622	653.289	750.451	732.147	815.348	795.462
1.32834	1.29594	177.083	172.764	331.998	323.9	463.237	451.938	573.69	559.697	670.013	653.671	750.78	732.468	815.547	795.655
1.00678	0.98222	176.529	172.223	332.202	324.1	463.626	452.318	573.478	559.49	670.32	653.97	750.766	732.454	815.677	795.782
1.00678	0.98222	176.858	172.544	331.936	323.84	463.209	451.911	573.478	559.49	669.91	653.57	750.608	732.301	815.677	795.782
1.01389	0.98916	177.117	172.797	332.307	324.202	463.087	451.792	573.711	559.718	670.094	653.751	750.951	732.635	815.876	795.976
1.34253	1.30978	176.858	172.544	333.66	325.522	463.866	452.552	573.902	559.904	669.95	653.61	750.065	731.771	816.204	796.297
1.64977	1.60953	177.117	172.797	332.593	324.481	463.208	451.911	573.361	559.376	669.91	653.571	749.651	731.367	815.936	796.035
1.00678	0.98222	176.858	172.544	332.593	324.481	462.908	451.618	573.149	559.17	670.094	653.751	750.451	732.147	815.876	795.976
0.99962	0.97524	177.152	172.831	332.531	324.42	463.387	452.085	573.266	559.284	669.95	653.61	750.437	732.133	815.806	795.909
0.67815	0.66161	177.152	172.831	332.388	324.281	463.298	451.998	573.478	559.49	669.622	653.289	750.451	732.147	815.478	795.588
0.67815	0.66161	177.117	172.797	332.674	324.56	463.237	451.939	573.478	559.49	669.437	653.109	750.78	732.468	815.348	795.462
0.67815	0.66161	176.927	172.612	331.607	323.519	463.537	452.231	573.361	559.376	669.581	653.25	750.594	732.287	815.547	795.656
0.67815	0.66161	177.774	173.438	331.731	323.64	463.058	451.764	573.149	559.17	669.766	653.43	750.28	731.98	816.075	796.17
0.67815	0.66161	177.446	173.118	332.202	324.1	463.237	451.939	573.266	559.284	669.477	653.149	749.079	730.809	815.936	796.035
0.67815	0.66161	177.152	172.831	331.564	323.477	463.626	452.318	573.478	559.49	670.406	654.055	749.352	731.075	815.677	795.782
0.67815	0.66161	177.152	172.831	330.522	322.461	462.761	451.474	573.594	559.604	670.913	654.549	751.123	732.803	815.876	795.976
0.68542	0.66871	177.152	172.831	332.797	324.68	461.981	450.713	573.689	559.697	669.581	653.25	750.221	731.923	816.005	796.103
1.01406	0.98933	177.082	172.763	332.45	324.342	464.015	452.698	573.361	559.376	669.477	653.149	749.652	731.367	815.806	795.909
1.32811	1.29572	176.564	172.257	333.126	325.001	463.148	451.852	573.149	559.17	669.108	652.789	750.108	731.813	815.478	795.588
0.99947	0.97509	177.152	172.831	332.531	324.42	463.387	452.085	573.149	559.17	669.253	652.929	750.294	731.994	815.348	795.462
0.67083	0.65446	177.117	172.797	332.326	324.221	463.477	452.172	573.383	559.398	669.437	653.109	750.265	731.966	815.149	795.267
0.34218	0.33384	176.823	172.51	332.469	324.36	463.716	452.406	573.806	559.811	669.293	652.969	750.123	731.827	815.019	795.141
0.0356	0.03473	176.858	172.544	332.06	323.961	463.716	452.406	573.572	559.583	669.541	653.211	750.28	731.98	815.219	795.335
0.68552	0.6688	177.186	172.865	332.531	324.42	463.537	452.231	573.383	559.398	669.806	653.469	749.936	731.645	815.348	795.462
1.00678	0.98222	177.446	173.118	332.389	324.282	463.058	451.764	573.806	559.811	669.437	653.109	749.794	731.506	815.348	795.462
0.99939	0.97501	177.047	172.729	332.673	324.559	463.058	451.764	573.806	559.811	669.726	653.391	749.951	731.66	815.547	795.656
0.70038	0.68329	176.235	171.937	331.731	323.64	463.238	451.939	573.806	559.811	669.806	653.469	749.779	731.492	815.677	795.782
1.64919	1.60897	176.858	172.544	332.264	324.16	463.447	452.143	573.689	559.697	669.437	653.109	749.966	731.674	815.478	795.588
0.99934	0.97497	177.152	172.831	332.202	324.1	462.909	451.619	573.478	559.49	669.437	653.109	750.451	732.148	815.746	795.85
0.67815	0.66161	177.152	172.831	331.998	323.9	463.566	452.26	573.361	559.376	669.437	653.109	750.608	732.301	816.005	796.103
0.70054	0.68345	177.152	172.831	332.264	324.16	463.865	452.551	573.149	559.17	669.581	653.25	750.265	731.966	815.408	795.52
1.64161	1.60157	177.152	172.831	332.389	324.282	463.297	451.997	573.383	559.398	670.199	653.853	750.638	732.33	815.219	795.335
0.66317	0.647	177.117	172.797	332.735	324.619	462.969	451.677	573.806	559.811	670.318	653.969	750.922	732.607	815.149	795.267
0.0359	0.03503	176.858	172.544	331.873	323.779	462.909	451.619	573.689	559.697	669.91	653.571	750.608	732.301	815.418	795.53
0.67815	0.66161	177.117	172.797	331.794	323.701	463.387	452.085	573.478	559.49	669.95	653.61	750.436	732.133	815.477	795.588
0.68568	0.66896	176.858	172.544	332.655	324.542	463.387	452.085	573.243	559.262	669.766	653.43	750.452	732.148	815.547	795.656
0.99923	0.97486	177.117	172.797	332.797	324.68	463.387	452.085	572.937	558.963	669.477	653.148	750.436	732.133	815.677	795.782
0.68571	0.66899	176.788	172.476	332.264	324.16	463.297	451.997	573.383	559.398	669.253	652.93	750.108	731.812	815.876	795.977
1.01435	0.98961	176.564	172.258	332.264	324.16	463.058	451.764	573.572	559.582	669.293	652.968	750.467	732.163	815.806	795.908
1.32782	1.29544	177.117	172.797	332.202	324.099	462.969	451.677	572.915	558.941	669.398	653.071	750.593	732.286	815.677	795.782
0.99918	0.97481	176.788	172.476	332.06	323.961	462.82	451.531	572.843	558.871	669.621	653.289	750.108	731.812	815.278	795.393
0.68577	0.66904	176.494	172.19	332.531	324.42	463.238	451.94	573.36	559.376	668.859	652.545	750.295	731.995	815.219	795.335
1.00678	0.98222	176.529	172.224	332.202	324.099	462.997	451.705	573.266	559.284	669.424	653.096	750.092	731.798	815.547	795.656
1.00678	0.98222	176.823	172.51	332.248	324.144	461.356	450.103	573.478	559.49	670.213	653.866	749.45	731.171	815.876	795.977
1.00678	0.98222	176.788	172.476	333.204	325.077	462.073	450.802	573.243	559.262	669.253	652.93	750.498	732.193	815.806	795.908
1.01445	0.98971	176.494	172.19	331.42	323.336	462.522	451.241	572.82	558.849	669.871	653.533	751.766	733.43	815.677	795.782
1.32004	1.28785	176.529	172.224	330.871	322.801	463.626	452.318	572.82	558.849	670.134	653.789	751.063	732.744	815.477	795.588
0.67815	0.66161	176.823	172.51	332.061	323.962	463.297	451.997	572.938	558.963	669.476	653.148	749.936	731.645	815.747	795.851
0.67815	0.66161	176.823	172.51	332.405	324.298	463.058	451.764	573.266	559.284	669.108	652.789	749.966	731.675	815.806	795.908
0.67815	0.66161	176.823	172.51	331.67	323.58	463.148	451.852	573.36	559.376	669.108	652.789	750.452	732.148	815.677	795.782
0.68589	0.66916	176.823	172.51	331.936	323.84	463.207	451.91	573.266	559.284	669.542	653.212	750.264	731.965	815.677	795.782
1.02228	0.99735	176.753	172.442	331.936	323.84	462.64	451.356	573.478	559.49	669.805	653.468	749.779	731.492	815.477	795.588
1.64851	1.6083	176.166	171.869	331.998	323.901	462.401	451.123	573.478	559.49	669.437	653.109	749.794	731.507	815.548	795.656
1.02234	0.9974	176.236	171.938	332.577	324.465	462.581	451.299	573.243	559.261	669.437	653.109	750.639	732.331	816.076	796.171
1.67962	1.63865	176.893	172.579	333.595	325.458	462.879	451.589	573.055	559.078	669.437	653.109	751.782	733.446	815.935	796.034
2.31349	2.25706	177.375	173.048	332.014	323.916	462.581	451.299	573.478	559.49	670.45	654.098	750.53	732.225	815.477	795.588
1.96921	1.92118	176.53	172.224	330.95	322.878	463.148	451.852	573.36	559.376	669.856	653.518	749.654	731.369	815.548	795.656
0.99895	0.97458	176.858	172.545	331.138	323.061	463.297	451.997	573.149	559.17	668.334	652.033	750.452	732.148	815.677	795.782
0.686	0.66927	177.081	172.762	331.936	323.84	463.148	451.852	573.149	559.17	669.148	652.827	750.436	732.133	815.677	795.782
1.00678	0.98222	176.565	172.258	331.936	323.84	463.297	451.997	573.384	559.399	669.069	652.751	750.28	731.98	815.677	795.782
1.00678	0.98222	177.081	172.762	331.998	323.901	463.058	451.764	573.571	559.582	669.582	653.251	750.107	731.812	815.477	795.587
0.99889	0.97453	176.424	172.121	332.202	324.099	462.968	451.676	573.149	559.17	669.621	653.289	749.951	731.66	815.348	795.462
0.68605	0.66932	175.908	171.617	331.873	323.779	462.73	451.444	573.149	559.17	669.147	652.827	750.123	731.828	815.148	795.267
1.01469	0.98995	176.459	172.155	331.607	323.519	462.73	451.444	573.032	559.055	668.925	652.609	750.107	731.812	815.219	795.336
1.33541	1.30284	176.201	171.904	331.732	323.641	462.82	451.532	572.938	558.964	669.253	652.93	750.123	731.828	815.548	795.656
1.31952	1.28734	176.494	172.19	332.264	324.16	463.149	451.852	573.266	559.284	669.437	653.109	750.624	732.316	815.277	795.393
0.67815	0.66161	176.494	172.19	332.327	324.221	463.117	451.821	573.36	559.376	669.582	653.251	751.109	732.789	815.219	795.336
0.68612	0.66939	176.494	172.19	332.593	324.481	462.491	451.211	573.384	559.399	669.621	653.289	750.749	732.438	815.348	795.462
1.01476	0.99001	176.53	172.224	332.405	324.297	462.91	451.62	573.454	559.467	669.292	652.968	750.107	731.812	815.947	796.046
1.31942	1.28723	176.788	172.476	331.67	323.58	463.387	452.085	572.938	558.964	669.108	652.789	750.123	731.828	815.735	795.839
0.67014	0.6538	176.53	172.224	331.998	323.901	463.387	452.085	573.149	559.17	669.398	653.072	750.107	731.812	815.148	795.267
0.35755	0.34883	176.788	172.476	332.264	324.16	462.846	451.557	573.149	559.17	669.621	653.289	750.123	731.828	815.219	795.336
0.67011	0.65377	176.494	172.19	332.076	323.976	461.686	450.425	573.031	559.055	669.292	652.968	750.452	732.148	815.548	795.656
0.36563	0.35671	176.601	172.293	331.404	323.321	462.582	451.299	573.056	559.079	669.253	652.93	750.436	732.133	815.477	795.587
1.01485	0.99009	177.374	173.048	332.061	323.962	463.149	451.852	573.478	559.49	669.292	652.968	750.28	731.98	815.548	795.656
1.31925	1.28707	176.53	172.224	332.467	324.358	463.297	451.997	573.478	559.49	669.108	652.789	750.28	731.98	815.477	795.587
0.68624	0.66951	176.788	172.476	331.873	323.778	462.968	451.676	573.242	559.261	668.963	652.647	750.107	731.812	815.548	795.656
0.99867	0.97432	176.53	172.224	331.544	323.458	462.82	451.532	572.82	558.849	668.925	652.61	749.779	731.491	815.477	795.587
0.67815	0.66161	176.823	172.51	331.341	323.26	463.058	451.764	572.938	558.964	668.818	652.506	749.622	731.339	814.948	795.072
0.67815	0.66161	176.752	172.441	331.733	323.642	463.058	451.764	573.149	559.17	668.886	652.572	749.795	731.507	815.091	795.21
0.67815	0.66161	176.13	171.834	332.201	324.099	462.968	451.676	573.267	559.285	669.292	652.968	750.124	731.828	815.148	795.267
0.70264	0.6855	175.908	171.618	331.999	323.901	462.549	451.267	573.124	559.146	668.818	652.506	749.935	731.644	815.219	795.336
1.65586	1.61548	176.53	172.224	331.95	323.853	462.253	450.979	572.492	558.528	668.451	652.148	749.45	731.171	815.348	795.462
1.32722	1.29485	176.823	172.51	330.747	322.68	463.001	451.708	572.492	558.528	668.887	652.572	749.121	730.85	815.548	795.657
0.97397	0.95022	176.787	172.476	331.215	323.137	463.354	452.053	572.609	558.643	669.147	652.826	749.138	730.866	815.077	795.197
-0.32417	-0.31626	176.53	172.224	331.076	323.001	462.22	450.947	572.82	558.849	668.635	652.327	749.466	731.187	815.091	795.21
-0.91561	-0.89328	176.787	172.476	331.607	323.519	462.015	450.746	572.938	558.964	668.742	652.431	749.795	731.507	815.348	795.462
1.01502	0.99027	176.601	172.294	331.607	323.519	462.73	451.444	573.031	559.055	668.963	652.647	749.951	731.66	815.348	795.462
1.33541	1.30284	177.338	173.012	331.67	323.581	462.73	451.444	572.82	558.849	669.07	652.751	749.951	731.66	814.948	795.071
1.31887	1.2867	176.166	171.869	331.936	323.84	462.82	451.532	573.056	559.079	669.292	652.968	749.778	731.491	814.491	794.625
0.67815	0.66161	176.201	171.904	331.936	323.84	462.878	451.588	573.242	559.26	669.254	652.93	749.45	731.171	814.962	795.085
0.69475	0.6778	176.494	172.19	331.936	323.84	462.582	451.3	572.82	558.849	669.001	652.684	749.466	731.187	815.148	795.266
1.33541	1.30284	176.459	172.155	331.999	323.901	462.968	451.676	572.82	558.849	668.887	652.573	749.622	731.339	815.219	795.336
1.31043	1.27847	176.201	171.904	332.138	324.037	462.639	451.355	572.938	558.964	669.437	653.109	750.486	732.181	815.548	795.657
0.33284	0.32473	176.53	172.225	331.86	323.765	462.13	450.858	573.149	559.17	668.275	651.976	750.057	731.763	815.477	795.587
-0.32444	-0.31653	176.752	172.441	332.543	324.432	462.501	451.221	572.913	558.94	667.68	651.395	749.138	730.866	815.148	795.266
-0.92316	-0.90064	176.166	171.869	331.265	323.186	464.273	452.949	572.61	558.644	668.78	652.468	749.985	731.692	815.22	795.336
0.66977	0.65344	176.202	171.904	332.34	324.234	461.868	450.603	572.702	558.734	668.925	652.61	750.436	732.132	815.148	795.266
0.35792	0.34919	176.494	172.19	331.405	323.322	462.787	451.499	572.728	558.759	668.963	652.647	749.934	731.643	814.819	794.946
0.68656	0.66981	176.459	172.155	331.936	323.84	462.254	450.979	572.913	558.94	668.925	652.61	749.795	731.507	814.491	794.625
0.99836	0.97401	176.13	171.834	331.872	323.778	462.639	451.355	572.61	558.644	669.108	652.789	749.606	731.322	814.762	794.89
0.68659	0.66984	175.873	171.583	331.607	323.519	462.401	451.123	572.584	558.619	669.108	652.789	749.467	731.187	815.019	795.141
0.99833	0.97398	176.094	171.799	331.67	323.581	462.492	451.212	572.163	558.208	668.963	652.647	749.622	731.339	815.22	795.336
0.67815	0.66161	175.58	171.298	331.936	323.84	462.82	451.532	572.281	558.323	668.78	652.468	749.45	731.17	815.348	795.462
0.67815	0.66161	176.166	171.869	331.746	323.655	463.149	451.853	572.492	558.528	668.925	652.61	749.639	731.355	815.148	795.266
0.69513	0.67818	176.202	171.904	331.14	323.063	463.206	451.908	572.374	558.413	668.963	652.647	750.124	731.828	815.019	795.141
1.32691	1.29454	176.459	172.155	331.809	323.716	462.73	451.444	572.399	558.438	668.634	652.326	750.28	731.98	815.22	795.336
0.99826	0.97391	176.094	171.799	331.405	323.322	462.82	451.532	572.702	558.734	668.451	652.148	749.934	731.643	815.348	795.462
0.68668	0.66993	175.58	171.298	331.872	323.778	462.877	451.587	572.492	558.528	668.597	652.289	749.795	731.508	814.948	795.071
0.98969	0.96555	176.202	171.904	331.544	323.457	462.31	451.035	572.492	558.528	668.925	652.61	749.951	731.66	814.691	794.82
0.35808	0.34935	176.494	172.19	331.342	323.26	462.254	450.979	572.61	558.644	668.817	652.505	749.605	731.322	814.691	794.82
0.67815	0.66161	176.458	172.155	331.607	323.519	462.73	451.444	572.702	558.734	668.451	652.148	748.948	730.681	814.891	795.016
0.70391	0.68674	176.202	171.904	331.67	323.581	462.821	451.532	572.492	558.528	668.451	652.148	748.809	730.546	815.019	795.141
1.64684	1.60667	176.422	172.119	331.746	323.654	462.877	451.587	572.492	558.528	668.597	652.289	749.138	730.866	815.019	795.141
0.99817	0.97382	175.837	171.548	331.013	322.94	462.492	451.212	572.492	558.528	668.925	652.61	749.64	731.356	815.22	795.336
0.67815	0.66161	175.837	171.548	331.278	323.198	462.73	451.444	572.61	558.644	668.817	652.505	749.778	731.491	815.348	795.462
0.67815	0.66161	175.837	171.548	331.405	323.322	462.73	451.444	572.584	558.618	668.597	652.29	749.795	731.508	815.348	795.462
0.68681	0.67005	175.909	171.619	331.809	323.716	462.639	451.355	572.281	558.323	669.071	652.752	749.951	731.66	814.747	794.875
1.00678	0.98222	176.458	172.154	331.342	323.26	462.129	450.857	572.61	558.644	669.146	652.825	749.951	731.66	814.563	794.695
1.01546	0.99069	176.13	171.834	331.607	323.519	461.688	450.427	572.702	558.734	668.925	652.61	749.778	731.491	814.691	794.82
1.32671	1.29435	175.873	171.584	331.544	323.457	462.31	451.034	572.492	558.528	669.254	652.931	749.449	731.17	814.891	795.016
1.01549	0.99072	176.202	171.904	331.342	323.26	462.345	451.068	572.492	558.528	670.165	653.82	748.948	730.681	814.819	794.945
1.30924	1.27731	176.386	172.084	331.861	323.767	463.058	451.764	572.492	558.528	669.769	653.433	749.156	730.884	814.891	795.016
0.35826	0.34952	175.581	171.298	332.541	324.43	462.604	451.321	572.492	558.528	668.414	652.111	749.795	731.508	815.22	795.337
0.67815	0.66161	176.202	171.904	331.394	323.312	462.415	451.137	572.373	558.413	669.071	652.752	749.432	731.153	815.148	795.266
0.66939	0.65306	176.458	172.154	333.123	324.998	464.303	452.978	572.281	558.323	669.437	653.109	748.792	730.529	815.22	795.337
0.3583	0.34956	176.166	171.869	332.402	324.295	462.492	451.212	572.61	558.644	669.146	652.825	749.502	731.221	815.348	795.462
0.68694	0.67019	176.13	171.834	331.607	323.519	462.821	451.532	572.82	558.849	668.78	652.468	749.933	731.642	814.747	794.875
1.00678	0.98222	175.837	171.548	331.543	323.457	462.786	451.498	572.584	558.618	668.634	652.326	749.622	731.339	814.563	794.695
1.00678	0.98222	175.91	171.619	331.342	323.26	462.073	450.802	572.281	558.323	668.451	652.148	749.622	731.339	814.691	794.82
1.00678	0.98222	176.494	172.19	331.607	323.519	462.255	450.98	572.61	558.644	668.597	652.29	749.276	731.001	814.691	794.82
1.01563	0.99085	176.422	172.119	331.543	323.457	462.639	451.355	572.465	558.503	668.634	652.326	749.138	730.867	814.891	795.016
1.32655	1.29419	175.946	171.655	331.278	323.198	462.219	450.945	571.716	557.772	669.034	652.716	749.64	731.356	815.019	795.141
0.97129	0.9476	176.714	172.404	330.96	322.888	462.017	450.748	571.743	557.798	669.766	653.43	749.431	731.153	814.819	794.945
-0.29885	-0.29156	175.801	171.513	329.763	321.72	463.185	451.888	572.163	558.208	669.328	653.003	748.446	730.191	814.891	795.016
0.0476	0.04644	175.509	171.228	330.866	322.796	463.553	452.247	572.4	558.439	667.759	651.472	749.365	731.088	815.019	795.141
0.99787	0.97353	175.617	171.334	332.677	324.563	461.597	450.339	572.583	558.618	667.792	651.504	750.089	731.794	814.819	794.945
0.68708	0.67032	176.422	172.119	330.484	322.423	462.073	450.802	572.163	558.208	668.854	652.54	749.796	731.508	815.092	795.212
0.9889	0.96478	175.91	171.619	331.342	323.261	462.073	450.802	572.4	558.439	668.268	651.969	749.778	731.491	815.147	795.266
0.36743	0.35847	176.422	172.119	331.543	323.457	462.164	450.891	572.702	558.733	668.597	652.29	749.449	731.17	814.819	794.945
0.98884	0.96472	175.874	171.584	331.342	323.261	462.401	451.123	572.373	558.413	668.78	652.468	749.294	731.018	814.289	794.429
0.36749	0.35853	176.166	171.869	331.48	323.395	462.401	451.123	572.163	558.208	668.634	652.326	748.947	730.68	814.034	794.179
0.99778	0.97345	176.129	171.834	331.077	323.002	462.401	451.123	572.163	558.208	668.597	652.29	748.983	730.715	814.234	794.375
0.68716	0.6704	175.874	171.584	331.479	323.395	462.401	451.123	572.045	558.092	668.78	652.468	749.64	731.357	814.362	794.5
1.00678	0.98222	176.129	171.834	330.95	322.878	462.401	451.123	571.953	558.003	668.926	652.611	749.778	731.49	814.563	794.696
1.01582	0.99104	175.801	171.513	330.95	322.878	462.401	451.123	572.4	558.439	668.817	652.504	749.449	731.17	814.49	794.624
1.33541	1.30284	175.545	171.263	331.014	322.94	462.401	451.123	572.702	558.733	668.305	652.005	749.467	731.187	814.563	794.696
1.32634	1.29399	175.874	171.584	331.278	323.198	462.31	451.034	572.373	558.413	668.123	651.827	749.622	731.339	814.691	794.82
0.98862	0.96451	176.166	171.869	331.342	323.261	462.073	450.802	572.4	558.439	668.415	652.112	749.449	731.17	814.691	794.82
0.34952	0.341	176.166	171.869	331.543	323.457	462.073	450.802	572.583	558.618	668.634	652.326	749.12	730.849	814.691	794.82
0.36774	0.35877	176.202	171.905	331.215	323.136	462.073	450.802	572.163	558.208	668.305	652.005	749.312	731.036	814.49	794.624
0.99766	0.97333	176.385	172.083	331.014	322.94	462.346	451.07	572.163	558.208	669.145	652.824	749.276	731.001	814.563	794.696
0.69642	0.67943	175.545	171.263	331.342	323.261	463.332	452.032	572.163	558.208	670.277	653.929	749.312	731.036	815.293	795.408
1.31711	1.28499	175.837	171.548	331.543	323.457	463.679	452.37	572.282	558.324	669.51	653.181	749.449	731.17	815.074	795.194
0.68731	0.67055	175.837	171.548	331.278	323.198	462.638	451.355	572.492	558.528	668.488	652.183	749.467	731.188	814.892	795.016
1.02513	1.00013	175.837	171.548	331.278	323.198	462.401	451.123	572.254	558.297	668.123	651.827	749.622	731.339	815.019	795.141
1.65485	1.61449	175.91	171.62	331.406	323.323	462.127	450.856	571.953	558.003	668.269	651.969	749.449	731.17	815.019	795.141
1.32621	1.29386	176.421	172.118	331.872	323.777	461.507	450.25	572.282	558.324	668.451	652.148	749.467	731.188	815.22	795.337
0.99756	0.97323	175.801	171.513	331.607	323.519	461.927	450.66	572.492	558.528	668.744	652.433	749.275	731	814.946	795.07
0.66892	0.65261	175.582	171.299	331.415	323.332	462.31	451.034	572.373	558.413	668.816	652.504	748.965	730.698	814.691	794.82
0.35877	0.35002	176.202	171.905	330.621	322.557	462.255	450.981	572.163	558.208	668.451	652.148	749.312	731.036	814.691	794.82
0.67815	0.66161	176.384	172.082	330.685	322.62	462.73	451.444	571.925	557.976	668.89	652.575	749.622	731.339	814.691	794.82
0.67815	0.66161	175.545	171.264	331.142	323.065	462.456	451.176	571.506	557.567	669.437	653.109	749.796	731.508	814.49	794.624
0.66887	0.65255	175.8	171.513	331.808	323.715	461.561	450.303	571.862	557.914	669.437	653.109	749.951	731.66	814.563	794.696
0.39601	0.38635	175.509	171.228	331.471	323.386	461.635	450.376	572.611	558.644	669.145	652.824	749.777	731.49	814.892	795.016
1.99267	1.94406	175.545	171.264	331.944	323.848	463.058	451.764	572.701	558.733	668.634	652.325	749.275	731	814.818	794.945
1.96469	1.91677	175.837	171.548	330.685	322.62	462.875	451.586	572.254	558.297	668.744	652.433	749.312	731.037	814.691	794.82
1.00678	0.98222	175.874	171.584	330.95	322.878	462.31	451.034	571.953	558.003	668.962	652.646	749.449	731.17	814.691	794.82
1.01613	0.99135	176.056	171.762	331.014	322.94	461.981	450.713	572.282	558.324	668.487	652.183	749.641	731.357	814.892	795.016
1.31668	1.28456	175.253	170.979	331.15	323.073	461.835	450.571	572.611	558.644	668.269	651.97	749.777	731.49	814.617	794.749
0.69691	0.67991	175.837	171.548	330.685	322.62	462.164	450.892	572.582	558.617	668.598	652.29	749.449	731.169	814.563	794.696
1.33541	1.30284	175.837	171.548	331.014	322.94	462.584	451.302	572.163	558.208	668.634	652.325	749.294	731.018	814.892	795.017
1.31659	1.28448	175.727	171.441	331.15	323.073	462.875	451.586	572.163	558.208	668.451	652.148	749.468	731.188	814.818	794.945
0.68757	0.6708	174.925	170.658	330.814	322.745	462.859	451.57	572.282	558.324	668.305	652.005	749.275	731	814.691	794.82
1.02565	1.00063	175.545	171.264	331.286	323.206	463.77	452.458	572.373	558.412	669.001	652.684	749.486	731.206	814.691	794.82
1.67349	1.63267	175.874	171.584	330.478	322.417	462.509	451.228	572.163	558.208	669.655	653.322	749.777	731.49	814.892	795.017
1.94536	1.89791	176.092	171.797	332.143	324.042	461.728	450.466	572.282	558.324	668.816	652.503	749.449	731.169	815.221	795.337
0.38743	0.37798	175.545	171.264	330.485	322.425	462.929	451.638	572.492	558.528	668.451	652.148	749.468	731.188	815.147	795.265
1.64506	1.60493	175.837	171.548	331.214	323.136	461.836	450.571	572.373	558.412	668.305	652.005	749.275	731	814.818	794.945
0.99728	0.97295	175.837	171.548	330.886	322.815	461.981	450.713	572.163	558.208	668.415	652.113	749.139	730.867	814.49	794.624
0.67815	0.66161	175.837	171.548	330.75	322.683	461.836	450.571	572.163	558.208	669.073	652.754	749.12	730.849	814.362	794.5
0.68768	0.67091	175.837	171.548	331.407	323.324	462.256	450.981	572.163	558.208	669.144	652.824	749.139	730.867	814.765	794.892
0.99724	0.97291	175.8	171.512	331.807	323.714	462.73	451.444	572.044	558.092	668.633	652.325	749.294	731.018	814.818	794.945
0.69727	0.68026	175.472	171.192	331.085	323.01	462.638	451.354	571.954	558.003	668.598	652.29	749.468	731.188	814.691	794.82
1.33541	1.30284	175.291	171.015	330.486	322.425	462.309	451.034	572.282	558.324	669.073	652.754	749.796	731.509	814.691	794.82
1.33541	1.30284	176.129	171.833	331.278	323.198	462.164	450.892	572.492	558.528	669.144	652.823	749.603	731.32	814.892	795.017
1.31621	1.28411	175.837	171.548	331.214	323.136	462.676	451.392	572.373	558.412	668.78	652.468	749.294	731.018	814.617	794.748
0.65893	0.64286	175.874	171.585	330.95	322.878	463.02	451.727	572.163	558.208	668.633	652.325	749.642	731.358	814.564	794.696
0.04015	0.03917	176.092	171.797	331.014	322.941	462.073	450.802	572.282	558.324	668.598	652.29	749.777	731.49	814.892	795.017
0.68779	0.67102	175.546	171.264	331.278	323.198	462.164	450.892	572.373	558.412	668.633	652.325	749.448	731.169	815.019	795.141
1.01643	0.99164	175.8	171.512	331.343	323.261	462.309	451.034	572.282	558.324	668.598	652.291	749.294	731.018	815.019	795.141
1.32574	1.29341	175.546	171.264	331.478	323.393	461.705	450.444	572.372	558.412	669.073	652.754	749.468	731.188	814.818	794.944
0.9971	0.97278	175.837	171.548	331.014	322.941	461.217	449.968	572.282	558.324	669.144	652.823	749.796	731.509	814.892	795.017
0.69754	0.68053	175.911	171.621	331.214	323.136	462.401	451.123	572.611	558.645	668.78	652.468	749.603	731.32	814.818	794.944
1.34512	1.31231	176.42	172.117	330.95	322.878	462.401	451.123	572.582	558.616	668.633	652.325	749.468	731.188	814.691	794.82
1.65431	1.61397	175.8	171.512	331.014	322.941	462.401	451.123	572.402	558.441	668.451	652.148	749.796	731.509	814.691	794.82
1.33541	1.30284	175.546	171.264	331.278	323.198	462.309	451.033	572.82	558.849	668.305	652.004	749.777	731.49	814.489	794.624
1.31591	1.28381	175.837	171.548	331.343	323.261	462.073	450.802	572.82	558.849	668.416	652.113	749.274	730.999	814.564	794.696
0.68792	0.67114	175.837	171.548	331.607	323.519	462.164	450.892	572.582	558.616	668.927	652.611	749.313	731.037	814.892	795.017
0.997	0.97269	175.8	171.512	331.478	323.393	462.401	451.123	572.044	558.091	668.668	652.359	749.448	731.169	814.818	794.944
0.69773	0.68072	175.509	171.228	330.95	322.878	462.401	451.123	571.954	558.004	668.123	651.827	749.468	731.188	814.489	794.624
1.3256	1.29327	175.509	171.228	331.079	323.004	462.125	450.854	572.044	558.091	667.829	651.541	749.971	731.679	814.362	794.5
1.02642	1.00138	175.546	171.264	331.219	323.141	461.691	450.43	571.954	558.004	668.199	651.902	749.931	731.64	814.362	794.5
1.60505	1.5659	175.763	171.476	330.088	322.037	462.585	451.303	572.282	558.324	668.815	652.502	749.274	730.999	814.362	794.5
-0.30773	-0.30023	175.292	171.016	331.483	323.398	462.506	451.226	572.611	558.645	668.451	652.148	749.488	731.207	814.765	794.893
-0.2683	-0.26175	176.054	171.76	329.765	321.722	460.903	449.661	572.582	558.616	668.304	652.004	750.474	732.169	814.818	794.944
0.99691	0.97259	175.254	170.98	330.357	322.3	460.798	449.559	572.283	558.324	668.123	651.827	750.24	731.942	814.892	795.017
0.67815	0.66161	175.837	171.548	330.815	322.746	461.744	450.482	572.492	558.528	668.269	651.97	749.448	731.169	815.221	795.338
0.67815	0.66161	175.763	171.476	331.478	323.393	461.836	450.572	572.372	558.412	668.598	652.291	749.294	731.018	815.146	795.265
0.69798	0.68096	175.217	170.944	331.014	322.941	462.073	450.802	571.924	557.975	668.633	652.325	749.294	731.018	814.818	794.944
1.32548	1.29315	175.471	171.191	331.343	323.262	461.98	450.713	571.864	557.916	668.598	652.291	749.642	731.358	814.691	794.82
0.99684	0.97253	175.292	171.016	331.542	323.456	461.836	450.572	572.372	558.412	668.486	652.182	749.777	731.49	814.892	795.017
0.67815	0.66161	176.091	171.796	331.278	323.198	461.98	450.713	572.402	558.441	668.269	651.97	749.448	731.169	815.423	795.534
0.69809	0.68106	175.546	171.264	331.408	323.325	461.836	450.572	572.581	558.616	667.864	651.574	749.642	731.358	815.475	795.585
1.34539	1.31258	175.8	171.512	331.936	323.84	461.52	450.263	572.044	558.091	667.284	651.008	750.125	731.83	814.743	794.871
1.58407	1.54543	175.546	171.264	331.223	323.145	461.022	449.778	571.954	558.004	668.347	652.046	749.408	731.13	814.766	794.893
-0.93496	-0.91216	175.875	171.585	329.422	321.387	462.834	451.545	572.283	558.325	668.555	652.249	749.16	730.887	815.423	795.535
0.06099	0.0595	176.128	171.833	333.324	325.194	461.6	450.341	572.492	558.528	667.906	651.616	749.622	731.339	815.273	795.389
1.32537	1.29305	175.8	171.512	330.885	322.815	461.98	450.713	572.611	558.645	668.451	652.148	749.622	731.339	814.818	794.944
1.01683	0.99203	175.471	171.191	330.686	322.62	461.744	450.482	572.462	558.499	668.451	652.148	749.622	731.339	814.893	795.017
1.30521	1.27338	175.217	170.944	331.015	322.941	461.744	450.482	571.834	557.887	668.451	652.148	749.448	731.169	814.616	794.747
0.3596	0.35083	175.509	171.228	331.278	323.198	461.928	450.662	571.834	557.887	668.598	652.291	749.643	731.359	814.564	794.697
0.68824	0.67146	175.509	171.228	331.214	323.135	462.217	450.943	571.834	557.887	668.927	652.612	749.777	731.489	814.691	794.82
1.00678	0.98222	175.546	171.264	330.95	322.878	461.744	450.482	571.715	557.771	668.961	652.645	749.274	730.999	814.691	794.82
0.98654	0.96248	175.8	171.512	331.08	323.004	461.836	450.572	571.865	557.917	668.78	652.468	749.14	730.868	815.094	795.214
0.35966	0.35088	175.509	171.228	331.542	323.456	462.165	450.893	572.492	558.528	668.78	652.468	749.643	731.359	815.348	795.462
0.6883	0.67151	175.546	171.264	331.343	323.262	462.309	451.033	572.252	558.295	668.633	652.325	749.777	731.489	814.944	795.068
0.9763	0.95249	175.875	171.585	331.542	323.456	462.073	450.802	572.194	558.238	668.451	652.148	749.797	731.509	815.296	795.411
0.03107	0.03031	176.091	171.796	331.213	323.135	462.073	450.802	572.581	558.615	668.598	652.291	749.602	731.319	815.273	795.388
0.35971	0.35094	175.509	171.228	331.015	322.941	462.073	450.802	572.043	558.091	668.927	652.612	749.119	730.848	815.019	795.141
0.68835	0.67156	175.509	171.228	331.148	323.072	462.165	450.893	571.954	558.004	668.814	652.502	749.14	730.868	814.818	794.944
0.99656	0.97226	175.546	171.265	330.556	322.494	461.939	450.672	572.163	558.208	667.863	651.573	749.468	731.189	814.489	794.623
0.68838	0.67159	175.762	171.475	330.423	322.363	460.85	449.61	572.163	558.208	666.99	650.721	749.972	731.68	814.766	794.894
0.99654	0.97223	175.255	170.981	331.015	322.941	461.456	450.201	571.923	557.974	667.838	651.55	749.931	731.64	815.221	795.338
0.68841	0.67162	175.8	171.512	331.213	323.135	462.216	450.943	571.865	557.917	668.814	652.502	749.797	731.509	815.146	795.265
0.99651	0.9722	175.509	171.228	330.885	322.814	461.744	450.482	572.372	558.412	668.598	652.291	749.951	731.66	814.616	794.747
0.68844	0.67164	175.471	171.191	330.816	322.748	461.744	450.482	572.283	558.325	668.78	652.468	749.776	731.489	814.968	795.091
0.99648	0.97218	175.218	170.944	331.477	323.392	461.836	450.572	572.252	558.295	668.927	652.612	749.448	731.169	815.146	795.264
0.68846	0.67167	175.509	171.228	330.95	322.878	461.888	450.622	571.954	558.004	668.961	652.645	749.294	731.018	815.019	795.141
1.00678	0.98222	175.546	171.265	330.885	322.814	461.6	450.342	572.163	558.208	668.78	652.468	749.294	731.018	815.019	795.141
0.99644	0.97214	175.837	171.548	330.621	322.557	461.98	450.712	571.923	557.974	669.222	652.899	749.468	731.189	815.019	795.141
0.70921	0.69191	175.837	171.548	330.817	322.748	461.929	450.662	571.746	557.801	669.324	652.999	749.622	731.339	814.615	794.747
1.63294	1.59311	175.837	171.548	331.412	323.328	462.309	451.033	572.403	558.442	668.485	652.181	749.797	731.509	814.564	794.697
0.73005	0.71224	175.799	171.512	330.817	322.748	462.165	450.893	572.7	558.732	668.417	652.114	749.776	731.489	814.691	794.82
2.27972	2.22412	175.584	171.302	331.542	323.455	462.401	451.123	572.492	558.528	668.78	652.468	749.273	730.998	814.691	794.82
0.97556	0.95176	176.09	171.795	331.344	323.262	461.846	450.581	572.372	558.411	669.075	652.756	749.489	731.209	814.893	795.018
0.05216	0.05088	175.509	171.228	331.607	323.519	460.8	449.561	572.163	558.208	668.848	652.534	749.951	731.66	814.615	794.747
1.01721	0.9924	175.471	171.191	331.477	323.392	461.837	450.572	572.163	558.208	668.27	651.971	749.602	731.319	814.969	795.091
1.31451	1.28245	175.218	170.944	330.885	322.814	462.165	450.893	572.043	558.091	668.746	652.435	749.294	731.018	815.146	795.264
0.68861	0.67182	175.509	171.228	330.621	322.557	462.401	451.123	571.834	557.887	669.108	652.789	749.294	731.018	815.019	795.141
1.00678	0.98222	175.546	171.265	330.686	322.621	462.309	451.033	571.954	558.004	668.666	652.357	749.469	731.189	814.817	794.944
0.99629	0.97199	175.799	171.511	331.015	322.942	462.165	450.893	572.163	558.208	668.417	652.115	749.448	731.168	814.489	794.623
0.69916	0.68211	175.546	171.265	331.148	323.071	462.309	451.033	572.043	558.091	668.927	652.612	749.469	731.189	814.767	794.894
1.32489	1.29258	175.837	171.548	330.621	322.557	461.516	450.26	572.075	558.122	668.666	652.357	749.797	731.51	815.019	795.141
0.96466	0.94113	175.761	171.474	331.144	323.067	460.564	449.331	572.372	558.411	667.68	651.395	749.426	731.148	814.817	794.944
-0.29719	-0.28994	175.218	170.944	332.662	324.549	462.115	450.844	572.043	558.091	667.432	651.153	749.315	731.039	815.095	795.215
0.10536	0.10279	175.546	171.265	330.554	322.492	462.502	451.222	571.955	558.004	668.236	651.938	749.448	731.168	815.146	795.264
2.55478	2.49247	175.799	171.511	331.15	323.073	461.458	450.203	572.163	558.208	668.632	652.324	749.119	730.848	815.019	795.141
-0.28656	-0.27957	175.509	171.228	329.633	321.594	462.401	451.123	572.283	558.325	668.599	652.291	749.14	730.868	814.817	794.944
0.38132	0.37202	175.471	171.191	330.95	322.878	462.308	451.033	572.372	558.411	668.485	652.18	749.119	730.848	814.691	794.82
1.3248	1.29248	175.218	170.944	330.819	322.75	462.258	450.984	572.163	558.208	668.123	651.827	749.14	730.868	814.489	794.623
1.01741	0.99259	175.471	171.191	330.423	322.364	462.544	451.263	572.163	558.208	668.27	651.971	749.119	730.848	814.362	794.5
1.32477	1.29246	175.256	170.981	330.95	322.878	462.165	450.893	572.163	558.208	668.599	652.291	749.315	731.039	814.362	794.5
1.00678	0.98222	175.875	171.586	331.015	322.942	462.401	451.123	572.163	558.208	668.78	652.468	749.622	731.339	814.565	794.697
1.01745	0.99263	176.09	171.795	331.278	323.198	462.216	450.942	572.283	558.325	668.632	652.324	749.447	731.168	814.893	795.018
1.31405	1.282	175.47	171.191	331.213	323.135	461.837	450.572	572.492	558.528	668.156	651.859	749.469	731.189	815.222	795.338
0.68885	0.67205	175.256	170.982	330.95	322.878	461.887	450.621	572.371	558.411	667.351	651.074	749.622	731.339	814.943	795.067
1.00678	0.98222	175.799	171.511	331.081	323.006	461.601	450.342	572.043	558.091	667.251	650.977	749.447	731.168	814.691	794.82
1.00678	0.98222	175.509	171.228	331.476	323.391	462.073	450.802	571.955	558.005	668.237	651.938	749.119	730.848	815.096	795.215
1.00678	0.98222	175.509	171.228	330.884	322.814	462.073	450.802	572.283	558.325	668.632	652.324	748.965	730.698	815.146	795.264
0.99603	0.97174	175.509	171.228	330.752	322.685	461.98	450.712	572.251	558.294	668.304	652.003	749.315	731.039	814.817	794.943
0.69968	0.68261	175.47	171.191	331.541	323.454	462.301	451.026	571.955	558.005	668.123	651.827	749.272	730.997	814.691	794.82
1.34619	1.31335	175.18	170.907	332.331	324.225	463.437	452.134	572.163	558.208	668.27	651.971	749.14	730.869	814.691	794.82
1.64246	1.6024	175.142	170.87	331.213	323.135	462.544	451.262	572.043	558.09	668.303	652.003	749.294	731.018	814.488	794.623
0.99598	0.97168	174.928	170.661	330.95	322.878	461.98	450.712	571.834	557.887	668.123	651.827	749.294	731.018	814.565	794.697
0.67815	0.66161	175.509	171.228	330.95	322.878	461.837	450.573	571.834	557.887	668.123	651.827	749.119	730.847	814.893	795.018
0.66732	0.65104	175.547	171.265	330.95	322.878	462.166	450.893	571.834	557.887	668.123	651.827	749.315	731.039	815.019	795.141
0.36037	0.35158	175.761	171.474	330.884	322.814	462.215	450.942	572.075	558.122	668.27	651.971	749.622	731.339	814.817	794.943
0.68901	0.67221	175.256	170.982	330.687	322.621	461.837	450.573	572.371	558.411	668.156	651.859	749.798	731.51	815.096	795.216
1.01765	0.99283	175.799	171.511	330.95	322.878	462.166	450.893	572.043	558.09	667.942	651.65	749.425	731.147	814.943	795.066
1.33541	1.30284	175.547	171.265	330.884	322.814	462.308	451.032	571.955	558.005	668.418	652.115	748.965	730.698	814.893	795.018
1.33541	1.30284	175.799	171.511	330.555	322.493	462.259	450.984	572.163	558.208	669.076	652.757	748.965	730.698	815.019	795.141
1.29175	1.26025	175.509	171.228	330.752	322.685	462.451	451.171	572.163	558.208	668.846	652.532	749.14	730.869	815.019	795.141
0.15202	0.14832	175.432	171.153	332.067	323.968	461.744	450.482	572.163	558.208	668.27	651.971	749.644	731.36	815.222	795.339
3.84409	3.75033	174.89	170.624	330.095	322.044	462.303	451.027	572.163	558.208	668.599	652.292	749.601	731.318	814.943	795.066
0.39334	0.38375	175.257	170.982	330.818	322.75	463.623	452.315	571.922	557.973	668.632	652.324	749.294	731.018	814.286	794.425
1.63113	1.59135	175.799	171.511	331.476	323.391	462.921	451.631	571.626	557.684	668.451	652.148	749.294	731.018	814.439	794.575
0.67815	0.66161	175.509	171.228	330.884	322.814	461.744	450.482	571.955	558.005	668.599	652.292	749.469	731.189	815.096	795.216
0.67815	0.66161	175.509	171.228	330.621	322.557	461.93	450.664	572.043	558.09	668.78	652.468	749.622	731.339	814.943	795.066
0.67815	0.66161	175.547	171.265	330.621	322.557	462.308	451.032	572.196	558.24	668.632	652.324	749.272	730.997	814.488	794.623
0.67815	0.66161	175.76	171.473	330.687	322.621	462.073	450.802	572.7	558.731	668.451	652.148	749.14	730.869	814.97	795.093
0.68919	0.67238	175.218	170.945	330.884	322.814	462.166	450.893	572.13	558.176	668.599	652.292	749.294	731.018	815.145	795.264
1.01783	0.99301	175.509	171.228	330.687	322.621	462.308	451.032	571.626	557.684	668.484	652.179	749.469	731.189	814.006	794.152
1.32434	1.29204	175.509	171.228	330.818	322.749	462.073	450.802	571.955	558.005	668.863	652.549	749.272	730.997	813.782	793.934
1.00678	0.98222	175.432	171.153	330.293	322.237	462.539	451.257	572.284	558.326	669.766	653.43	749.316	731.04	814.236	794.377
1.01787	0.99305	174.928	170.662	331.017	322.943	462.876	451.587	572.25	558.293	668.878	652.563	749.798	731.51	814.971	795.093
1.34651	1.31367	175.509	171.228	332.853	324.735	461.318	450.066	571.955	558.005	668.238	651.94	749.425	731.146	815.145	795.264
1.6418	1.60176	175.547	171.265	329.045	321.019	462.543	451.262	572.163	558.208	668.632	652.324	749.316	731.04	814.614	794.745
0.99565	0.97136	175.76	171.473	330.753	322.686	461.979	450.711	572.163	558.208	668.303	652.003	749.272	730.997	814.768	794.895
0.67815	0.66161	175.257	170.982	331.147	323.07	461.837	450.573	572.404	558.443	668.271	651.971	748.965	730.698	814.817	794.943
0.67815	0.66161	175.76	171.473	330.687	322.622	462.073	450.802	572.458	558.496	668.747	652.436	749.141	730.869	815.097	795.216
0.68933	0.67251	175.18	170.907	330.884	322.814	461.979	450.711	571.834	557.887	668.812	652.5	749.469	731.19	814.739	794.868
0.99559	0.97131	175.218	170.945	330.753	322.686	461.651	450.391	571.593	557.652	668.303	652.003	749.447	731.168	814.565	794.698
0.68935	0.67254	175.509	171.228	331.278	323.198	461.602	450.343	571.539	557.599	668.123	651.827	749.118	730.847	814.488	794.622
1.01799	0.99317	175.509	171.228	331.146	323.07	461.979	450.711	572.163	558.208	667.974	651.682	749.141	730.869	814.565	794.698
1.33541	1.30284	175.547	171.266	330.687	322.622	461.837	450.573	572.163	558.208	667.942	651.651	749.645	731.361	814.894	795.018
1.34665	1.31381	175.721	171.435	330.884	322.813	462.166	450.894	572.405	558.444	668.123	651.827	749.6	731.317	815.019	795.141
1.63027	1.59051	174.929	170.662	330.621	322.557	462.308	451.032	572.458	558.496	668.419	652.116	749.118	730.847	815.019	795.141
0.68942	0.67261	175.547	171.266	330.753	322.686	462.073	450.802	571.955	558.005	668.632	652.324	749.141	730.869	814.816	794.943
1.01806	0.99323	175.837	171.548	331.212	323.134	462.166	450.894	572.284	558.326	668.303	652.003	749.294	731.018	814.691	794.82
1.34671	1.31386	175.76	171.473	330.884	322.813	462.121	450.85	572.371	558.411	668.271	651.972	749.469	731.19	814.691	794.82
1.65273	1.61242	175.219	170.945	330.753	322.686	461.602	450.344	571.921	557.972	668.896	652.581	749.447	731.168	814.285	794.424
1.31276	1.28074	175.509	171.228	331.212	323.134	462.26	450.985	571.627	557.685	669.585	653.254	749.294	731.018	814.44	794.575
0.67815	0.66161	175.509	171.228	330.95	322.878	462.543	451.261	572.076	558.123	669.024	652.707	749.469	731.19	815.909	796.009
0.70086	0.68376	175.547	171.266	330.95	322.878	462.166	450.894	572.371	558.411	668.271	651.972	749.622	731.339	815.241	795.357
1.32404	1.29175	175.837	171.548	330.884	322.813	462.308	451.032	572.042	558.09	668.6	652.292	749.271	730.996	814.362	794.5
1.00678	0.98222	175.798	171.511	330.687	322.622	462.166	450.894	571.834	557.887	668.483	652.179	748.789	730.526	814.971	795.094
1.02957	1.00445	175.509	171.228	331.016	322.942	462.308	451.032	572.197	558.241	667.974	651.682	748.637	730.377	814.942	795.065
1.65263	1.61232	175.509	171.228	331.146	323.069	461.979	450.711	572.699	558.731	668.239	651.94	748.812	730.549	814.691	794.82
1.32399	1.2917	175.47	171.19	330.754	322.686	461.837	450.573	572.25	558.292	668.483	652.179	748.965	730.698	814.488	794.622
1.00678	0.98222	175.18	170.907	331.212	323.134	462.166	450.894	571.834	557.887	668.123	651.827	748.789	730.526	814.362	794.5
0.99533	0.97106	175.219	170.945	330.884	322.813	462.214	450.94	571.955	558.005	668.271	651.972	748.988	730.72	814.769	794.896
0.75838	0.73988	175.547	171.266	330.621	322.557	461.65	450.391	572.163	558.208	668.451	652.148	749.47	731.19	814.816	794.943
2.9097	2.83873	175.798	171.511	330.555	322.493	461.415	450.161	572.042	558.09	668.303	652.003	749.271	730.996	814.488	794.622
1.01827	0.99343	175.509	171.228	330.226	322.172	461.322	450.07	571.834	557.887	668.271	651.972	749.493	731.212	814.159	794.301
1.2779	1.24673	175.509	171.228	330.096	322.045	461.461	450.206	571.834	557.887	668.303	652.003	749.951	731.66	814.44	794.576
-0.27319	-0.26652	175.47	171.19	330.687	322.622	462.214	450.94	571.713	557.769	668.271	651.972	749.599	731.316	814.691	794.82
0.67815	0.66161	175.141	170.869	330.883	322.813	461.838	450.573	571.627	557.685	668.451	652.148	749.47	731.19	814.488	794.622
0.6897	0.67287	174.89	170.625	330.621	322.557	462.073	450.802	571.956	558.005	668.451	652.148	749.447	731.167	814.362	794.5
1.01834	0.9935	175.258	170.983	330.621	322.557	462.073	450.802	571.921	557.972	668.451	652.148	748.942	730.675	814.565	794.698
1.33541	1.30284	175.837	171.548	330.688	322.622	461.979	450.711	571.506	557.567	668.154	651.858	748.637	730.377	814.691	794.82
1.31224	1.28023	175.759	171.472	330.883	322.813	461.744	450.482	571.748	557.803	668.24	651.941	748.988	730.72	814.284	794.424
0.68975	0.67293	175.297	171.021	330.621	322.557	461.838	450.573	572.042	558.09	668.631	652.323	749.294	731.018	814.034	794.179
1.03	1.00488	176.088	171.793	330.688	322.622	462.448	451.168	571.713	557.769	668.154	651.858	749.646	731.362	814.644	794.774
1.61753	1.57808	175.43	171.152	330.551	322.489	462.824	451.536	571.869	557.921	668.091	651.796	749.775	731.488	815.223	795.339
0.431	0.42049	174.929	170.663	329.443	321.408	461.321	450.07	572.249	558.292	668.748	652.437	748.919	730.652	814.941	795.065
2.51009	2.44886	175.509	171.228	331.146	323.069	461.368	450.115	571.592	557.651	668.663	652.354	748.66	730.4	814.691	794.82
-1.15362	-1.12548	175.509	171.228	330.82	322.752	461.979	450.711	571.42	557.483	668.123	651.827	748.965	730.698	814.894	795.019
2.59152	2.52831	175.509	171.228	331.408	323.325	461.838	450.573	571.471	557.532	668.42	652.117	748.789	730.526	815.019	795.141
1.01847	0.99363	175.509	171.228	330.754	322.687	462.073	450.802	571.091	557.162	668.78	652.468	748.813	730.549	814.816	794.942
1.3237	1.29142	175.509	171.228	331.278	323.198	461.979	450.711	571.627	557.685	668.334	652.033	748.965	730.698	814.487	794.622
0.99506	0.97079	175.509	171.228	331.145	323.069	461.65	450.39	571.956	558.006	667.943	651.651	749.317	731.041	814.362	794.5
0.70162	0.68451	175.509	171.228	330.555	322.492	461.415	450.161	572.163	558.208	668.271	651.972	749.446	731.167	814.362	794.5
1.33541	1.30284	175.469	171.19	330.492	322.431	461.509	450.253	572.042	558.09	668.451	652.148	748.942	730.675	814.362	794.5
1.30012	1.26841	175.18	170.907	331.145	323.069	461.838	450.574	572.077	558.124	668.6	652.293	748.989	730.721	814.769	794.897
0.38485	0.37547	175.18	170.907	330.688	322.622	462.073	450.802	572.492	558.528	668.631	652.323	749.294	731.018	814.206	794.347
1.30004	1.26833	175.219	170.945	330.95	322.878	462.073	450.802	572.492	558.528	668.749	652.438	749.646	731.362	814.112	794.256
0.36133	0.35251	175.509	171.228	330.95	322.878	462.073	450.802	572.249	558.292	668.662	652.353	749.599	731.316	814.566	794.698
0.70179	0.68467	175.469	171.19	330.883	322.813	462.073	450.802	571.834	557.887	668.42	652.117	749.294	731.018	814.691	794.82
1.32358	1.2913	175.219	170.945	330.688	322.622	461.979	450.711	571.956	558.006	668.482	652.178	749.294	731.018	814.487	794.622
1.00678	0.98222	175.509	171.228	330.883	322.813	461.744	450.482	572.163	558.208	668.123	651.827	749.294	731.018	814.362	794.5
1.01864	0.99379	175.469	171.19	330.488	322.427	461.462	450.207	572.163	558.208	668.123	651.827	749.294	731.018	814.159	794.301
1.32354	1.29126	175.18	170.907	330.031	321.981	461.04	449.795	572.163	558.208	668.123	651.827	749.646	731.362	814.441	794.576
1.01867	0.99382	175.219	170.946	330.359	322.302	461.744	450.482	572.042	558.089	668.123	651.827	749.775	731.488	814.691	794.82
1.33541	1.30284	175.509	171.228	330.688	322.622	461.744	450.482	571.956	558.006	668.123	651.827	749.27	730.995	814.487	794.622
1.29967	1.26797	175.587	171.305	330.883	322.813	461.838	450.574	572.285	558.326	668.42	652.117	748.965	730.698	814.362	794.5
0.36145	0.35263	176.126	171.831	330.621	322.557	462.073	450.802	572.492	558.528	668.631	652.323	748.789	730.526	814.362	794.5
0.69009	0.67326	175.837	171.548	330.621	322.557	462.167	450.894	572.127	558.173	668.451	652.148	748.813	730.549	814.769	794.897
1.01873	0.99389	175.798	171.51	330.621	322.557	462.213	450.939	571.627	557.685	668.6	652.293	748.965	730.698	814.612	794.744
1.33541	1.30284	175.469	171.189	330.688	322.622	461.838	450.574	571.834	557.887	668.78	652.468	749.141	730.87	814.566	794.698
1.32343	1.29115	175.219	170.946	330.95	322.878	461.884	450.619	571.834	557.887	668.631	652.323	749.294	731.018	814.487	794.622
1.00678	0.98222	175.509	171.228	331.217	323.138	461.227	449.978	571.956	558.006	668.004	651.712	749.47	731.19	814.566	794.698
1.05482	1.02909	175.509	171.228	331.73	323.639	461.229	449.979	572.285	558.326	667.763	651.476	749.27	730.995	814.487	794.622
2.22511	2.17084	175.469	171.189	329.902	321.856	462.495	451.215	572.249	558.291	668.123	651.827	748.965	730.698	814.566	794.698
-0.23551	-0.22977	175.18	170.907	331.083	323.008	462.165	450.892	571.956	558.006	667.974	651.682	748.965	730.698	814.895	795.019
1.62789	1.58818	175.18	170.907	331.607	323.519	460.664	449.428	572.285	558.327	667.943	651.652	749.494	731.214	815.019	795.141
0.70228	0.68515	175.259	170.984	331.473	323.389	460.806	449.567	572.37	558.41	668.272	651.972	749.598	731.315	814.408	794.545
1.32333	1.29106	175.837	171.548	330.95	322.878	461.838	450.574	571.92	557.971	668.302	652.002	749.117	730.846	814.237	794.378
0.99469	0.97043	175.758	171.471	331.017	322.943	462.073	450.802	571.627	557.685	668.123	651.827	749.142	730.87	814.362	794.5
0.69026	0.67342	175.259	170.984	331.212	323.133	461.978	450.711	571.834	557.887	668.272	651.972	748.941	730.674	814.362	794.5
0.99466	0.9704	175.798	171.51	330.883	322.813	461.744	450.482	571.834	557.887	668.302	652.002	748.813	730.549	814.362	794.5
0.70242	0.68528	175.469	171.189	330.621	322.557	461.744	450.482	571.956	558.006	668.272	651.972	749.142	730.87	814.566	794.699
1.32326	1.29099	175.18	170.907	330.621	322.557	461.838	450.574	572.163	558.208	668.302	652.002	749.117	730.846	815.099	795.218
0.9703	0.94663	175.219	170.946	330.822	322.753	461.79	450.526	572.163	558.208	667.973	651.681	749.318	731.042	814.533	794.666
0.06959	0.06789	175.509	171.228	331.54	323.454	460.992	449.749	572.041	558.089	667.794	651.506	749.269	730.995	814.237	794.378
1.29885	1.26717	175.469	171.189	330.743	322.676	461.324	450.072	571.713	557.769	668.092	651.797	748.612	730.353	814.362	794.5
0.34952	0.341	175.18	170.907	329.453	321.418	462.447	451.168	571.628	557.685	668.153	651.857	749.191	730.918	814.158	794.301
0.33731	0.32908	175.259	170.984	332.258	324.154	461.838	450.574	571.956	558.006	668.241	651.943	749.598	731.315	814.441	794.577
0.05758	0.05618	175.837	171.548	330.883	322.812	461.978	450.71	572.041	558.089	668.481	652.177	749.117	730.846	814.487	794.621
1.00678	0.98222	175.798	171.51	330.621	322.557	461.744	450.482	571.956	558.006	667.973	651.681	748.789	730.525	814.566	794.699
1.03129	1.00614	175.509	171.228	330.621	322.557	461.838	450.574	572.041	558.089	667.943	651.652	748.637	730.377	814.691	794.82
1.65177	1.61148	175.509	171.228	330.621	322.557	462.073	450.802	571.834	557.887	667.973	651.681	748.813	730.549	814.283	794.422
1.31084	1.27887	175.509	171.228	330.688	322.623	461.978	450.71	571.834	557.887	667.943	651.652	748.789	730.525	814.238	794.378
0.67815	0.66161	175.588	171.305	330.95	322.878	461.838	450.574	571.956	558.006	668.123	651.827	748.813	730.549	814.362	794.5
0.71508	0.69764	176.086	171.792	331.084	323.009	462.073	450.802	572.041	558.089	668.421	652.118	748.965	730.698	814.566	794.699
1.65171	1.61143	175.509	171.228	331.473	323.388	461.884	450.618	571.956	558.006	668.631	652.323	748.789	730.525	814.895	795.019
1.32307	1.2908	175.509	171.228	330.95	322.878	461.51	450.253	571.919	557.97	668.302	652.002	749.167	730.894	814.611	794.743
0.99443	0.97017	175.548	171.267	331.017	322.943	461.838	450.574	571.628	557.686	668.421	652.118	749.269	730.994	814.362	794.5
0.66579	0.64955	175.758	171.471	331.144	323.067	462.073	450.802	571.713	557.768	668.78	652.468	748.612	730.353	814.974	795.097
0.37428	0.36515	175.18	170.907	330.688	322.623	461.978	450.71	571.75	557.805	668.631	652.322	748.661	730.401	814.736	794.864
1.00678	0.98222	175.259	170.985	330.815	322.747	461.744	450.482	572.163	558.208	668.302	652.002	748.965	730.698	814.362	794.5
1.01919	0.99433	175.837	171.548	330.763	322.695	461.838	450.574	572.163	558.208	667.824	651.535	748.965	730.698	814.566	794.699
1.37267	1.33919	175.758	171.471	332.459	324.35	461.978	450.71	572.163	558.208	667.167	650.894	748.435	730.18	814.487	794.621
2.27156	2.21616	175.26	170.985	331.667	323.577	461.744	450.482	571.797	557.851	667.555	651.273	748.333	730.081	813.546	793.703
1.00678	0.98222	175.837	171.548	330.621	322.557	461.744	450.482	571.299	557.365	668.451	652.148	748.99	730.722	813.864	794.014
1.01924	0.99438	175.757	171.471	330.688	322.623	461.839	450.574	571.628	557.686	668.302	652.002	749.471	731.191	814.566	794.699
1.32293	1.29067	175.22	170.946	331.017	322.943	462.167	450.895	571.712	557.768	668.123	651.827	749.092	730.821	814.691	794.82
0.99429	0.97004	175.469	171.189	331.211	323.133	462.212	450.938	571.506	557.567	667.973	651.681	748.813	730.55	814.487	794.621
0.67815	0.66161	175.3	171.024	330.815	322.747	461.744	450.482	571.628	557.686	668.242	651.944	748.788	730.525	814.158	794.3
0.67815	0.66161	176.086	171.791	330.427	322.368	461.744	450.482	571.957	558.006	668.63	652.322	748.637	730.377	814.034	794.179
0.67815	0.66161	175.548	171.267	330.95	322.878	461.839	450.574	572.041	558.089	668.302	652.002	748.637	730.377	814.238	794.378
0.71578	0.69832	175.797	171.509	331.084	323.009	461.978	450.71	571.59	557.649	668.272	651.973	748.637	730.377	814.362	794.5
1.53847	1.50094	175.548	171.267	331.674	323.585	461.933	450.667	571.421	557.484	668.003	651.71	748.813	730.55	814.158	794.3
-1.48397	-1.44778	175.757	171.47	331.801	323.708	462.306	451.031	571.957	558.006	667.465	651.186	748.788	730.525	814.646	794.777
1.90458	1.85812	175.22	170.946	331.211	323.133	462.167	450.895	572.163	558.208	667.764	651.477	748.46	730.205	814.611	794.742
-0.20695	-0.2019	175.509	171.228	330.95	322.878	462.306	451.031	572.041	558.089	668.422	652.119	748.485	730.229	814.362	794.5
2.24562	2.19085	175.549	171.267	330.95	322.878	462.073	450.802	571.834	557.887	668.481	652.176	748.99	730.722	814.567	794.699
0.37477	0.36563	175.757	171.47	330.882	322.812	461.978	450.71	571.712	557.768	668.272	651.973	749.117	730.846	814.895	795.02
1.00678	0.98222	175.18	170.907	330.554	322.491	461.649	450.389	571.628	557.686	668.302	652.002	748.965	730.698	814.815	794.942
1.00678	0.98222	175.14	170.868	330.36	322.302	461.51	450.254	571.957	558.006	667.973	651.681	749.142	730.87	814.282	794.422
0.98145	0.95751	174.931	170.665	330.689	322.623	461.744	450.482	572.163	558.208	668.093	651.798	749.294	731.018	814.034	794.179
0.34952	0.341	175.509	171.228	330.95	322.878	461.839	450.574	572.041	558.089	668.451	652.148	749.117	730.846	814.238	794.379
0.36222	0.35338	175.509	171.228	330.95	322.878	462.073	450.802	571.834	557.887	668.451	652.148	748.965	730.698	814.158	794.3
0.70357	0.68641	175.549	171.267	330.95	322.878	461.978	450.71	571.712	557.768	668.601	652.293	748.611	730.352	814.034	794.179
1.37357	1.34007	175.837	171.548	331.22	323.141	461.934	450.667	571.506	557.567	668.63	652.322	748.308	730.056	814.034	794.179
2.15574	2.10316	175.757	171.47	331.927	323.831	462.211	450.938	571.506	557.567	668.002	651.709	749.016	730.747	814.034	794.179
-1.7724	-1.72917	175.18	170.907	330.756	322.689	461.839	450.574	571.628	557.686	668.064	651.77	749.091	730.821	814.034	794.179
2.56059	2.49813	175.22	170.946	331.076	323.001	461.978	450.71	571.834	557.887	668.63	652.322	748.459	730.204	814.034	794.179
0.3623	0.35346	175.589	171.306	330.293	322.237	461.649	450.389	571.712	557.768	668.451	652.148	748.308	730.056	814.034	794.179
0.67815	0.66161	176.126	171.83	330.36	322.303	461.51	450.254	571.628	557.686	668.451	652.148	748.485	730.229	814.238	794.379
0.69096	0.6741	175.797	171.509	330.689	322.623	461.744	450.482	571.834	557.887	668.451	652.148	748.814	730.55	814.158	794.3
0.99396	0.96972	175.549	171.267	330.95	322.878	461.839	450.575	571.834	557.887	668.451	652.148	748.788	730.525	814.034	794.179
0.67815	0.66161	175.797	171.509	330.95	322.878	462.073	450.802	571.834	557.887	668.301	652.001	748.991	730.723	814.034	794.179
0.70384	0.68667	175.549	171.267	330.95	322.878	461.883	450.617	571.834	557.887	667.973	651.681	749.117	730.845	814.034	794.179
1.32255	1.29029	175.757	171.47	330.95	322.878	461.605	450.347	571.712	557.768	667.644	651.36	748.788	730.525	814.238	794.379
0.99391	0.96967	175.22	170.946	330.815	322.746	462.073	450.802	571.506	557.567	667.765	651.478	748.991	730.723	814.567	794.699
0.74258	0.72447	175.549	171.267	330.428	322.369	461.882	450.617	571.506	557.567	667.823	651.535	749.117	730.845	814.486	794.621
2.2568	2.20175	175.797	171.509	330.95	322.878	461.32	450.069	571.628	557.686	667.765	651.478	748.965	730.698	814.362	794.5
0.65233	0.63642	175.509	171.228	331.017	322.944	461.372	450.119	571.957	558.007	668.123	651.827	748.788	730.525	813.953	794.1
0.04675	0.04561	175.549	171.267	331.211	323.132	462.073	450.802	572.163	558.208	668.272	651.973	748.637	730.377	813.91	794.058
0.67815	0.66161	175.756	171.47	331.018	322.944	461.977	450.71	572.041	558.088	668.301	652.001	748.991	730.723	813.829	793.979
0.65224	0.63634	175.22	170.947	331.414	323.331	461.839	450.575	571.834	557.887	667.823	651.534	748.939	730.672	813.705	793.858
0.0598	0.05834	175.509	171.228	331.8	323.708	462.073	450.802	571.589	557.648	667.915	651.624	748.637	730.377	813.91	794.058
1.00678	0.98222	175.509	171.228	331.211	323.132	461.977	450.71	571.3	557.366	668.151	651.855	749.168	730.896	814.238	794.379
1.00678	0.98222	175.589	171.307	330.814	322.746	461.934	450.668	571.506	557.567	667.944	651.653	749.09	730.82	814.567	794.699
0.99377	0.96953	176.085	171.79	330.36	322.303	462.211	450.937	571.751	557.806	667.973	651.681	748.637	730.377	814.077	794.221
0.67815	0.66161	175.589	171.307	330.757	322.69	461.744	450.482	571.918	557.969	668.094	651.799	748.814	730.55	814.114	794.258
0.65208	0.63618	176.085	171.79	331.143	323.066	461.839	450.575	571.628	557.686	668.151	651.855	748.61	730.352	814.567	794.699
0.04699	0.04585	175.549	171.267	330.689	322.623	461.977	450.71	571.834	557.887	667.794	651.506	748.485	730.23	814.281	794.421
0.65202	0.63612	175.837	171.548	330.95	322.878	461.744	450.482	571.834	557.887	667.944	651.653	748.637	730.377	813.829	793.979
0.00782	0.00763	175.837	171.548	330.882	322.812	461.839	450.575	571.834	557.887	668.123	651.827	748.814	730.55	813.5	793.659
-0.28155	-0.27469	175.837	171.548	330.418	322.359	462.263	450.988	571.957	558.007	668.273	651.973	748.965	730.698	813.581	793.738
0.34952	0.341	175.797	171.509	330.043	321.993	462.539	451.258	572.04	558.088	668.601	652.294	748.788	730.525	813.705	793.858
0.402	0.39219	175.509	171.228	331.471	323.387	461.977	450.71	571.589	557.648	668.33	652.029	748.459	730.204	813.91	794.058
1.61151	1.5722	175.59	171.307	330.882	322.812	462.125	450.854	571.177	557.246	667.944	651.653	748.84	730.576	814.238	794.379
0.29694	0.2897	176.166	171.869	330.485	322.425	462.773	451.485	571.423	557.485	667.972	651.68	749.116	730.845	814.157	794.3
-0.89919	-0.87726	176.125	171.829	330.1	322.049	461.882	450.616	571.834	557.887	667.944	651.653	748.788	730.525	814.238	794.379
0.67815	0.66161	175.797	171.509	330.825	322.756	461.511	450.254	571.834	557.887	668.273	651.973	748.637	730.377	814.157	794.3
0.70453	0.68734	175.549	171.267	331.539	323.453	461.744	450.482	571.712	557.768	668.301	652.001	748.814	730.55	814.034	794.179
1.32221	1.28996	175.756	171.469	331.142	323.066	461.839	450.575	571.751	557.806	668.123	651.827	748.965	730.698	814.034	794.179
0.98035	0.95644	175.261	170.986	330.689	322.624	461.977	450.709	572.04	558.088	668.123	651.827	748.965	730.698	814.034	794.179
0.36275	0.3539	175.797	171.509	330.95	322.878	461.839	450.575	571.712	557.767	667.972	651.68	748.965	730.698	813.624	793.779
0.69139	0.67453	175.509	171.228	330.882	322.811	462.073	450.802	571.383	557.447	667.944	651.653	748.965	730.698	813.376	793.538
1.02004	0.99516	175.63	171.347	330.349	322.292	462.073	450.802	571.423	557.486	667.972	651.68	748.788	730.524	813.991	794.138
1.28233	1.25106	176.372	172.071	329.307	321.275	462.073	450.802	571.957	558.007	667.944	651.653	748.637	730.377	813.952	794.1
0.06074	0.05926	175.509	171.228	329.851	321.806	461.786	450.523	572.163	558.208	668.123	651.827	748.459	730.204	813.91	794.058
0.96689	0.94331	175.549	171.268	331.663	323.574	461.468	450.213	572.04	558.088	668.273	651.973	748.13	729.883	814.034	794.179
0.08745	0.08531	175.837	171.548	330.757	322.69	462.306	451.03	571.712	557.767	668.301	652.001	748.335	730.082	814.034	794.179
1.61074	1.57146	175.715	171.429	331.21	323.132	461.977	450.709	571.629	557.687	668.123	651.827	748.637	730.377	814.034	794.179
0.36286	0.35401	174.892	170.626	331.018	322.944	461.839	450.575	571.834	557.887	668.123	651.827	748.992	730.724	813.829	793.979
0.6915	0.67464	175.221	170.947	331.278	323.198	462.073	450.802	571.957	558.007	668.273	651.974	749.116	730.845	813.705	793.858
1.00678	0.98222	175.59	171.307	331.21	323.132	461.977	450.709	571.917	557.968	668.601	652.294	748.787	730.524	813.91	794.059
0.98002	0.95612	176.084	171.79	331.086	323.011	461.839	450.575	571.383	557.447	668.63	652.321	748.459	730.204	814.034	794.179
0.37631	0.36713	175.509	171.228	331.539	323.453	461.977	450.709	571.3	557.366	668.451	652.148	748.663	730.403	814.034	794.179
0.99337	0.96915	175.509	171.228	331.21	323.132	461.935	450.668	571.506	557.567	668.151	651.854	748.787	730.524	813.623	793.779
0.66473	0.64852	175.549	171.268	330.882	322.811	462.114	450.843	571.506	557.567	667.644	651.36	748.637	730.377	813.376	793.538
0.36296	0.3541	175.837	171.548	330.758	322.69	461.415	450.161	571.629	557.687	668.067	651.772	748.814	730.551	813.787	793.938
0.63781	0.62225	175.755	171.469	331.278	323.198	461.702	450.441	571.711	557.767	668.479	652.175	748.965	730.698	814.239	794.379
-0.26735	-0.26083	175.18	170.907	331.21	323.132	462.401	451.123	571.383	557.447	668.123	651.827	748.787	730.524	814.157	794.3
0.67815	0.66161	175.262	170.987	330.882	322.811	462.306	451.03	571.546	557.606	668.123	651.827	748.814	730.551	814.034	794.179
0.69164	0.67477	175.796	171.509	330.689	322.624	461.881	450.616	572.163	558.208	668.273	651.974	748.965	730.698	814.034	794.179
0.97978	0.95588	175.549	171.268	330.813	322.745	461.702	450.441	572.04	558.088	668.602	652.294	749.143	730.871	814.034	794.179
0.29546	0.28825	175.796	171.509	329.951	321.904	462.401	451.123	571.711	557.767	668.93	652.615	749.116	730.845	814.034	794.179
-0.89735	-0.87546	175.549	171.268	328.991	320.967	462.114	450.843	571.383	557.447	668.507	652.202	748.965	730.698	814.855	794.98
0.67815	0.66161	175.796	171.509	330.361	322.303	461.32	450.068	571.546	557.606	667.944	651.653	748.787	730.524	814.322	794.46
0.6646	0.64839	175.468	171.188	330.69	322.624	461.374	450.121	571.794	557.848	668.273	651.974	748.637	730.377	814.115	794.259
0.33595	0.32776	175.18	170.907	330.95	322.878	462.073	450.802	571.423	557.486	668.451	652.148	748.814	730.551	814.157	794.299
0.04806	0.04689	175.221	170.947	330.95	322.878	462.073	450.802	571.834	557.887	668.15	651.854	748.787	730.524	814.239	794.379
0.65096	0.63508	175.509	171.228	330.881	322.811	461.881	450.616	571.958	558.007	667.944	651.653	748.459	730.204	814.157	794.299
0.06173	0.06022	175.55	171.268	330.621	322.557	461.511	450.255	572.04	558.088	668.273	651.974	748.486	730.23	813.828	793.979
0.97953	0.95564	175.755	171.468	330.69	322.624	461.84	450.575	571.958	558.007	668.301	652.001	748.814	730.551	813.91	794.059
0.36316	0.3543	175.262	170.987	330.95	322.878	461.977	450.709	572.163	558.208	668.123	651.827	749.143	730.871	814.034	794.179
0.73276	0.71489	175.837	171.548	330.95	322.878	461.648	450.388	571.793	557.847	668.273	651.974	749.116	730.845	813.828	793.979
1.91067	1.86407	175.796	171.508	330.881	322.811	461.511	450.255	571.3	557.366	668.15	651.854	748.787	730.524	813.91	794.059
0.08929	0.08712	175.509	171.228	330.621	322.557	461.648	450.388	571.629	557.687	667.945	651.653	748.815	730.551	814.034	794.179
1.58188	1.54329	175.55	171.268	330.895	322.824	461.607	450.348	571.958	558.008	668.123	651.827	749.143	730.871	814.034	794.179
-0.25291	-0.24674	175.796	171.508	331.73	323.639	462.073	450.802	571.917	557.967	668.273	651.974	749.116	730.845	813.623	793.778
1.00678	0.98222	175.591	171.308	330.95	322.878	461.977	450.709	571.752	557.807	668.451	652.148	748.609	730.35	813.376	793.538
1.00678	0.98222	176.166	171.869	330.881	322.811	461.744	450.482	572.163	558.208	668.15	651.854	748.308	730.056	813.787	793.939
0.97928	0.9554	176.125	171.829	330.758	322.691	461.84	450.575	572.163	558.208	668.095	651.8	748.486	730.23	814.034	794.179
0.34952	0.341	175.878	171.589	331.278	323.198	462.073	450.802	572.04	558.088	668.602	652.295	748.637	730.377	814.034	794.179
0.3633	0.35444	176.125	171.829	331.21	323.132	461.977	450.709	571.588	557.647	668.328	652.027	748.637	730.377	814.239	794.38
0.69194	0.67506	175.837	171.548	331.018	322.945	461.744	450.482	571.424	557.487	667.794	651.506	748.637	730.377	814.157	794.299
0.93777	0.91489	175.755	171.468	331.141	323.065	461.936	450.669	571.834	557.887	667.794	651.506	749.171	730.898	813.828	793.979
-0.62255	-0.60736	175.262	170.988	330.621	322.557	462.209	450.936	571.958	558.008	667.643	651.359	749.444	731.165	813.91	794.059
-0.19709	-0.19228	175.796	171.508	330.69	322.624	461.936	450.669	572.04	558.088	668.068	651.774	748.759	730.497	814.034	794.179
2.1967	2.14312	175.509	171.228	330.95	322.878	462.017	450.748	571.711	557.767	668.327	652.027	748.486	730.23	814.034	794.179
-0.53936	-0.5262	175.55	171.268	331.018	322.945	461.183	449.934	571.629	557.687	668.096	651.801	748.458	730.203	813.622	793.778
1.65017	1.60992	175.837	171.548	331.21	323.131	461.607	450.349	571.834	557.887	668.3	652	748.486	730.23	813.376	793.538
1.32152	1.28929	175.796	171.508	330.95	322.878	461.976	450.709	571.958	558.008	668.123	651.827	748.637	730.377	813.788	793.939
0.99288	0.96866	175.467	171.188	331.018	322.945	461.744	450.482	572.163	558.208	668.273	651.974	748.815	730.551	814.034	794.179
0.67815	0.66161	175.221	170.947	331.21	323.131	461.744	450.482	571.916	557.967	668.3	652	748.787	730.524	814.239	794.38
0.66423	0.64803	175.632	171.349	330.95	322.878	461.84	450.576	571.506	557.567	668.273	651.974	748.458	730.203	813.951	794.098
0.36346	0.3546	176.37	172.069	330.812	322.744	461.976	450.709	571.629	557.687	668.602	652.295	748.486	730.23	813.705	793.858
0.67815	0.66161	175.509	171.228	330.361	322.304	461.744	450.482	571.834	557.887	668.478	652.174	748.815	730.551	813.088	793.257
0.66418	0.64799	175.55	171.268	330.69	322.624	461.84	450.576	571.958	558.008	668.123	651.827	748.787	730.524	813.13	793.298
0.32156	0.31372	175.754	171.468	330.812	322.744	462.073	450.802	572.04	558.087	668.273	651.974	748.637	730.377	813.993	794.14
-0.27974	-0.27292	175.221	170.948	330.499	322.438	462.073	450.802	571.711	557.767	668.451	652.148	748.637	730.377	814.157	794.299
0.37754	0.36833	175.509	171.228	331.347	323.266	461.976	450.709	571.753	557.808	668.3	652	748.815	730.551	814.034	794.179
0.97874	0.95486	175.591	171.309	331.607	323.519	461.744	450.482	571.916	557.967	668.123	651.827	748.787	730.524	814.034	794.179
0.37759	0.36838	176.042	171.748	331.538	323.452	461.84	450.576	571.629	557.687	668.123	651.827	748.637	730.377	814.034	794.179
1.03488	1.00964	175.263	170.988	331.072	322.997	461.784	450.521	571.834	557.887	667.972	651.68	748.637	730.377	814.239	794.38
1.64997	1.60973	175.754	171.468	330.361	322.304	461.279	450.028	571.834	557.887	667.643	651.359	748.815	730.551	814.362	794.5
1.32133	1.2891	175.221	170.948	330.69	322.624	461.84	450.576	572.329	558.37	667.465	651.186	748.787	730.524	813.951	794.098
0.99269	0.96848	175.509	171.228	331.019	322.945	461.976	450.709	572.407	558.446	667.465	651.186	748.993	730.725	812.676	792.855
0.66405	0.64785	175.633	171.349	331.141	323.064	461.744	450.482	571.301	557.367	667.616	651.333	749.294	731.018	813.297	793.46
0.34952	0.341	176.37	172.068	330.69	322.624	461.551	450.294	571.629	557.687	667.643	651.359	749.115	730.844	813.828	793.978
0.34952	0.341	175.55	171.268	330.881	322.811	461.279	450.029	571.834	557.887	667.767	651.48	748.608	730.35	814.117	794.26
0.37781	0.3686	175.879	171.589	330.621	322.557	461.744	450.482	571.711	557.767	667.971	651.68	748.665	730.405	814.362	794.5
0.99262	0.96841	176.124	171.829	330.759	322.692	461.84	450.576	571.506	557.567	667.945	651.654	748.608	730.349	814.568	794.701
0.69232	0.67544	175.712	171.427	331.278	323.198	462.073	450.802	571.506	557.567	667.971	651.679	748.308	730.056	814.279	794.419
1.02097	0.99606	174.893	170.627	331.347	323.266	462.073	450.802	571.753	557.808	668.096	651.801	748.486	730.231	814.034	794.179
1.30701	1.27513	175.221	170.948	331.4	323.317	461.976	450.708	571.916	557.966	668.149	651.853	748.815	730.551	814.034	794.179
0.63551	0.62001	175.509	171.228	330.621	322.557	461.84	450.576	571.506	557.567	667.794	651.506	748.965	730.698	814.034	794.179
-0.2366	-0.23083	175.633	171.35	330.759	322.692	461.976	450.708	571.506	557.567	667.643	651.359	748.787	730.524	814.034	794.179
1.37813	1.34452	176.411	172.108	331.416	323.333	461.744	450.482	571.382	557.446	667.465	651.186	748.815	730.551	814.24	794.38
2.25002	2.19514	175.837	171.548	331.66	323.57	461.744	450.482	571.425	557.488	667.768	651.481	748.787	730.524	813.744	793.897
0.67815	0.66161	175.837	171.548	330.759	322.692	461.744	450.482	571.834	557.887	667.971	651.679	748.637	730.377	813.994	794.141
0.64959	0.63374	175.754	171.467	331.278	323.198	461.744	450.482	571.834	557.887	667.945	651.654	748.637	730.377	814.156	794.299
0.04949	0.04828	175.18	170.907	331.209	323.131	461.84	450.576	571.711	557.766	668.123	651.827	748.637	730.377	814.24	794.38
0.67815	0.66161	175.18	170.907	331.019	322.945	461.88	450.614	571.63	557.687	668.123	651.827	748.815	730.551	813.95	794.098
0.69248	0.67559	175.222	170.948	331.209	323.131	461.608	450.35	571.834	557.887	667.971	651.679	748.965	730.698	813.911	794.059
1.00678	0.98222	175.467	171.187	330.95	322.878	461.976	450.708	571.958	558.008	667.945	651.654	749.144	730.872	814.446	794.581
0.96373	0.94022	175.222	170.948	331.365	323.282	461.647	450.388	571.791	557.845	667.82	651.532	748.936	730.67	814.485	794.619
0.09272	0.09046	175.55	171.269	332.714	324.599	461.415	450.161	571.673	557.73	667.465	651.186	748.279	730.028	813.744	793.897
1.60652	1.56734	175.754	171.467	331.59	323.502	461.705	450.444	572.368	558.408	667.768	651.481	748.158	729.91	813.788	793.94
0.36391	0.35504	175.18	170.907	330.569	322.507	462.015	450.746	571.915	557.966	668.123	651.827	748.487	730.231	814.24	794.38
0.64934	0.6335	175.222	170.948	331.469	323.384	461.28	450.029	571.63	557.688	667.971	651.679	748.458	730.203	814.156	794.299
0.03531	0.03445	175.509	171.228	331.019	322.945	461.937	450.67	571.834	557.887	667.945	651.654	748.308	730.056	814.034	794.179
0.36396	0.35508	175.55	171.269	331.14	323.063	462.208	450.935	571.958	558.008	668.274	651.975	748.308	730.056	813.621	793.777
0.66371	0.64752	175.795	171.508	330.621	322.557	461.744	450.482	572.039	558.087	668.3	652	748.665	730.405	813.789	793.94
0.36398	0.35511	175.467	171.187	330.69	322.625	461.841	450.576	571.586	557.645	667.971	651.679	749.144	730.872	813.621	793.777
0.67815	0.66161	175.264	170.989	330.95	322.878	462.073	450.802	571.301	557.367	667.794	651.506	749.115	730.844	813.376	793.538
0.67815	0.66161	175.879	171.589	330.881	322.81	462.073	450.802	571.63	557.688	667.643	651.359	748.786	730.523	813.995	794.141
0.67815	0.66161	176.124	171.828	330.76	322.692	461.976	450.708	571.71	557.766	667.768	651.481	748.637	730.377	815.187	795.304
0.69267	0.67577	175.795	171.508	331.209	323.131	461.647	450.388	571.878	557.93	668.123	651.827	748.994	730.726	814.852	794.977
1.02131	0.9964	175.55	171.269	330.811	322.743	461.512	450.256	572.119	558.165	668.123	651.827	749.473	731.193	814.156	794.299
1.32087	1.28865	175.837	171.548	330.431	322.372	461.841	450.576	571.506	557.567	667.971	651.679	749.086	730.815	814.034	794.179
1.00678	0.98222	175.753	171.467	331.019	322.945	462.169	450.897	571.754	557.809	667.945	651.654	748.458	730.203	813.827	793.978
0.99221	0.96801	175.264	170.989	331.278	323.198	462.304	451.029	572.163	558.208	668.274	651.975	748.487	730.231	813.911	794.06
0.69274	0.67584	175.795	171.507	331.209	323.131	462.073	450.802	571.915	557.966	668.148	651.852	748.815	730.552	813.827	793.978
0.97759	0.95374	175.634	171.351	331.019	322.946	462.073	450.802	571.63	557.688	667.642	651.358	748.607	730.349	813.911	794.06
0.40797	0.39802	176.368	172.067	331.487	323.402	462.073	450.802	571.959	558.008	667.465	651.186	748.487	730.231	814.034	794.179
1.63479	1.59491	175.551	171.269	332.126	324.025	461.976	450.708	571.915	557.966	667.768	651.481	748.1	729.853	813.415	793.575
1.00678	0.98222	175.795	171.507	331.607	323.519	461.744	450.482	571.754	557.809	668.274	651.975	748.366	730.114	813.048	793.217
1.02143	0.99652	175.593	171.31	331.468	323.384	461.938	450.671	572.039	558.087	668.3	652	748.786	730.523	814.492	794.627
1.32074	1.28853	176.208	171.91	331.019	322.946	462.208	450.934	571.71	557.766	668.123	651.827	748.637	730.377	815.142	795.26
1.00678	0.98222	176.452	172.149	331.278	323.198	461.744	450.482	571.754	557.809	668.274	651.975	748.637	730.377	814.4	794.537
1.00678	0.98222	176.166	171.869	331.278	323.198	461.841	450.576	572.163	558.208	668.451	652.148	748.637	730.377	813.827	793.978
1.02149	0.99657	176.124	171.828	331.348	323.266	462.073	450.802	572.163	558.208	668.451	652.148	748.637	730.377	813.499	793.657
1.35013	1.3172	175.879	171.59	331.607	323.519	462.169	450.897	572.039	558.087	668.451	652.148	748.816	730.552	813.996	794.142
1.66404	1.62345	176.124	171.828	331.607	323.519	462.692	451.407	571.834	557.887	668.603	652.295	748.786	730.523	814.569	794.701
1.61979	1.58029	175.837	171.548	331.607	323.519	462.999	451.707	571.959	558.009	668.325	652.024	748.995	730.727	814.278	794.417
0.76672	0.74802	175.921	171.631	331.468	323.383	461.879	450.613	572.163	558.208	668.097	651.802	749.294	731.018	814.447	794.582
2.5465	2.48439	176.494	172.19	331.298	323.217	461.803	450.54	572.039	558.087	668.451	652.148	748.756	730.494	814.278	794.417
0.42347	0.41314	176.41	172.107	332.245	324.142	462.73	451.444	571.959	558.009	668.603	652.296	748.487	730.231	814.447	794.582
1.96306	1.91518	175.837	171.548	331.089	323.014	462.633	451.349	572.039	558.087	668.628	652.32	748.995	730.727	814.691	794.82
1.33541	1.30284	175.879	171.59	331.607	323.519	462.304	451.028	571.834	557.887	668.299	651.999	749.294	731.018	814.897	795.022
1.33541	1.30284	176.208	171.91	331.607	323.519	462.17	450.897	571.959	558.009	668.426	652.123	749.115	730.844	814.813	794.939
1.35025	1.31732	176.452	172.148	331.468	323.383	462.401	451.123	572.412	558.451	668.78	652.468	749.144	730.873	814.484	794.619
1.66404	1.62345	176.25	171.951	330.95	322.878	462.401	451.123	572.447	558.485	668.628	652.32	749.294	731.018	814.362	794.5
1.69378	1.65247	176.781	172.469	330.95	322.878	462.401	451.123	571.959	558.009	668.451	652.148	749.294	731.018	814.156	794.298
2.30641	2.25016	176.494	172.19	331.019	322.946	462.304	451.028	571.541	557.601	668.451	652.148	749.294	731.018	814.653	794.784
2.06716	2.01674	176.494	172.19	331.348	323.266	462.267	450.992	571.142	557.212	668.907	652.592	748.935	730.669	814.813	794.939
3.59107	3.50348	176.537	172.231	331.816	323.723	463.118	451.823	572.288	558.329	669.437	653.109	749.353	731.077	814.897	795.022
2.56037	2.49792	176.823	172.51	332.454	324.345	463.559	452.253	572.367	558.407	668.83	652.517	749.772	731.485	815.226	795.343
0.75285	0.73449	176.823	172.51	331.796	323.704	462.595	451.313	572.412	558.451	668.73	652.42	749.622	731.339	815.348	795.462
2.30634	2.25009	176.865	172.552	331.418	323.335	462.961	451.67	572.82	558.849	669.285	652.961	749.622	731.339	815.348	795.462
2.00763	1.95867	177.194	172.872	332.075	323.976	462.633	451.349	572.945	558.971	669.26	652.937	749.622	731.339	815.141	795.26
2.32129	2.26468	177.438	173.11	332.663	324.549	462.595	451.313	572.9	558.927	669.133	652.813	749.622	731.339	815.019	795.141
2.32129	2.26468	177.109	172.79	332.852	324.733	462.961	451.67	572.492	558.528	668.932	652.616	749.443	731.164	815.019	795.141
2.3363	2.27932	176.823	172.51	332.453	324.345	462.827	451.539	572.492	558.528	668.957	652.64	749.832	731.543	815.019	795.141
2.64992	2.58529	176.823	172.51	331.936	323.84	463.058	451.764	572.741	558.772	669.084	652.765	750.1	731.805	815.64	795.746
2.63489	2.57062	176.865	172.552	332.005	323.908	463.058	451.764	573.149	559.17	669.437	653.109	749.951	731.66	815.385	795.498
2.35139	2.29404	177.194	172.872	332.334	324.228	463.156	451.859	573.274	559.291	669.437	653.109	750.13	731.835	815.64	795.746
2.97855	2.9059	177.438	173.11	332.663	324.549	463.484	452.18	573.478	559.49	669.437	653.109	750.28	731.98	816.005	796.103
3.02378	2.95003	177.152	172.831	332.991	324.87	463.521	452.216	573.478	559.49	669.285	652.961	750.28	731.98	816.005	796.103
3.93426	3.8383	177.279	172.955	333.11	324.986	463.156	451.859	573.602	559.612	669.565	653.234	750.1	731.805	816.005	796.103
3.27697	3.19705	178.053	173.71	332.733	324.617	463.484	452.18	573.806	559.811	669.79	653.454	749.951	731.66	815.799	795.901
2.66504	2.60004	177.48	173.151	333.11	324.986	463.618	452.311	573.682	559.689	669.589	653.258	750.13	731.835	815.47	795.58
3.08447	3.00924	177.523	173.193	332.663	324.549	463.387	452.085	573.353	559.369	669.918	653.578	750.639	732.33	815.555	795.663
5.23352	5.10587	177.851	173.514	333.061	324.938	463.484	452.18	573.398	559.413	670.246	653.899	750.578	732.271	816.09	796.186
4.32338	4.21793	178.095	173.751	333.369	325.238	464.008	452.69	573.806	559.811	670.575	654.22	750.818	732.505	816.127	796.222
4.99584	4.87399	177.851	173.514	332.663	324.549	464.604	453.272	573.183	559.203	670.447	654.095	751.625	733.292	816.419	796.506
5.90584	5.76179	178.18	173.834	332.992	324.87	464.276	452.952	572.911	558.938	670.246	653.899	751.205	732.883	817.283	797.35
5.27895	5.1502	178.381	174.03	333.32	325.19	463.947	452.631	574.135	560.132	670.423	654.071	750.788	732.476	816.614	796.697
5.29416	5.16504	177.809	173.472	333.649	325.511	463.91	452.596	574.135	560.132	670.575	654.22	750.578	732.271	815.798	795.901
5.62281	5.48567	177.937	173.597	333.767	325.627	464.276	452.952	574.135	560.132	670.447	654.095	750.639	732.331	816.091	796.186
5.93621	5.79142	178.795	174.434	333.25	325.122	464.142	452.821	574.26	560.253	669.942	653.602	750.937	732.621	816.127	796.221
5.92095	5.77654	178.88	174.517	333.25	325.122	464.276	452.952	574.463	560.452	670.222	653.875	751.116	732.797	816.212	796.305
5.60758	5.47081	179.409	175.034	333.32	325.19	464.142	452.821	574.214	560.209	670.447	654.095	751.266	732.942	816.541	796.625
5.60758	5.47081	179.209	174.838	333.509	325.374	464.47	453.142	573.931	559.933	670.247	653.899	751.625	733.292	816.87	796.946
5.62288	5.48573	179.653	175.271	333.39	325.259	464.507	453.177	574.26	560.253	670.727	654.368	751.743	733.408	816.577	796.661
5.95152	5.80636	178.88	174.517	334.048	325.9	464.239	452.916	574.463	560.452	670.776	654.415	751.415	733.087	816.541	796.625
6.28016	6.12699	179.452	175.075	334.284	326.131	464.702	453.367	574.463	560.452	670.423	654.071	751.625	733.293	816.456	796.542
6.51678	6.35784	179.58	175.2	333.32	325.191	464.799	453.463	574.588	560.574	670.575	654.22	751.743	733.408	816.541	796.625
5.02707	4.90446	180.352	175.954	333.719	325.58	465.03	453.688	574.917	560.895	670.752	654.392	751.415	733.087	817.077	797.148
6.59347	6.43265	179.781	175.396	334.236	326.084	465.03	453.688	574.996	560.972	670.752	654.392	751.445	733.117	816.906	796.981
6.60884	6.44765	179.781	175.396	334.236	326.084	465.128	453.783	574.792	560.773	670.752	654.392	751.594	733.263	816.87	796.946
6.9067	6.73825	179.823	175.438	334.306	326.152	465.261	453.913	574.792	560.773	670.752	654.392	751.774	733.438	816.991	797.065
6.62428	6.46271	180.067	175.675	334.565	326.405	464.933	453.593	574.792	560.773	670.904	654.54	751.384	733.057	817.198	797.267
7.38949	7.20926	179.823	175.438	334.635	326.473	464.897	453.558	574.667	560.651	671.08	654.712	751.476	733.147	817.32	797.385
10.1466	9.89917	180.195	175.8	334.753	326.588	465.359	454.009	574.338	560.33	671.08	654.712	751.923	733.583	817.113	797.183
8.87842	8.66187	180.767	176.358	334.096	325.947	465.554	454.199	574.51	560.497	671.08	654.712	751.923	733.583	817.198	797.267
8.54978	8.34125	180.724	176.316	333.79	325.648	465.918	454.555	575.496	561.459	671.385	655.01	752.282	733.934	817.734	797.789
8.31398	8.1112	180.395	175.995	334.775	326.61	465.59	454.234	576.107	562.055	672.042	655.651	752.041	733.698	817.977	798.026
9.87975	9.63878	180.195	175.8	335.761	327.572	465.652	454.294	576.107	562.055	671.785	655.4	751.774	733.438	819.013	799.037
9.86425	9.62366	180.724	176.316	336.536	328.328	466.54	455.161	576.232	562.177	671.385	655.01	751.923	733.583	818.791	798.821
9.56664	9.3333	180.481	176.079	336.466	328.26	466.904	455.516	576.81	562.742	671.737	655.354	752.103	733.759	818.099	798.145
9.89528	9.65393	180.809	176.399	336.348	328.145	466.869	455.482	577.171	563.094	671.585	655.205	752.251	733.904	818.184	798.229
10.2239	9.97456	181.095	176.678	336.795	328.58	467.331	455.932	576.764	562.696	671.561	655.182	752.251	733.904	818.098	798.145
10.537	10.28	181.138	176.72	336.607	328.397	467.331	455.932	576.889	562.819	671.585	655.205	752.251	733.904	818.599	798.633
10.5681	10.3104	181.381	176.957	336.935	328.718	467.233	455.837	577.092	563.017	671.561	655.182	752.431	734.079	819.585	799.595
11.1943	10.9212	181.396	176.972	337.264	329.038	467.197	455.802	576.967	562.895	671.89	655.502	752.76	734.4	818.912	798.939
11.2099	10.9365	183.396	178.923	337.522	329.29	467.757	456.348	576.889	562.819	672.219	655.823	752.549	734.194	818.098	798.145
11.5385	11.2571	183.396	178.923	337.522	329.29	467.988	456.574	576.967	562.895	672.395	655.995	752.431	734.079	818.806	798.836
11.8203	11.532	183.396	178.923	337.593	329.359	468.086	456.669	577.139	563.063	673.158	656.739	752.76	734.4	819.706	799.713
11.1943	10.9212	183.396	178.923	337.992	329.748	468.316	456.894	577.75	563.658	674.19	657.747	752.729	734.37	819.949	799.95
11.2412	10.967	183.482	179.007	338.367	330.115	468.512	457.085	577.625	563.536	674.519	658.067	752.58	734.224	819.949	799.95
12.1645	11.8678	183.967	179.48	337.921	329.679	468.778	457.344	577.672	563.582	674.543	658.09	752.94	734.576	819.949	799.95
12.1024	11.8072	183.525	179.049	338.25	330	468.316	456.894	577.953	563.857	674.367	657.919	753.417	735.041	819.949	799.95
16.9213	16.5085	184.381	179.884	338.438	330.183	468.316	456.894	577.875	563.78	674.824	658.365	753.386	735.011	819.949	799.95
13.1346	12.8143	184.381	179.884	338.039	329.794	468.316	456.894	577.953	563.857	675.047	658.583	753.417	735.041	820.364	800.355
12.5245	12.219	184.425	179.926	337.875	329.634	468.512	457.085	577.75	563.658	674.848	658.388	755.186	736.767	820.814	800.794
12.8531	12.5396	184.796	180.289	339.307	331.031	468.876	457.44	578	563.903	675.024	658.56	757.424	738.95	820.105	800.102
13.1975	12.8756	185.324	180.804	339.682	331.397	468.939	457.501	578.407	564.3	675.329	658.858	756.546	738.094	820.45	800.439
13.8233	13.4861	185.082	180.568	339.095	330.824	469.533	458.081	578.282	564.177	675.376	658.903	755.569	737.141	821.35	801.317
13.7917	13.4554	185.367	180.846	339.049	330.779	472.436	460.913	578.329	564.223	675.176	658.709	755.686	737.255	820.97	800.946
13.2134	12.8911	185.367	180.846	339.893	331.603	476.978	465.344	579.362	565.232	675.2	658.731	755.718	737.286	820.606	800.591
14.1835	13.8376	185.454	180.93	340.293	331.993	470.386	458.913	580.379	566.223	675.177	658.709	756.227	737.782	820.606	800.591
14.7775	14.4171	186.068	181.53	340.809	332.496	470.617	459.138	580.504	566.346	675.352	658.88	756.704	738.248	820.814	800.794
14.1519	13.8067	186.396	181.85	340.809	332.496	470.617	459.138	580.707	566.544	675.505	659.029	757.032	738.568	820.935	800.912
14.1995	13.8531	186.639	182.087	340.667	332.358	470.813	459.33	580.833	566.666	675.987	659.499	756.821	738.361	821.142	801.114
15.0902	14.7222	186.353	181.808	340.363	332.062	471.47	459.971	580.911	566.742	676.185	659.693	756.343	737.896	821.471	801.435
14.2154	13.8687	186.44	181.892	341.137	332.817	471.735	460.23	580.707	566.544	676.774	660.267	756.555	738.103	821.8	801.756
15.4664	15.0892	187.011	182.449	341.349	333.024	471.176	459.684	580.958	566.789	677.5	660.976	757.393	738.92	821.505	801.469
15.4505	15.0737	187.011	182.449	342.123	333.779	471.044	459.555	581.365	567.185	677.63	661.102	757.478	739.003	821.263	801.233
15.1537	14.7841	187.14	182.576	341.982	333.641	471.47	459.971	583.121	568.899	677.829	661.296	757.181	738.713	821.886	801.84
15.4824	15.1047	187.91	183.327	341.607	333.275	471.931	460.421	584.585	570.327	677.653	661.125	757.181	738.713	821.834	801.789
15.811	15.4254	187.382	182.812	342.123	333.779	471.833	460.325	582.225	568.024	677.806	661.274	757.361	738.889	821.177	801.148
16.0918	15.6993	187.754	183.175	342.123	333.779	471.799	460.292	582.022	567.826	678.134	661.594	758.231	739.737	821.35	801.317
15.5303	15.1515	188.282	183.689	342.194	333.848	472.26	460.741	582.273	568.071	678.157	661.617	758.644	740.14	823.461	803.377
16.781	16.3717	188.04	183.453	342.452	334.099	472.26	460.741	583.307	569.08	677.981	661.445	759.217	740.699	824.342	804.236
16.749	16.3405	188.325	183.732	342.664	334.306	472.653	461.125	583.82	569.581	678.134	661.594	759.63	741.102	824.221	804.118
16.1397	15.7461	188.325	183.732	343.438	335.061	473.378	461.832	582.882	568.666	678.157	661.617	759.481	740.957	824.221	804.118
16.5004	16.0979	188.368	183.774	343.084	334.716	473.31	461.766	583.558	569.325	678.593	662.042	759.121	740.605	824.429	804.321
17.4382	17.0129	188.697	184.095	342.149	333.803	474.134	462.569	584.603	570.344	679.602	663.026	759.365	740.844	824.757	804.641
17.4382	17.0129	189.721	185.093	343.367	334.992	473.903	462.345	583.994	569.75	679.647	663.07	759.449	740.926	824.878	804.759
17.4543	17.0286	193.917	189.188	343.322	334.948	474.001	462.44	583.994	569.75	679.602	663.026	759.333	740.813	824.878	804.759
17.7829	17.3492	189.726	185.099	344.166	335.772	474.134	462.569	583.868	569.627	679.953	663.369	759.481	740.957	826.333	806.178
18.0794	17.6384	190.297	185.655	344.424	336.023	474.1	462.536	583.665	569.429	679.8	663.22	760.023	741.485	825.932	805.787
17.7829	17.3492	190.297	185.655	344.424	336.023	474.462	462.89	583.665	569.429	679.931	663.347	760.648	742.095	825.207	805.08
18.1277	17.6856	190.21	185.571	344.424	336.023	474.33	462.761	583.916	569.675	680.282	663.69	760.074	741.536	824.791	804.674
18.7689	18.3111	189.727	185.099	344.565	336.161	474.56	462.986	584.197	569.948	680.435	663.839	759.842	741.309	826.836	806.669
19.0975	18.6317	190.384	185.74	345.01	336.595	474.757	463.178	584.245	569.995	680.61	664.01	761.221	742.655	826.502	806.343
19.41	18.9366	190.954	186.297	344.752	336.344	475.414	463.819	584.777	570.514	680.457	663.861	761.93	743.346	825.951	805.806
19.3776	18.905	191.041	186.382	344.752	336.344	475.777	464.172	585.482	571.202	680.741	664.138	761.782	743.202	826.193	806.042
18.7851	18.3269	191.611	186.938	345.036	336.621	475.841	464.235	586.168	571.872	681.115	664.502	761.782	743.202	826.401	806.245
19.41	18.9366	191.611	186.938	346.067	337.626	476.631	465.005	585.965	571.674	680.786	664.181	761.421	742.849	827.977	807.782
19.4424	18.9682	191.742	187.065	346.067	337.626	476.664	465.038	585.84	571.551	681.223	664.608	761.666	743.089	827.99	807.795
20.0997	19.6094	192.51	187.815	346.138	337.695	476.105	464.493	585.763	571.476	682.231	665.591	762.11	743.522	827.091	806.919
20.7245	20.219	191.984	187.301	346.395	337.947	476.072	464.46	585.84	571.551	682.123	665.486	762.11	743.522	827.266	807.089
20.7082	20.2032	192.225	187.537	346.679	338.224	476.532	464.909	586.769	572.458	681.443	664.823	762.833	744.227	827.507	807.324
20.3959	19.8984	191.94	187.258	347.568	339.091	476.827	465.198	588.595	574.239	681.574	664.95	761.98	743.395	827.715	807.527
20.3959	19.8984	192.071	187.386	347.195	338.727	477.617	465.967	587.84	573.502	682.385	665.741	762.602	744.002	827.212	807.036
20.4447	19.9461	193.013	188.306	347.568	339.09	477.847	466.192	586.874	572.56	682.911	666.254	764.082	745.446	832.258	811.959
21.4144	20.8921	193.627	188.904	347.195	338.727	478.044	466.384	587.406	573.079	682.911	666.254	764.082	745.446	831.442	811.163
22.039	21.5015	193.955	189.225	347.639	339.16	478.405	466.737	587.986	573.645	682.911	666.254	763.721	745.093	829.567	809.333
22.0227	21.4855	194.24	189.503	347.595	339.117	478.175	466.513	588.469	574.116	683.064	666.404	763.786	745.157	829.392	809.163
21.7431	21.2128	194.284	189.545	348.367	339.87	478.274	466.609	588.14	573.795	683.546	666.874	763.901	745.27	828.942	808.724
22.3513	21.8061	194.525	189.781	348.438	339.94	478.405	466.737	587.811	573.474	683.897	667.216	764.295	745.654	828.822	808.607
22.0718	21.5334	194.24	189.503	348.767	340.26	478.274	466.609	587.86	573.522	684.51	667.815	764.739	746.087	829.446	809.216
22.6635	22.1107	194.328	189.588	349.451	340.928	478.603	466.929	588.266	573.918	684.905	668.2	764.92	746.263	830.016	809.772
22.121	21.5815	194.941	190.187	350.711	342.157	479.128	467.442	589.399	575.024	684.707	668.007	765.249	746.584	830.136	809.889
23.6822	23.1045	195.27	190.507	349.824	341.292	479.917	468.212	590.72	576.312	685.036	668.328	765.216	746.552	830.345	810.092
23.715	23.1366	195.555	190.785	350.339	341.794	479.95	468.244	589.783	575.398	685.518	668.798	765.249	746.584	830.673	810.413
24.3065	23.7137	195.599	190.828	350.196	341.655	479.786	468.084	589.706	575.323	685.869	669.14	765.216	746.552	830.794	810.53
23.748	23.1688	196.015	191.234	349.682	341.153	480.574	468.853	589.909	575.521	685.715	668.99	765.43	746.76	830.794	810.53
24.9637	24.3548	196.913	192.11	349.824	341.292	480.607	468.885	589.783	575.398	685.847	669.119	765.906	747.225	831.21	810.937
24.3724	23.7779	197.066	192.26	350.41	341.864	480.246	468.532	589.958	575.569	686.197	669.461	766.415	747.722	831.451	811.172
24.9802	24.3709	196.212	191.426	350.668	342.115	480.673	468.949	590.692	576.285	686.504	669.76	767.073	748.364	831.659	811.375
24.6515	24.0503	196.344	191.555	350.81	342.254	481.232	469.494	591.021	576.606	686.701	669.952	767.549	748.828	831.78	811.492
24.3559	23.7619	197.242	192.431	351.325	342.756	481.264	469.526	591.35	576.926	686.679	669.931	767.878	749.149	831.988	811.695
24.6846	24.0825	197.571	192.752	351.61	343.034	480.706	468.981	591.426	577.001	687.315	670.551	768.206	749.47	832.316	812.016
25.0794	24.4677	197.899	193.072	352.568	343.969	481.167	469.431	591.224	576.803	687.38	670.614	767.631	748.908	832.645	812.337
26.6067	25.9577	198.228	193.393	352.239	343.648	482.677	470.905	591.602	577.173	686.701	669.952	767.763	749.037	833.182	812.86
26.0489	25.4135	198.556	193.714	351.911	343.327	482.349	470.584	592.209	577.765	687.14	670.38	768.173	749.437	833.631	813.298
27.2639	26.5989	198.753	193.906	351.868	343.285	482.218	470.456	592.209	577.765	687.84	671.064	768.387	749.646	833.751	813.416
26.673	26.0225	198.228	193.393	352.782	344.178	482.546	470.777	592.462	578.011	688.147	671.363	768.864	750.111	833.543	813.213
27.2638	26.5988	198.645	193.8	353.297	344.68	482.875	471.097	592.993	578.53	688.651	671.855	769.192	750.432	833.423	813.095
26.6564	26.0063	199.498	194.633	353.368	344.749	483.302	471.514	593.448	578.973	688.98	672.175	769.34	750.576	833.839	813.502
26.9684	26.3107	199.586	194.719	353.625	345	483.762	471.963	593.726	579.245	689.308	672.496	769.521	750.752	834.913	814.55
26.9684	26.3107	200.068	195.188	353.768	345.14	483.96	472.156	593.524	579.048	689.33	672.517	769.669	750.896	834.769	814.409
27.0185	26.3595	199.631	194.762	354.282	345.641	484.419	472.604	593.903	579.417	689.308	672.496	769.85	751.073	834.825	814.464
28.0044	27.3214	200.528	195.637	354.211	345.572	484.617	472.797	594.636	580.133	689.791	672.967	770.902	752.1	836.941	816.528
28.9736	28.2669	200.769	195.872	354.24	345.6	485.175	473.342	594.838	580.33	690.141	673.308	771.278	752.467	836.148	815.754
29.5807	28.8593	200.617	195.724	355.411	346.743	485.405	473.566	594.712	580.207	690.294	673.458	770.621	751.826	835.9	815.512
29.2856	28.5713	201.47	196.556	355.854	347.175	485.405	473.566	594.636	580.133	690.469	673.629	770.326	751.538	836.38	815.981
29.5975	28.8756	201.47	196.556	355.668	346.994	485.405	473.566	595.091	580.577	690.777	673.928	770.688	751.891	836.38	815.981
29.5975	28.8756	201.514	196.599	355.926	347.244	485.603	473.759	595.748	581.218	691.127	674.27	770.983	752.179	836.38	815.981
29.5807	28.8592	201.975	197.049	355.997	347.314	486.26	474.4	596.027	581.489	691.127	674.27	771.164	752.355	836.172	815.777
29.3024	28.5877	203.069	198.116	356.397	347.705	486.621	474.752	595.951	581.415	691.588	674.72	771.674	752.853	836.469	816.067
30.0269	29.2945	202.873	197.925	357.055	348.346	486.589	474.721	596.532	581.982	691.959	675.082	772.513	753.671	837.334	816.912
31.881	31.1035	203.398	198.437	357.497	348.778	487.345	475.459	596.76	582.205	691.938	675.061	772.593	753.749	837.278	816.856
31.5692	30.7993	203.158	198.202	357.168	348.457	488.034	476.131	595.9	581.366	692.112	675.232	771.573	752.754	839.123	818.657
31.5861	30.8157	203.575	198.609	356.983	348.276	488.133	476.228	596.128	581.588	693.189	676.282	772.976	754.123	837.613	817.183
31.881	31.1034	204.472	199.485	357.527	348.806	488.363	476.452	597.518	582.944	693.798	676.876	772.786	753.938	837.303	816.881
31.5861	30.8157	204.712	199.719	358.555	349.809	488.264	476.355	598.251	583.66	693.252	676.344	772.399	753.56	838.858	818.398
31.9316	31.1528	204.472	199.485	358.555	349.809	488.133	476.228	598.453	583.857	693.427	676.514	773.284	754.423	839.129	818.663
32.5551	31.7611	204.845	199.849	358.555	349.809	488.561	476.645	598.453	583.857	693.888	676.964	774.009	755.13	839.009	818.546
32.5551	31.7611	205.414	200.404	358.77	350.019	489.119	477.189	598.706	584.104	694.259	677.326	774.779	755.882	839.009	818.546
32.572	31.7776	205.369	200.36	359.397	350.631	489.547	477.607	599.111	584.498	694.854	677.906	775.108	756.203	839.218	818.749
32.9346	32.1313	205.307	200.299	359.385	350.62	490.105	478.151	599.111	584.498	695.42	678.458	775.255	756.347	839.964	819.477
33.9205	33.0932	206.817	201.773	361.04	352.234	490.235	478.279	599.364	584.745	694.762	677.817	775.437	756.524	840.324	819.828
34.8725	34.0219	207.341	202.284	360.526	351.733	490.303	478.345	600.147	585.51	695.336	678.377	775.765	756.844	840.533	820.032
35.2011	34.3426	207.146	202.093	360.526	351.733	491.19	479.21	600.627	585.978	696.385	679.4	775.913	756.988	841.279	820.76
35.4958	34.63	207.758	202.691	360.67	351.873	491.55	479.561	600.425	585.781	696.077	679.099	775.913	756.988	841.43	820.907
35.2011	34.3426	207.954	202.882	361.327	352.514	491.32	479.337	600.805	586.151	696.035	679.059	775.913	756.988	841.727	821.197
35.5809	34.713	207.474	202.414	361.984	353.156	491.618	479.627	601.538	586.866	696.846	679.85	777.363	758.403	841.758	821.228
36.8103	35.9124	208.087	203.012	362.57	353.727	492.406	480.396	601.486	586.816	697.37	680.361	778.179	759.199	842.056	821.518
36.5157	35.6251	208.505	203.419	362.899	354.047	492.635	480.62	601.209	586.545	697.37	680.361	777.884	758.912	842.504	821.955
36.8443	35.9457	209.357	204.251	363.227	354.368	492.734	480.716	601.791	587.113	697.37	680.361	777.703	758.735	842.624	822.072
37.1559	36.2497	209.313	204.208	363.484	354.619	492.964	480.94	602.144	587.457	697.987	680.962	777.737	758.768	843.668	823.091
37.2243	36.3164	209.207	204.104	363.628	354.759	493.162	481.134	602.246	587.557	698.993	681.944	778.247	759.266	844.476	823.879
38.5046	37.5655	210.432	205.3	363.998	355.12	493.919	481.872	603.181	588.469	699.188	682.135	778.542	759.553	843.97	823.385
39.1448	38.19	210.911	205.767	363.843	354.969	494.309	482.253	603.636	588.913	698.551	681.514	778.542	759.553	844.028	823.442
39.4221	38.4605	210.388	205.256	365.055	356.151	493.72	481.678	604.04	589.307	698.644	681.604	779.268	760.261	844.685	824.083
38.8162	37.8695	210.672	205.533	364.942	356.041	494.148	482.096	604.167	589.431	699.65	682.586	780.038	761.012	846.387	825.743
39.1277	38.1734	210.85	205.707	365.456	356.542	494.805	482.737	604.369	589.628	700	682.926	780.548	761.51	845.763	825.135
39.162	38.2069	212.075	206.903	365.528	356.612	495.165	483.087	604.622	589.875	700.154	683.077	781.024	761.974	844.925	824.317
39.8537	38.8817	212.644	207.457	365.784	356.863	495.134	483.058	605.153	590.393	700.174	683.097	781.897	762.826	845.551	824.928
41.0995	40.097	212.688	207.501	365.712	356.793	495.593	483.505	605.481	590.713	700.616	683.528	781.759	762.692	845.911	825.279
41.1167	40.1138	213.597	208.387	365.816	356.893	495.791	483.699	605.81	591.034	701.468	684.359	780.445	761.409	846.746	826.094
41.3764	40.3672	217.082	211.788	367.171	358.216	496.449	484.34	606.139	591.355	701.797	684.68	781.309	762.252	845.971	825.338
40.4939	39.5063	214.003	208.783	367.428	358.466	496.907	484.787	606.214	591.428	702.125	685	781.214	762.16	846.716	826.064
41.4453	40.4345	214.287	209.06	367.428	358.466	497.007	484.884	606.519	591.726	702.762	685.622	780.73	761.687	847.554	826.882
41.8085	40.7888	214.555	209.322	367.86	358.888	497.335	485.205	607.326	592.513	703.132	685.982	782.079	763.004	847.763	827.086
42.7426	41.7001	216.124	210.853	369.255	360.249	497.763	485.623	607.58	592.761	702.803	685.661	782.814	763.721	848.091	827.406
42.7426	41.7001	215.273	210.022	368.67	359.678	498.321	486.167	607.984	593.155	703.091	685.943	783.177	764.075	848.211	827.523
42.7772	41.7339	215.362	210.109	368.413	359.428	498.65	486.488	608.11	593.278	703.923	686.754	783.653	764.539	848.838	828.135
43.3999	42.3413	215.975	210.707	368.558	359.568	498.68	486.517	608.693	593.847	704.272	687.094	783.981	764.86	849.197	828.485
43.3825	42.3244	216.303	211.027	369.143	360.139	498.719	486.555	609.171	594.313	704.735	687.546	784.31	765.181	849.406	828.689
43.1059	42.0546	216.632	211.348	369.544	360.53	499.964	487.77	609.096	594.24	705.412	688.207	785.002	765.856	849.944	829.213
43.8327	42.7636	217.095	211.8	370.129	361.101	500.293	488.091	609.171	594.313	705.278	688.076	786.351	767.172	851.019	830.262
45.6481	44.5348	218.185	212.864	370.53	361.492	500.423	488.217	609.223	594.364	705.083	687.886	785.996	766.825	851.915	831.137
44.7492	43.6577	217.857	212.543	371.042	361.993	500.293	488.091	610.261	595.377	705.566	688.357	785.114	765.965	850.482	829.738
45.4064	44.299	217.618	212.31	370.97	361.922	500.622	488.411	611.524	596.609	706.069	688.848	785.659	766.497	851.407	830.641
46.0115	44.8892	218.036	212.718	370.786	361.742	501.249	489.023	611.546	596.63	710.411	693.084	786.282	767.104	851.019	830.263
45.7003	44.5856	218.932	213.592	371.476	362.415	501.966	489.723	611.322	596.412	711.257	693.91	786.247	767.07	851.228	830.467
45.77	44.6537	219.261	213.913	372.87	363.775	502.604	490.345	612.054	597.126	706.901	689.659	786.827	767.636	852.035	831.254
47.0322	45.8851	219.59	214.234	372.357	363.275	504.426	492.122	612.383	597.447	707.055	689.81	787.596	768.387	852.154	831.37
47.3434	46.1887	219.963	214.598	372.574	363.487	502.822	490.559	612.711	597.767	707.538	690.281	787.925	768.707	852.782	831.982
47.4134	46.2569	220.576	215.196	373.271	364.166	503.022	490.753	612.913	597.964	708.504	691.224	788.254	769.028	853.35	832.536
48.6404	47.4541	220.859	215.472	373.303	364.198	503.38	491.103	613.294	598.336	709.047	691.753	788.582	769.349	853.469	832.653
48.3468	47.1676	220.994	215.604	374.256	365.128	503.35	491.074	613.899	598.926	709.027	691.734	789.275	770.024	854.097	833.265
48.7105	47.5224	221.89	216.478	374.145	365.019	503.908	491.618	614.153	599.174	709.201	691.904	789.715	770.454	854.455	833.615
49.6263	48.4159	222.039	216.623	374.947	365.802	504.237	491.938	614.937	599.939	709.356	692.054	789.897	770.631	855.083	834.227
49.3152	48.1124	221.278	215.881	375.9	366.731	504.665	492.356	615.542	600.529	709.839	692.526	789.68	770.419	855.441	834.576
49.3679	48.1638	221.98	216.566	375.643	366.481	507.516	495.138	615.415	600.405	710.342	693.016	789.75	770.488	855.231	834.372
50.3186	49.0914	222.921	217.484	375.716	366.552	511.015	498.551	615.468	600.456	710.979	693.638	790.589	771.307	855.531	834.664
50.6649	49.4291	223.533	218.081	376.044	366.872	506.338	493.988	616.125	601.097	711.656	694.299	791.212	771.914	855.56	834.693
51.2869	50.036	223.862	218.402	376.445	367.264	506.308	493.959	616.782	601.739	711.985	694.619	791.176	771.879	855.65	834.781
51.3222	50.0704	224.236	218.766	377.175	367.976	506.766	494.406	617.44	602.38	712.159	694.789	791.393	772.091	856.607	835.714
51.9442	50.6773	224.893	219.408	378.016	368.796	506.966	494.601	617.715	602.649	712.159	694.789	791.869	772.555	857.293	836.384
51.9618	50.6945	225.46	219.961	378.2	368.975	507.323	494.95	617.514	602.452	712.468	695.091	792.379	773.053	857.203	836.296
52.3258	51.0496	225.415	219.917	378.016	368.796	507.294	494.921	617.895	602.825	712.971	695.581	792.309	772.984	857.921	836.996
53.241	51.9425	225.176	219.684	378.49	369.258	508.151	495.757	618.5	603.414	713.145	695.751	792.379	773.053	858.398	837.462
53.0185	51.7254	225.64	220.137	379.186	369.937	508.967	496.553	618.5	603.414	713.454	696.053	793.219	773.872	858.189	837.258
54.5555	53.2249	226.775	221.243	379.075	369.829	508.938	496.524	618.881	603.787	713.957	696.543	793.659	774.301	858.489	837.55
54.28	52.9561	226.775	221.243	379.587	370.329	509.295	496.873	619.486	604.376	714.44	697.014	794.023	774.656	858.518	837.578
54.9373	53.5974	226.82	221.287	379.732	370.47	509.066	496.65	619.486	604.376	714.788	697.354	794.316	774.942	858.398	837.462
55.5414	54.1867	227.239	221.696	380.317	371.041	509.266	496.845	619.358	604.252	714.633	697.203	794.68	775.298	858.608	837.666
55.5147	54.1606	228.089	222.526	380.645	371.361	509.924	497.486	619.921	604.801	714.923	697.486	794.609	775.228	859.146	838.191
60.2397	58.7704	228.405	222.834	381.119	371.823	510.381	497.933	621.256	606.103	715.29	697.844	794.68	775.298	861.06	840.059
55.9233	54.5593	230.118	224.506	381.887	372.573	510.381	497.933	621.075	605.927	715.426	697.976	794.791	775.406	859.08	838.127
56.545	55.1658	228.508	222.935	381.887	372.573	510.481	498.03	620.726	605.586	715.619	698.165	795.009	775.618	858.251	837.318
56.5806	55.2006	229.165	223.576	381.887	372.573	510.91	498.448	621.256	606.103	715.755	698.297	796.941	777.503	860.194	839.213
57.2201	55.8245	229.823	224.217	382.105	372.785	511.467	498.992	621.585	606.424	716.257	698.787	797.349	777.901	861.027	840.027
57.5844	56.1799	230.344	224.726	382.8	373.464	511.595	499.118	621.913	606.745	716.586	699.108	796.616	777.187	861.027	840.027
58.4989	57.0721	230.106	224.494	382.544	373.214	511.567	499.09	622.115	606.941	716.76	699.278	796.434	777.009	861.027	840.027
58.2239	56.8038	230.48	224.859	382.69	373.356	512.124	499.633	622.369	607.19	717.069	699.58	796.652	777.221	861.237	840.231
58.8812	57.445	231.001	225.367	383.202	373.855	512.253	499.759	622.899	607.707	717.572	700.07	797.127	777.685	861.356	840.347
59.4848	58.0339	230.763	225.135	383.202	373.855	512.124	499.633	622.973	607.779	717.436	699.937	797.091	777.65	861.775	840.756
59.1919	57.7482	231.137	225.5	383.129	373.784	512.052	499.563	623.282	608.08	717.088	699.598	796.216	776.796	861.804	840.784
59.5206	58.0689	231.795	226.141	383.164	373.818	511.867	499.383	624.724	609.487	717.088	699.598	797.271	777.825	860.637	839.645
59.8672	58.407	232.316	226.65	384.188	374.817	512.91	500.4	624.837	609.597	717.398	699.9	797.13	777.688	862.557	841.519
60.5245	59.0482	232.078	226.418	384.188	374.817	512.882	500.372	623.302	608.099	717.9	700.391	798.146	778.679	863.146	842.094
61.1997	59.707	232.497	226.827	384.26	374.888	513.439	500.916	623.356	608.152	718.074	700.56	798.627	779.148	862.671	841.63
62.1317	60.6163	233.393	227.7	384.516	375.138	513.667	501.139	623.758	608.544	718.384	700.862	797.967	778.504	862.671	841.63
62.0957	60.5812	233.63	227.932	384.735	375.351	513.868	501.334	623.758	608.544	717.957	700.446	798.077	778.612	862.461	841.425
61.4744	59.9751	233.438	227.744	385.575	376.171	514.425	501.878	623.758	608.544	717.708	700.203	797.931	778.469	862.552	841.514
61.5285	60.0278	234.004	228.297	385.904	376.491	514.553	502.003	624.14	608.918	718.558	701.032	798.113	778.647	862.671	841.63
62.4783	60.9545	234.095	228.386	386.087	376.67	514.425	501.878	624.744	609.506	719.041	701.504	798.259	778.79	862.88	841.834
62.807	61.2751	234.571	228.85	385.904	376.491	514.553	502.003	624.744	609.506	719.079	701.54	798.077	778.612	862.789	841.746
63.1718	61.631	234.05	228.341	386.232	376.812	514.425	501.878	624.744	609.506	718.576	701.05	798.296	778.825	862.88	841.834
64.1035	62.54	234.469	228.751	386.561	377.133	514.553	502.003	624.999	609.755	718.558	701.032	799.135	779.644	862.999	841.95
64.0854	62.5223	235.364	229.624	386.889	377.453	514.525	501.976	625.401	610.147	718.886	701.353	799.027	779.538	862.999	841.95
63.7929	62.237	235.693	229.944	387.364	377.916	514.881	502.323	625.273	610.023	719.525	701.976	798.588	779.11	862.789	841.746
64.1397	62.5753	235.931	230.176	387.985	378.522	514.954	502.394	625.072	609.827	719.581	702.03	798.77	779.288	863.09	842.039
64.8332	63.2519	235.739	229.989	387.474	378.023	515.539	502.965	625.2	609.951	719.06	701.522	799.099	779.609	862.069	841.043
65.9845	64.3751	236.305	230.541	387.547	378.094	515.511	502.938	625.529	610.272	719.37	701.825	798.88	779.395	861.776	840.757
64.4866	62.9137	236.259	230.497	387.875	378.415	515.968	503.383	625.857	610.592	719.872	702.314	798.953	779.466	862.223	841.193
65.4361	63.8401	235.976	230.221	387.985	378.522	515.867	503.285	626.314	611.038	719.891	702.332	799.428	779.93	861.712	840.695
65.7648	64.1608	236.113	230.354	387.62	378.166	515.639	503.062	626.588	611.305	719.717	702.163	799.209	779.716	862.406	841.371
66.0752	64.4636	236.916	231.138	388.204	378.736	515.84	503.258	626.387	611.109	719.872	702.314	798.734	779.253	862.999	841.95
66.0934	64.4814	236.816	231.04	388.387	378.914	516.597	503.997	626.259	610.984	720.356	702.786	798.771	779.288	863.209	842.155
66.4403	64.8198	237.948	232.144	388.35	378.878	517.081	504.47	626.058	610.788	720.703	703.125	798.917	779.431	862.908	841.861
67.0611	65.4255	237.902	232.1	388.898	379.413	516.826	504.22	626.058	610.788	720.703	703.125	798.917	779.431	863.09	842.039
67.0794	65.4433	237.711	231.913	388.277	378.807	517.081	504.47	625.93	610.664	720.703	703.125	799.099	779.609	863.328	842.271
67.4263	65.7817	238.277	232.465	388.934	379.448	516.725	504.122	625.857	610.593	720.703	703.125	799.245	779.752	862.908	841.861
67.9922	66.3338	238.368	232.554	389.446	379.947	517.154	504.541	626.186	610.913	720.858	703.276	799.245	779.752	862.461	841.425
67.0977	65.4612	238.797	232.972	389.373	379.876	517.611	504.986	627.026	611.733	721.032	703.446	799.428	779.93	862.762	841.719
67.7916	66.1381	238.039	232.233	389.117	379.626	517.611	504.986	627.774	612.463	721.497	703.9	800.487	780.963	862.159	841.131
69.0329	67.3492	238.651	232.83	389.19	379.698	517.51	504.888	627.117	611.821	721.707	704.105	800.304	780.784	863.575	842.512
69.0145	67.3313	238.98	233.151	389.592	380.09	517.383	504.764	627.355	612.053	721.36	703.766	800.487	780.963	864.012	842.939
68.7409	67.0644	239.4	233.561	390.103	380.588	517.611	504.986	627.975	612.658	721.36	703.766	800.669	781.141	863.236	842.182
69.3799	67.6877	240.157	234.299	389.957	380.446	517.812	505.182	627.117	611.821	721.05	703.463	799.683	780.179	862.789	841.745
69.7085	68.0083	239.591	233.747	389.665	380.161	518.268	505.627	626.715	611.43	720.703	703.125	799.245	779.752	862.881	841.835
70.0188	68.311	239.774	233.926	390.432	380.909	518.268	505.627	626.843	611.554	721.169	703.58	799.611	780.108	862.369	841.336
70.0372	68.329	240.906	235.03	390.358	380.837	518.369	505.725	627.044	611.75	721.689	704.087	799.72	780.214	862.434	841.399
70.3842	68.6676	240.814	234.94	390.249	380.731	518.697	506.046	627.3	612	721.689	704.087	799.757	780.25	862.881	841.835
70.9862	69.2549	240.294	234.433	390.907	381.372	518.825	506.17	627.573	612.267	721.534	703.935	799.72	780.214	863.419	842.36
70.7129	68.9882	240.669	234.799	391.417	381.871	518.597	505.948	627.629	612.321	721.36	703.766	799.208	779.716	863.656	842.592
71.3517	69.6115	240.959	235.082	391.417	381.871	518.899	506.242	628.158	612.837	721.671	704.069	798.551	779.074	861.975	840.951
71.6619	69.9141	239.538	233.695	391.417	381.871	519.482	506.812	628.102	612.783	722.018	704.407	798.625	779.146	863.129	842.077
71.6619	69.9141	241.28	235.395	391.491	381.942	519.355	506.687	627.317	612.017	722.018	704.407	800.745	781.214	863.893	842.823
71.6804	69.9321	241.655	235.761	391.746	382.191	519.583	506.91	627.356	612.054	721.862	704.256	800.74	781.21	862.605	841.566
71.9905	70.2347	242.174	236.268	391.819	382.263	519.482	506.812	628.102	612.783	721.844	704.238	799.94	780.429	863.275	842.219
72.0276	70.2708	241.891	235.992	392.001	382.44	519.455	506.786	627.829	612.516	722.329	704.711	800.048	780.535	863.354	842.297
72.6849	70.9121	241.983	236.081	391.526	381.977	519.911	507.23	628.03	612.712	722.675	705.049	800.085	780.571	862.789	841.745
73.3051	71.5171	242.549	236.633	391.127	381.587	519.81	507.132	628.286	612.962	722.519	704.897	800.597	781.07	862.881	841.835
73.3236	71.5352	242.549	236.633	392.33	382.761	519.683	507.008	628.687	613.353	722.346	704.728	800.523	780.998	862.999	841.95
73.6337	71.8377	242.595	236.678	392.148	382.583	519.911	507.23	628.687	613.353	722.502	704.88	800.414	780.892	862.999	841.95
73.6709	71.874	242.923	236.998	392.477	382.904	520.012	507.329	628.687	613.353	722.675	705.049	800.194	780.677	862.999	841.95
74.3282	72.5153	243.252	237.319	392.805	383.225	520.643	507.944	628.943	613.603	722.675	705.049	799.903	780.393	862.789	841.745
74.9668	73.1384	243.443	237.505	392.987	383.402	521.151	508.44	629.344	613.995	722.83	705.2	799.903	780.393	863.091	842.04
75.2582	73.4226	243.154	237.223	392.732	383.153	520.441	507.748	629.216	613.87	722.848	705.218	800.086	780.571	862.697	841.655
74.9482	73.1202	244.803	238.832	392.805	383.225	520.897	508.192	629.016	613.674	722.83	705.2	800.414	780.892	862.973	841.925
74.9669	73.1384	244.521	238.557	393.134	383.545	520.897	508.192	629.016	613.674	723.004	705.369	800.743	781.212	862.907	841.861
75.3142	73.4772	244.428	238.467	393.463	383.866	520.897	508.192	629.144	613.799	722.848	705.217	800.522	780.998	862.671	841.63
75.9715	74.1185	243.909	237.96	393.718	384.115	520.897	508.192	629.344	613.995	722.831	705.201	800.78	781.249	862.881	841.835
76.5352	74.6685	244.284	238.326	393.644	384.043	520.998	508.291	629.088	613.744	723.159	705.521	801.217	781.675	863.841	842.772
75.6616	73.8162	244.757	238.787	393.536	383.938	521.125	508.414	629.072	613.729	723.332	705.69	800.851	781.318	863.682	842.617
76.6475	74.7781	244.33	238.371	394.193	384.579	520.998	508.291	629.801	614.44	723.176	705.538	800.56	781.034	863.117	842.066
77.5397	75.6485	245.224	239.243	394.704	385.077	521.528	508.808	630.002	614.636	723.004	705.369	800.377	780.855	863.21	842.156
76.92	75.0439	245.553	239.563	394.777	385.149	522.212	509.475	630.13	614.761	723.004	705.369	800.597	781.071	863.328	842.271
76.9575	75.0805	245.881	239.884	394.959	385.326	522.01	509.278	630.459	615.082	723.471	705.825	800.888	781.355	863.538	842.476
77.596	75.7034	246.21	240.205	394.777	385.149	521.655	508.932	630.531	615.152	723.834	706.179	801.072	781.533	863.446	842.386
77.9435	76.0424	246.492	240.48	395.032	385.397	522.085	509.351	630.202	614.831	723.661	706.011	801.217	781.675	862.907	841.86
78.5631	76.6469	246.492	240.48	395.106	385.469	522.54	509.795	630.13	614.761	723.817	706.162	801.4	781.854	862.881	841.835
78.5819	76.6653	246.492	240.48	395.435	385.79	522.54	509.795	630.459	615.082	724.145	706.483	801.912	782.353	862.999	841.95
78.8917	76.9676	246.492	240.48	395.837	386.182	522.439	509.697	630.916	615.528	723.851	706.196	801.47	781.922	863.631	842.567
78.9295	77.0043	246.585	240.571	396.273	386.608	522.414	509.672	630.289	614.916	724.111	706.45	801.438	781.891	863.143	842.091
79.549	77.6088	247.242	241.212	396.018	386.359	522.869	510.116	629.458	614.105	724.664	706.989	802.241	782.674	859.301	838.343
79.5679	77.6272	247.853	241.808	396.166	386.503	522.667	509.919	631.044	615.653	724.318	706.652	801.432	781.885	861.414	840.404
79.8776	77.9294	247.997	241.948	396.749	387.072	522.616	509.869	631.645	616.239	724.474	706.804	801.293	781.749	864.288	843.208
79.9533	78.0032	247.335	241.302	396.857	387.177	523.526	510.757	631.773	616.364	724.647	706.972	802.058	782.495	863.379	842.321
81.1732	79.1934	248.464	242.404	396.421	386.752	523.526	510.757	631.845	616.434	724.803	707.124	802.386	782.816	862.671	841.63
80.8635	78.8912	248.51	242.449	396.749	387.072	523.829	511.053	631.645	616.239	724.975	707.293	802.715	783.136	862.671	841.63
80.9014	78.9282	248.793	242.725	397.078	387.393	524.411	511.62	631.516	616.113	725.287	707.597	802.31	782.742	862.671	841.63
81.5397	79.551	248.932	242.86	397.406	387.714	524.183	511.398	631.83	616.42	725.633	707.934	801.874	782.316	862.881	841.835
81.8304	79.8345	249.825	243.732	397.883	388.178	524.386	511.596	632.374	616.95	725.788	708.086	801.874	782.316	863.21	842.156
81.5398	79.551	250.061	243.962	398.573	388.852	524.942	512.138	632.102	616.685	725.961	708.255	801.874	782.316	862.906	841.86
81.8114	79.816	249.825	243.732	398.392	388.676	525.27	512.459	632.431	617.005	725.805	708.103	801.874	782.316	863.513	842.452
81.2682	79.2861	250.2	244.098	398.647	388.924	525.801	512.977	631.988	616.574	725.788	708.086	800.958	781.422	864.407	843.323
82.5066	80.4943	250.764	244.648	398.721	388.996	525.775	512.952	631.373	615.974	725.649	707.95	802.248	782.681	862.956	841.909
82.5066	80.4943	250.764	244.648	398.902	389.173	524.588	511.793	632.102	616.685	725.928	708.222	802.196	782.63	862.646	841.605
82.5448	80.5315	250.764	244.648	398.943	389.212	525.498	512.681	632.688	617.256	726.618	708.896	801.805	782.249	862.367	841.334
83.1639	81.1355	250.811	244.694	399.962	390.207	525.599	512.78	633.288	617.842	726.618	708.896	802.898	783.315	862.646	841.606
83.1639	81.1355	251.14	245.014	399.888	390.135	525.826	513.001	633.417	617.967	726.462	708.744	803.189	783.599	862.788	841.745
83.183	81.1542	251.468	245.335	399.633	389.886	525.725	512.903	634.003	618.539	726.29	708.575	803.005	783.42	862.671	841.63
83.4925	81.4561	251.797	245.655	399.781	390.03	525.802	512.977	634.474	618.999	726.758	709.032	803.044	783.457	863.092	842.041
83.5117	81.4748	252.265	246.112	400.438	390.671	526.484	513.643	634.274	618.804	727.276	709.537	802.822	783.241	863.75	842.682
83.8212	81.7768	253.254	247.077	400.8	391.024	526.382	513.544	634.274	618.804	727.12	709.385	802.532	782.958	863.353	842.295
83.8595	81.8141	252.547	246.388	400.364	390.599	526.358	513.52	634.403	618.929	727.103	709.369	802.532	782.958	863.21	842.156
84.4401	82.3806	253.393	247.213	400.619	390.848	527.116	514.26	634.602	619.124	727.12	709.385	803.082	783.495	863.75	842.683
83.8595	81.8142	253.347	247.168	400.693	390.92	527.9	515.024	634.474	618.999	727.103	709.369	803.701	784.099	864.196	843.118
84.4592	82.3992	253.065	246.893	401.022	391.241	527.924	515.048	634.66	619.181	727.588	709.842	803.846	784.24	863.681	842.616
84.1882	82.1349	253.251	247.074	401.35	391.561	527.47	514.605	635.26	619.766	727.777	710.026	804.03	784.419	863.75	842.683
84.8263	82.7574	254.333	248.13	401.679	391.882	527.571	514.703	635.389	619.891	727.76	710.01	803.991	784.382	863.985	842.912
85.1357	83.0592	254.097	247.9	402.23	392.419	527.798	514.925	635.717	620.212	728.089	710.331	803.846	784.24	863.774	842.706
85.1357	83.0592	254.473	248.266	402.878	393.052	528.001	515.123	635.659	620.155	728.105	710.347	803.846	784.24	863.867	842.797
85.1549	83.078	255.177	248.953	401.679	391.882	528.557	515.665	635.517	620.017	727.933	710.178	803.846	784.24	864.196	843.118
85.5221	83.4363	255.929	249.687	401.934	392.13	528.886	515.986	636.175	620.658	727.933	710.178	804.213	784.598	863.892	842.821
86.4116	84.304	255.319	249.091	402.304	392.492	529.011	516.109	636.445	620.922	728.245	710.483	804.503	784.881	864.078	843.003
85.8315	83.7381	255.13	248.907	403.651	393.806	528.784	515.887	636.246	620.727	728.59	710.82	804.503	784.881	864.314	843.233
86.4502	84.3417	255.647	249.412	403.831	393.982	528.987	516.085	636.246	620.727	728.746	710.972	804.503	784.881	863.892	842.821
86.4889	84.3794	255.459	249.228	403.651	393.806	529.137	516.231	636.117	620.602	728.919	711.14	804.871	785.24	863.656	842.592
87.0881	84.964	256.022	249.778	404.054	394.199	528.76	515.863	636.304	620.784	728.763	710.988	805.161	785.523	864.079	843.003
86.7788	84.6623	256.022	249.778	404.563	394.695	529.543	516.627	636.774	621.243	728.59	710.82	805.344	785.702	864.314	843.233
86.7982	84.6812	256.116	249.869	404.563	394.695	529.567	516.651	636.832	621.3	728.903	711.125	805.306	785.664	864.525	843.439
87.1268	85.0018	256.68	250.419	404.563	394.695	529.417	516.505	637.103	621.563	729.247	711.461	805.712	786.06	864.22	843.142
87.4361	85.3035	256.773	250.511	404.637	394.768	529.896	516.971	637.29	621.746	729.247	711.461	805.412	785.767	864.618	843.53
87.4361	85.3035	257.384	251.106	404.891	395.016	529.441	516.528	637.631	622.079	729.091	711.308	804.832	785.202	864.76	843.668
87.4749	85.3414	257.666	251.381	404.965	395.088	529.848	516.925	636.716	621.186	729.075	711.293	804.464	784.843	863.798	842.73
88.1128	85.9637	257.712	251.427	405.368	395.481	530.857	517.91	636.691	621.162	729.56	711.766	804.91	785.278	863.961	842.889
88.383	86.2274	257.994	251.702	405.951	396.05	530.983	518.032	637.889	622.331	730.217	712.407	805.673	786.022	864.736	843.645
87.8037	85.6621	257.994	251.702	406.057	396.153	530.858	517.91	638.018	622.456	730.249	712.438	806.002	786.343	864.971	843.874
88.4804	86.3224	258.135	251.839	405.845	395.947	531.085	518.131	638.346	622.777	730.061	712.255	806.33	786.664	864.971	843.874
89.3884	87.2082	258.933	252.618	406.714	396.795	531.186	518.23	638.546	622.972	730.233	712.423	806.107	786.446	864.971	843.874
89.0597	86.8875	258.698	252.389	406.28	396.371	531.413	518.452	638.675	623.098	730.077	712.27	806.186	786.522	864.971	843.874
88.7701	86.605	259.027	252.709	406.46	396.546	531.617	518.65	638.746	623.166	730.061	712.255	806.475	786.805	865.182	844.08
89.1183	86.9447	259.309	252.984	406.28	396.371	531.969	518.994	638.675	623.098	730.233	712.423	806.659	786.984	865.088	843.989
89.7169	87.5287	259.543	253.213	406.757	396.836	531.131	518.177	638.875	623.292	730.39	712.575	807.172	787.484	866.027	844.905
89.4274	87.2463	260.764	254.404	407.446	397.508	530.686	517.742	639.391	623.796	730.562	712.743	807.277	787.587	865.135	844.034
89.7561	87.5669	259.684	253.351	407.34	397.405	532.626	519.635	640.706	625.079	730.405	712.591	805.477	785.831	865.159	844.057
90.0847	87.8875	260.013	253.671	407.998	398.046	532.603	519.612	639.825	624.219	730.703	712.881	806.566	786.893	865.84	844.721
90.4526	88.2464	260.295	253.946	408.506	398.543	532.955	519.956	638.006	622.445	731.063	713.232	807.895	788.19	865.112	844.011
91.3404	89.1126	260.436	254.084	408.581	398.615	532.626	519.635	639.462	623.865	731.204	713.369	807.277	787.587	865.276	844.172
90.7224	88.5096	261.281	254.908	408.76	398.791	533.112	520.109	639.861	624.254	731.548	713.705	807.316	787.626	865.84	844.722
90.742	88.5288	261.281	254.908	408.506	398.543	534.292	521.261	640.119	624.506	731.548	713.705	807.461	787.767	866.168	845.042
91.0707	88.8494	261.375	255	408.581	398.615	533.487	520.475	640.518	624.895	731.704	713.858	807.645	787.946	866.074	844.95
91.3993	89.1701	261.938	255.549	408.76	398.791	533.714	520.696	640.259	624.643	731.876	714.026	807.79	788.087	866.38	845.248
91.6886	89.4523	261.985	255.595	408.804	398.833	533.612	520.597	640.377	624.759	732.19	714.331	807.79	788.087	866.403	845.271
91.419	89.1893	262.219	255.824	409.895	399.898	533.385	520.376	641.434	625.789	732.534	714.667	807.79	788.087	866.285	845.157
92.0172	89.7728	262.032	255.641	410.149	400.146	533.792	520.773	641.444	625.8	732.22	714.361	808.158	788.447	866.285	845.157
91.7872	89.5485	262.548	256.144	410.224	400.218	534.598	521.559	640.976	625.342	732.346	714.484	808.631	788.908	866.92	845.775
92.9833	90.7154	262.408	256.008	410.627	400.612	534.269	521.238	641.046	625.41	732.706	714.835	808.776	789.049	866.426	845.293
92.405	90.1513	263.252	256.832	411.061	401.035	534.246	521.216	640.976	625.342	732.69	714.82	808.776	789.049	866.38	845.249
93.0425	90.7732	263.347	256.924	410.807	400.787	534.699	521.658	641.434	625.789	732.862	714.988	808.96	789.229	866.826	845.684
93.391	91.1131	263.957	257.519	411.03	401.005	534.801	521.757	641.703	626.052	732.706	714.835	808.736	789.011	866.943	845.798
93.9888	91.6964	264.191	257.747	411.867	401.821	535.13	522.078	641.892	626.236	732.847	714.973	808.447	788.729	866.308	845.179
93.68	91.3951	264.004	257.565	411.972	401.924	535.459	522.399	643.136	627.45	733.034	715.155	808.447	788.729	865.745	844.63
93.68	91.3951	264.52	258.068	411.688	401.646	535.991	522.918	643.356	627.665	732.862	714.988	808.999	789.268	866.474	845.341
93.6999	91.4145	264.427	257.978	412.45	402.39	536.365	523.283	642.29	626.625	733.019	715.141	809.617	789.87	866.943	845.798
94.0285	91.7351	265.505	259.03	412.45	402.39	535.787	522.719	642.619	626.945	733.818	715.92	809.393	789.652	867.154	846.004
94.3174	92.017	265.177	258.709	412.599	402.536	536.218	523.14	642.689	627.013	734.349	716.438	809.288	789.55	867.06	845.912
94.0484	91.7545	265.037	258.573	413.032	402.958	536.671	523.582	642.748	627.072	734.334	716.423	809.985	790.23	866.943	845.798
94.6858	92.3764	265.929	259.443	412.853	402.783	536.773	523.681	643.147	627.46	734.819	716.897	810.234	790.473	866.731	845.591
95.0543	92.7359	266.257	259.763	413.256	403.177	537.102	524.002	643.535	627.839	734.849	716.926	809.906	790.152	867.249	846.097
95.9605	93.62	266.539	260.038	413.988	403.891	537.328	524.223	644.133	628.422	734.662	716.744	809.577	789.831	867.388	846.233
95.6319	93.2994	266.586	260.084	414.601	404.488	537.533	524.422	644.003	628.296	734.834	716.911	809.986	790.23	867.483	846.325
95.3431	93.0177	266.962	260.451	414.168	404.066	537.884	524.764	644.322	628.607	734.834	716.911	810.971	791.192	867.6	846.439
95.6917	93.3578	267.477	260.953	414.571	404.459	537.963	524.842	644.471	628.752	734.991	717.064	810.667	790.895	868.658	847.472
96.329	93.9795	267.338	260.818	415.228	405.101	539.052	525.904	644.641	628.918	735.32	717.385	810.827	791.051	867.55	846.39
96.6577	94.3002	268.277	261.733	415.661	405.523	539.651	526.489	645.785	630.035	735.491	717.553	811.036	791.255	866.614	845.477
96.9263	94.5622	268.839	262.282	415.482	405.348	538.972	525.826	644.92	629.19	735.648	717.706	810.747	790.973	867.461	846.303
96.3491	93.9991	268.839	262.282	415.736	405.596	539.074	525.926	644.989	629.258	735.82	717.873	810.747	790.973	868.14	846.966
96.9663	94.6013	268.839	262.282	415.96	405.815	539.3	526.147	645.049	629.316	735.82	717.873	811.116	791.333	868.046	846.874
97.0064	94.6404	268.934	262.375	416.797	406.631	539.3	526.147	645.318	629.578	735.82	717.873	811.405	791.614	867.929	846.76
97.6436	95.2621	269.496	262.923	417.05	406.878	539.505	526.346	645.378	629.637	735.977	718.026	811.22	791.434	868.352	847.173
97.9923	95.6023	269.496	262.923	417.125	406.952	539.957	526.788	645.776	630.025	736.149	718.194	811.076	791.294	868.586	847.401
98.6094	96.2043	269.496	262.923	417.454	407.272	540.06	526.888	645.905	630.152	735.678	717.734	811.076	791.294	868.586	847.401
98.6295	96.224	269.449	262.877	417.708	407.52	540.082	526.909	646.364	630.599	735.634	717.692	811.26	791.474	867.527	846.368
98.8979	96.4857	269.073	262.51	417.857	407.666	539.424	526.268	647.151	631.367	736.306	718.347	812.696	792.874	867.578	846.418
98.3613	95.9623	268.748	262.193	418.215	408.015	539.79	526.624	647.099	631.316	736.634	718.668	812.229	792.419	868.988	847.793
99.5752	97.1465	270.249	263.657	417.858	407.666	540.885	527.692	646.234	630.472	736.806	718.835	811.998	792.193	868.724	847.536
99.2869	96.8652	270.953	264.345	418.515	408.307	539.914	526.745	646.952	631.173	736.963	718.988	811.612	791.817	869.105	847.907
99.6155	97.1859	271.844	265.214	419.097	408.875	541.272	528.07	647.618	631.822	736.663	718.696	811.301	791.513	869.148	847.949
99.9845	97.5459	272.125	265.488	419.351	409.123	541.579	528.37	647.419	631.628	736.62	718.654	811.733	791.935	869.338	848.135
100.89	98.4289	272.22	265.581	419.501	409.269	542.156	528.932	647.549	631.755	736.663	718.696	811.733	791.935	869.572	848.363
100.581	98.128	272.783	266.129	420.158	409.91	542.032	528.811	647.748	631.949	736.62	718.654	811.918	792.115	869.572	848.363
100.622	98.1675	272.83	266.176	420.59	410.332	542.155	528.932	647.748	631.949	737.135	719.156	812.246	792.435	869.784	848.569
101.319	98.8482	273.064	266.403	420.412	410.158	542.339	529.111	648.007	632.202	737.449	719.462	812.575	792.756	869.688	848.477
102.553	100.052	272.878	266.222	420.74	410.478	543.141	529.894	648.275	632.463	737.949	719.95	812.904	793.077	870.208	848.983
102.553	100.052	273.583	266.91	420.994	410.726	543.018	529.773	648.206	632.396	737.806	719.811	813.048	793.217	869.71	848.497
102.533	100.032	274.426	267.732	421.069	410.799	543.346	530.094	648.405	632.59	737.778	719.783	813.232	793.397	869.031	847.835
102.265	99.7707	274.473	267.779	421.473	411.193	543.47	530.215	648.405	632.59	738.12	720.117	812.822	792.998	869.339	848.135
102.902	100.392	274.754	268.053	421.905	411.614	543.449	530.194	648.794	632.97	738.278	720.271	812.76	792.936	869.996	848.776
103.251	100.733	274.659	267.96	421.651	411.367	543.901	530.635	649.131	633.299	738.292	720.285	813.048	793.217	870.017	848.797
103.888	101.354	274.288	267.598	421.952	411.66	544.004	530.735	648.474	632.657	738.12	720.117	812.863	793.037	869.9	848.683
104.216	101.675	275.412	268.694	422.891	412.576	544.332	531.056	648.726	632.903	738.278	720.271	813.642	793.797	869.9	848.683
104.525	101.975	275.316	268.601	422.562	412.256	544.456	531.176	650.369	634.506	738.449	720.438	814.362	794.5	870.325	849.097
104.545	101.995	275.041	268.333	422.233	411.935	544.332	531.056	650.713	634.842	738.449	720.438	813.993	794.139	870.346	849.118
104.894	102.336	276.726	269.977	422.356	412.054	544.456	531.176	649.849	633.999	738.764	720.745	813.705	793.858	870.441	849.211
105.511	102.937	276.822	270.07	423.548	413.217	544.64	531.356	650.048	634.193	738.949	720.926	813.705	793.858	870.346	849.118
105.531	102.957	277.431	270.665	423.294	412.97	545.442	532.138	649.658	633.813	739.25	721.219	813.89	794.039	870.229	849.004
105.86	103.278	277.712	270.939	423.219	412.897	545.216	531.918	649.712	633.865	739.921	721.874	813.479	793.638	870.229	849.004
106.168	103.578	277.855	271.079	423.267	412.943	545.421	532.118	650.705	634.834	739.935	721.888	813.232	793.398	870.653	849.418
106.229	103.638	278.602	271.807	424.28	413.932	545.873	532.559	650.835	634.961	739.606	721.567	813.561	793.718	870.462	849.231
107.154	104.54	278.136	271.353	424.205	413.859	545.975	532.659	650.774	634.901	739.592	721.553	813.89	794.039	870.441	849.211
107.174	104.56	278.746	271.947	424.027	413.685	546.201	532.879	650.897	635.021	739.764	721.721	813.479	793.638	870.558	849.325
107.523	104.901	279.026	272.221	424.356	414.005	546.099	532.779	651.171	635.289	739.606	721.567	813.972	794.119	870.77	849.532
108.14	105.502	279.122	272.314	424.684	414.326	546.386	533.06	650.247	634.387	740.065	722.014	813.952	794.099	871.523	850.266
108.16	105.522	279.732	272.909	425.163	414.794	546.797	533.461	650.568	634.701	740.749	722.682	813.931	794.079	872.509	851.228
108.448	105.803	280.012	273.183	425.848	415.462	545.421	532.118	651.363	635.476	740.592	722.529	814.547	794.68	871.797	850.533
108.242	105.602	280.108	273.276	425.595	415.214	546.284	532.96	651.493	635.603	740.578	722.515	814.506	794.64	871.003	849.759
109.762	107.085	280.67	273.824	425.745	415.361	547.187	533.841	651.691	635.796	740.749	722.682	814.547	794.68	869.613	848.403
109.495	106.825	280.718	273.871	426.252	415.856	547.393	534.042	651.691	635.796	740.749	722.682	814.876	795.001	870.188	848.964
110.111	107.426	280.998	274.145	426.327	415.929	547.845	534.483	651.821	635.923	740.907	722.836	815.019	795.141	870.886	849.645
110.091	107.406	281.094	274.238	426.656	416.25	547.947	534.583	652.02	636.117	740.921	722.849	815.019	795.141	870.674	849.438
109.803	107.125	281.752	274.88	427.06	416.644	548.276	534.903	652.28	636.371	740.749	722.682	814.835	794.961	870.982	849.739
110.194	107.506	282.409	275.521	427.717	417.285	548.605	535.224	652.807	636.885	741.065	722.99	814.876	795.001	870.578	849.344
111.447	108.728	282.73	275.834	428.148	417.706	549.242	535.846	653.526	637.587	741.407	723.324	814.834	794.96	870.441	849.211
111.775	109.049	281.423	274.559	427.895	417.459	549.734	536.326	653.539	637.599	741.88	723.785	815.061	795.181	871.407	850.153
112.042	109.309	282.321	275.435	428.046	417.606	548.728	535.344	651.828	635.929	742.235	724.132	816.458	796.544	871.023	849.778
111.447	108.728	284.14	277.21	428.628	418.174	548.81	535.425	652.467	636.553	742.064	723.965	815.47	795.58	870.133	848.91
111.837	109.11	283.395	276.483	428.806	418.347	549.385	535.985	654.258	638.301	742.222	724.119	814.589	794.721	870.962	849.719
113.069	110.311	284.004	277.077	428.703	418.247	549.365	535.966	653.533	637.593	742.077	723.978	815.76	795.863	870.694	849.457
113.069	110.311	284.333	277.398	429.21	418.741	550.022	536.607	653.465	637.526	742.051	723.952	815.779	795.882	870.654	849.418
113.048	110.291	284.661	277.718	429.134	418.668	550.474	537.047	653.663	637.72	742.393	724.285	815.533	795.642	870.674	849.438
112.782	110.031	284.942	277.992	429.032	418.568	550.577	537.148	654.054	638.101	742.708	724.593	815.677	795.782	871.195	849.946
113.377	110.612	284.942	277.992	429.614	419.135	550.699	537.268	654.518	638.555	743.05	724.927	815.677	795.782	871.331	850.079
113.194	110.433	284.99	278.039	429.943	419.456	550.885	537.449	654.32	638.361	743.208	725.081	815.677	795.782	870.79	849.551
114.999	112.194	285.415	278.454	430.271	419.777	551.788	538.33	654.451	638.488	742.905	724.786	815.677	795.782	870.77	849.532
114.425	111.634	286.256	279.274	430.6	420.097	551.582	538.129	654.518	638.555	742.708	724.593	815.677	795.782	871.311	850.06
115.062	112.255	286.305	279.322	430.853	420.344	550.925	537.488	654.711	638.743	743.365	725.235	815.492	795.602	871.331	850.079
115.37	112.556	286.633	279.642	430.928	420.418	550.989	537.55	655.176	639.196	743.549	725.414	815.533	795.642	871.002	849.758
115.39	112.576	286.914	279.916	431.181	420.665	552.014	538.55	654.977	639.002	743.378	725.247	815.862	795.963	870.674	849.438
115.74	112.917	286.962	279.963	431.181	420.665	551.994	538.531	655.369	639.384	743.221	725.093	816.191	796.283	871.195	849.947
116.355	113.517	287.242	280.236	431.333	420.812	552.548	539.072	655.702	639.71	743.365	725.235	816.334	796.423	871.756	850.494
116.397	113.558	287.387	280.378	431.914	421.38	552.774	539.292	655.045	639.068	743.549	725.414	816.519	796.604	871.022	849.777
117.034	114.179	288.228	281.198	432.167	421.627	552.671	539.191	655.171	639.191	743.536	725.401	817.033	797.105	871.408	850.154
117.383	114.52	288.228	281.198	432.243	421.701	552.548	539.072	656.224	640.219	744.023	725.876	816.764	796.843	871.447	850.192
118.019	115.141	288.276	281.245	432.647	422.095	552.877	539.392	656.49	640.478	744.206	726.055	816.519	796.604	871.215	849.966
118.348	115.462	288.653	281.613	433.229	422.662	553	539.512	656.422	640.412	744.036	725.889	816.663	796.744	871.215	849.966
118.677	115.782	289.262	282.207	433.406	422.835	553.083	539.594	656.36	640.351	744.352	726.197	817.033	797.106	870.79	849.551
118.984	116.082	289.543	282.481	433.077	422.515	553.863	540.354	656.355	640.346	744.535	726.376	817.32	797.385	870.983	849.74
119.026	116.123	289.591	282.528	432.9	422.342	553.985	540.474	656.949	640.926	744.522	726.363	817.135	797.204	871.64	850.381
119.642	116.724	289.871	282.801	433.305	422.736	553.554	540.052	656.949	640.926	744.535	726.376	817.362	797.426	871.447	850.192
119.684	116.765	289.92	282.848	433.962	423.378	553.722	540.216	657.08	641.053	744.206	726.055	817.092	797.163	871.64	850.381
120.278	117.344	290.297	283.216	434.468	423.871	554.971	541.435	656.756	640.737	744.352	726.197	816.663	796.744	871.872	850.607
120.012	117.085	291.002	283.905	434.544	423.945	554.436	540.913	656.747	640.729	744.693	726.53	816.848	796.925	872.085	850.815
120.628	117.685	291.795	284.678	434.796	424.192	553.966	540.455	658.327	642.27	744.851	726.684	817.547	797.607	871.988	850.72
120.67	117.727	291.466	284.357	434.948	424.34	554.314	540.794	658.137	642.085	745.18	727.005	817.421	797.484	872.085	850.815
121.306	118.347	291.186	284.084	435.454	424.833	554.398	540.876	656.688	640.671	745.35	727.171	817.177	797.246	873.265	851.966
121.656	118.688	291.331	284.226	435.454	424.833	555.281	541.737	656.815	640.795	745.35	727.171	817.32	797.385	872.141	850.87
122.292	119.309	292.123	284.998	435.454	424.833	555.732	542.177	657.737	641.695	745.508	727.325	817.505	797.566	871.428	850.173
122.62	119.63	292.037	284.914	435.53	424.907	555.732	542.177	657.935	641.888	745.521	727.337	817.463	797.525	871.756	850.494
122.907	119.909	293.158	286.007	435.858	425.228	555.835	542.278	658.066	642.015	745.35	727.171	817.691	797.747	871.659	850.399
122.642	119.65	293.206	286.055	436.111	425.474	556.164	542.599	658.133	642.081	745.35	727.171	817.977	798.026	871.969	850.702
123.257	120.25	293.535	286.375	436.187	425.548	556.492	542.919	658.327	642.27	745.508	727.325	818.163	798.207	871.988	850.72
123.299	120.292	293.863	286.696	436.364	425.721	556.614	543.038	658.921	642.85	745.995	727.8	817.564	797.623	871.659	850.399
123.85	120.83	294.289	287.111	436.187	425.548	556.286	542.718	658.267	642.212	746.178	727.979	817.362	797.427	872.608	851.325
122.97	119.971	295.275	288.073	436.44	425.795	556.887	543.305	656.755	640.736	746.166	727.966	816.721	796.801	872.335	851.059
123.628	120.612	295.921	288.703	436.668	426.017	557.655	544.054	657.794	641.75	746.336	728.133	817.304	797.37	870.595	849.361
124.285	121.254	294.752	287.563	437.425	426.757	556.437	542.865	659.91	643.815	746.336	728.133	817.935	797.985	870.539	849.307
124.9	121.853	294.472	287.29	437.577	426.905	558.276	544.659	659.183	643.105	746.178	727.978	818.02	798.068	871.312	850.061
124.964	121.916	294.569	287.385	437.855	427.175	557.478	543.881	659.447	643.363	746.166	727.967	818.306	798.347	871.331	850.079
125.907	122.836	295.178	287.978	437.249	426.584	557.703	544.101	659.38	643.298	746.336	728.133	818.677	798.709	871.641	850.381
126.214	123.136	295.507	288.299	437.754	427.077	557.703	544.101	659.317	643.236	745.861	727.67	818.406	798.445	871.659	850.399
126.236	123.157	295.787	288.572	437.906	427.226	557.703	544.101	659.183	643.105	745.667	727.48	817.977	798.026	871.757	850.494
126.543	123.456	295.835	288.62	438.411	427.718	557.6	544	659.578	643.491	746.324	728.121	817.42	797.483	871.659	850.399
126.607	123.519	296.261	289.035	438.411	427.718	557.478	543.881	659.447	643.363	746.665	728.453	817.363	797.427	871.117	849.871
127.529	124.418	297.052	289.807	438.487	427.793	557.703	544.101	659.511	643.426	746.506	728.299	818.02	798.068	870.673	849.437
127.571	124.46	296.821	289.582	438.74	428.039	558.014	544.404	659.645	643.556	746.494	728.287	818.306	798.347	870.771	849.532
128.186	125.06	297.052	289.807	438.816	428.113	558.586	544.962	659.381	643.298	746.665	728.453	817.934	797.985	871.739	850.477
128.186	125.06	296.821	289.582	439.145	428.434	558.464	544.843	659.578	643.491	746.665	728.453	818.02	798.068	871.775	850.512
128.207	125.08	297.199	289.95	439.321	428.606	558.689	545.063	659.709	643.619	746.665	728.453	817.934	797.985	871.757	850.494
128.557	125.422	297.758	290.496	439.221	428.508	558.689	545.063	659.776	643.684	746.823	728.608	818.391	798.431	871.872	850.607
129.193	126.042	297.758	290.496	439.726	429.001	558.793	545.164	659.84	643.747	746.993	728.774	818.963	798.988	871.446	850.191
129.479	126.321	297.807	290.544	439.65	428.926	559.018	545.383	659.974	643.877	746.518	728.31	818.22	798.263	871.641	850.382
129.236	126.084	298.233	290.959	439.397	428.68	559.225	545.586	659.316	643.235	746.483	728.276	817.277	797.343	871.659	850.399
130.136	126.962	298.926	291.635	439.55	428.829	559.675	546.025	659.314	643.233	746.677	728.465	817.734	797.79	871.544	850.286
129.829	126.663	298.136	290.864	440.054	429.321	559.572	545.923	659.907	643.812	746.495	728.287	818.677	798.71	871.544	850.286
129.851	126.684	298.464	291.185	440.054	429.321	559.243	545.603	660.431	644.323	746.665	728.453	818.406	798.444	871.544	850.286
130.179	127.004	298.793	291.505	440.131	429.396	559.225	545.586	660.959	644.838	746.823	728.608	817.977	798.026	871.757	850.494
130.573	127.388	299.073	291.778	440.612	429.865	559.779	546.126	660.826	644.709	746.835	728.619	818.535	798.57	872.085	850.815
131.779	128.565	299.122	291.826	441.293	430.529	560.004	546.345	661.221	645.094	746.823	728.608	818.963	798.988	871.988	850.72
131.472	128.266	299.499	292.194	440.964	430.209	560.108	546.446	661.221	645.094	746.835	728.619	818.963	798.988	871.659	850.399
131.515	128.308	300.059	292.74	440.788	430.037	560.125	546.463	661.221	645.094	746.982	728.763	818.777	798.807	871.117	849.87
132.108	128.886	300.157	292.836	441.193	430.432	559.883	546.227	661.09	644.966	747.639	729.404	819.006	799.03	871.526	850.269
131.844	128.628	300.667	293.334	441.545	430.775	560.955	547.273	661.286	645.157	747.662	729.427	818.548	798.583	871.872	850.607
132.48	129.249	300.436	293.109	441.193	430.432	561.682	547.982	661.747	645.607	747.481	729.249	818.163	798.208	871.232	849.983
132.83	129.59	300.961	293.621	441.85	431.074	560.955	547.273	662.206	646.054	747.809	729.57	818.864	798.891	870.033	848.813
133.422	130.168	302.212	294.841	442.278	431.491	561.889	548.184	662.275	646.122	747.821	729.581	820.035	800.035	869.998	848.779
133.115	129.869	301.324	293.975	442.103	431.32	560.886	547.206	661.155	645.029	748.126	729.879	819.676	799.684	870.656	849.42
133.137	129.89	301.094	293.75	442.355	431.566	560.661	546.986	661.681	645.543	748.161	729.913	818.777	798.807	870.673	849.437
133.509	130.253	301.373	294.023	442.431	431.64	560.973	547.29	661.616	645.479	747.492	729.261	818.634	798.668	870.984	849.741
134.408	131.13	301.422	294.071	442.607	431.812	561.647	547.948	661.746	645.606	747.481	729.249	818.634	798.668	871.428	850.174
134.123	130.852	301.8	294.439	442.355	431.566	561.543	547.847	662.405	646.248	746.857	728.641	819.006	799.031	871.33	850.078
134.452	131.172	302.408	295.032	442.431	431.64	561.111	547.425	662.207	646.056	746.801	728.586	818.92	798.946	871.428	850.174
134.78	131.493	302.688	295.305	442.683	431.886	560.869	547.189	661.551	645.415	747.968	729.725	818.448	798.486	871.117	849.87
135.152	131.856	302.688	295.305	442.76	431.961	560.903	547.222	660.17	644.069	747.991	729.747	819.236	799.255	870.459	849.229
136.03	132.712	302.589	295.209	443.089	432.282	560.419	546.751	660.366	644.26	747.968	729.725	819.577	799.587	870.016	848.796
135.438	132.134	301.883	294.52	443.417	432.602	561.942	548.236	662.338	646.183	748.308	730.056	818.175	798.22	870.327	849.1
135.788	132.476	301.536	294.182	443.669	432.848	562.459	548.74	662.602	646.441	748.467	730.211	818.437	798.475	870.771	849.533
136.424	133.096	304.183	296.764	443.669	432.848	560.869	547.189	661.747	645.607	748.478	730.222	818.733	798.764	870.673	849.437
136.709	133.374	303.443	296.042	443.593	432.773	561.63	547.932	662.536	646.376	747.99	729.747	818.12	798.165	870.985	849.741
136.445	133.117	303.855	296.444	443.341	432.528	562.304	548.589	662.667	646.505	747.651	729.415	817.977	798.026	870.361	849.132
137.037	133.695	303.164	295.77	443.494	432.677	562.408	548.691	662.602	646.441	747.968	729.725	818.349	798.39	870.327	849.1
136.796	133.459	304.002	296.588	444.151	433.318	562.529	548.809	661.944	645.799	748.308	730.056	818.262	798.304	870.558	849.325
137.694	134.336	304.002	296.588	444.579	433.735	562.304	548.589	662.207	646.056	748.308	730.056	817.977	798.026	870.558	849.325
137.388	134.037	304.002	296.588	444.403	433.564	562.304	548.589	663.062	646.889	748.308	730.056	817.977	798.026	870.344	849.116
137.41	134.058	304.052	296.636	444.732	433.885	562.304	548.589	662.47	646.312	748.149	729.902	817.977	798.026	870.015	848.796
137.76	134.4	304.282	296.86	445.214	434.355	562.304	548.589	662.142	645.992	748.138	729.891	818.163	798.208	869.687	848.475
138.439	135.063	304.052	296.636	445.74	434.868	562.512	548.793	662.404	646.248	747.672	729.437	818.12	798.165	869.999	848.78
139.316	135.918	304.43	297.004	444.984	434.131	562.649	548.926	662.602	646.441	747.47	729.239	817.605	797.663	870.229	849.004
138.724	135.341	304.939	297.501	445.061	434.205	562.288	548.574	662.93	646.761	747.979	729.736	817.692	797.749	870.015	848.795
139.031	135.64	304.857	297.421	445.312	434.451	562.857	549.129	662.667	646.505	748.138	729.891	818.35	798.39	869.9	848.683
139.053	135.661	305.826	298.367	445.389	434.526	562.841	549.113	662.996	646.825	748.308	730.056	818.262	798.304	869.687	848.475
139.381	135.982	305.087	297.646	445.718	434.847	563.394	549.653	663.719	647.531	748.308	730.056	817.977	798.026	868.931	847.737
139.666	136.26	305.547	298.094	445.97	435.092	563.515	549.77	664.245	648.043	747.831	729.591	818.35	798.39	868.586	847.401
139.403	136.003	305.087	297.646	446.047	435.167	563.186	549.45	663.587	647.402	747.799	729.56	818.262	798.304	869.013	847.818
140.039	136.623	305.744	298.287	446.222	435.338	563.066	549.332	663.193	647.018	748.308	730.056	817.791	797.845	869.457	848.251
140.389	136.965	306.303	298.832	445.893	435.017	563.499	549.755	663.325	647.146	748.308	730.056	817.648	797.706	869.786	848.571
140.98	137.542	306.303	298.832	445.718	434.847	563.843	550.091	663.259	647.082	748.149	729.901	817.835	797.888	869.687	848.475
140.718	137.286	306.303	298.832	446.047	435.167	563.827	550.075	663.128	646.954	748.138	729.891	817.791	797.845	869.572	848.363
141.331	137.884	306.402	298.928	446.452	435.563	564.067	550.31	663.522	647.338	748.308	730.056	817.835	797.888	869.358	848.154
141.309	137.862	307.009	299.521	446.879	435.979	563.619	549.872	663.39	647.21	748.308	730.056	817.977	798.026	868.174	846.999
141.047	137.607	307.338	299.842	446.627	435.734	563.619	549.872	663.325	647.146	748.626	730.367	817.791	797.845	869.311	848.108
141.66	138.205	307.469	299.969	446.627	435.734	563.306	549.567	664.18	647.981	749.124	730.853	817.648	797.706	869.801	848.587
141.615	138.161	306.433	298.959	446.704	435.809	563.259	549.521	664.638	648.427	748.817	730.553	818.021	798.07	869.358	848.154
141.069	137.628	305.465	298.015	447.11	436.204	564.709	550.936	663.455	647.273	748.626	730.367	817.933	797.983	870.099	848.877
142.055	138.59	306.501	299.025	447.459	436.545	564.412	550.645	663.523	647.34	749.124	730.853	817.835	797.888	869.488	848.281
142.908	139.422	307.766	300.259	446.956	436.054	563.499	549.755	664.903	648.686	749.294	731.018	817.977	798.026	869.128	847.93
141.988	138.525	308.553	301.028	447.033	436.129	563.947	550.193	664.967	648.748	748.816	730.553	817.977	798.026	869.457	848.251
142.055	138.59	308.175	300.659	447.361	436.45	564.156	550.396	664.311	648.108	748.467	730.212	817.604	797.662	869.786	848.571
142.997	139.509	307.716	300.211	447.613	436.696	564.605	550.834	664.244	648.043	748.796	730.532	817.506	797.567	869.9	848.683
143.281	139.786	308.274	300.756	447.613	436.696	563.769	550.019	664.114	647.916	749.124	730.853	817.835	797.888	869.9	848.683
142.997	139.509	308.324	300.804	447.69	436.771	562.915	549.186	664.376	648.172	749.135	730.863	817.791	797.844	869.9	848.683
143.37	139.873	308.653	301.125	447.864	436.941	564.829	551.053	664.047	647.851	749.124	730.853	817.462	797.524	869.686	848.475
144.289	140.77	308.932	301.397	447.767	436.846	564.605	550.834	663.85	647.659	749.453	731.174	817.506	797.567	868.716	847.528
144.311	140.791	308.981	301.445	448.116	437.186	564.709	550.936	663.982	647.788	749.304	731.028	817.648	797.706	868.685	847.498
144.751	141.221	309.012	301.475	447.69	436.771	564.411	550.645	665.234	649.009	749.443	731.164	818.395	798.434	869.129	847.93
146.455	142.883	307.915	300.405	448.096	437.167	564.335	550.571	665.226	649.001	749.633	731.349	818.403	798.442	869.885	848.669
144.595	141.068	309.539	301.989	448.676	437.733	565.74	551.942	663.656	647.469	749.294	731.018	817.977	798.026	869.801	848.586
144.289	140.77	309.36	301.814	448.773	437.827	564.365	550.6	664.968	648.749	749.612	731.329	817.417	797.48	869.572	848.363
144.311	140.791	309.868	302.31	448.424	437.487	565.262	551.475	665.033	648.813	749.632	731.349	816.991	797.065	869.572	848.363
144.64	141.112	309.589	302.038	448.773	437.827	565.262	551.475	664.968	648.749	748.816	730.552	817.365	797.429	869.786	848.572
144.968	141.433	309.639	302.087	448.502	437.563	565.157	551.373	665.033	648.813	748.627	730.367	818.022	798.07	869.9	848.683
145.297	141.753	309.967	302.407	449.41	438.449	565.142	551.358	665.1	648.878	749.284	731.009	817.932	797.983	869.686	848.474
145.581	142.03	310.246	302.679	449.759	438.789	565.381	551.592	665.494	649.262	749.622	731.339	816.715	796.795	869.572	848.363
145.342	141.797	310.196	302.631	449.256	438.299	565.142	551.358	665.098	648.876	749.782	731.494	816.939	797.014	869.358	848.154
146.305	142.737	310.067	302.504	449.333	438.374	565.904	552.102	664.508	648.3	749.314	731.038	817.462	797.524	869.243	848.042
146.895	143.313	310.953	303.369	449.507	438.544	566.472	552.655	664.376	648.171	749.274	730.999	817.507	797.567	869.029	847.833
146.634	143.058	311.182	303.592	449.333	438.374	566.038	552.233	664.575	648.366	749.951	731.66	818.396	798.435	869.129	847.93
147.246	143.655	310.953	303.369	449.739	438.77	565.8	552	665.033	648.813	749.951	731.66	818.029	798.077	869.672	848.46
147.246	143.655	311.282	303.69	450.165	439.185	566.143	552.335	664.836	648.621	749.792	731.504	817.133	797.203	867.544	846.385
147.246	143.655	311.561	303.962	449.991	439.015	565.605	551.81	664.572	648.363	749.782	731.495	817.365	797.429	867.785	846.62
147.246	143.655	311.561	303.962	450.319	439.336	565.457	551.665	664.443	648.237	749.313	731.037	817.835	797.888	868.586	847.401
147.292	143.699	311.561	303.962	450.493	439.506	566.262	552.451	664.704	648.492	749.115	730.844	817.977	798.026	868.372	847.192
147.926	144.318	311.611	304.01	450.165	439.185	565.591	551.796	664.772	648.558	749.782	731.495	817.977	798.026	868.257	847.08
148.232	144.617	311.989	304.38	449.991	439.015	565.695	551.898	665.165	648.941	749.951	731.66	817.416	797.479	867.829	846.662
148.3	144.683	312.547	304.924	450.319	439.336	566.338	552.525	665.297	649.07	750.111	731.815	816.991	797.065	868.029	846.857
149.196	145.557	312.597	304.972	450.648	439.657	567.129	553.296	665.494	649.262	749.801	731.513	817.178	797.247	868.257	847.08
148.89	145.258	312.775	305.147	450.822	439.826	566.8	552.976	665.626	649.391	749.453	731.174	817.32	797.385	867.829	846.662
148.89	145.258	312.318	304.7	450.493	439.506	566.472	552.655	665.558	649.325	749.463	731.183	817.133	797.203	867.6	846.439
148.912	145.28	312.825	305.195	450.397	439.411	566.248	552.437	665.429	649.199	749.453	731.174	817.178	797.247	868.029	846.857
149.218	145.579	312.547	304.924	450.899	439.902	566.143	552.335	665.822	649.583	749.622	731.339	817.32	797.385	867.829	846.662
149.241	145.601	312.597	304.972	450.899	439.902	566.234	552.423	665.822	649.583	749.463	731.183	817.32	797.385	867.814	846.648
149.57	145.922	312.925	305.293	450.822	439.826	567.22	553.385	665.426	649.196	749.453	731.174	816.759	796.838	867.5	846.341
149.875	146.22	313.404	305.76	450.725	439.732	567.157	553.324	664.836	648.621	749.303	731.027	817.082	797.153	867.271	846.118
149.875	146.22	314.318	306.652	451.305	440.298	566.01	552.205	665.101	648.879	749.444	731.165	817.461	797.523	863.841	842.771
149.921	146.264	313.054	305.418	451.556	440.543	566.695	552.873	664.832	648.617	749.632	731.348	816.385	796.473	865.659	844.545
150.669	146.994	312.469	304.847	451.479	440.467	566.458	552.642	664.644	648.433	749.613	731.33	815.864	795.965	867.386	846.23
152.368	148.652	313.861	306.206	451.228	440.222	567.01	553.18	665.558	649.324	749.791	731.504	816.567	796.65	867.057	845.909
150.533	146.861	313.911	306.255	451.305	440.298	567.234	553.399	665.165	648.941	749.463	731.183	817.178	797.247	866.943	845.798
150.556	146.883	314.19	306.527	451.556	440.543	567.129	553.296	665.297	649.07	749.134	730.863	817.32	797.385	866.085	844.961
150.884	147.204	314.24	306.576	451.401	440.392	567.01	553.18	665.494	649.262	749.444	731.165	817.32	797.385	866.057	844.934
151.236	147.547	314.569	306.896	451.054	440.053	567.129	553.296	665.229	649.004	749.632	731.348	817.32	797.385	866.285	845.157
151.824	148.121	314.797	307.119	451.789	440.77	567.22	553.385	665.101	648.879	749.613	731.33	817.133	797.203	866.071	844.947
151.519	147.823	314.569	306.896	452.387	441.353	567.786	553.937	665.361	649.133	749.791	731.504	816.991	797.065	865.957	844.836
151.404	147.712	314.797	307.119	451.807	440.788	567.667	553.822	666.092	649.846	749.622	731.339	815.868	795.969	865.957	844.836
150.081	146.421	314.619	306.945	451.634	440.619	567.786	553.937	666.671	650.411	749.463	731.183	814.832	794.958	867.03	845.883
152.947	149.217	315.578	307.881	452.04	441.015	566.617	552.797	665.361	649.133	749.454	731.174	816.188	796.281	866.313	845.183
154.362	150.597	317	309.269	452.465	441.429	565.865	552.064	665.562	649.329	749.622	731.339	816.945	797.02	866.272	845.143
152.81	149.083	312.999	305.365	452.136	441.108	568.338	554.476	666.151	649.903	749.622	731.339	816.663	796.744	866.4	845.268
152.482	148.763	315.404	307.711	451.963	440.939	567.786	553.937	666.283	650.032	749.782	731.495	816.475	796.561	866.285	845.157
152.199	148.487	314.998	307.315	452.214	441.184	567.772	553.924	666.214	649.965	750.111	731.816	816.708	796.789	866.285	845.157
152.527	148.807	315.783	308.081	452.214	441.184	568.22	554.361	665.822	649.583	750.12	731.824	817.178	797.247	866.071	844.947
152.81	149.083	315.504	307.809	452.291	441.26	568.009	554.155	665.822	649.583	749.951	731.66	817.32	797.385	865.957	844.836
152.527	148.807	315.504	307.809	452.698	441.656	567.562	553.719	665.822	649.583	749.791	731.504	817.133	797.203	865.742	844.627
152.879	149.15	315.504	307.809	453.122	442.07	567.667	553.822	665.557	649.324	749.942	731.651	816.804	796.882	865.843	844.725
153.49	149.747	315.605	307.907	452.793	441.749	568.206	554.348	665.297	649.071	750.44	732.136	816.663	796.744	866.386	845.255
153.536	149.792	316.111	308.401	452.542	441.505	568.456	554.591	665.759	649.521	750.448	732.145	816.85	796.927	866.614	845.477
154.079	150.321	315.782	308.08	452.698	441.656	567.773	553.925	666.416	650.162	750.12	731.824	816.991	797.065	866.399	845.268
153.231	149.494	315.706	308.006	453.044	441.994	568.114	554.258	666.145	649.898	749.791	731.503	816.804	796.882	866.93	845.785
154.148	150.388	316.718	308.993	452.698	441.657	567.996	554.143	665.563	649.329	750.102	731.807	816.85	796.927	867.057	845.909
154.148	150.388	316.111	308.401	453.2	442.146	568.22	554.361	666.283	650.033	750.288	731.989	816.991	797.065	867.158	846.007
154.217	150.456	315.984	308.277	453.122	442.07	568.22	554.361	666.347	650.094	750.111	731.816	816.991	797.065	867.271	846.118
155.11	151.327	316.869	309.141	452.949	441.901	568.325	554.463	665.753	649.515	750.28	731.98	816.804	796.882	866.842	845.699
154.805	151.029	317.046	309.314	453.277	442.222	568.338	554.476	665.165	648.941	750.12	731.824	815.538	795.647	865.325	844.22
154.828	151.052	316.591	308.869	453.45	442.391	568.207	554.348	665.696	649.459	750.431	732.128	816.003	796.1	865.502	844.392
155.157	151.372	317.198	309.461	453.2	442.146	568.771	554.899	666.479	650.224	750.937	732.621	816.804	796.882	866.387	845.255
155.416	151.625	317.425	309.683	453.433	442.374	568.338	554.476	666.479	650.224	749.976	731.684	816.663	796.744	866.399	845.268
154.828	151.052	317.097	309.363	454.185	443.108	568.102	554.245	666.745	650.483	749.445	731.166	816.85	796.927	866.071	844.947
155.18	151.395	316.819	309.091	454.185	443.108	568.443	554.578	667.004	650.736	749.791	731.503	817.179	797.248	866.172	845.046
155.791	151.991	316.819	309.091	453.952	442.88	568.22	554.361	666.675	650.415	749.783	731.495	817.32	797.385	866.285	845.157
155.791	151.991	316.92	309.19	453.356	442.298	568.43	554.566	666.745	650.483	750.431	732.128	816.945	797.019	866.285	845.157
155.814	152.014	317.527	309.782	453.935	442.863	568.877	555.002	666.738	650.476	750.777	732.465	817.038	797.11	866.285	845.157
156.143	152.334	317.754	310.004	454.185	443.108	568.982	555.105	665.885	649.644	750.448	732.145	817.32	797.385	866.5	845.366
156.495	152.678	317.628	309.881	454.185	443.108	569.205	555.322	666.025	649.78	750.12	731.824	817.132	797.202	866.614	845.477
156.989	153.16	318.158	310.398	454.185	443.108	569.205	555.322	666.941	650.674	750.111	731.816	816.991	797.065	865.539	844.429
155.718	151.92	317.047	309.314	454.264	443.184	569.205	555.322	666.738	650.476	750.6	732.293	816.241	796.333	865.186	844.084
158.937	155.061	319.801	312.001	454.436	443.352	569.1	555.219	666.018	649.774	750.296	731.996	816.615	796.697	866.16	845.034
157.082	153.251	318.083	310.324	454.342	443.26	568.771	554.899	666.354	650.101	749.783	731.495	816.945	797.019	866.184	845.058
156.847	153.021	317.957	310.202	454.687	443.597	568.548	554.681	667.137	650.865	749.951	731.66	816.85	796.927	865.742	844.626
157.763	153.915	318.791	311.015	454.185	443.108	568.654	554.784	667.27	650.995	749.951	731.66	816.804	796.882	866.058	844.935
157.786	153.937	318.791	311.015	454.342	443.26	568.877	555.002	667.465	651.186	749.791	731.503	816.85	796.927	865.855	844.737
158.115	154.258	318.74	310.966	454.843	443.749	568.982	555.105	667.2	650.926	750.103	731.808	817.179	797.248	865.628	844.515
158.373	154.51	318.614	310.843	454.686	443.597	569.311	555.425	666.808	650.544	750.608	732.301	817.32	797.385	865.843	844.725
157.786	153.938	319.499	311.706	454.264	443.184	569.323	555.437	666.808	650.544	750.608	732.301	816.757	796.836	865.312	844.206
158.091	154.235	319.675	311.878	454.67	443.581	568.877	555.002	666.808	650.544	750.608	732.301	816.709	796.79	865.831	844.714
158.044	154.19	319.272	311.484	455.171	444.07	569.616	555.723	666.542	650.285	750.448	732.144	816.804	796.881	866.07	844.947
157.621	153.777	319.851	312.05	455.171	444.07	570.333	556.422	666.949	650.682	750.28	731.98	816.663	796.744	865.527	844.416
159.922	156.022	318.614	310.843	455.093	443.993	568.971	555.093	667.724	651.438	750.119	731.824	817.226	797.294	865.515	844.405
158.162	154.304	319.499	311.706	454.843	443.749	569.546	555.654	667.137	650.865	750.111	731.816	817.461	797.523	865.413	844.305
159.077	155.197	319.827	312.027	454.843	443.749	568.982	555.105	667.27	650.995	750.6	732.293	816.944	797.019	865.945	844.824
159.101	155.22	320.105	312.298	454.921	443.825	569.311	555.425	667.199	650.926	750.777	732.465	816.85	796.927	866.07	844.947
159.382	155.495	320.105	312.298	455.25	444.146	569.64	555.746	666.808	650.544	750.448	732.144	816.803	796.881	865.742	844.626
159.101	155.22	320.207	312.397	455.5	444.39	569.757	555.861	666.941	650.674	750.28	731.98	817.038	797.11	865.843	844.725
159.429	155.541	320.711	312.889	455.578	444.467	569.534	555.643	667.004	650.735	750.119	731.824	817.32	797.385	865.742	844.626
159.758	155.861	320.383	312.569	455.672	444.558	569.534	555.643	666.808	650.544	750.111	731.816	817.132	797.202	864.767	843.675
160.087	156.182	320.105	312.298	455.406	444.299	569.534	555.643	666.941	650.674	750.28	731.98	817.179	797.248	865.39	844.283
160.368	156.457	320.207	312.397	456.157	445.031	569.428	555.54	667.27	650.995	750.28	731.98	817.132	797.202	865.742	844.626
160.087	156.182	320.66	312.839	456.079	444.955	569.311	555.426	667.332	651.056	749.959	731.667	816.24	796.331	865.628	844.515
160.392	156.48	320.258	312.447	455.672	444.558	569.64	555.746	667.27	650.995	749.783	731.496	816.24	796.332	865.628	844.515
160.392	156.48	321.091	313.259	455.328	444.223	569.863	555.964	667.598	651.316	750.112	731.816	816.663	796.744	865.413	844.305
160.439	156.526	321.091	313.259	455.907	444.787	569.757	555.86	667.661	651.376	750.28	731.98	816.851	796.927	865.3	844.195
161.096	157.167	321.193	313.359	456.157	445.031	569.746	555.849	667.465	651.186	750.28	731.98	816.991	797.065	865.3	844.195
161.659	157.716	321.646	313.801	456.157	445.031	570.509	556.594	667.598	651.316	750.28	731.98	816.803	796.881	864.654	843.564
161.049	157.121	321.295	313.459	456.157	445.031	570.86	556.936	667.661	651.376	750.119	731.823	816.475	796.561	865.606	844.494
161.049	157.121	322.15	314.293	456.157	445.031	570.085	556.181	667.465	651.186	750.272	731.973	816.898	796.974	866.07	844.946
161.096	157.167	320.762	312.939	456.236	445.108	569.863	555.964	667.465	651.186	750.608	732.301	817.132	797.202	865.311	844.206
161.73	157.785	320.864	313.038	456.486	445.352	569.969	556.067	667.332	651.056	750.448	732.144	816.803	796.881	865.402	844.294
161.987	158.036	321.471	313.63	456.407	445.276	570.297	556.387	667.403	651.125	750.119	731.823	816.851	796.927	865.413	844.305
161.401	157.465	321.697	313.851	456.079	444.955	570.414	556.502	667.661	651.376	749.951	731.66	816.803	796.881	865.515	844.405
161.754	157.808	321.471	313.63	455.907	444.787	570.191	556.284	667.065	650.796	750.112	731.816	816.851	796.927	865.413	844.305
162.34	158.38	321.748	313.901	456.236	445.108	570.085	556.181	666.879	650.614	750.601	732.294	816.803	796.881	865.084	843.985
162.059	158.106	321.748	313.901	456.486	445.352	569.969	556.067	667.332	651.056	750.776	732.465	816.851	796.928	865.402	844.295
162.363	158.403	321.851	314	456.564	445.429	569.662	555.767	667.537	651.255	750.448	732.144	817.179	797.248	863.473	842.413
162.435	158.473	322.201	314.342	456.736	445.596	569.502	555.611	668.123	651.827	750.28	731.98	817.132	797.202	864.066	842.991
163.349	159.365	321.091	313.259	456.486	445.352	571.082	557.153	667.989	651.697	750.44	732.137	816.991	797.065	865.402	844.295
163.254	159.272	321.347	313.509	456.643	445.505	569.873	555.974	668.194	651.897	750.769	732.458	817.556	797.615	864.766	843.674
161.963	158.013	322.683	314.813	457.065	445.917	569.311	555.426	668.646	652.338	750.937	732.621	818.165	798.21	864.314	843.233
161.192	157.26	322.303	314.442	456.736	445.596	569.746	555.85	667.918	651.627	750.776	732.465	817.553	797.613	864.96	843.864
162.997	159.021	321.902	314.051	456.486	445.352	570.403	556.491	667.537	651.255	750.608	732.301	816.991	797.065	865.3	844.195
162.692	158.724	322.734	314.863	456.565	445.429	570.53	556.615	668.123	651.827	750.93	732.615	817.179	797.248	865.084	843.984
162.74	158.771	322.734	314.863	456.893	445.749	570.181	556.274	668.123	651.827	751.105	732.785	817.32	797.385	865.402	844.295
163.373	159.388	322.734	314.863	457.064	445.917	570.743	556.822	668.123	651.827	750.776	732.464	817.132	797.202	865.413	844.305
163.678	159.686	322.734	314.863	456.814	445.673	570.52	556.605	668.123	651.827	750.769	732.458	816.991	797.065	864.222	843.143
163.702	159.709	322.785	314.913	456.893	445.749	570.414	556.501	667.989	651.697	750.937	732.621	816.991	797.065	864.519	843.433
164.102	160.1	323.165	315.283	457.143	445.993	570.191	556.284	667.26	650.985	750.937	732.621	817.744	797.799	864.971	843.874
165.297	161.265	323.566	315.674	457.064	445.916	570.51	556.595	667.814	651.526	750.615	732.307	817.929	797.98	864.54	843.453
164.705	160.688	322.477	314.612	456.893	445.749	571.708	557.764	669.499	653.169	750.601	732.294	816.707	796.787	864.961	843.864
161.313	157.378	321.707	313.861	457.143	445.993	571.653	557.71	668.574	652.268	750.776	732.464	816.759	796.838	864.868	843.774
164.64	160.624	324.572	316.656	457.301	446.147	569.948	556.047	667.927	651.637	750.769	732.458	817.132	797.202	864.858	843.764
164.287	160.28	322.282	314.422	457.8	446.635	571.293	557.36	668.256	651.957	750.937	732.621	816.803	796.881	864.54	843.453
163.702	159.709	323.391	315.504	457.722	446.558	571.061	557.133	668.585	652.278	750.454	732.15	816.851	796.928	864.745	843.654
164.007	160.006	323.391	315.504	457.629	446.468	571.4	557.463	668.646	652.338	750.273	731.974	817.18	797.248	864.755	843.664
164.055	160.053	323.391	315.504	458.129	446.955	571.071	557.142	668.318	652.017	750.769	732.458	816.755	796.834	864.642	843.554
164.664	160.648	323.391	315.504	458.05	446.878	570.742	556.822	668.123	651.827	751.098	732.778	816.522	796.607	864.427	843.343
164.688	160.671	323.443	315.554	457.958	446.788	570.626	556.708	667.989	651.697	750.944	732.628	816.851	796.928	864.314	843.233
165.017	160.992	323.668	315.774	458.458	447.276	570.849	556.925	667.928	651.637	750.608	732.301	816.991	797.065	864.314	843.233
165.297	161.265	323.391	315.504	458.379	447.199	570.955	557.029	668.123	651.827	750.608	732.301	816.803	796.881	864.314	843.233
165.041	161.015	323.649	315.755	457.971	446.801	571.071	557.142	668.123	651.827	750.608	732.301	816.663	796.744	864.098	843.022
165.65	161.609	324.88	316.956	457.551	446.391	570.849	556.925	668.256	651.957	750.769	732.458	816.663	796.744	864.201	843.123
165.674	161.633	324.049	316.145	457.958	446.788	570.955	557.029	668.719	652.408	750.615	732.307	816.663	796.744	864.314	843.233
165.954	161.906	324.049	316.145	458.3	447.122	571.177	557.246	668.975	652.658	750.441	732.137	816.663	796.744	864.314	843.233
165.65	161.609	324.049	316.145	457.958	446.789	571.177	557.246	668.512	652.207	750.769	732.458	816.851	796.928	864.314	843.233
165.625	161.586	323.842	315.944	458.379	447.199	571.071	557.142	668.524	652.218	750.776	732.464	816.803	796.881	863.666	842.601
165.369	161.336	322.889	315.013	458.129	446.955	570.849	556.925	669.242	652.919	750.286	731.986	817.605	797.664	863.76	842.692
166.003	161.954	323.823	315.925	458.208	447.032	570.955	557.029	669.036	652.718	750.273	731.974	817.552	797.611	863.985	842.912
166.307	162.251	324.429	316.516	458.458	447.276	571.177	557.246	668.451	652.148	750.286	731.986	816.614	796.697	864.201	843.123
166.307	162.251	324.757	316.837	458.458	447.276	571.177	557.246	668.585	652.278	750.112	731.817	816.334	796.423	864.314	843.233
166.307	162.251	324.983	317.056	458.537	447.353	571.39	557.454	668.512	652.207	750.441	732.137	816.334	796.423	864.098	843.022
166.283	162.227	324.758	316.837	458.786	447.596	571.941	557.991	668.39	652.088	750.447	732.144	816.9	796.975	864.201	843.123
166.027	161.977	324.931	317.006	458.865	447.673	572.057	558.104	668.512	652.207	750.28	731.98	816.943	797.017	864.314	843.233
166.636	162.571	324.481	316.566	459.036	447.84	571.728	557.783	668.39	652.088	750.118	731.823	816.474	796.56	864.098	843.022
166.636	162.571	325.034	317.107	458.786	447.596	571.612	557.671	668.78	652.468	750.435	732.131	816.523	796.607	864.201	843.123
166.66	162.595	324.879	316.955	458.707	447.519	571.409	557.472	668.914	652.599	750.776	732.464	816.474	796.56	864.314	843.233
166.843	162.773	324.204	316.296	458.616	447.43	570.626	556.709	668.841	652.528	750.608	732.301	816.9	796.976	864.098	843.022
165.638	161.598	325.19	317.258	459.036	447.84	570.955	557.029	668.183	651.886	750.608	732.301	816.943	797.017	864.417	843.334
169.325	165.195	325.813	317.867	458.865	447.674	571.071	557.142	668.062	651.768	750.447	732.143	816.851	796.928	864.642	843.554
166.076	162.025	324.499	316.584	459.036	447.84	571.062	557.133	669.121	652.801	750.28	731.98	816.803	796.881	864.21	843.132
167.293	163.213	323.702	315.807	458.628	447.442	571.612	557.671	669.425	653.097	749.957	731.665	817.04	797.112	864.201	843.123
167.342	163.26	325.415	317.478	458.446	447.264	571.834	557.887	668.585	652.278	750.268	731.969	817.131	797.201	864.53	843.444
167.926	163.83	325.744	317.799	459.364	448.16	571.728	557.783	668.78	652.468	750.937	732.621	816.991	797.065	864.21	843.132
167.646	163.557	325.917	317.968	459.115	447.917	571.719	557.775	668.646	652.337	750.937	732.621	816.802	796.88	863.985	842.912
167.975	163.878	325.415	317.478	459.115	447.917	572.163	558.208	668.719	652.409	750.614	732.307	817.04	797.112	864.417	843.334
168.279	164.174	325.64	317.697	459.194	447.994	571.843	557.896	668.974	652.658	750.602	732.295	816.942	797.017	864.21	843.132
168.303	164.198	325.415	317.478	459.364	448.16	571.39	557.454	668.78	652.468	750.776	732.464	816.474	796.56	863.985	842.912
168.607	164.495	325.64	317.697	459.115	447.917	571.621	557.679	669.048	652.73	750.285	731.986	816.334	796.423	863.985	842.912
168.73	164.614	325.104	317.174	459.194	447.994	570.751	556.83	669.571	653.24	750.112	731.817	816.9	796.976	864.201	843.123
170.054	165.907	324.343	316.432	459.444	448.238	570.503	556.588	668.961	652.645	750.28	731.98	817.698	797.754	864.314	843.233
167.818	163.725	327.3	319.317	459.523	448.315	571.621	557.679	668.464	652.16	750.764	732.453	816.655	796.737	863.881	842.811
170.005	165.859	325.519	317.579	459.614	448.403	571.711	557.767	669.303	652.979	751.266	732.942	816.432	796.519	864.089	843.014
167.087	163.012	326.349	318.389	459.274	448.072	572.607	558.641	669.108	652.789	751.104	732.784	816.991	797.065	864.53	843.444
168.632	164.519	326.245	318.288	459.851	448.636	572.163	558.208	669.108	652.789	750.937	732.621	816.991	797.065	864.426	843.343
168.911	164.792	325.796	317.849	459.942	448.724	572.056	558.104	668.974	652.658	750.614	732.306	816.991	797.065	864.097	843.022
168.632	164.519	326.349	318.389	459.523	448.315	571.834	557.887	668.78	652.468	750.764	732.453	816.991	797.065	863.769	842.701
168.887	164.768	326.401	318.44	459.772	448.558	571.728	557.783	668.646	652.337	750.619	732.312	816.802	796.88	863.656	842.592
168.353	164.246	326.678	318.71	459.693	448.481	571.506	557.567	668.585	652.278	750.436	732.132	817.04	797.113	863.44	842.381
169.24	165.112	326.626	318.659	459.523	448.315	571.719	557.775	668.78	652.468	750.775	732.464	817.32	797.385	863.761	842.693
168.985	164.864	326.401	318.44	459.693	448.481	572.163	558.208	668.78	652.468	750.77	732.458	816.942	797.017	864.201	843.123
169.544	165.409	326.678	318.71	459.444	448.238	572.27	558.312	669.048	652.73	750.937	732.621	817.041	797.113	864.097	843.022
168.936	164.816	326.678	318.71	459.602	448.393	572.385	558.424	669.437	653.109	750.937	732.621	816.942	797.016	864.201	843.123
168.936	164.816	326.678	318.71	460.101	448.879	571.949	557.999	669.169	652.847	750.937	732.621	816.852	796.928	864.097	843.022
168.936	164.816	326.626	318.659	460.101	448.879	571.933	557.984	669.048	652.73	751.099	732.779	816.991	797.065	863.985	842.912
168.961	164.84	326.453	318.491	460.021	448.801	572.5	558.536	669.169	652.847	751.589	733.257	816.991	797.065	863.552	842.49
169.314	165.184	326.902	318.929	459.772	448.558	571.514	557.574	668.78	652.468	751.276	732.952	816.991	797.065	863.544	842.482
169.922	165.777	326.349	318.389	459.772	448.558	571.169	557.238	668.914	652.599	750.447	732.143	816.991	797.065	863.873	842.803
169.872	165.729	326.505	318.542	459.852	448.636	572.155	558.2	669.108	652.789	750.28	731.98	816.991	797.065	863.769	842.701
169.314	165.185	327.335	319.351	460.101	448.879	572.82	558.849	669.108	652.789	750.441	732.138	816.802	796.88	863.44	842.38
169.922	165.777	327.283	319.3	460.26	449.034	572.606	558.64	669.108	652.789	750.608	732.301	816.663	796.744	863.328	842.271
169.971	165.826	327.111	319.132	460.599	449.365	572.377	558.417	669.377	653.051	750.77	732.459	816.663	796.744	863.544	842.482
170.529	166.37	327.664	319.672	460.26	449.034	572.713	558.745	669.497	653.168	750.937	732.621	816.663	796.744	863.873	842.803
169.947	165.802	327.664	319.672	460.599	449.365	572.492	558.528	669.377	653.051	750.775	732.464	816.852	796.929	863.985	842.912
170.226	166.074	327.768	319.774	460.26	449.034	572.385	558.424	669.497	653.168	750.608	732.301	816.991	797.065	863.985	842.912
169.972	165.826	328.216	320.211	460.519	449.287	572.484	558.521	669.243	652.92	750.77	732.459	816.802	796.88	863.552	842.49
170.529	166.37	327.664	319.672	459.772	448.558	573.47	559.483	669.303	652.978	750.937	732.621	816.663	796.744	863.111	842.06
169.972	165.826	327.768	319.774	459.931	448.714	573.493	559.505	668.974	652.658	750.775	732.464	816.284	796.375	863.216	842.162
170.504	166.346	328.216	320.211	460.429	449.199	572.377	558.417	669.183	652.862	750.446	732.143	816.762	796.841	863.111	842.06
169.668	165.53	328.03	320.029	460.509	449.277	573.034	559.058	669.228	652.905	750.442	732.138	816.941	797.016	863.649	842.584
170.679	166.516	329.65	321.61	460.678	449.442	573.692	559.699	668.855	652.541	750.77	732.459	816.284	796.375	863.985	842.912
171.769	167.579	328.044	320.043	460.509	449.277	573.706	559.714	669.572	653.241	750.937	732.621	816.573	796.657	863.768	842.701
170.3	166.147	328.216	320.211	460.838	449.598	573.035	559.058	669.631	653.299	750.937	732.621	816.802	796.88	863.44	842.38
170.933	166.764	327.768	319.774	461.007	449.763	573.263	559.281	669.303	652.978	750.937	732.621	816.663	796.744	863.545	842.482
171.211	167.035	328.321	320.313	460.838	449.598	572.713	558.745	669.108	652.789	750.775	732.463	816.663	796.744	863.44	842.38
170.908	166.739	328.321	320.313	460.927	449.685	572.385	558.424	669.108	652.789	750.77	732.459	817.041	797.113	863.328	842.271
170.908	166.739	328.321	320.313	460.509	449.277	572.377	558.417	669.243	652.92	750.937	732.621	816.752	796.831	862.894	841.848
170.933	166.764	328.373	320.364	460.838	449.598	572.82	558.849	669.303	652.978	750.451	732.147	816.713	796.793	862.671	841.63
171.161	166.987	328.335	320.327	461.007	449.763	573.142	559.163	669.647	653.314	750.113	731.818	816.613	796.695	863.321	842.264
170.301	166.147	326.887	318.914	460.758	449.52	573.806	559.811	669.75	653.415	750.442	732.138	816.334	796.423	863.44	842.38
171.058	166.886	328.254	320.248	460.998	449.754	573.163	559.183	668.914	652.599	750.77	732.459	816.713	796.793	862.894	841.848
172.729	168.516	329.268	321.237	461.584	450.326	572.371	558.41	669.378	653.051	750.775	732.463	816.423	796.51	863.321	842.264
170.983	166.813	327.545	319.556	461.087	449.841	573.263	559.281	669.766	653.43	750.77	732.459	816.195	796.288	863.006	841.957
171.919	167.726	328.754	320.736	461.087	449.841	572.606	558.64	669.631	653.299	750.937	732.621	816.713	796.793	863.104	842.053
172.222	168.022	329.202	321.172	461.007	449.763	572.056	558.103	669.168	652.847	750.775	732.463	816.802	796.88	863.111	842.06
172.197	167.997	328.649	320.634	460.838	449.598	572.156	558.201	668.914	652.6	750.608	732.301	816.473	796.559	863.433	842.374
171.944	167.75	328.649	320.634	461.087	449.841	572.928	558.954	669.108	652.789	750.77	732.459	816.523	796.608	863.006	841.957
172.551	168.342	328.807	320.787	461.087	449.841	573.042	559.065	669.243	652.92	750.613	732.305	816.663	796.744	862.671	841.63
172.526	168.318	329.635	321.595	461.087	449.841	572.82	558.849	669.302	652.978	750.28	731.98	816.852	796.929	862.887	841.841
172.273	168.071	329.53	321.493	461.167	449.919	572.82	558.849	669.108	652.789	750.604	732.296	816.991	797.065	863.216	842.162
172.854	168.638	329.031	321.005	461.495	450.239	572.713	558.744	669.243	652.92	751.099	732.78	816.612	796.695	863.111	842.059
172.551	168.342	329.149	321.121	461.744	450.482	572.492	558.528	669.707	653.372	751.103	732.784	816.334	796.423	863.433	842.374
172.601	168.392	328.531	320.518	461.664	450.404	572.599	558.633	669.96	653.619	750.775	732.463	816.524	796.608	863.656	842.592
173.183	168.959	329.635	321.595	461.335	450.083	572.82	558.849	669.496	653.167	750.77	732.459	816.663	796.744	863.223	842.168
172.879	168.663	329.688	321.647	461.087	449.841	572.713	558.744	669.108	652.789	750.937	732.621	816.663	796.744	863.216	842.162
172.905	168.688	330.017	321.967	461.247	449.997	572.599	558.633	669.243	652.92	750.613	732.305	816.852	796.929	862.894	841.848
173.183	168.959	330.345	322.288	461.664	450.404	573.143	559.164	669.437	653.109	750.442	732.138	816.612	796.695	862.888	841.842
172.905	168.688	330.621	322.557	461.255	450.005	574.021	560.021	669.167	652.846	750.771	732.459	816.144	796.238	863.216	842.162
173.183	168.959	330.463	322.403	461.078	449.833	574.034	560.033	669.05	652.731	750.937	732.621	816.574	796.658	863.328	842.271
172.93	168.712	329.583	321.544	461.832	450.568	573.041	559.065	669.572	653.241	750.937	732.621	816.422	796.51	863.328	842.271
173.537	169.304	329.359	321.326	461.247	449.997	572.713	558.744	669.766	653.43	751.099	732.78	816.385	796.473	863.111	842.059
173.486	169.255	329.688	321.647	461.664	450.404	572.492	558.528	669.766	653.43	751.266	732.942	816.663	796.744	863.216	842.162
172.905	168.688	329.911	321.865	461.495	450.239	572.599	558.633	669.631	653.298	751.103	732.784	816.663	796.744	863.328	842.271
173.208	168.984	329.635	321.595	461.744	450.482	572.82	558.849	669.437	653.109	751.099	732.78	816.663	796.744	862.894	841.847
173.234	169.008	329.741	321.698	461.744	450.482	572.82	558.849	669.437	653.109	751.266	732.942	816.663	796.744	862.671	841.63
173.537	169.304	330.293	322.237	461.824	450.56	572.713	558.744	669.302	652.978	751.103	732.784	817.042	797.114	862.671	841.63
173.562	169.329	330.398	322.34	461.912	450.646	572.814	558.843	669.243	652.92	750.612	732.305	816.751	796.83	862.453	841.418
174.018	169.774	330.686	322.62	461.576	450.318	573.37	559.385	669.977	653.636	750.604	732.297	816.144	796.238	862.993	841.945
175.557	171.275	329.254	321.223	462.233	450.959	573.257	559.275	670.212	653.865	751.099	732.78	816.575	796.658	863.111	842.059
172.4	168.196	329.295	321.263	462.569	451.287	573.585	559.595	669.437	653.109	750.941	732.625	816.801	796.879	862.565	841.527
174.472	170.216	331.161	323.084	461.992	450.724	573.699	559.706	669.572	653.241	750.771	732.459	816.663	796.744	862.559	841.521
173.865	169.625	331.947	323.851	461.744	450.482	573.262	559.28	669.766	653.43	750.937	732.621	816.852	796.929	862.671	841.63
173.865	169.625	330.293	322.237	461.824	450.56	572.928	558.954	669.631	653.298	750.937	732.621	816.801	796.879	863.105	842.054
173.865	169.625	330.345	322.288	462.153	450.881	573.257	559.275	669.437	653.109	751.262	732.938	816.473	796.559	862.893	841.847
173.865	169.625	330.621	322.557	462.401	451.123	573.155	559.175	669.572	653.241	751.269	732.946	816.904	796.979	862.671	841.63
173.891	169.65	330.568	322.506	462.401	451.123	572.707	558.739	669.631	653.298	750.774	732.463	816.94	797.015	862.888	841.842
174.143	169.896	330.293	322.237	462.481	451.201	573.364	559.38	669.437	653.109	750.771	732.459	817.042	797.114	862.782	841.738
173.613	169.379	330.345	322.288	462.489	451.209	573.698	559.706	669.707	653.373	750.774	732.463	816.94	797.015	862.888	841.842
174.523	170.266	330.674	322.609	461.824	450.56	573.585	559.595	669.689	653.355	750.933	732.618	817.232	797.3	862.999	841.95
174.471	170.216	331.268	323.188	462.233	450.959	574.022	560.021	669.379	653.052	751.266	732.942	817.459	797.521	862.782	841.738
174.019	169.775	332.339	324.233	462.649	451.365	574.248	560.242	670.036	653.694	751.266	732.942	816.37	796.459	862.671	841.63
175.607	171.323	329.678	321.637	462.321	451.045	573.806	559.811	670.153	653.807	751.266	732.942	817.006	797.079	862.888	841.842
173.11	168.888	331.289	323.209	462.153	450.881	573.375	559.39	670.036	653.694	751.266	732.942	817.407	797.47	862.782	841.738
175.786	171.498	329.953	321.906	462.482	451.202	572.815	558.844	670.153	653.807	751.103	732.783	816.611	796.694	862.888	841.842
175.154	170.882	331.501	323.416	462.649	451.365	573.585	559.596	669.631	653.298	751.262	732.939	816.144	796.238	862.782	841.738
174.877	170.612	331.003	322.93	462.401	451.123	573.806	559.811	669.437	653.109	751.594	733.263	816.195	796.288	862.453	841.418
175.18	170.907	331.225	323.147	462.482	451.202	573.698	559.706	669.437	653.109	751.269	732.945	816.714	796.794	862.559	841.521
175.18	170.907	330.897	322.826	462.81	451.522	573.693	559.701	669.708	653.373	750.774	732.463	816.801	796.879	862.671	841.63
175.154	170.882	330.727	322.661	462.978	451.686	574.135	560.132	670.094	653.751	750.771	732.459	816.853	796.929	862.453	841.418
174.851	170.587	331.332	323.25	462.649	451.365	574.027	560.026	669.959	653.619	750.937	732.621	817.181	797.25	862.777	841.733
174.877	170.612	331.607	323.519	462.482	451.202	573.806	559.811	669.901	653.562	751.262	732.939	816.75	796.829	862.564	841.526
175.206	170.932	331.554	323.467	462.73	451.444	573.914	559.916	670.094	653.751	751.594	733.263	816.524	796.609	862.559	841.521
175.457	171.178	331.385	323.302	462.73	451.444	574.243	560.237	670.094	653.751	751.431	733.104	816.663	796.744	862.888	841.842
174.877	170.612	331.883	323.788	462.649	451.365	574.248	560.242	669.959	653.619	751.103	732.783	816.472	796.559	862.999	841.95
175.231	170.958	331.554	323.467	462.562	451.28	573.806	559.811	670.036	653.694	751.1	732.78	816.334	796.423	862.347	841.314
175.786	171.498	331.332	323.25	463.139	451.843	574.022	560.022	670.423	654.071	751.103	732.783	816.334	796.423	862.231	841.201
175.206	170.932	331.554	323.467	463.306	452.006	574.571	560.558	670.423	654.071	750.774	732.463	816.524	796.609	862.559	841.521
175.483	171.203	331.491	323.406	462.897	451.607	574.684	560.667	670.288	653.939	750.934	732.618	816.472	796.558	862.671	841.63
175.257	170.983	332.486	324.377	462.562	451.28	574.247	560.241	670.094	653.751	751.266	732.942	816.904	796.98	862.453	841.418
176.166	171.869	331.936	323.84	463.058	451.764	573.698	559.706	670.23	653.883	751.103	732.783	816.939	797.014	862.56	841.521
176.14	171.844	331.829	323.736	463.139	451.843	573.694	559.701	670.152	653.807	750.937	732.621	817.043	797.115	862.888	841.842
175.811	171.523	331.385	323.302	463.306	452.006	573.919	559.921	669.901	653.562	750.937	732.621	816.939	797.014	862.999	841.95
175.56	171.278	331.936	323.84	463.139	451.843	573.586	559.596	670.094	653.751	751.425	733.098	816.472	796.558	862.782	841.738
176.114	171.818	331.882	323.788	463.548	452.242	573.806	559.811	669.959	653.618	751.76	733.424	816.524	796.609	862.453	841.418
175.56	171.278	331.66	323.571	463.883	452.569	573.914	559.916	669.766	653.43	751.431	733.104	816.663	796.744	862.124	841.097
176.192	171.894	331.936	323.84	463.387	452.085	573.811	559.815	669.766	653.43	751.266	732.942	816.663	796.744	861.796	840.776
176.417	172.114	331.936	323.84	463.387	452.085	573.149	559.17	670.037	653.694	750.94	732.624	817.043	797.115	861.902	840.88
175.509	171.228	331.882	323.788	463.387	452.085	573.365	559.381	670.423	654.071	750.608	732.301	817.32	797.385	862.013	840.989
175.716	171.431	331.767	323.675	463.306	452.006	573.914	559.916	670.016	653.674	750.608	732.301	816.749	796.828	862.449	841.413
178.008	173.666	332.273	324.168	463.22	451.922	573.919	559.92	670.115	653.771	750.934	732.619	816.715	796.795	862.235	841.205
176.442	172.139	330.995	322.922	463.635	452.327	573.478	559.49	670.945	654.58	751.429	733.101	817.372	797.436	861.796	840.776
175.889	171.599	332.815	324.697	463.387	452.085	573.694	559.701	670.345	653.995	751.431	733.104	817.268	797.334	862.12	841.093
176.547	172.24	332.318	324.212	463.387	452.085	574.027	560.026	669.901	653.562	751.429	733.101	816.991	797.065	862.56	841.522
177.073	172.755	332.486	324.377	463.387	452.085	574.023	560.022	669.959	653.618	751.594	733.263	816.991	797.065	862.671	841.63
176.192	171.894	331.989	323.892	463.387	452.085	574.355	560.347	670.037	653.695	751.105	732.786	816.61	796.693	862.453	841.417
176.52	172.215	332.264	324.16	463.387	452.085	574.243	560.237	670.287	653.939	750.934	732.619	816.524	796.609	862.124	841.097
176.797	172.485	332.318	324.212	463.387	452.085	574.355	560.347	670.23	653.883	751.266	732.942	817.043	797.116	862.449	841.414
176.521	172.215	332.539	324.429	463.468	452.164	574.135	560.132	670.423	654.071	751.103	732.783	816.939	797.014	862.671	841.63
176.901	172.587	332.532	324.421	463.635	452.327	573.593	559.603	670.423	654.071	751.1	732.78	817.043	797.116	862.453	841.417
177.678	173.345	333.64	325.502	463.468	452.164	572.708	558.74	670.559	654.204	751.266	732.942	817.701	797.757	862.124	841.097
176.14	171.844	332.104	324.004	463.797	452.485	573.799	559.804	670.48	654.127	751.592	733.26	817.596	797.655	862.449	841.414
176.02	171.727	331.546	323.46	463.963	452.647	574.687	560.671	670.23	653.883	751.597	733.265	817.129	797.199	862.017	840.992
177.954	173.614	332.761	324.645	463.635	452.327	574.023	560.022	670.152	653.806	751.429	733.101	816.801	796.879	862.12	841.093
175.916	171.625	331.936	323.84	463.387	452.085	574.572	560.558	669.901	653.562	751.594	733.263	816.472	796.558	862.124	841.097
176.875	172.561	331.989	323.892	463.549	452.243	574.792	560.773	670.094	653.751	751.431	733.103	816.906	796.981	862.013	840.989
177.428	173.1	332.372	324.265	464.044	452.726	574.575	560.561	670.23	653.883	751.429	733.101	816.748	796.828	862.013	840.989
176.849	172.536	332.761	324.645	463.963	452.647	574.026	560.026	670.423	654.071	751.268	732.944	816.525	796.609	862.449	841.414
177.152	172.831	332.043	323.944	463.716	452.406	574.131	560.128	670.423	654.071	750.937	732.621	816.853	796.93	862.235	841.205
177.152	172.831	332.593	324.481	463.716	452.406	574.575	560.561	670.423	654.071	751.1	732.781	817.182	797.251	862.231	841.201
177.152	172.831	332.593	324.481	463.797	452.485	574.135	560.132	670.559	654.204	751.429	733.101	817.129	797.199	861.906	840.884
177.152	172.831	332.593	324.481	463.963	452.647	574.243	560.237	670.616	654.259	751.594	733.263	817.182	797.251	862.339	841.306
177.204	172.882	332.7	324.586	463.878	452.564	574.68	560.664	670.559	654.204	751.268	732.944	816.939	797.013	862.017	840.992
177.809	173.472	333.143	325.017	464.211	452.889	575.012	560.988	670.752	654.392	751.263	732.94	817.044	797.116	861.903	840.881
177.783	173.446	332.647	324.533	463.635	452.326	574.575	560.561	670.752	654.392	751.594	733.263	817.129	797.199	862.231	841.201
177.507	173.177	332.868	324.749	463.549	452.243	574.135	560.132	670.616	654.259	751.594	733.263	816.991	797.065	862.124	841.096
177.835	173.498	332.647	324.533	464.044	452.726	574.46	560.449	670.423	654.071	751.594	733.263	817.182	797.251	861.795	840.776
178.164	173.818	332.76	324.644	463.882	452.568	574.795	560.776	670.695	654.336	751.431	733.103	817.511	797.571	861.903	840.881
178.387	174.036	331.989	323.892	463.549	452.243	573.484	559.496	670.944	654.58	751.429	733.101	817.839	797.892	862.231	841.201
177.454	173.126	332.372	324.265	464.207	452.885	573.14	559.161	670.616	654.259	751.758	733.422	817.596	797.654	862.342	841.309
177.204	172.882	332.868	324.749	464.62	453.288	575.012	560.987	670.831	654.469	751.923	733.583	816.938	797.013	862.342	841.309
177.809	173.472	332.701	324.586	464.292	452.968	574.684	560.667	671.001	654.635	751.759	733.424	817.044	797.116	862.56	841.522
177.809	173.472	333.25	325.122	464.126	452.805	574.463	560.452	670.423	654.071	751.758	733.422	817.129	797.199	862.452	841.417
177.809	173.472	333.304	325.175	464.292	452.968	574.463	560.452	670.559	654.204	752.25	733.902	816.8	796.879	862.342	841.309
177.835	173.498	333.471	325.338	464.126	452.805	574.463	560.452	670.616	654.259	752.417	734.065	816.663	796.744	862.124	841.096
178.138	173.793	332.975	324.854	464.373	453.047	574.572	560.558	670.559	654.204	751.925	733.585	816.663	796.744	862.232	841.201
178.138	173.793	333.304	325.175	464.373	453.047	574.901	560.879	670.888	654.525	751.594	733.263	816.663	796.744	862.124	841.096
178.111	173.767	333.417	325.285	464.373	453.047	575.229	561.199	671.08	654.712	751.431	733.103	816.472	796.558	861.795	840.776
177.729	173.394	332.809	324.691	464.373	453.047	575.123	561.096	670.944	654.58	751.429	733.101	816.907	796.982	861.903	840.881
177.009	172.692	333.961	325.816	464.454	453.126	574.572	560.558	670.752	654.392	751.758	733.422	817.32	797.385	862.232	841.202
178.938	174.573	333.966	325.821	464.702	453.367	574.683	560.667	670.888	654.525	751.923	733.583	817.129	797.199	862.997	841.948
176.903	172.588	332.485	324.376	464.62	453.288	574.79	560.77	671.216	654.845	752.086	733.743	816.8	796.878	862.673	841.632
177.835	173.498	332.259	324.156	464.373	453.047	575.123	561.096	671.137	654.767	752.088	733.744	816.854	796.93	862.56	841.522
178.111	173.767	333.799	325.658	464.454	453.126	574.681	560.664	670.888	654.525	752.086	733.743	817.373	797.437	862.452	841.417
177.809	173.472	333.25	325.122	464.702	453.367	575.012	560.987	671.08	654.712	752.088	733.744	817.267	797.333	862.124	841.096
177.889	173.55	333.358	325.228	464.702	453.367	574.901	560.879	671.08	654.712	751.759	733.424	816.991	797.065	862.013	840.989
178.795	174.434	334.015	325.869	464.864	453.526	575.012	560.987	671.216	654.845	751.594	733.263	816.8	796.878	862.232	841.202
178.768	174.408	334.457	326.299	465.277	453.929	574.901	560.879	671.409	655.033	751.594	733.263	817.045	797.117	861.905	840.883
178.44	174.087	333.799	325.658	464.949	453.609	575.121	561.093	671.409	655.033	752.412	734.061	817.129	797.199	862.34	841.307
178.191	173.845	333.304	325.175	464.702	453.367	575.012	560.987	671.409	655.033	752.583	734.227	816.8	796.878	862.671	841.63
178.795	174.434	333.363	325.232	464.783	453.447	574.683	560.667	671.273	654.9	751.596	733.264	816.854	796.93	862.889	841.843
178.635	174.278	332.805	324.688	465.03	453.688	574.463	560.452	670.944	654.579	751.429	733.102	817.564	797.624	862.781	841.737
177.037	172.719	335.172	326.997	464.867	453.529	574.681	560.665	670.888	654.525	751.758	733.422	817.213	797.281	862.452	841.417
179.265	174.893	333.413	325.281	464.454	453.126	575.121	561.093	670.944	654.579	752.086	733.743	817.045	797.117	862.342	841.309
177.232	172.909	334.182	326.031	464.783	453.447	575.23	561.2	670.888	654.525	751.924	733.584	817.32	797.385	862.124	841.096
178.164	173.819	333.907	325.763	464.949	453.608	575.232	561.201	670.944	654.579	751.267	732.943	817.32	797.385	862.232	841.202
178.466	174.113	334.016	325.869	464.783	453.447	574.792	560.773	671.024	654.658	750.937	732.621	816.938	797.012	862.342	841.309
178.493	174.139	334.511	326.352	464.867	453.529	575.01	560.985	671	654.634	751.428	733.101	816.854	796.93	862.342	841.309
178.795	174.434	334.236	326.084	464.455	453.126	575.449	561.414	670.696	654.337	751.595	733.264	817.373	797.438	862.342	841.309
178.795	174.434	334.182	326.031	464.783	453.447	575.34	561.308	671.08	654.712	751.266	732.942	817.457	797.519	862.56	841.522
178.768	174.408	333.907	325.763	464.949	453.608	575.121	561.093	671.217	654.845	751.593	733.262	817.511	797.572	862.671	841.63
178.466	174.113	334.07	325.922	464.702	453.367	575.121	561.093	671.272	654.9	752.087	733.743	817.457	797.519	862.671	841.63
178.466	174.113	334.676	326.514	464.783	453.447	574.685	560.668	671.08	654.712	751.924	733.584	817.511	797.572	862.671	841.63
178.493	174.14	333.633	325.496	465.03	453.688	574.133	560.13	671.217	654.846	751.758	733.422	817.84	797.892	863.108	842.056
178.795	174.434	333.962	325.816	465.03	453.688	575.01	560.986	671.136	654.767	751.759	733.423	817.595	797.653	862.672	841.631
178.768	174.408	334.236	326.084	464.949	453.608	575.34	561.308	670.888	654.525	751.758	733.422	817.511	797.572	862.779	841.736
178.493	174.14	334.29	326.137	464.783	453.447	575.012	560.987	671.217	654.846	751.759	733.423	817.266	797.333	862.562	841.524
178.795	174.434	334.673	326.511	464.949	453.608	574.683	560.666	671.136	654.767	751.758	733.422	817.182	797.251	862.342	841.309
178.795	174.434	335.005	326.834	464.783	453.447	574.682	560.665	670.752	654.392	751.923	733.583	816.937	797.012	862.561	841.523
178.822	174.46	334.016	325.869	465.112	453.768	575.339	561.306	671.025	654.658	752.414	734.063	817.236	797.304	862.671	841.63
179.096	174.728	334.619	326.458	465.277	453.929	575.56	561.522	671.409	655.033	752.417	734.065	817.648	797.706	863.108	842.057
178.795	174.434	334.785	326.619	465.194	453.848	575.012	560.987	671.409	655.033	752.087	733.743	817.457	797.519	862.89	841.844
178.795	174.434	334.236	326.084	465.606	454.249	574.901	560.879	671.136	654.767	752.251	733.904	817.32	797.385	862.671	841.63
178.795	174.434	334.236	326.084	465.359	454.009	575.121	561.093	670.888	654.525	752.251	733.904	817.703	797.759	862.452	841.416
178.795	174.434	334.236	326.084	465.195	453.849	575.339	561.306	671.217	654.846	752.087	733.744	817.786	797.84	862.779	841.736
178.795	174.434	334.236	326.084	464.783	453.447	575.669	561.628	671.409	655.033	752.251	733.903	817.457	797.519	862.999	841.95
178.822	174.46	334.182	326.031	464.948	453.608	575.559	561.521	671.545	655.166	752.416	734.064	817.32	797.385	862.999	841.95
179.123	174.755	334.016	325.87	464.702	453.367	575.778	561.735	671.464	655.087	752.251	733.904	817.32	797.385	862.78	841.737
179.205	174.834	334.619	326.458	464.62	453.288	575.669	561.628	671.353	654.979	752.087	733.744	817.511	797.572	862.671	841.63
179.893	175.505	334.73	326.566	464.619	453.286	575.34	561.307	671.874	655.487	752.087	733.743	817.84	797.893	862.452	841.416
177.562	173.231	334.18	326.029	465.277	453.929	575.449	561.413	671.656	655.274	752.251	733.904	817.786	797.84	862.561	841.523
178.52	174.166	335.387	327.207	465.03	453.688	576.216	562.162	670.944	654.579	752.251	733.904	817.648	797.706	863.108	842.057
179.096	174.728	334.565	326.405	465.194	453.848	575.998	561.949	670.888	654.525	751.923	733.584	817.648	797.706	862.89	841.844
178.768	174.407	334.456	326.298	465.606	454.249	575.23	561.2	671.217	654.846	752.086	733.743	817.457	797.519	862.671	841.63
178.493	174.14	334.017	325.87	465.195	453.849	575.449	561.414	671.409	655.033	752.416	734.064	817.511	797.572	862.889	841.843
178.849	174.487	334.565	326.405	464.62	453.287	575.449	561.414	671.682	655.3	752.416	734.064	817.457	797.519	862.78	841.737
179.425	175.049	334.565	326.405	464.537	453.207	575.559	561.521	671.793	655.407	752.088	733.744	817.32	797.385	862.671	841.63
179.123	174.755	334.565	326.405	465.194	453.848	575.669	561.628	671.546	655.166	751.758	733.423	817.32	797.385	862.671	841.63
179.123	174.755	334.565	326.405	465.524	454.169	575.449	561.414	671.737	655.354	752.087	733.743	817.511	797.572	862.452	841.416
179.096	174.728	334.401	326.245	465.03	453.688	575.778	561.734	671.464	655.087	752.416	734.064	817.84	797.893	862.78	841.736
178.931	174.567	333.852	325.709	465.112	453.768	576.216	562.162	670.67	654.312	752.416	734.064	817.402	797.466	863.218	842.164
180.383	175.984	335.058	326.886	465.277	453.929	575.45	561.414	670.915	654.551	752.087	733.744	817.183	797.252	862.671	841.63
179.59	175.21	334.181	326.031	464.948	453.608	575.011	560.986	671.656	655.274	752.251	733.904	817.32	797.385	862.342	841.309
177.671	173.338	334.017	325.87	464.784	453.447	575.449	561.414	671.354	654.979	752.416	734.064	817.703	797.759	862.78	841.737
179.699	175.316	334.619	326.458	465.03	453.688	575.559	561.521	671.737	655.354	752.251	733.904	817.594	797.653	862.78	841.737
178.795	174.434	334.893	326.725	465.112	453.768	575.669	561.628	671.737	655.354	752.251	733.904	817.32	797.385	862.671	841.63
178.822	174.461	334.839	326.672	465.359	454.009	575.449	561.414	671.601	655.22	752.087	733.744	817.128	797.198	862.671	841.63
179.123	174.755	334.565	326.405	465.277	453.929	575.559	561.521	671.683	655.3	751.923	733.583	817.183	797.252	862.671	841.63
179.123	174.755	334.565	326.405	465.03	453.688	575.668	561.628	671.929	655.541	751.759	733.423	817.128	797.198	862.671	841.63
179.123	174.755	334.565	326.405	465.03	453.688	575.34	561.307	671.601	655.22	751.923	733.583	816.991	797.065	862.452	841.416
[truncated: 2 more rows]

## Sheet: S18g
Motion cycle	output energy (μJ)
1	15.3081
2	38.4982
3	51.0467
4	55.5741
5	58.3949
6	56.1283
7	49.8612
8	36.555
