# Supplementary material for: Spontaneously established reverse electric field to enhance the performance of triboelectric nanogenerators via improving Coulombic efficiency
Source: Nat Commun. 2024 May 16;15:4167. doi: 10.1038/s41467-024-48456-1 (PMC11099027; doi:10.1038/s41467-024-48456-1)
Supplement: Supplementary file 3 — Source Data [file 41467_2024_48456_MOESM3_ESM.zip › Source Data/Source Data Fig. S19.xlsx]

## Sheet: S19a
Motion cycle	output energy (μJ)	Motion cycle	output energy (μJ)	Motion cycle	output energy (μJ)
1	15.3081	1	7.48764	1	4.80179
2	38.4982	2	20.9837	2	12.3462
3	51.0467	3	32.3021	3	16.3015
4	55.5741	4	42.7861	4	23.5941
5	58.3949	5	51.2184	5	27.2049
6	56.1283	6	59.3455	6	32.3506
7	49.8612	7	65.2303	7	33.9708
8	36.555	8	72.6911	8	39.8548
		9	77.0793	9	48.6073
		10	82.2633	10	47.1191
		11	85.3461	11	51.2199
		12	89.8376	12	54.8017
		13	88.6135	13	58.7295
		14	93.2192	14	59.5994
		15	95.4745	15	61.5293
		16	97.4191	16	65.6084
		17	97.7963	17	64.6188
		18	97.4273	18	70.769
		19	97.9996	19	81.2917
		20	99.2023	20	63.3171
		21	97.3268	21	79.5115
		22	95.8101	22	77.1652
		23	90.1297	23	73.1106
				24	80.5995
				25	78.8225
				26	74.802
				27	81.3397
				28	83.8254
				29	76.2691
				30	83.8187
				31	80.7659
				32	84.0518
				33	93.8645
				34	78.7311
				35	80.2755
				36	68.206
				37	87.06
				38	66.6261
				39	79.6371
				40	71.9937
				41	69.0044
				42	83.1841
				43	72.7848
				44	61.803
				45	77.0849
				46	72.1464
				47	66.6006
				48	63.0438
				49	61.3774
				50	67.1108

## Sheet: S19b
Motion cycle	output energy (μJ)	Motion cycle	output energy (μJ)	Motion cycle	output energy (μJ)
1	24.2956	1	24.6645	1	20.5222
2	67.4723	2	72.2012	2	62.434
3	103.552	3	119.105	3	102.363
4	137.148	4	158.593	4	140.327
5	168.199	5	198.149	5	179.619
6	199.035	6	243.795	6	215.008
7	227.404	7	273.916	7	253.022
8	250.846	8	306.942	8	291.039
9	280.289	9	332.847	9	311.699
10	304.079	10	367.704	10	365.167
11	324.873	11	403.103	11	368.134
12	348.752	12	430.632	12	430.42
		13	434.399	13	434.344
		14	469.797	14	475.061
		15	503.347	15	508.174
		16	520.175	16	501.53
		17	519.728	17	561.537
		18	558.439	18	571.34
		19	583.666	19	601.003
		20	576.701	20	606.328
		21	585.838	21	633.794
				22	661.26
				23	661.2
				24	700.829
				25	727.229
				26	707.666
				27	762.616
				28	739.003
				29	784.952
				30	767.363
				31	788.747
