# Supplementary material for: Spontaneously established reverse electric field to enhance the performance of triboelectric nanogenerators via improving Coulombic efficiency
Source: Nat Commun. 2024 May 16;15:4167. doi: 10.1038/s41467-024-48456-1 (PMC11099027; doi:10.1038/s41467-024-48456-1)
Supplement: Supplementary file 3 — Source Data [file 41467_2024_48456_MOESM3_ESM.zip › Source Data/Source Data Fig. S2.xlsx]

## Sheet: Sheet1
	w/ insulator	w/o insulator
Voltage (V)	Normalized charge (%)	Normalized charge (%)
0	100	100
100	99.1801	92.2884
200	98.9409	84.7717
300	97.7451	79.4822
400	96.9252	73.0791
500	95.1486	68.3463
600	94.0554	61.108
