# Supplementary material for: Spontaneously established reverse electric field to enhance the performance of triboelectric nanogenerators via improving Coulombic efficiency
Source: Nat Commun. 2024 May 16;15:4167. doi: 10.1038/s41467-024-48456-1 (PMC11099027; doi:10.1038/s41467-024-48456-1)
Supplement: Supplementary file 3 — Source Data [file 41467_2024_48456_MOESM3_ESM.zip › Source Data/Source Data Fig. S21.xlsx]

## Sheet: S21a
Voltage (V)	Electric field (V m-1)	Voltage (V)	Electric field (V m-1)	Voltage (V)	Electric field (V m-1)	Voltage (V)	Electric field (V m-1)	Voltage (V)	Electric field (V m-1)	Voltage (V)	Electric field (V m-1)
0	4.84597e+06	0	5.81517e+06	0	6.78436e+06	0	7.75356e+06	0	8.72275e+06	0	9.69195e+06
50	5.31373e+06	50	6.28275e+06	50	7.25182e+06	50	8.22092e+06	50	9.19004e+06	50	10159200
100	5.78338e+06	100	6.75198e+06	100	7.72073e+06	100	8.68958e+06	100	9.65849e+06	100	10627500
150	6.25448e+06	150	7.22252e+06	150	8.19083e+06	150	9.15933e+06	150	10128000	150	11096700
200	6.72675e+06	200	7.69415e+06	200	8.66195e+06	200	9.63003e+06	200	10598300	200	11566800
250	7.19993e+06	250	8.16666e+06	250	9.13391e+06	250	10101500	250	11069400	250	12037500
300	7.67388e+06	300	8.63992e+06	300	9.6066e+06	300	10573700	300	11541200	300	12509000

## Sheet: S21b
Charge density (μC m-2)	Electric field (V m-1)	Charge density (μC m-2)	Electric field (V m-1)	Charge density (μC m-2)	Electric field (V m-1)	Charge density (μC m-2)	Electric field (V m-1)	Charge density (μC m-2)	Electric field (V m-1)	Charge density (μC m-2)	Electric field (V m-1)	Charge density (μC m-2)	Electric field (V m-1)
50	4.84597e+06	50	5.31373e+06	50	5.78338e+06	50	6.25448e+06	50	6.72675e+06	50	7.19993e+06	50	7.67388e+06
60	5.81517e+06	60	6.28275e+06	60	6.75198e+06	60	7.22252e+06	60	7.69415e+06	60	8.16666e+06	60	8.63992e+06
70	6.78436e+06	70	7.25182e+06	70	7.72073e+06	70	8.19083e+06	70	8.66195e+06	70	9.13391e+06	70	9.6066e+06
80	7.75356e+06	80	8.22092e+06	80	8.68958e+06	80	9.15933e+06	80	9.63003e+06	80	10101500	80	10573700
90	8.72275e+06	90	9.19004e+06	90	9.65849e+06	90	10128000	90	10598300	90	11069400	90	11541200
100	9.69195e+06	100	10159200	100	10627500	100	11096700	100	11566800	100	12037500	100	12509000
