# Supplementary material for: Spontaneously established reverse electric field to enhance the performance of triboelectric nanogenerators via improving Coulombic efficiency
Source: Nat Commun. 2024 May 16;15:4167. doi: 10.1038/s41467-024-48456-1 (PMC11099027; doi:10.1038/s41467-024-48456-1)
Supplement: Supplementary file 3 — Source Data [file 41467_2024_48456_MOESM3_ESM.zip › Source Data/Source Data Fig. S24.xlsx]

## Sheet: S24b
time (s)	charge (μC)
0	0.00114
0.001	0.00436
0.002	0.00122
0.003	0.00114
0.004	-0.00207
0.005	0.00107
0.006	0.00114
0.007	-0.00207
0.008	0.00107
0.009	0.00114
0.01	0.00114
0.011	0.00114
0.012	-0.00207
0.013	-0.00215
0.014	-0.00857
0.015	0.00090712
0.016	-0.00207
0.017	0.00107
0.018	-0.00207
0.019	-0.00215
0.02	0.00107
0.021	-0.00207
0.022	-0.00215
0.023	0.00107
0.024	0.00114
0.025	0.00114
0.026	-0.00207
0.027	-0.00215
0.028	0.00107
0.029	0.00114
0.03	-0.00207
0.031	0.00107
0.032	-0.00207
0.033	0.00107
0.034	0.00436
0.035	-0.00199
0.036	0.00107
0.037	0.00114
0.038	0.00114
0.039	0.00114
0.04	-0.00207
0.041	0.00428
0.042	0.00122
0.043	0.00436
0.044	-0.00199
0.045	-0.00215
0.046	-0.00215
0.047	0.00107
0.048	-0.00207
0.049	0.00107
0.05	-0.00207
0.051	-0.00215
0.052	-0.00215
0.053	0.00428
0.054	0.00122
0.055	0.00114
0.056	0.00114
0.057	-0.00207
0.058	-0.00215
0.059	0.00428
0.06	0.00122
0.061	-0.00207
0.062	0.00107
0.063	0.00114
0.064	0.00114
0.065	0.00114
0.066	-0.00207
0.067	0.00107
0.068	0.00114
0.069	-0.00207
0.07	0.00428
0.071	-0.00199
0.072	-0.00215
0.073	0.00107
0.074	0.00436
0.075	-0.00199
0.076	-0.00215
0.077	0.00428
0.078	0.00122
0.079	0.00114
0.08	0.00114
0.081	0.00114
0.082	-0.00207
0.083	0.00107
0.084	-0.00207
0.085	0.00107
0.086	0.00436
0.087	0.00122
0.088	0.00114
0.089	0.00436
0.09	0.00443
0.091	0.00443
0.092	0.00122
0.093	0.00436
0.094	0.00122
0.095	0.00114
0.096	0.00114
0.097	0.00114
0.098	-0.00207
0.099	-0.00215
0.1	0.00428
0.101	0.00122
0.102	0.00114
0.103	0.00114
0.104	0.00436
0.105	-0.00199
0.106	0.00107
0.107	-0.00207
0.108	0.00107
0.109	0.00436
0.11	0.00122
0.111	0.00114
0.112	0.00114
0.113	0.00114
0.114	0.00114
0.115	0.00114
0.116	-0.00207
0.117	-0.00215
0.118	0.00107
0.119	-0.00207
0.12	-0.00215
0.121	0.00107
0.122	0.00114
0.123	0.00436
0.124	0.00122
0.125	0.00114
0.126	0.00114
0.127	0.00114
0.128	0.00114
0.129	0.00114
0.13	0.00114
0.131	-0.00207
0.132	0.00428
0.133	0.00122
0.134	0.00436
0.135	0.00122
0.136	0.00436
0.137	0.00122
0.138	-0.00207
0.139	0.00107
0.14	0.00114
0.141	0.00114
0.142	-0.00207
0.143	-0.00215
0.144	0.00428
0.145	0.00443
0.146	-0.0052
0.147	-0.00222
0.148	0.00428
0.149	0.00443
0.15	-0.00199
0.151	0.00107
0.152	0.00114
0.153	-0.00207
0.154	0.00107
0.155	0.00114
0.156	0.00114
0.157	0.00114
0.158	0.00114
0.159	0.00114
0.16	0.00114
0.161	0.00114
0.162	0.00436
0.163	-0.00199
0.164	0.00107
0.165	0.00436
0.166	-0.00199
0.167	0.00107
0.168	0.00114
0.169	0.00114
0.17	0.00114
0.171	0.00114
0.172	0.00114
0.173	0.00757
0.174	0.0013
0.175	0.00114
0.176	0.00436
0.177	0.00122
0.178	-0.00207
0.179	0.00107
0.18	0.00114
0.181	0.00114
0.182	0.00436
0.183	0.00443
0.184	0.00122
0.185	0.00114
0.186	0.00436
0.187	0.00443
0.188	0.00122
0.189	0.00436
0.19	0.00443
0.191	-0.00199
0.192	0.00428
0.193	0.00122
0.194	0.00114
0.195	0.00114
0.196	0.00436
0.197	0.00122
0.198	-0.00528
0.199	0.00098608
0.2	0.00114
0.201	0.00436
0.202	0.00443
0.203	0.00122
0.204	-0.00528
0.205	-0.00222
0.206	0.00428
0.207	0.00122
0.208	-0.00207
0.209	0.00107
0.21	0.00114
0.211	0.00114
0.212	0.00114
0.213	0.00114
0.214	0.00114
0.215	0.00114
0.216	0.00114
0.217	0.00436
0.218	0.00122
0.219	0.00436
0.22	0.00122
0.221	0.00436
0.222	0.00122
0.223	0.00436
0.224	0.00443
0.225	0.00122
0.226	0.00436
0.227	0.00122
0.228	0.00436
0.229	0.00443
0.23	0.00122
0.231	0.00114
0.232	0.00114
0.233	0.00757
0.234	0.00451
0.235	0.00443
0.236	0.00443
0.237	0.00765
0.238	0.00451
0.239	0.00765
0.24	0.00451
0.241	0.00443
0.242	0.00765
0.243	0.00772
0.244	0.00772
0.245	0.00772
0.246	0.01094
0.247	0.00138
0.248	0.00757
0.249	0.01094
0.25	0.01423
0.251	0.01109
0.252	0.01101
0.253	0.01744
0.254	0.01438
0.255	0.01109
0.256	0.01423
0.257	0.0143
0.258	0.0143
0.259	0.01109
0.26	0.01423
0.261	0.01752
0.262	0.01759
0.263	0.02081
0.264	0.01446
0.265	0.01752
0.266	0.01759
0.267	0.02081
0.268	0.0241
0.269	0.02096
0.27	0.0241
0.271	0.02739
0.272	0.02425
0.273	0.02417
0.274	0.02417
0.275	0.02417
0.276	0.02417
0.277	0.02739
0.278	0.03068
0.279	0.03075
0.28	0.03397
0.281	0.03404
0.282	0.03083
0.283	0.03397
0.284	0.03083
0.285	0.03075
0.286	0.03075
0.287	0.02433
0.288	0.03381
0.289	0.03726
0.29	0.03733
0.291	0.04376
0.292	0.03749
0.293	0.03733
0.294	0.03733
0.295	0.04055
0.296	0.03741
0.297	0.04376
0.298	0.04391
0.299	0.04391
0.3	0.04391
0.301	0.05034
0.302	0.04728
0.303	0.05042
0.304	0.05049
0.305	0.05371
0.306	0.04736
0.307	0.05042
0.308	0.05049
0.309	0.05049
0.31	0.05371
0.311	0.057
0.312	0.05707
0.313	0.06029
0.314	0.05715
0.315	0.05707
0.316	0.06029
0.317	0.05715
0.318	0.06029
0.319	0.06036
0.32	0.06358
0.321	0.06365
0.322	0.06365
0.323	0.06365
0.324	0.06686
0.325	0.06694
0.326	0.06694
0.327	0.06694
0.328	0.07658
0.329	0.0736
0.33	0.07031
0.331	0.07344
0.332	0.07673
0.333	0.07681
0.334	0.0736
0.335	0.07673
0.336	0.08002
0.337	0.07689
0.338	0.08324
0.339	0.08018
0.34	0.08331
0.341	0.0866
0.342	0.09311
0.343	0.09005
0.344	0.08676
0.345	0.08989
0.346	0.08676
0.347	0.09311
0.348	0.09647
0.349	0.09334
0.35	0.09647
0.351	0.09013
0.352	0.0964
0.353	0.09655
0.354	0.09655
0.355	0.09976
0.356	0.10305
0.357	0.10313
0.358	0.10313
0.359	0.10313
0.36	0.09992
0.361	0.10627
0.362	0.10963
0.363	0.10971
0.364	0.10971
0.365	0.10971
0.366	0.10971
0.367	0.11292
0.368	0.113
0.369	0.11621
0.37	0.11629
0.371	0.11629
0.372	0.11308
0.373	0.11943
0.374	0.12601
0.375	0.11974
0.376	0.11958
0.377	0.12601
0.378	0.12295
0.379	0.12287
0.38	0.12608
0.381	0.12295
0.382	0.13251
0.383	0.13274
0.384	0.13274
0.385	0.13274
0.386	0.12953
0.387	0.13266
0.388	0.13274
0.389	0.13595
0.39	0.14246
0.391	0.1394
0.392	0.14253
0.393	0.14261
0.394	0.14261
0.395	0.14582
0.396	0.1459
0.397	0.1459
0.398	0.14269
0.399	0.14582
0.4	0.1459
0.401	0.15232
0.402	0.15569
0.403	0.14935
0.404	0.15561
0.405	0.15577
0.406	0.15577
0.407	0.15256
0.408	0.1589
0.409	0.15906
0.41	0.15585
0.411	0.15898
0.412	0.16227
0.413	0.16235
0.414	0.15914
0.415	0.16548
0.416	0.16243
0.417	0.16556
0.418	0.16243
0.419	0.16556
0.42	0.16564
0.421	0.16885
0.422	0.17214
0.423	0.1658
0.424	0.17206
0.425	0.17222
0.426	0.17543
0.427	0.1723
0.428	0.17222
0.429	0.17543
0.43	0.17551
0.431	0.17551
0.432	0.17551
0.433	0.18193
0.434	0.17888
0.435	0.1788
0.436	0.18201
0.437	0.18209
0.438	0.18209
0.439	0.1853
0.44	0.18217
0.441	0.18209
0.442	0.19494
0.443	0.18562
0.444	0.18538
0.445	0.18538
0.446	0.1918
0.447	0.18875
0.448	0.19188
0.449	0.18875
0.45	0.19188
0.451	0.19196
0.452	0.19517
0.453	0.19525
0.454	0.19846
0.455	0.19212
0.456	0.19517
0.457	0.19846
0.458	0.19533
0.459	0.19525
0.46	0.19846
0.461	0.19854
0.462	0.20175
0.463	0.20504
0.464	0.20191
0.465	0.19862
0.466	0.20175
0.467	0.19862
0.468	0.20818
0.469	0.2052
0.47	0.20833
0.471	0.20841
0.472	0.2052
0.473	0.20833
0.474	0.20841
0.475	0.20841
0.476	0.21162
0.477	0.2117
0.478	0.20849
0.479	0.21162
0.48	0.21812
0.481	0.21507
0.482	0.21178
0.483	0.21491
0.484	0.21499
0.485	0.22141
0.486	0.21515
0.487	0.2182
0.488	0.21828
0.489	0.21828
0.49	0.21507
0.491	0.2182
0.492	0.22149
0.493	0.21515
0.494	0.24068
0.495	0.22205
0.496	0.22157
0.497	0.22157
0.498	0.22157
0.499	0.22157
0.5	0.22157
0.501	0.22157
0.502	0.22478
0.503	0.22486
0.504	0.23128
0.505	0.22823
0.506	0.23136
0.507	0.22823
0.508	0.22815
0.509	0.22494
0.51	0.22807
0.511	0.22815
0.512	0.23457
0.513	0.23152
0.514	0.23144
0.515	0.23144
0.516	0.23465
0.517	0.23473
0.518	0.22831
0.519	0.24421
0.52	0.23497
0.521	0.23473
0.522	0.23794
0.523	0.23802
0.524	0.24123
0.525	0.23489
0.526	0.24115
0.527	0.23489
0.528	0.23794
0.529	0.23802
0.53	0.23802
0.531	0.23802
0.532	0.24123
0.533	0.24452
0.534	0.23818
0.535	0.24123
0.536	0.24131
0.537	0.24131
0.538	0.24131
0.539	0.24452
0.54	0.2446
0.541	0.2446
0.542	0.25102
0.543	0.24476
0.544	0.2446
0.545	0.24139
0.546	0.24773
0.547	0.24789
0.548	0.24789
0.549	0.24789
0.55	0.24468
0.551	0.24781
0.552	0.24789
0.553	0.24468
0.554	0.24781
0.555	0.24789
0.556	0.24789
0.557	0.2511
0.558	0.25118
0.559	0.25118
0.56	0.25118
0.561	0.25439
0.562	0.24805
0.563	0.2511
0.564	0.24797
0.565	0.24789
0.566	0.25431
0.567	0.25447
0.568	0.25126
0.569	0.25118
0.57	0.25439
0.571	0.25447
0.572	0.25126
0.573	0.25439
0.574	0.25126
0.575	0.2576
0.576	0.25134
0.577	0.25118
0.578	0.25118
0.579	0.2576
0.58	0.25455
0.581	0.25126
0.582	0.2576
0.583	0.25776
0.584	0.25776
0.585	0.25776
0.586	0.25455
0.587	0.25447
0.588	0.25447
0.589	0.25768
0.59	0.25134
0.591	0.25439
0.592	0.25447
0.593	0.25447
0.594	0.25447
0.595	0.26089
0.596	0.25463
0.597	0.25768
0.598	0.26097
0.599	0.26105
0.6	0.25463
0.601	0.25447
0.602	0.25447
0.603	0.25768
0.604	0.25776
0.605	0.26418
0.606	0.26113
0.607	0.25784
0.608	0.25776
0.609	0.25776
0.61	0.25776
0.611	0.26097
0.612	0.25784
0.613	0.26097
0.614	0.25784
0.615	0.25776
0.616	0.25455
0.617	0.26089
0.618	0.26105
0.619	0.26105
0.62	0.26105
0.621	0.25784
0.622	0.26418
0.623	0.25792
0.624	0.26097
0.625	0.26105
0.626	0.26105
0.627	0.26105
0.628	0.25784
0.629	0.26097
0.63	0.26105
0.631	0.25463
0.632	0.2641
0.633	0.25792
0.634	0.26097
0.635	0.25142
0.636	0.2576
0.637	0.26097
0.638	0.26105
0.639	0.26105
0.64	0.25784
0.641	0.25776
0.642	0.25134
0.643	0.26081
0.644	0.26105
0.645	0.25784
0.646	0.25776
0.647	0.26418
0.648	0.26113
0.649	0.26105
0.65	0.26105
0.651	0.26105
0.652	0.26105
0.653	0.26105
0.654	0.25784
0.655	0.26418
0.656	0.26434
0.657	0.26113
0.658	0.26105
0.659	0.25463
0.66	0.25768
0.661	0.25776
0.662	0.25455
0.663	0.25768
0.664	0.25455
0.665	0.25447
0.666	0.25768
0.667	0.25455
0.668	0.25447
0.669	0.25768
0.67	0.26097
0.671	0.25463
0.672	0.25447
0.673	0.26089
0.674	0.25463
0.675	0.25447
0.676	0.25447
0.677	0.25768
0.678	0.26097
0.679	0.25463
0.68	0.24484
0.681	0.25423
0.682	0.25768
0.683	0.25134
0.684	0.26081
0.685	0.26105
0.686	0.26105
0.687	0.25784
0.688	0.25455
0.689	0.25447
0.69	0.25768
0.691	0.25455
0.692	0.25768
0.693	0.25776
0.694	0.25776
0.695	0.25776
0.696	0.25776
0.697	0.25455
0.698	0.26089
0.699	0.25784
0.7	0.25776
0.701	0.25776
0.702	0.25455
0.703	0.25447
0.704	0.25768
0.705	0.26097
0.706	0.245
0.707	0.25423
0.708	0.25768
0.709	0.25455
0.71	0.25447
0.711	0.25447
0.712	0.25447
0.713	0.25447
0.714	0.25768
0.715	0.25455
0.716	0.25447
0.717	0.25447
0.718	0.25768
0.719	0.25776
0.72	0.25455
0.721	0.26089
0.722	0.26105
0.723	0.25142
0.724	0.25439
0.725	0.25126
0.726	0.26081
0.727	0.25784
0.728	0.25776
0.729	0.25776
0.73	0.25776
0.731	0.25134
0.732	0.25439
0.733	0.25768
0.734	0.25455
0.735	0.25768
0.736	0.26097
0.737	0.25463
0.738	0.25768
0.739	0.25455
0.74	0.25447
0.741	0.25447
0.742	0.26089
0.743	0.25463
0.744	0.25768
0.745	0.26097
0.746	0.26105
0.747	0.25784
0.748	0.25455
0.749	0.25447
0.75	0.25447
0.751	0.25447
0.752	0.25447
0.753	0.25447
0.754	0.25447
0.755	0.25447
0.756	0.24805
0.757	0.25752
0.758	0.26097
0.759	0.25463
0.76	0.25447
0.761	0.25447
0.762	0.25126
0.763	0.2576
0.764	0.25455
0.765	0.25768
0.766	0.25455
0.767	0.25768
0.768	0.25455
0.769	0.25768
0.77	0.25455
0.771	0.25447
0.772	0.25447
0.773	0.25447
0.774	0.25447
0.775	0.25447
0.776	0.25768
0.777	0.25776
0.778	0.26097
0.779	0.25463
0.78	0.26089
0.781	0.25463
0.782	0.25126
0.783	0.25439
0.784	0.25447
0.785	0.25768
0.786	0.25455
0.787	0.25447
0.788	0.25768
0.789	0.25776
0.79	0.25455
0.791	0.25447
0.792	0.25447
0.793	0.26089
0.794	0.26105
0.795	0.25784
0.796	0.25455
0.797	0.25768
0.798	0.25776
0.799	0.25455
0.8	0.25447
0.801	0.25447
0.802	0.25768
0.803	0.25776
0.804	0.25134
0.805	0.25439
0.806	0.25447
0.807	0.25447
0.808	0.25447
0.809	0.25447
0.81	0.26089
0.811	0.25784
0.812	0.25776
0.813	0.25455
0.814	0.25447
0.815	0.25126
0.816	0.25439
0.817	0.26089
0.818	0.25463
0.819	0.25447
0.82	0.25447
0.821	0.25768
0.822	0.25776
0.823	0.25455
0.824	0.25768
0.825	0.25134
0.826	0.26081
0.827	0.25463
0.828	0.25126
0.829	0.2576
0.83	0.25455
0.831	0.25447
0.832	0.25768
0.833	0.25455
0.834	0.25126
0.835	0.25439
0.836	0.25768
0.837	0.25455
0.838	0.25768
0.839	0.25455
0.84	0.25447
0.841	0.25126
0.842	0.25439
0.843	0.25768
0.844	0.25776
0.845	0.26097
0.846	0.25784
0.847	0.25455
0.848	0.25768
0.849	0.25776
0.85	0.25776
0.851	0.25455
0.852	0.25126
0.853	0.26081
0.854	0.25142
0.855	0.25118
0.856	0.2576
0.857	0.25776
0.858	0.26097
0.859	0.25142
0.86	0.26081
0.861	0.25463
0.862	0.25447
0.863	0.25768
0.864	0.25455
0.865	0.25768
0.866	0.25776
0.867	0.25776
0.868	0.25455
0.869	0.25768
0.87	0.25776
0.871	0.25776
0.872	0.25776
0.873	0.25776
0.874	0.25776
0.875	0.25776
0.876	0.26097
0.877	0.26105
0.878	0.26105
0.879	0.25463
0.88	0.25768
0.881	0.25455
0.882	0.25768
0.883	0.25455
0.884	0.25768
0.885	0.25455
0.886	0.25447
0.887	0.25447
0.888	0.25768
0.889	0.25455
0.89	0.25126
0.891	0.25439
0.892	0.25447
0.893	0.25768
0.894	0.25455
0.895	0.25768
0.896	0.25455
0.897	0.25447
0.898	0.25447
0.899	0.25768
0.9	0.25455
0.901	0.25768
0.902	0.25776
0.903	0.25134
0.904	0.2576
0.905	0.25776
0.906	0.26097
0.907	0.25784
0.908	0.25134
0.909	0.25118
0.91	0.25439
0.911	0.25768
0.912	0.25776
0.913	0.25776
0.914	0.25455
0.915	0.25447
0.916	0.25768
0.917	0.25776
0.918	0.25776
0.919	0.25455
0.92	0.25447
0.921	0.25447
0.922	0.25126
0.923	0.25439
0.924	0.25126
0.925	0.25439
0.926	0.25447
0.927	0.25447
0.928	0.25768
0.929	0.25455
0.93	0.25768
0.931	0.25455
0.932	0.25447
0.933	0.25447
0.934	0.26089
0.935	0.25463
0.936	0.25768
0.937	0.25455
0.938	0.25447
0.939	0.25126
0.94	0.2576
0.941	0.25776
0.942	0.25455
0.943	0.25768
0.944	0.26097
0.945	0.26105
0.946	0.25463
0.947	0.25768
0.948	0.25776
0.949	0.25455
0.95	0.25447
0.951	0.25768
0.952	0.26418
0.953	0.25792
0.954	0.25455
0.955	0.25447
0.956	0.25447
0.957	0.25447
0.958	0.25768
0.959	0.25455
0.96	0.25768
0.961	0.25455
0.962	0.25768
0.963	0.25455
0.964	0.25447
0.965	0.25126
0.966	0.25439
0.967	0.25447
0.968	0.25447
0.969	0.25447
0.97	0.25447
0.971	0.25447
0.972	0.25768
0.973	0.25134
0.974	0.2576
0.975	0.25455
0.976	0.25447
0.977	0.25768
0.978	0.25776
0.979	0.25455
0.98	0.25447
0.981	0.25447
0.982	0.25768
0.983	0.25134
0.984	0.2576
0.985	0.25455
0.986	0.25768
0.987	0.25455
0.988	0.25768
0.989	0.25776
0.99	0.25776
0.991	0.25776
0.992	0.25134
0.993	0.25439
0.994	0.25447
0.995	0.26089
0.996	0.26105
0.997	0.25463
0.998	0.25768
0.999	0.25776
1	0.25776
1.001	0.25455
1.002	0.25447
1.003	0.25126
1.004	0.2576
1.005	0.25776
1.006	0.25776
1.007	0.25455
1.008	0.25447
1.009	0.25447
1.01	0.25126
1.011	0.26081
1.012	0.25142
1.013	0.25118
1.014	0.2576
1.015	0.25134
1.016	0.25439
1.017	0.25768
1.018	0.25455
1.019	0.25768
1.02	0.25455
1.021	0.25768
1.022	0.25776
1.023	0.25455
1.024	0.25768
1.025	0.25776
1.026	0.25776
1.027	0.25134
1.028	0.2576
1.029	0.25455
1.03	0.25768
1.031	0.25455
1.032	0.25447
1.033	0.25768
1.034	0.25776
1.035	0.25134
1.036	0.25439
1.037	0.25447
1.038	0.25768
1.039	0.26097
1.04	0.25784
1.041	0.25455
1.042	0.25768
1.043	0.26097
1.044	0.25784
1.045	0.25455
1.046	0.25447
1.047	0.25447
1.048	0.25768
1.049	0.25776
1.05	0.26097
1.051	0.26105
1.052	0.25784
1.053	0.25455
1.054	0.26089
1.055	0.26105
1.056	0.25784
1.057	0.25134
1.058	0.2576
1.059	0.25455
1.06	0.25768
1.061	0.25455
1.062	0.25447
1.063	0.25768
1.064	0.25776
1.065	0.25776
1.066	0.25455
1.067	0.25768
1.068	0.25776
1.069	0.25455
1.07	0.25447
1.071	0.25768
1.072	0.25134
1.073	0.25439
1.074	0.25447
1.075	0.26089
1.076	0.25463
1.077	0.25447
1.078	0.25768
1.079	0.25455
1.08	0.25447
1.081	0.25447
1.082	0.25447
1.083	0.25126
1.084	0.25439
1.085	0.25447
1.086	0.25447
1.087	0.25447
1.088	0.25768
1.089	0.26097
1.09	0.25463
1.091	0.25768
1.092	0.25776
1.093	0.25455
1.094	0.25447
1.095	0.25768
1.096	0.25455
1.097	0.25447
1.098	0.26089
1.099	0.25784
1.1	0.25455
1.101	0.25768
1.102	0.25455
1.103	0.25447
1.104	0.25768
1.105	0.25455
1.106	0.25768
1.107	0.25455
1.108	0.26089
1.109	0.25463
1.11	0.25768
1.111	0.25455
1.112	0.25447
1.113	0.25447
1.114	0.25447
1.115	0.25768
1.116	0.25776
1.117	0.26097
1.118	0.25463
1.119	0.25447
1.12	0.25768
1.121	0.25455
1.122	0.25768
1.123	0.25776
1.124	0.25776
1.125	0.25776
1.126	0.25776
1.127	0.25134
1.128	0.2576
1.129	0.25455
1.13	0.25768
1.131	0.25776
1.132	0.25134
1.133	0.26081
1.134	0.26105
1.135	0.25463
1.136	0.25768
1.137	0.26097
1.138	0.25784
1.139	0.25776
1.14	0.26097
1.141	0.25784
1.142	0.25455
1.143	0.25447
1.144	0.25447
1.145	0.25447
1.146	0.25126
1.147	0.26081
1.148	0.25463
1.149	0.25768
1.15	0.25776
1.151	0.26097
1.152	0.25784
1.153	0.25455
1.154	0.25768
1.155	0.25455
1.156	0.25768
1.157	0.25455
1.158	0.25447
1.159	0.25768
1.16	0.25776
1.161	0.25455
1.162	0.25768
1.163	0.25776
1.164	0.25776
1.165	0.25455
1.166	0.25447
1.167	0.25768
1.168	0.25455
1.169	0.2641
1.17	0.26113
1.171	0.25784
1.172	0.25455
1.173	0.25447
1.174	0.25447
1.175	0.25447
1.176	0.26089
1.177	0.25784
1.178	0.25776
1.179	0.25776
1.18	0.25776
1.181	0.25776
1.182	0.25776
1.183	0.25776
1.184	0.25455
1.185	0.25447
1.186	0.25768
1.187	0.26097
1.188	0.26105
1.189	0.25784
1.19	0.25455
1.191	0.25447
1.192	0.26089
1.193	0.25463
1.194	0.25768
1.195	0.25455
1.196	0.26089
1.197	0.25784
1.198	0.25455
1.199	0.26089
1.2	0.25784
1.201	0.26097
1.202	0.25463
1.203	0.25447
1.204	0.25447
1.205	0.25768
1.206	0.25776
1.207	0.25776
1.208	0.25776
1.209	0.25455
1.21	0.25447
1.211	0.26089
1.212	0.25784
1.213	0.26097
1.214	0.25784
1.215	0.26097
1.216	0.25463
1.217	0.25447
1.218	0.2641
1.219	0.24829
1.22	0.25752
1.221	0.26097
1.222	0.25142
1.223	0.25439
1.224	0.25768
1.225	0.25776
1.226	0.26097
1.227	0.26105
1.228	0.26105
1.229	0.25463
1.23	0.25768
1.231	0.26097
1.232	0.26105
1.233	0.25463
1.234	0.26089
1.235	0.26105
1.236	0.26426
1.237	0.25792
1.238	0.26418
1.239	0.26113
1.24	0.26105
1.241	0.26105
1.242	0.26105
1.243	0.26426
1.244	0.26755
1.245	0.26763
1.246	0.26121
1.247	0.26105
1.248	0.26747
1.249	0.26442
1.25	0.26434
1.251	0.26434
1.252	0.27076
1.253	0.2645
1.254	0.26755
1.255	0.27084
1.256	0.27413
1.257	0.271
1.258	0.26771
1.259	0.27726
1.26	0.27108
1.261	0.27092
1.262	0.27413
1.263	0.27421
1.264	0.27421
1.265	0.271
1.266	0.27413
1.267	0.27421
1.268	0.27742
1.269	0.28392
1.27	0.28087
1.271	0.27758
1.272	0.28392
1.273	0.28087
1.274	0.27758
1.275	0.28071
1.276	0.284
1.277	0.28408
1.278	0.28408
1.279	0.2905
1.28	0.29066
1.281	0.28745
1.282	0.28737
1.283	0.28737
1.284	0.28737
1.285	0.29058
1.286	0.28745
1.287	0.29379
1.288	0.28753
1.289	0.29058
1.29	0.29066
1.291	0.29708
1.292	0.29403
1.293	0.29395
1.294	0.29395
1.295	0.29395
1.296	0.29395
1.297	0.29395
1.298	0.30037
1.299	0.29411
1.3	0.30037
1.301	0.30053
1.302	0.30374
1.303	0.30061
1.304	0.30374
1.305	0.30382
1.306	0.30703
1.307	0.30711
1.308	0.30711
1.309	0.30711
1.31	0.31032
1.311	0.3104
1.312	0.31361
1.313	0.31048
1.314	0.30398
1.315	0.31667
1.316	0.31377
1.317	0.31369
1.318	0.3169
1.319	0.31698
1.32	0.31698
1.321	0.32019
1.322	0.31706
1.323	0.3234
1.324	0.32035
1.325	0.32027
1.326	0.32348
1.327	0.32677
1.328	0.32685
1.329	0.32364
1.33	0.32677
1.331	0.33006
1.332	0.32693
1.333	0.32685
1.334	0.33006
1.335	0.33014
1.336	0.32693
1.337	0.33327
1.338	0.33664
1.339	0.33993
1.34	0.34001
1.341	0.3368
1.342	0.33672
1.343	0.34314
1.344	0.34651
1.345	0.34017
1.346	0.34001
1.347	0.34643
1.348	0.34338
1.349	0.3433
1.35	0.35293
1.351	0.34996
1.352	0.34667
1.353	0.35622
1.354	0.35325
1.355	0.35638
1.356	0.35004
1.357	0.35951
1.358	0.35654
1.359	0.35646
1.36	0.35646
1.361	0.35967
1.362	0.35975
1.363	0.35975
1.364	0.36617
1.365	0.36633
1.366	0.36633
1.367	0.36633
1.368	0.36633
1.369	0.36954
1.37	0.37283
1.371	0.37291
1.372	0.3697
1.373	0.37283
1.374	0.3697
1.375	0.37283
1.376	0.37612
1.377	0.3762
1.378	0.38262
1.379	0.37636
1.38	0.38262
1.381	0.38278
1.382	0.38278
1.383	0.38599
1.384	0.37965
1.385	0.38912
1.386	0.38615
1.387	0.38286
1.388	0.38599
1.389	0.38928
1.39	0.39257
1.391	0.39265
1.392	0.39907
1.393	0.39602
1.394	0.39273
1.395	0.39907
1.396	0.39602
1.397	0.41199
1.398	0.40276
1.399	0.40573
1.4	0.40581
1.401	0.40902
1.402	0.40589
1.403	0.40902
1.404	0.41552
1.405	0.40926
1.406	0.4091
1.407	0.41231
1.408	0.40918
1.409	0.41231
1.41	0.41239
1.411	0.40918
1.412	0.41552
1.413	0.41247
1.414	0.41881
1.415	0.41576
1.416	0.41568
1.417	0.41889
1.418	0.41897
1.419	0.41897
1.42	0.41897
1.421	0.42539
1.422	0.41913
1.423	0.42218
1.424	0.42226
1.425	0.42547
1.426	0.42234
1.427	0.42547
1.428	0.43197
1.429	0.43213
1.43	0.43534
1.431	0.429
1.432	0.43205
1.433	0.43534
1.434	0.43221
1.435	0.43534
1.436	0.43221
1.437	0.43213
1.438	0.43213
1.439	0.43534
1.44	0.43542
1.441	0.43863
1.442	0.43871
1.443	0.44192
1.444	0.43879
1.445	0.44192
1.446	0.44521
1.447	0.44208
1.448	0.442
1.449	0.44842
1.45	0.44537
1.451	0.4485
1.452	0.44537
1.453	0.4485
1.454	0.45179
1.455	0.44866
1.456	0.44858
1.457	0.455
1.458	0.45195
1.459	0.45187
1.46	0.44866
1.461	0.45179
1.462	0.45508
1.463	0.45837
1.464	0.45845
1.465	0.45845
1.466	0.45524
1.467	0.45837
1.468	0.45524
1.469	0.45837
1.47	0.46166
1.471	0.46495
1.472	0.46182
1.473	0.46174
1.474	0.46495
1.475	0.45861
1.476	0.46808
1.477	0.4619
1.478	0.46495
1.479	0.46182
1.48	0.46495
1.481	0.46824
1.482	0.46832
1.483	0.46832
1.484	0.46832
1.485	0.46832
1.486	0.46832
1.487	0.46832
1.488	0.47153
1.489	0.4684
1.49	0.47474
1.491	0.47169
1.492	0.47161
1.493	0.47482
1.494	0.4749
1.495	0.4749
1.496	0.47811
1.497	0.4814
1.498	0.47827
1.499	0.4814
1.5	0.47827
1.501	0.47498
1.502	0.48132
1.503	0.48148
1.504	0.48469
1.505	0.48156
1.506	0.48148
1.507	0.48469
1.508	0.48477
1.509	0.48477
1.51	0.48477
1.511	0.48477
1.512	0.48477
1.513	0.48798
1.514	0.48806
1.515	0.48806
1.516	0.48485
1.517	0.49119
1.518	0.49135
1.519	0.49456
1.52	0.48822
1.521	0.48806
1.522	0.48806
1.523	0.49127
1.524	0.48814
1.525	0.49127
1.526	0.48814
1.527	0.49127
1.528	0.49456
1.529	0.49785
1.53	0.49151
1.531	0.49135
1.532	0.49456
1.533	0.49464
1.534	0.49785
1.535	0.49151
1.536	0.49456
1.537	0.49785
1.538	0.49472
1.539	0.49464
1.54	0.49464
1.541	0.49785
1.542	0.49472
1.543	0.50106
1.544	0.49801
1.545	0.49793
1.546	0.50114
1.547	0.49801
1.548	0.49793
1.549	0.49793
1.55	0.50435
1.551	0.50451
1.552	0.49809
1.553	0.50114
1.554	0.49801
1.555	0.49793
1.556	0.50435
1.557	0.5013
1.558	0.50122
1.559	0.50443
1.56	0.50451
1.561	0.50451
1.562	0.50451
1.563	0.5013
1.564	0.50443
1.565	0.50772
1.566	0.5078
1.567	0.5078
1.568	0.50459
1.569	0.50451
1.57	0.50451
1.571	0.50451
1.572	0.50772
1.573	0.50459
1.574	0.50451
1.575	0.50451
1.576	0.50451
1.577	0.50772
1.578	0.51101
1.579	0.50788
1.58	0.5078
1.581	0.51101
1.582	0.51109
1.583	0.51109
1.584	0.50788
1.585	0.51101
1.586	0.51109
1.587	0.50788
1.588	0.51101
1.589	0.5143
1.59	0.51117
1.591	0.50467
1.592	0.50772
1.593	0.51101
1.594	0.51109
1.595	0.51109
1.596	0.50788
1.597	0.51101
1.598	0.5143
1.599	0.51759
1.6	0.51446
1.601	0.51438
1.602	0.51438
1.603	0.51117
1.604	0.5143
1.605	0.51438
1.606	0.51117
1.607	0.5143
1.608	0.51759
1.609	0.51125
1.61	0.5143
1.611	0.51117
1.612	0.5143
1.613	0.51117
1.614	0.51109
1.615	0.51109
1.616	0.5143
1.617	0.51117
1.618	0.5143
1.619	0.51438
1.62	0.51117
1.621	0.51109
1.622	0.5143
1.623	0.51117
1.624	0.51109
1.625	0.5143
1.626	0.51438
1.627	0.51117
1.628	0.51109
1.629	0.51751
1.63	0.51125
1.631	0.5143
1.632	0.50796
1.633	0.51101
1.634	0.51109
1.635	0.51109
1.636	0.5143
1.637	0.50796
1.638	0.51422
1.639	0.51117
1.64	0.5143
1.641	0.51438
1.642	0.51438
1.643	0.51438
1.644	0.51117
1.645	0.5143
1.646	0.51117
1.647	0.5143
1.648	0.51117
1.649	0.50788
1.65	0.51101
1.651	0.51109
1.652	0.51109
1.653	0.5143
1.654	0.51117
1.655	0.50788
1.656	0.51101
1.657	0.51109
1.658	0.51109
1.659	0.5143
1.66	0.51117
1.661	0.50788
1.662	0.51101
1.663	0.51109
1.664	0.51109
1.665	0.5143
1.666	0.51117
1.667	0.50788
1.668	0.5078
1.669	0.51101
1.67	0.5143
1.671	0.50796
1.672	0.51101
1.673	0.51109
1.674	0.51109
1.675	0.50788
1.676	0.51101
1.677	0.51109
1.678	0.51109
1.679	0.50788
1.68	0.5078
1.681	0.5078
1.682	0.51101
1.683	0.5143
1.684	0.50796
1.685	0.51422
1.686	0.51438
1.687	0.50796
1.688	0.51101
1.689	0.5143
1.69	0.51438
1.691	0.50796
1.692	0.5078
1.693	0.51101
1.694	0.51109
1.695	0.50788
1.696	0.51101
1.697	0.51109
1.698	0.5143
1.699	0.51117
1.7	0.50788
1.701	0.51101
1.702	0.51109
1.703	0.5143
1.704	0.51117
1.705	0.50467
1.706	0.51093
1.707	0.50788
1.708	0.51101
1.709	0.50788
1.71	0.5078
1.711	0.5078
1.712	0.51101
1.713	0.50788
1.714	0.51101
1.715	0.5143
1.716	0.50796
1.717	0.5078
1.718	0.51101
1.719	0.50788
1.72	0.51101
1.721	0.50788
1.722	0.5078
1.723	0.5078
1.724	0.5078
1.725	0.51101
1.726	0.51109
1.727	0.51109
1.728	0.51109
1.729	0.50788
1.73	0.51101
1.731	0.51109
1.732	0.51109
1.733	0.51109
1.734	0.50788
1.735	0.5078
1.736	0.51101
1.737	0.51109
1.738	0.50467
1.739	0.51093
1.74	0.50788
1.741	0.5078
1.742	0.5078
1.743	0.51101
1.744	0.50788
1.745	0.51422
1.746	0.51117
1.747	0.51109
1.748	0.50788
1.749	0.5078
1.75	0.51101
1.751	0.50467
1.752	0.51093
1.753	0.51109
1.754	0.51109
1.755	0.5143
1.756	0.51117
1.757	0.51109
1.758	0.5143
1.759	0.51117
1.76	0.50788
1.761	0.51101
1.762	0.51109
1.763	0.50467
1.764	0.50451
1.765	0.51414
1.766	0.51117
1.767	0.51109
1.768	0.50788
1.769	0.5078
1.77	0.5078
1.771	0.51101
1.772	0.51109
1.773	0.5143
1.774	0.51438
1.775	0.51117
1.776	0.50788
1.777	0.5078
1.778	0.50459
1.779	0.51093
1.78	0.50788
1.781	0.51101
1.782	0.5143
1.783	0.51117
1.784	0.51109
1.785	0.50788
1.786	0.51101
1.787	0.50788
1.788	0.51101
1.789	0.50788
1.79	0.5078
1.791	0.50459
1.792	0.51093
1.793	0.51109
1.794	0.50788
1.795	0.5078
1.796	0.51101
1.797	0.50788
1.798	0.5078
1.799	0.50459
1.8	0.50772
1.801	0.51101
1.802	0.51109
1.803	0.5143
1.804	0.51117
1.805	0.51109
1.806	0.51109
1.807	0.51109
1.808	0.50788
1.809	0.5078
1.81	0.51101
1.811	0.50788
1.812	0.51101
1.813	0.50788
1.814	0.51101
1.815	0.51109
1.816	0.50788
1.817	0.51101
1.818	0.51109
1.819	0.5143
1.82	0.50796
1.821	0.51101
1.822	0.51109
1.823	0.5143
1.824	0.51117
1.825	0.51109
1.826	0.51109
1.827	0.50788
1.828	0.51422
1.829	0.51117
1.83	0.50788
1.831	0.5078
1.832	0.51101
1.833	0.50788
1.834	0.51101
1.835	0.51109
1.836	0.51109
1.837	0.51109
1.838	0.51109
1.839	0.50788
1.84	0.5078
1.841	0.5078
1.842	0.5078
1.843	0.5078
1.844	0.51101
1.845	0.51109
1.846	0.50788
1.847	0.5078
1.848	0.5078
1.849	0.51101
1.85	0.50467
1.851	0.51414
1.852	0.51117
1.853	0.51109
1.854	0.51109
1.855	0.50788
1.856	0.5078
1.857	0.51101
1.858	0.50788
1.859	0.51422
1.86	0.50796
1.861	0.5078
1.862	0.51101
1.863	0.50788
1.864	0.5078
1.865	0.51101
1.866	0.50788
1.867	0.5078
1.868	0.5078
1.869	0.51101
1.87	0.51109
1.871	0.50788
1.872	0.51101
1.873	0.50788
1.874	0.51101
1.875	0.51109
1.876	0.50788
1.877	0.5078
1.878	0.51422
1.879	0.51117
1.88	0.51109
1.881	0.5143
1.882	0.50796
1.883	0.50459
1.884	0.50772
1.885	0.5078
1.886	0.51101
1.887	0.51109
1.888	0.50788
1.889	0.51101
1.89	0.50788
1.891	0.5078
1.892	0.51101
1.893	0.50788
1.894	0.50459
1.895	0.51093
1.896	0.50467
1.897	0.51093
1.898	0.50788
1.899	0.51101
1.9	0.50788
1.901	0.51101
1.902	0.50788
1.903	0.51101
1.904	0.50467
1.905	0.50772
1.906	0.5078
1.907	0.51101
1.908	0.51109
1.909	0.50788
1.91	0.51101
1.911	0.50788
1.912	0.5078
1.913	0.51101
1.914	0.51109
1.915	0.51109
1.916	0.51109
1.917	0.50788
1.918	0.51422
1.919	0.51117
1.92	0.51109
1.921	0.50788
1.922	0.5078
1.923	0.51101
1.924	0.50788
1.925	0.51101
1.926	0.51109
1.927	0.51109
1.928	0.51109
1.929	0.51109
1.93	0.51109
1.931	0.50788
1.932	0.5078
1.933	0.51101
1.934	0.51109
1.935	0.51109
1.936	0.50788
1.937	0.5078
1.938	0.5078
1.939	0.5078
1.94	0.5078
1.941	0.51101
1.942	0.51109
1.943	0.51109
1.944	0.50467
1.945	0.50772
1.946	0.51101
1.947	0.50788
1.948	0.51101
1.949	0.50788
1.95	0.51101
1.951	0.51751
1.952	0.51125
1.953	0.51109
1.954	0.51109
1.955	0.51109
1.956	0.51109
1.957	0.51109
1.958	0.50788
1.959	0.51101
1.96	0.51109
1.961	0.50788
1.962	0.51101
1.963	0.51109
1.964	0.51109
1.965	0.51109
1.966	0.51109
1.967	0.50788
1.968	0.51101
1.969	0.50788
1.97	0.51422
1.971	0.51117
1.972	0.50788
1.973	0.51101
1.974	0.50788
1.975	0.51101
1.976	0.50788
1.977	0.5078
1.978	0.5078
1.979	0.5078
1.98	0.50459
1.981	0.51414
1.982	0.50796
1.983	0.5078
1.984	0.51101
1.985	0.50788
1.986	0.51101
1.987	0.51109
1.988	0.50788
1.989	0.51101
1.99	0.51109
1.991	0.50788
1.992	0.51101
1.993	0.5143
1.994	0.51117
1.995	0.50788
1.996	0.51101
1.997	0.51109
1.998	0.50788
[truncated: 25,002 more rows]

## Sheet: S24c
time (s)	Voltage (V)
0	1.1161
0.001	4.24882
0.002	1.19313
0.003	1.1161
0.004	-2.01662
0.005	1.03906
0.006	1.1161
0.007	-2.01662
0.008	1.03906
0.009	1.1161
0.01	1.1161
0.011	1.1161
0.012	-2.01662
0.013	-2.09366
0.014	-8.3591
0.015	0.885
0.016	-2.01662
0.017	1.03906
0.018	-2.01662
0.019	-2.09366
0.02	1.03906
0.021	-2.01662
0.022	-2.09366
0.023	1.03906
0.024	1.1161
0.025	1.1161
0.026	-2.01662
0.027	-2.09366
0.028	1.03906
0.029	1.1161
0.03	-2.01662
0.031	1.03906
0.032	-2.01662
0.033	1.03906
0.034	4.24882
0.035	-1.93959
0.036	1.03906
0.037	1.1161
0.038	1.1161
0.039	1.1161
0.04	-2.01662
0.041	4.17179
0.042	1.19313
0.043	4.24882
0.044	-1.93959
0.045	-2.09366
0.046	-2.09366
0.047	1.03906
0.048	-2.01662
0.049	1.03906
0.05	-2.01662
0.051	-2.09366
0.052	-2.09366
0.053	4.17179
0.054	1.19313
0.055	1.1161
0.056	1.1161
0.057	-2.01662
0.058	-2.09366
0.059	4.17179
0.06	1.19313
0.061	-2.01662
0.062	1.03906
0.063	1.1161
0.064	1.1161
0.065	1.1161
0.066	-2.01662
0.067	1.03906
0.068	1.1161
0.069	-2.01662
0.07	4.17179
0.071	-1.93959
0.072	-2.09366
0.073	1.03906
0.074	4.24882
0.075	-1.93959
0.076	-2.09366
0.077	4.17179
0.078	1.19313
0.079	1.1161
0.08	1.1161
0.081	1.1161
0.082	-2.01662
0.083	1.03906
0.084	-2.01662
0.085	1.03906
0.086	4.24882
0.087	1.19313
0.088	1.1161
0.089	4.24882
0.09	4.32585
0.091	4.32585
0.092	1.19313
0.093	4.24882
0.094	1.19313
0.095	1.1161
0.096	1.1161
0.097	1.1161
0.098	-2.01662
0.099	-2.09366
0.1	4.17179
0.101	1.19313
0.102	1.1161
0.103	1.1161
0.104	4.24882
0.105	-1.93959
0.106	1.03906
0.107	-2.01662
0.108	1.03906
0.109	4.24882
0.11	1.19313
0.111	1.1161
0.112	1.1161
0.113	1.1161
0.114	1.1161
0.115	1.1161
0.116	-2.01662
0.117	-2.09366
0.118	1.03906
0.119	-2.01662
0.12	-2.09366
0.121	1.03906
0.122	1.1161
0.123	4.24882
0.124	1.19313
0.125	1.1161
0.126	1.1161
0.127	1.1161
0.128	1.1161
0.129	1.1161
0.13	1.1161
0.131	-2.01662
0.132	4.17179
0.133	1.19313
0.134	4.24882
0.135	1.19313
0.136	4.24882
0.137	1.19313
0.138	-2.01662
0.139	1.03906
0.14	1.1161
0.141	1.1161
0.142	-2.01662
0.143	-2.09366
0.144	4.17179
0.145	4.32585
0.146	-5.07231
0.147	-2.17069
0.148	4.17179
0.149	4.32585
0.15	-1.93959
0.151	1.03906
0.152	1.1161
0.153	-2.01662
0.154	1.03906
0.155	1.1161
0.156	1.1161
0.157	1.1161
0.158	1.1161
0.159	1.1161
0.16	1.1161
0.161	1.1161
0.162	4.24882
0.163	-1.93959
0.164	1.03906
0.165	4.24882
0.166	-1.93959
0.167	1.03906
0.168	1.1161
0.169	1.1161
0.17	1.1161
0.171	1.1161
0.172	1.1161
0.173	7.38154
0.174	1.27017
0.175	1.1161
0.176	4.24882
0.177	1.19313
0.178	-2.01662
0.179	1.03906
0.18	1.1161
0.181	1.1161
0.182	4.24882
0.183	4.32585
0.184	1.19313
0.185	1.1161
0.186	4.24882
0.187	4.32585
0.188	1.19313
0.189	4.24882
0.19	4.32585
0.191	-1.93959
0.192	4.17179
0.193	1.19313
0.194	1.1161
0.195	1.1161
0.196	4.24882
0.197	1.19313
0.198	-5.14935
0.199	0.96203
0.2	1.1161
0.201	4.24882
0.202	4.32585
0.203	1.19313
0.204	-5.14935
0.205	-2.17069
0.206	4.17179
0.207	1.19313
0.208	-2.01662
0.209	1.03906
0.21	1.1161
0.211	1.1161
0.212	1.1161
0.213	1.1161
0.214	1.1161
0.215	1.1161
0.216	1.1161
0.217	4.24882
0.218	1.19313
0.219	4.24882
0.22	1.19313
0.221	4.24882
0.222	1.19313
0.223	4.24882
0.224	4.32585
0.225	1.19313
0.226	4.24882
0.227	1.19313
0.228	4.24882
0.229	4.32585
0.23	1.19313
0.231	1.1161
0.232	1.1161
0.233	7.38154
0.234	4.40289
0.235	4.32585
0.236	4.32585
0.237	7.45858
0.238	4.40289
0.239	7.45858
0.24	4.40289
0.241	4.32585
0.242	7.45858
0.243	7.53561
0.244	7.53561
0.245	7.53561
0.246	10.6683
0.247	1.3472
0.248	7.38154
0.249	10.6683
0.25	13.8781
0.251	10.8224
0.252	10.7454
0.253	17.0108
0.254	14.0322
0.255	10.8224
0.256	13.8781
0.257	13.9551
0.258	13.9551
0.259	10.8224
0.26	13.8781
0.261	17.0878
0.262	17.1649
0.263	20.2976
0.264	14.1092
0.265	17.0878
0.266	17.1649
0.267	20.2976
0.268	23.5074
0.269	20.4517
0.27	23.5074
0.271	26.7171
0.272	23.6614
0.273	23.5844
0.274	23.5844
0.275	23.5844
0.276	23.5844
0.277	26.7171
0.278	29.9269
0.279	30.0039
0.28	33.1366
0.281	33.2137
0.282	30.0809
0.283	33.1366
0.284	30.0809
0.285	30.0039
0.286	30.0039
0.287	23.7385
0.288	32.9826
0.289	36.3464
0.29	36.4234
0.291	42.6889
0.292	36.5775
0.293	36.4234
0.294	36.4234
0.295	39.5561
0.296	36.5005
0.297	42.6889
0.298	42.8429
0.299	42.8429
0.3	42.8429
0.301	49.1084
0.302	46.1297
0.303	49.1854
0.304	49.2624
0.305	52.3952
0.306	46.2067
0.307	49.1854
0.308	49.2624
0.309	49.2624
0.31	52.3952
0.311	55.6049
0.312	55.682
0.313	58.8147
0.314	55.759
0.315	55.682
0.316	58.8147
0.317	55.759
0.318	58.8147
0.319	58.8917
0.32	62.0244
0.321	62.1015
0.322	62.1015
0.323	62.1015
0.324	65.2332
0.325	65.3102
0.326	65.3102
0.327	65.3102
0.328	74.7084
0.329	71.8068
0.33	68.597
0.331	71.6527
0.332	74.8625
0.333	74.9395
0.334	71.8068
0.335	74.8625
0.336	78.0722
0.337	75.0165
0.338	81.205
0.339	78.2263
0.34	81.282
0.341	84.4917
0.342	90.8342
0.343	87.8556
0.344	84.6458
0.345	87.7015
0.346	84.6458
0.347	90.8342
0.348	94.121
0.349	91.0653
0.35	94.121
0.351	87.9326
0.352	94.044
0.353	94.198
0.354	94.198
0.355	97.3308
0.356	100.541
0.357	100.618
0.358	100.618
0.359	100.618
0.36	97.4848
0.361	103.673
0.362	106.96
0.363	107.037
0.364	107.037
0.365	107.037
0.366	107.037
0.367	110.17
0.368	110.247
0.369	113.38
0.37	113.457
0.371	113.457
0.372	110.324
0.373	116.512
0.374	122.932
0.375	116.82
0.376	116.666
0.377	122.932
0.378	119.953
0.379	119.876
0.38	123.009
0.381	119.953
0.382	129.274
0.383	129.505
0.384	129.505
0.385	129.505
0.386	126.373
0.387	129.428
0.388	129.505
0.389	132.638
0.39	138.981
0.391	136.002
0.392	139.058
0.393	139.135
0.394	139.135
0.395	142.267
0.396	142.344
0.397	142.344
0.398	139.212
0.399	142.267
0.4	142.344
0.401	148.609
0.402	151.896
0.403	145.708
0.404	151.819
0.405	151.973
0.406	151.973
0.407	148.84
0.408	155.028
0.409	155.182
0.41	152.05
0.411	155.105
0.412	158.315
0.413	158.392
0.414	155.259
0.415	161.448
0.416	158.469
0.417	161.525
0.418	158.469
0.419	161.525
0.42	161.602
0.421	164.735
0.422	167.944
0.423	161.756
0.424	167.867
0.425	168.021
0.426	171.154
0.427	168.099
0.428	168.021
0.429	171.154
0.43	171.231
0.431	171.231
0.432	171.231
0.433	177.497
0.434	174.518
0.435	174.441
0.436	177.574
0.437	177.651
0.438	177.651
0.439	180.783
0.44	177.728
0.441	177.651
0.442	190.182
0.443	181.092
0.444	180.86
0.445	180.86
0.446	187.126
0.447	184.147
0.448	187.203
0.449	184.147
0.45	187.203
0.451	187.28
0.452	190.413
0.453	190.49
0.454	193.622
0.455	187.434
0.456	190.413
0.457	193.622
0.458	190.567
0.459	190.49
0.46	193.622
0.461	193.7
0.462	196.832
0.463	200.042
0.464	196.986
0.465	193.777
0.466	196.832
0.467	193.777
0.468	203.098
0.469	200.196
0.47	203.252
0.471	203.329
0.472	200.196
0.473	203.252
0.474	203.329
0.475	203.329
0.476	206.462
0.477	206.539
0.478	203.406
0.479	206.462
0.48	212.804
0.481	209.825
0.482	206.616
0.483	209.671
0.484	209.748
0.485	216.014
0.486	209.902
0.487	212.881
0.488	212.958
0.489	212.958
0.49	209.825
0.491	212.881
0.492	216.091
0.493	209.902
0.494	234.809
0.495	216.63
0.496	216.168
0.497	216.168
0.498	216.168
0.499	216.168
0.5	216.168
0.501	216.168
0.502	219.301
0.503	219.378
0.504	225.643
0.505	222.664
0.506	225.72
0.507	222.664
0.508	222.587
0.509	219.455
0.51	222.51
0.511	222.587
0.512	228.852
0.513	225.874
0.514	225.797
0.515	225.797
0.516	228.929
0.517	229.006
0.518	222.741
0.519	238.25
0.52	229.237
0.521	229.006
0.522	232.139
0.523	232.216
0.524	235.348
0.525	229.16
0.526	235.271
0.527	229.16
0.528	232.139
0.529	232.216
0.53	232.216
0.531	232.216
0.532	235.348
0.533	238.558
0.534	232.37
0.535	235.348
0.536	235.425
0.537	235.425
0.538	235.425
0.539	238.558
0.54	238.635
0.541	238.635
0.542	244.901
0.543	238.789
0.544	238.635
0.545	235.502
0.546	241.691
0.547	241.845
0.548	241.845
0.549	241.845
0.55	238.712
0.551	241.768
0.552	241.845
0.553	238.712
0.554	241.768
0.555	241.845
0.556	241.845
0.557	244.978
0.558	245.055
0.559	245.055
0.56	245.055
0.561	248.187
0.562	241.999
0.563	244.978
0.564	241.922
0.565	241.845
0.566	248.11
0.567	248.264
0.568	245.132
0.569	245.055
0.57	248.187
0.571	248.264
0.572	245.132
0.573	248.187
0.574	245.132
0.575	251.32
0.576	245.209
0.577	245.055
0.578	245.055
0.579	251.32
0.58	248.341
0.581	245.132
0.582	251.32
0.583	251.474
0.584	251.474
0.585	251.474
0.586	248.341
0.587	248.264
0.588	248.264
0.589	251.397
0.59	245.209
0.591	248.187
0.592	248.264
0.593	248.264
0.594	248.264
0.595	254.53
0.596	248.418
0.597	251.397
0.598	254.607
0.599	254.684
0.6	248.418
0.601	248.264
0.602	248.264
0.603	251.397
0.604	251.474
0.605	257.74
0.606	254.761
0.607	251.551
0.608	251.474
0.609	251.474
0.61	251.474
0.611	254.607
0.612	251.551
0.613	254.607
0.614	251.551
0.615	251.474
0.616	248.341
0.617	254.53
0.618	254.684
0.619	254.684
0.62	254.684
0.621	251.551
0.622	257.74
0.623	251.628
0.624	254.607
0.625	254.684
0.626	254.684
0.627	254.684
0.628	251.551
0.629	254.607
0.63	254.684
0.631	248.418
0.632	257.663
0.633	251.628
0.634	254.607
0.635	245.286
0.636	251.32
0.637	254.607
0.638	254.684
0.639	254.684
0.64	251.551
0.641	251.474
0.642	245.209
0.643	254.453
0.644	254.684
0.645	251.551
0.646	251.474
0.647	257.74
0.648	254.761
0.649	254.684
0.65	254.684
0.651	254.684
0.652	254.684
0.653	254.684
0.654	251.551
0.655	257.74
0.656	257.894
0.657	254.761
0.658	254.684
0.659	248.418
0.66	251.397
0.661	251.474
0.662	248.341
0.663	251.397
0.664	248.341
0.665	248.264
0.666	251.397
0.667	248.341
0.668	248.264
0.669	251.397
0.67	254.607
0.671	248.418
0.672	248.264
0.673	254.53
0.674	248.418
0.675	248.264
0.676	248.264
0.677	251.397
0.678	254.607
0.679	248.418
0.68	238.866
0.681	248.033
0.682	251.397
0.683	245.209
0.684	254.453
0.685	254.684
0.686	254.684
0.687	251.551
0.688	248.341
0.689	248.264
0.69	251.397
0.691	248.341
0.692	251.397
0.693	251.474
0.694	251.474
0.695	251.474
0.696	251.474
0.697	248.341
0.698	254.53
0.699	251.551
0.7	251.474
0.701	251.474
0.702	248.341
0.703	248.264
0.704	251.397
0.705	254.607
0.706	239.02
0.707	248.033
0.708	251.397
0.709	248.341
0.71	248.264
0.711	248.264
0.712	248.264
0.713	248.264
0.714	251.397
0.715	248.341
0.716	248.264
0.717	248.264
0.718	251.397
0.719	251.474
0.72	248.341
0.721	254.53
0.722	254.684
0.723	245.286
0.724	248.187
0.725	245.132
0.726	254.453
0.727	251.551
0.728	251.474
0.729	251.474
0.73	251.474
0.731	245.209
0.732	248.187
0.733	251.397
0.734	248.341
0.735	251.397
0.736	254.607
0.737	248.418
0.738	251.397
0.739	248.341
0.74	248.264
0.741	248.264
0.742	254.53
0.743	248.418
0.744	251.397
0.745	254.607
0.746	254.684
0.747	251.551
0.748	248.341
0.749	248.264
0.75	248.264
0.751	248.264
0.752	248.264
0.753	248.264
0.754	248.264
0.755	248.264
0.756	241.999
0.757	251.243
0.758	254.607
0.759	248.418
0.76	248.264
0.761	248.264
0.762	245.132
0.763	251.32
0.764	248.341
0.765	251.397
0.766	248.341
0.767	251.397
0.768	248.341
0.769	251.397
0.77	248.341
0.771	248.264
0.772	248.264
0.773	248.264
0.774	248.264
0.775	248.264
0.776	251.397
0.777	251.474
0.778	254.607
0.779	248.418
0.78	254.53
0.781	248.418
0.782	245.132
0.783	248.187
0.784	248.264
0.785	251.397
0.786	248.341
0.787	248.264
0.788	251.397
0.789	251.474
0.79	248.341
0.791	248.264
0.792	248.264
0.793	254.53
0.794	254.684
0.795	251.551
0.796	248.341
0.797	251.397
0.798	251.474
0.799	248.341
0.8	248.264
0.801	248.264
0.802	251.397
0.803	251.474
0.804	245.209
0.805	248.187
0.806	248.264
0.807	248.264
0.808	248.264
0.809	248.264
0.81	254.53
0.811	251.551
0.812	251.474
0.813	248.341
0.814	248.264
0.815	245.132
0.816	248.187
0.817	254.53
0.818	248.418
0.819	248.264
0.82	248.264
0.821	251.397
0.822	251.474
0.823	248.341
0.824	251.397
0.825	245.209
0.826	254.453
0.827	248.418
0.828	245.132
0.829	251.32
0.83	248.341
0.831	248.264
0.832	251.397
0.833	248.341
0.834	245.132
0.835	248.187
0.836	251.397
0.837	248.341
0.838	251.397
0.839	248.341
0.84	248.264
0.841	245.132
0.842	248.187
0.843	251.397
0.844	251.474
0.845	254.607
0.846	251.551
0.847	248.341
0.848	251.397
0.849	251.474
0.85	251.474
0.851	248.341
0.852	245.132
0.853	254.453
0.854	245.286
0.855	245.055
0.856	251.32
0.857	251.474
0.858	254.607
0.859	245.286
0.86	254.453
0.861	248.418
0.862	248.264
0.863	251.397
0.864	248.341
0.865	251.397
0.866	251.474
0.867	251.474
0.868	248.341
0.869	251.397
0.87	251.474
0.871	251.474
0.872	251.474
0.873	251.474
0.874	251.474
0.875	251.474
0.876	254.607
0.877	254.684
0.878	254.684
0.879	248.418
0.88	251.397
0.881	248.341
0.882	251.397
0.883	248.341
0.884	251.397
0.885	248.341
0.886	248.264
0.887	248.264
0.888	251.397
0.889	248.341
0.89	245.132
0.891	248.187
0.892	248.264
0.893	251.397
0.894	248.341
0.895	251.397
0.896	248.341
0.897	248.264
0.898	248.264
0.899	251.397
0.9	248.341
0.901	251.397
0.902	251.474
0.903	245.209
0.904	251.32
0.905	251.474
0.906	254.607
0.907	251.551
0.908	245.209
0.909	245.055
0.91	248.187
0.911	251.397
0.912	251.474
0.913	251.474
0.914	248.341
0.915	248.264
0.916	251.397
0.917	251.474
0.918	251.474
0.919	248.341
0.92	248.264
0.921	248.264
0.922	245.132
0.923	248.187
0.924	245.132
0.925	248.187
0.926	248.264
0.927	248.264
0.928	251.397
0.929	248.341
0.93	251.397
0.931	248.341
0.932	248.264
0.933	248.264
0.934	254.53
0.935	248.418
0.936	251.397
0.937	248.341
0.938	248.264
0.939	245.132
0.94	251.32
0.941	251.474
0.942	248.341
0.943	251.397
0.944	254.607
0.945	254.684
0.946	248.418
0.947	251.397
0.948	251.474
0.949	248.341
0.95	248.264
0.951	251.397
0.952	257.74
0.953	251.628
0.954	248.341
0.955	248.264
0.956	248.264
0.957	248.264
0.958	251.397
0.959	248.341
0.96	251.397
0.961	248.341
0.962	251.397
0.963	248.341
0.964	248.264
0.965	245.132
0.966	248.187
0.967	248.264
0.968	248.264
0.969	248.264
0.97	248.264
0.971	248.264
0.972	251.397
0.973	245.209
0.974	251.32
0.975	248.341
0.976	248.264
0.977	251.397
0.978	251.474
0.979	248.341
0.98	248.264
0.981	248.264
0.982	251.397
0.983	245.209
0.984	251.32
0.985	248.341
0.986	251.397
0.987	248.341
0.988	251.397
0.989	251.474
0.99	251.474
0.991	251.474
0.992	245.209
0.993	248.187
0.994	248.264
0.995	254.53
0.996	254.684
0.997	248.418
0.998	251.397
0.999	251.474
1	251.474
1.001	248.341
1.002	248.264
1.003	245.132
1.004	251.32
1.005	251.474
1.006	251.474
1.007	248.341
1.008	248.264
1.009	248.264
1.01	245.132
1.011	254.453
1.012	245.286
1.013	245.055
1.014	251.32
1.015	245.209
1.016	248.187
1.017	251.397
1.018	248.341
1.019	251.397
1.02	248.341
1.021	251.397
1.022	251.474
1.023	248.341
1.024	251.397
1.025	251.474
1.026	251.474
1.027	245.209
1.028	251.32
1.029	248.341
1.03	251.397
1.031	248.341
1.032	248.264
1.033	251.397
1.034	251.474
1.035	245.209
1.036	248.187
1.037	248.264
1.038	251.397
1.039	254.607
1.04	251.551
1.041	248.341
1.042	251.397
1.043	254.607
1.044	251.551
1.045	248.341
1.046	248.264
1.047	248.264
1.048	251.397
1.049	251.474
1.05	254.607
1.051	254.684
1.052	251.551
1.053	248.341
1.054	254.53
1.055	254.684
1.056	251.551
1.057	245.209
1.058	251.32
1.059	248.341
1.06	251.397
1.061	248.341
1.062	248.264
1.063	251.397
1.064	251.474
1.065	251.474
1.066	248.341
1.067	251.397
1.068	251.474
1.069	248.341
1.07	248.264
1.071	251.397
1.072	245.209
1.073	248.187
1.074	248.264
1.075	254.53
1.076	248.418
1.077	248.264
1.078	251.397
1.079	248.341
1.08	248.264
1.081	248.264
1.082	248.264
1.083	245.132
1.084	248.187
1.085	248.264
1.086	248.264
1.087	248.264
1.088	251.397
1.089	254.607
1.09	248.418
1.091	251.397
1.092	251.474
1.093	248.341
1.094	248.264
1.095	251.397
1.096	248.341
1.097	248.264
1.098	254.53
1.099	251.551
1.1	248.341
1.101	251.397
1.102	248.341
1.103	248.264
1.104	251.397
1.105	248.341
1.106	251.397
1.107	248.341
1.108	254.53
1.109	248.418
1.11	251.397
1.111	248.341
1.112	248.264
1.113	248.264
1.114	248.264
1.115	251.397
1.116	251.474
1.117	254.607
1.118	248.418
1.119	248.264
1.12	251.397
1.121	248.341
1.122	251.397
1.123	251.474
1.124	251.474
1.125	251.474
1.126	251.474
1.127	245.209
1.128	251.32
1.129	248.341
1.13	251.397
1.131	251.474
1.132	245.209
1.133	254.453
1.134	254.684
1.135	248.418
1.136	251.397
1.137	254.607
1.138	251.551
1.139	251.474
1.14	254.607
1.141	251.551
1.142	248.341
1.143	248.264
1.144	248.264
1.145	248.264
1.146	245.132
1.147	254.453
1.148	248.418
1.149	251.397
1.15	251.474
1.151	254.607
1.152	251.551
1.153	248.341
1.154	251.397
1.155	248.341
1.156	251.397
1.157	248.341
1.158	248.264
1.159	251.397
1.16	251.474
1.161	248.341
1.162	251.397
1.163	251.474
1.164	251.474
1.165	248.341
1.166	248.264
1.167	251.397
1.168	248.341
1.169	257.663
1.17	254.761
1.171	251.551
1.172	248.341
1.173	248.264
1.174	248.264
1.175	248.264
1.176	254.53
1.177	251.551
1.178	251.474
1.179	251.474
1.18	251.474
1.181	251.474
1.182	251.474
1.183	251.474
1.184	248.341
1.185	248.264
1.186	251.397
1.187	254.607
1.188	254.684
1.189	251.551
1.19	248.341
1.191	248.264
1.192	254.53
1.193	248.418
1.194	251.397
1.195	248.341
1.196	254.53
1.197	251.551
1.198	248.341
1.199	254.53
1.2	251.551
1.201	254.607
1.202	248.418
1.203	248.264
1.204	248.264
1.205	251.397
1.206	251.474
1.207	251.474
1.208	251.474
1.209	248.341
1.21	248.264
1.211	254.53
1.212	251.551
1.213	254.607
1.214	251.551
1.215	254.607
1.216	248.418
1.217	248.264
1.218	257.663
1.219	242.23
1.22	251.243
1.221	254.607
1.222	245.286
1.223	248.187
1.224	251.397
1.225	251.474
1.226	254.607
1.227	254.684
1.228	254.684
1.229	248.418
1.23	251.397
1.231	254.607
1.232	254.684
1.233	248.418
1.234	254.53
1.235	254.684
1.236	257.817
1.237	251.628
1.238	257.74
1.239	254.761
1.24	254.684
1.241	254.684
1.242	254.684
1.243	257.817
1.244	261.026
1.245	261.103
1.246	254.838
1.247	254.684
1.248	260.949
1.249	257.971
1.25	257.894
1.251	257.894
1.252	264.159
1.253	258.048
1.254	261.026
1.255	264.236
1.256	267.446
1.257	264.39
1.258	261.18
1.259	270.502
1.26	264.467
1.261	264.313
1.262	267.446
1.263	267.523
1.264	267.523
1.265	264.39
1.266	267.446
1.267	267.523
1.268	270.656
1.269	276.998
1.27	274.019
1.271	270.81
1.272	276.998
1.273	274.019
1.274	270.81
1.275	273.865
1.276	277.075
1.277	277.152
1.278	277.152
1.279	283.418
1.28	283.572
1.281	280.439
1.282	280.362
1.283	280.362
1.284	280.362
1.285	283.495
1.286	280.439
1.287	286.627
1.288	280.516
1.289	283.495
1.29	283.572
1.291	289.837
1.292	286.858
1.293	286.781
1.294	286.781
1.295	286.781
1.296	286.781
1.297	286.781
1.298	293.047
1.299	286.936
1.3	293.047
1.301	293.201
1.302	296.334
1.303	293.278
1.304	296.334
1.305	296.411
1.306	299.543
1.307	299.62
1.308	299.62
1.309	299.62
1.31	302.753
1.311	302.83
1.312	305.963
1.313	302.907
1.314	296.565
1.315	308.942
1.316	306.117
1.317	306.04
1.318	309.173
1.319	309.25
1.32	309.25
1.321	312.382
1.322	309.327
1.323	315.514
1.324	312.536
1.325	312.459
1.326	315.591
1.327	318.801
1.328	318.878
1.329	315.745
1.33	318.801
1.331	322.011
1.332	318.955
1.333	318.878
1.334	322.011
1.335	322.088
1.336	318.955
1.337	325.143
1.338	328.43
1.339	331.64
1.34	331.717
1.341	328.584
1.342	328.507
1.343	334.773
1.344	338.06
1.345	331.871
1.346	331.717
1.347	337.983
1.348	335.004
1.349	334.927
1.35	344.325
1.351	341.423
1.352	338.214
1.353	347.535
1.354	344.633
1.355	347.689
1.356	341.5
1.357	350.745
1.358	347.843
1.359	347.766
1.36	347.766
1.361	350.899
1.362	350.976
1.363	350.976
1.364	357.241
1.365	357.395
1.366	357.395
1.367	357.395
1.368	357.395
1.369	360.528
1.37	363.738
1.371	363.815
1.372	360.682
1.373	363.738
1.374	360.682
1.375	363.738
1.376	366.947
1.377	367.024
1.378	373.29
1.379	367.178
1.38	373.29
1.381	373.444
1.382	373.444
1.383	376.577
1.384	370.388
1.385	379.632
1.386	376.731
1.387	373.521
1.388	376.577
1.389	379.786
1.39	382.996
1.391	383.073
1.392	389.339
1.393	386.36
1.394	383.15
1.395	389.339
1.396	386.36
1.397	401.946
1.398	392.933
1.399	395.834
1.4	395.911
1.401	399.044
1.402	395.988
1.403	399.044
1.404	405.386
1.405	399.275
1.406	399.121
1.407	402.254
1.408	399.198
1.409	402.254
1.41	402.331
1.411	399.198
1.412	405.386
1.413	402.408
1.414	408.596
1.415	405.618
1.416	405.54
1.417	408.673
1.418	408.75
1.419	408.75
1.42	408.75
1.421	415.016
1.422	408.904
1.423	411.883
1.424	411.96
1.425	415.093
1.426	412.037
1.427	415.093
1.428	421.435
1.429	421.589
1.43	424.722
1.431	418.534
1.432	421.512
1.433	424.722
1.434	421.666
1.435	424.722
1.436	421.666
1.437	421.589
1.438	421.589
1.439	424.722
1.44	424.799
1.441	427.932
1.442	428.009
1.443	431.142
1.444	428.086
1.445	431.142
1.446	434.351
1.447	431.296
1.448	431.219
1.449	437.484
1.45	434.505
1.451	437.561
1.452	434.505
1.453	437.561
1.454	440.771
1.455	437.715
1.456	437.638
1.457	443.903
1.458	440.925
1.459	440.848
1.46	437.715
1.461	440.771
1.462	443.981
1.463	447.19
1.464	447.267
1.465	447.267
1.466	444.135
1.467	447.19
1.468	444.135
1.469	447.19
1.47	450.4
1.471	453.61
1.472	450.554
1.473	450.477
1.474	453.61
1.475	447.421
1.476	456.665
1.477	450.631
1.478	453.61
1.479	450.554
1.48	453.61
1.481	456.82
1.482	456.897
1.483	456.897
1.484	456.897
1.485	456.897
1.486	456.897
1.487	456.897
1.488	460.029
1.489	456.974
1.49	463.162
1.491	460.183
1.492	460.106
1.493	463.239
1.494	463.316
1.495	463.316
1.496	466.449
1.497	469.659
1.498	466.603
1.499	469.659
1.5	466.603
1.501	463.393
1.502	469.582
1.503	469.736
1.504	472.868
1.505	469.813
1.506	469.736
1.507	472.868
1.508	472.945
1.509	472.945
1.51	472.945
1.511	472.945
1.512	472.945
1.513	476.077
1.514	476.154
1.515	476.154
1.516	473.022
1.517	479.21
1.518	479.364
1.519	482.497
1.52	476.308
1.521	476.154
1.522	476.154
1.523	479.287
1.524	476.231
1.525	479.287
1.526	476.231
1.527	479.287
1.528	482.497
1.529	485.706
1.53	479.518
1.531	479.364
1.532	482.497
1.533	482.574
1.534	485.706
1.535	479.518
1.536	482.497
1.537	485.706
1.538	482.651
1.539	482.574
1.54	482.574
1.541	485.706
1.542	482.651
1.543	488.839
1.544	485.86
1.545	485.783
1.546	488.916
1.547	485.86
1.548	485.783
1.549	485.783
1.55	492.049
1.551	492.203
1.552	485.937
1.553	488.916
1.554	485.86
1.555	485.783
1.556	492.049
1.557	489.07
1.558	488.993
1.559	492.126
1.56	492.203
1.561	492.203
1.562	492.203
1.563	489.07
1.564	492.126
1.565	495.336
1.566	495.413
1.567	495.413
1.568	492.28
1.569	492.203
1.57	492.203
1.571	492.203
1.572	495.336
1.573	492.28
1.574	492.203
1.575	492.203
1.576	492.203
1.577	495.336
1.578	498.545
1.579	495.49
1.58	495.413
1.581	498.545
1.582	498.622
1.583	498.622
1.584	495.49
1.585	498.545
1.586	498.622
1.587	495.49
1.588	498.545
1.589	501.755
1.59	498.699
1.591	492.357
1.592	495.336
1.593	498.545
1.594	498.622
1.595	498.622
1.596	495.49
1.597	498.545
1.598	501.755
1.599	504.965
1.6	501.909
1.601	501.832
1.602	501.832
1.603	498.699
1.604	501.755
1.605	501.832
1.606	498.699
1.607	501.755
1.608	504.965
1.609	498.777
1.61	501.755
1.611	498.699
1.612	501.755
1.613	498.699
1.614	498.622
1.615	498.622
1.616	501.755
1.617	498.699
1.618	501.755
1.619	501.832
1.62	498.699
1.621	498.622
1.622	501.755
1.623	498.699
1.624	498.622
1.625	501.755
1.626	501.832
1.627	498.699
1.628	498.622
1.629	504.888
1.63	498.777
1.631	501.755
1.632	495.567
1.633	498.545
1.634	498.622
1.635	498.622
1.636	501.755
1.637	495.567
1.638	501.678
1.639	498.699
1.64	501.755
1.641	501.832
1.642	501.832
1.643	501.832
1.644	498.699
1.645	501.755
1.646	498.699
1.647	501.755
1.648	498.699
1.649	495.49
1.65	498.545
1.651	498.622
1.652	498.622
1.653	501.755
1.654	498.699
1.655	495.49
1.656	498.545
1.657	498.622
1.658	498.622
1.659	501.755
1.66	498.699
1.661	495.49
1.662	498.545
1.663	498.622
1.664	498.622
1.665	501.755
1.666	498.699
1.667	495.49
1.668	495.413
1.669	498.545
1.67	501.755
1.671	495.567
1.672	498.545
1.673	498.622
1.674	498.622
1.675	495.49
1.676	498.545
1.677	498.622
1.678	498.622
1.679	495.49
1.68	495.413
1.681	495.413
1.682	498.545
1.683	501.755
1.684	495.567
1.685	501.678
1.686	501.832
1.687	495.567
1.688	498.545
1.689	501.755
1.69	501.832
1.691	495.567
1.692	495.413
1.693	498.545
1.694	498.622
1.695	495.49
1.696	498.545
1.697	498.622
1.698	501.755
1.699	498.699
1.7	495.49
1.701	498.545
1.702	498.622
1.703	501.755
1.704	498.699
1.705	492.357
1.706	498.468
1.707	495.49
1.708	498.545
1.709	495.49
1.71	495.413
1.711	495.413
1.712	498.545
1.713	495.49
1.714	498.545
1.715	501.755
1.716	495.567
1.717	495.413
1.718	498.545
1.719	495.49
1.72	498.545
1.721	495.49
1.722	495.413
1.723	495.413
1.724	495.413
1.725	498.545
1.726	498.622
1.727	498.622
1.728	498.622
1.729	495.49
1.73	498.545
1.731	498.622
1.732	498.622
1.733	498.622
1.734	495.49
1.735	495.413
1.736	498.545
1.737	498.622
1.738	492.357
1.739	498.468
1.74	495.49
1.741	495.413
1.742	495.413
1.743	498.545
1.744	495.49
1.745	501.678
1.746	498.699
1.747	498.622
1.748	495.49
1.749	495.413
1.75	498.545
1.751	492.357
1.752	498.468
1.753	498.622
1.754	498.622
1.755	501.755
1.756	498.699
1.757	498.622
1.758	501.755
1.759	498.699
1.76	495.49
1.761	498.545
1.762	498.622
1.763	492.357
1.764	492.203
1.765	501.601
1.766	498.699
1.767	498.622
1.768	495.49
1.769	495.413
1.77	495.413
1.771	498.545
1.772	498.622
1.773	501.755
1.774	501.832
1.775	498.699
1.776	495.49
1.777	495.413
1.778	492.28
1.779	498.468
1.78	495.49
1.781	498.545
1.782	501.755
1.783	498.699
1.784	498.622
1.785	495.49
1.786	498.545
1.787	495.49
1.788	498.545
1.789	495.49
1.79	495.413
1.791	492.28
1.792	498.468
1.793	498.622
1.794	495.49
1.795	495.413
1.796	498.545
1.797	495.49
1.798	495.413
1.799	492.28
1.8	495.336
1.801	498.545
1.802	498.622
1.803	501.755
1.804	498.699
1.805	498.622
1.806	498.622
1.807	498.622
1.808	495.49
1.809	495.413
1.81	498.545
1.811	495.49
1.812	498.545
1.813	495.49
1.814	498.545
1.815	498.622
1.816	495.49
1.817	498.545
1.818	498.622
1.819	501.755
1.82	495.567
1.821	498.545
1.822	498.622
1.823	501.755
1.824	498.699
1.825	498.622
1.826	498.622
1.827	495.49
1.828	501.678
1.829	498.699
1.83	495.49
1.831	495.413
1.832	498.545
1.833	495.49
1.834	498.545
1.835	498.622
1.836	498.622
1.837	498.622
1.838	498.622
1.839	495.49
1.84	495.413
1.841	495.413
1.842	495.413
1.843	495.413
1.844	498.545
1.845	498.622
1.846	495.49
1.847	495.413
1.848	495.413
1.849	498.545
1.85	492.357
1.851	501.601
1.852	498.699
1.853	498.622
1.854	498.622
1.855	495.49
1.856	495.413
1.857	498.545
1.858	495.49
1.859	501.678
1.86	495.567
1.861	495.413
1.862	498.545
1.863	495.49
1.864	495.413
1.865	498.545
1.866	495.49
1.867	495.413
1.868	495.413
1.869	498.545
1.87	498.622
1.871	495.49
1.872	498.545
1.873	495.49
1.874	498.545
1.875	498.622
1.876	495.49
1.877	495.413
1.878	501.678
1.879	498.699
1.88	498.622
1.881	501.755
1.882	495.567
1.883	492.28
1.884	495.336
1.885	495.413
1.886	498.545
1.887	498.622
1.888	495.49
1.889	498.545
1.89	495.49
1.891	495.413
1.892	498.545
1.893	495.49
1.894	492.28
1.895	498.468
1.896	492.357
1.897	498.468
1.898	495.49
1.899	498.545
1.9	495.49
1.901	498.545
1.902	495.49
1.903	498.545
1.904	492.357
1.905	495.336
1.906	495.413
1.907	498.545
1.908	498.622
1.909	495.49
1.91	498.545
1.911	495.49
1.912	495.413
1.913	498.545
1.914	498.622
1.915	498.622
1.916	498.622
1.917	495.49
1.918	501.678
1.919	498.699
1.92	498.622
1.921	495.49
1.922	495.413
1.923	498.545
1.924	495.49
1.925	498.545
1.926	498.622
1.927	498.622
1.928	498.622
1.929	498.622
1.93	498.622
1.931	495.49
1.932	495.413
1.933	498.545
1.934	498.622
1.935	498.622
1.936	495.49
1.937	495.413
1.938	495.413
1.939	495.413
1.94	495.413
1.941	498.545
1.942	498.622
1.943	498.622
1.944	492.357
1.945	495.336
1.946	498.545
1.947	495.49
1.948	498.545
1.949	495.49
1.95	498.545
1.951	504.888
1.952	498.777
1.953	498.622
1.954	498.622
1.955	498.622
1.956	498.622
1.957	498.622
1.958	495.49
1.959	498.545
1.96	498.622
1.961	495.49
1.962	498.545
1.963	498.622
1.964	498.622
1.965	498.622
1.966	498.622
1.967	495.49
1.968	498.545
1.969	495.49
1.97	501.678
1.971	498.699
1.972	495.49
1.973	498.545
1.974	495.49
1.975	498.545
1.976	495.49
1.977	495.413
1.978	495.413
1.979	495.413
1.98	492.28
1.981	501.601
1.982	495.567
1.983	495.413
1.984	498.545
1.985	495.49
1.986	498.545
1.987	498.622
1.988	495.49
1.989	498.545
1.99	498.622
1.991	495.49
1.992	498.545
1.993	501.755
1.994	498.699
1.995	495.49
1.996	498.545
1.997	498.622
1.998	495.49
[truncated: 25,002 more rows]
