# Supplementary material for: Spontaneously established reverse electric field to enhance the performance of triboelectric nanogenerators via improving Coulombic efficiency
Source: Nat Commun. 2024 May 16;15:4167. doi: 10.1038/s41467-024-48456-1 (PMC11099027; doi:10.1038/s41467-024-48456-1)
Supplement: Supplementary file 3 — Source Data [file 41467_2024_48456_MOESM3_ESM.zip › Source Data/Source Data Fig. S25.xlsx]

## Sheet: S25a
Device 1#		Device 2#		Device 3#
Output voltage (V)	Output charge (nC)	Output voltage (V)	Output charge (nC)	Output voltage (V)	Output charge (nC)
0.98244	210	0.34146	121	-0.90241	82
197.518	201.449	111.928	114.376	83.4215	81.3477
354.298	160.699	228.297	119.278	163.254	77.0146
480.716	129.579	338.027	112.473	239.56	73.6132
585.46	107.362	443.428	108.037	313.623	71.4494
668.82	85.444	543.526	102.601	386.403	70.2108
735.379	68.2234	640.606	99.5065	455.653	66.8057
788.921	54.8806	732.902	94.6036	523.623	65.5718
833.935	46.139	823.675	93.0424	589.667	63.713
869.203	36.15	910.682	89.182	653.794	61.8635
	--	994.562	85.977	717.592	61.5464
	--	1075.53	82.9927	780.113	60.3143
	--	1154.07	80.5003	840.068	57.8391
	--	1226.98	74.7351	899.06	56.9101
	--	1298.64	73.449	957.088	55.9793
	--	1369.28	72.4073	1013.52	54.4404
	--	1436.79	69.204	1069.31	53.8193
	--	1502.55	67.3961	1124.13	52.8894
	--	1564.05	63.0418	1178.32	52.2739
	--	1623.6	61.0428	1232.5	52.2655
	--	1682.86	60.7413	1285.08	50.7266
	--	1738.95	57.4826	1337.02	50.1063
	--	1791.61	53.9771	1386.39	47.6311
	--	1840.33	49.9383	1436.41	48.2485
	--		--	1484.5	46.3953
	--		--	1533.87	47.6311
	--		--	1581.97	46.3972
	--		--	1629.41	45.7723
	--		--	1676.55	45.4682
	--		--	1722.07	43.92
	--		--	1766	42.3774
	--		--	1809.61	42.0668
	--		--	1856.28	45.0222
	--		--	1904.33	46.3572
	--		--	1942.84	37.1524
	--		--	1984.54	40.2275
	--		--	2026.2	40.1904
	--		--	2064.65	37.0967
	--		--	2099.98	34.0783
	--		--	2141.62	40.1718
	--		--	2176.89	34.0226
	--		--	2212.14	34.004
	--		--	2247.42	34.0421
	--		--	2282.69	34.0226
	--		--	2317.96	34.0226
	--		--	2353.23	34.0226
	--		--	2378.91	24.7807
	--		--	2417.35	37.0791
	--		--	2446.2	27.8362
	--		--	2475.06	27.8372
	--		--	2507.1	30.9113
	--		--	2535.97	27.8548
	--		--	2558.42	21.6508
	--		--	2587.25	27.8186
	--		--	2609.7	21.6508
	--		--	2632.16	21.6694
	--		--	2661.01	27.8362
	--		--	2677.04	15.4654
	--		--	2702.67	24.725
	--		--	2718.72	15.483
	--		--	2744.34	24.7074
	--		--	2763.59	18.5757
	--		--	2779.66	15.5025
	--		--	2798.88	18.5396
	--		--	2818.09	18.5386
	--		--	2834.15	15.484
	--		--	2846.97	12.3718
	--		--	2869.39	21.6323
	--		--	2875.82	6.20397
	--		--	2891.87	15.484
	--		--	2904.66	12.3346
	--		--
	--		--
	--		--
	--		--
	--		--
	--		--
	--		--
	--		--
	--		--
	--		--
	--		--

## Sheet: S25b
Device 4#		Device 5#		Device 6#
Output voltage (V)	Output charge (nC)	Output voltage (V)	Output charge (nC)	Output voltage (V)	Output charge (nC)
0.7506	223.8	0.77573	222.5	-2.04259	217
217.731	222.405	214.027	218.582	195.238	202.213
423.155	210.56	424.146	215.372	392.518	202.212
617.343	199.043	633.325	214.409	586.667	199.003
805.43	192.789	834.05	205.743	777.685	195.793
988.389	187.532	1031.33	202.212	968.701	195.792
1168.45	184.562	1231.43	205.101	1156.59	192.583
1344.99	180.951	1423.07	196.434	1344.47	192.582
1516.06	175.352	1610.96	192.583	1532.36	192.583
1686.82	175.023	1792.58	186.164	1710.85	182.954
1854.37	171.739	1973.89	185.843	1898.74	192.582
2018.06	167.788	2155.2	185.842	2070.97	176.535
2180.15	166.143	2333.38	182.633	2255.72	189.374
	--	2500.29	171.078	2427.95	176.535
	--	2669.07	173.004	2603.31	179.744
	--	2838.79	173.967	2778.67	179.743
	--	3004.13	169.473	2941.5	166.905
	--	3160.7	160.486	3113.73	176.535
	--	3320.72	164.017	3279.7	170.115
	--	3480.11	163.375	3445.66	170.115
	--	3630.73	154.387	3605.37	163.696
	--	3777.6	150.536	3765.07	163.696
	--		--	3924.77	163.696
	--		--	4078.21	157.276
	--		--	4234.79	160.486
	--		--	4391.36	160.486
	--		--	4538.53	150.857
	--		--	4691.97	157.276
	--		--	4836.02	147.648
	--		--	4986.33	154.066
	--		--	5127.24	144.437
	--		--	5268.16	144.437
	--		--		--
	--		--		--
	--		--		--
	--		--		--
	--		--		--
	--		--		--
	--		--		--
	--		--		--
	--		--		--
	--		--		--
	--		--		--
	--		--		--
	--		--		--
	--		--		--
	--		--		--
	--		--		--
	--		--		--
	--		--		--
	--		--		--
	--		--		--
	--		--		--
	--		--		--
	--		--		--
	--		--		--
	--		--		--
	--		--		--
	--		--		--
	--		--		--
	--		--		--
	--		--		--
	--		--		--
	--		--		--
	--		--		--
	--		--		--
	--		--		--
	--		--		--
	--		--		--
	--		--		--
	--		--		--
	--		--		--
	--		--		--
	--		--		--
	--		--		--
	--		--		--
	--		--		--
	--		--		--
	--		--		--
	--		--		--
	--		--		--
	--		--		--
