# Supplementary material for: Spontaneously established reverse electric field to enhance the performance of triboelectric nanogenerators via improving Coulombic efficiency
Source: Nat Commun. 2024 May 16;15:4167. doi: 10.1038/s41467-024-48456-1 (PMC11099027; doi:10.1038/s41467-024-48456-1)
Supplement: Supplementary file 3 — Source Data [file 41467_2024_48456_MOESM3_ESM.zip › Source Data/Source Data Fig. S26.xlsx]

## Sheet: S26a
	charge	voltage
Device 1#	210	868
Device 2#	121	1840
Device 3#	82	2979
Device 4#	224	2177
Device 5#	222	3872
Device 6#	217	5403

## Sheet: S26b
	Experiment data	Results calculated based on QSC and VOC	Results calculated based on QSC and VOC, and η(V)
Device 1#	58.4	45.6225	58.5
Device 2#	99.2	55.706	100.8
Device 3#	93.8	59.6772	74.8
Device 4#	348.7	121.971	346.8
Device 5#	585.8	210.096	579.8
Device 6#	788.7	286.316	752.4
