# Supplementary material for: Spontaneously established reverse electric field to enhance the performance of triboelectric nanogenerators via improving Coulombic efficiency
Source: Nat Commun. 2024 May 16;15:4167. doi: 10.1038/s41467-024-48456-1 (PMC11099027; doi:10.1038/s41467-024-48456-1)
Supplement: Supplementary file 3 — Source Data [file 41467_2024_48456_MOESM3_ESM.zip › Source Data/Source Data Fig. S27.xlsx]

## Sheet: S27c
Time (s)	Charge (nC)	Time (s)	Current (μA)
0	0.176	0	0.0011
0.001	0.176	0.001	0.00143
0.002	0.834	0.002	0.000772
0.003	-0.153	0.003	0.00143
0.004	0.505	0.004	0.000443
0.005	0.505	0.005	0.000114
0.006	0.176	0.006	-0.000215
0.007	0.505	0.007	0.000114
0.008	0.505	0.008	-0.000873
0.009	0.176	0.009	-0.000873
0.01	0.176	0.01	-0.000215
0.011	0.505	0.011	0.000772
0.012	0.505	0.012	0.00308
0.013	0.505	0.013	0.00637
0.014	0.176	0.014	0.01064
0.015	0.505	0.015	0.01656
0.016	0.505	0.016	0.0215
0.017	0.505	0.017	0.02742
0.018	-0.153	0.018	0.03499
0.019	0.176	0.019	0.04585
0.02	0.176	0.02	0.05769
0.021	0.176	0.021	0.07249
0.022	0.176	0.022	0.08829
0.023	0.176	0.023	0.03894
0.024	0.176	0.024	0.07019
0.025	0.505	0.025	0.10177
0.026	0.505	0.026	0.17613
0.027	0.505	0.027	0.17218
0.028	0.834	0.028	0.17448
0.029	0.505	0.029	0.2008
0.03	0.834	0.03	0.19258
0.031	0.505	0.031	0.1804
0.032	1.163	0.032	0.19356
0.033	0.834	0.033	0.1781
0.034	0.834	0.034	0.18731
0.035	1.163	0.035	0.25245
0.036	0.834	0.036	0.22482
0.037	1.163	0.037	0.23535
0.038	1.492	0.038	0.20376
0.039	1.163	0.039	0.19389
0.04	1.163	0.04	0.20146
0.041	1.492	0.041	0.21396
0.042	1.821	0.042	0.26496
0.043	2.15	0.043	0.21692
0.044	1.821	0.044	0.18863
0.045	2.15	0.045	0.17415
0.046	2.479	0.046	0.1962
0.047	2.808	0.047	0.21067
0.048	2.808	0.048	0.23008
0.049	2.808	0.049	0.21956
0.05	3.466	0.05	0.21067
0.051	3.137	0.051	0.20212
0.052	3.137	0.052	0.22943
0.053	3.795	0.053	0.24982
0.054	3.795	0.054	0.2087
0.055	4.124	0.055	0.1883
0.056	3.795	0.056	0.25114
0.057	4.124	0.057	0.27055
0.058	4.124	0.058	0.26298
0.059	4.782	0.059	0.27779
0.06	4.782	0.06	0.28239
0.061	5.111	0.061	0.28733
0.062	5.769	0.062	0.26923
0.063	5.769	0.063	0.26759
0.064	7.085	0.064	0.22252
0.065	6.098	0.065	0.2462
0.066	6.098	0.066	0.2291
0.067	6.756	0.067	0.30115
0.068	6.756	0.068	0.28535
0.069	7.414	0.069	0.29095
0.07	7.085	0.07	0.31825
0.071	7.414	0.071	0.29983
0.072	7.414	0.072	0.34095
0.073	7.743	0.073	0.32483
0.074	8.73	0.074	0.34786
0.075	8.73	0.075	0.33043
0.076	8.73	0.076	0.33536
0.077	9.059	0.077	0.32023
0.078	9.388	0.078	0.33799
0.079	9.388	0.079	0.33832
0.08	9.717	0.08	0.33569
0.081	10.375	0.081	0.34688
0.082	10.375	0.082	0.34128
0.083	10.375	0.083	0.33569
0.084	10.704	0.084	0.36464
0.085	11.362	0.085	0.37484
0.086	11.691	0.086	0.37385
0.087	12.02	0.087	0.38833
0.088	12.02	0.088	0.39688
0.089	12.678	0.089	0.37024
0.09	12.678	0.09	0.42419
0.091	13.007	0.091	0.39458
0.092	13.994	0.092	0.3778
0.093	13.665	0.093	0.45742
0.094	14.323	0.094	0.41136
0.095	14.652	0.095	0.413
0.096	14.981	0.096	0.43209
0.097	15.31	0.097	0.40379
0.098	15.31	0.098	0.46828
0.099	15.968	0.099	0.42978
0.1	16.626	0.1	0.43867
0.101	16.955	0.101	0.40544
0.102	17.284	0.102	0.50447
0.103	17.613	0.103	0.48506
0.104	17.613	0.104	0.43998
0.105	18.271	0.105	0.44755
0.106	18.271	0.106	0.41991
0.107	19.258	0.107	0.48341
0.108	19.587	0.108	0.4742
0.109	20.245	0.109	0.44097
0.11	20.574	0.11	0.46696
0.111	21.561	0.111	0.48506
0.112	21.561	0.112	0.50183
0.113	21.561	0.113	0.46301
0.114	21.89	0.114	0.44623
0.115	22.548	0.115	0.47058
0.116	22.877	0.116	0.49756
0.117	23.206	0.117	0.48012
0.118	23.864	0.118	0.50085
0.119	24.521	0.119	0.5117
0.12	24.85	0.12	0.52848
0.121	25.837	0.121	0.54888
0.122	26.166	0.122	0.58408
0.123	26.495	0.123	0.54164
0.124	27.153	0.124	0.61172
0.125	27.153	0.125	0.53309
0.126	27.811	0.126	0.54427
0.127	28.14	0.127	0.55349
0.128	28.469	0.128	0.5548
0.129	28.798	0.129	0.56994
0.13	29.785	0.13	0.55283
0.131	30.114	0.131	0.54658
0.132	32.417	0.132	0.65186
0.133	31.101	0.133	0.60678
0.134	31.759	0.134	0.61567
0.135	31.759	0.135	0.65153
0.136	33.075	0.136	0.61369
0.137	32.746	0.137	0.63047
0.138	33.733	0.138	0.59033
0.139	34.391	0.139	0.57619
0.14	34.391	0.14	0.65219
0.141	35.378	0.141	0.59527
0.142	35.378	0.142	0.60316
0.143	36.365	0.143	0.59593
0.144	37.352	0.144	0.57652
0.145	37.352	0.145	0.60613
0.146	38.339	0.146	0.62619
0.147	38.997	0.147	0.71502
0.148	39.655	0.148	0.64528
0.149	39.984	0.149	0.6433
0.15	40.642	0.15	0.66238
0.151	41.629	0.151	0.62916
0.152	41.958	0.152	0.67686
0.153	42.616	0.153	0.68969
0.154	43.274	0.154	0.64561
0.155	43.932	0.155	0.69265
0.156	44.59	0.156	0.66962
0.157	45.248	0.157	0.75549
0.158	45.906	0.158	0.68081
0.159	46.235	0.159	0.73476
0.16	46.893	0.16	0.73411
0.161	47.551	0.161	0.75779
0.162	48.209	0.162	0.74661
0.163	48.538	0.163	0.7045
0.164	49.854	0.164	0.742
0.165	50.512	0.165	0.70581
0.166	50.512	0.166	0.71897
0.167	51.499	0.167	0.72588
0.168	52.486	0.168	0.70779
0.169	53.144	0.169	0.76339
0.17	53.144	0.17	0.82491
0.171	54.131	0.171	0.77786
0.172	54.789	0.172	0.83642
0.173	55.447	0.173	0.78411
0.174	56.434	0.174	0.82392
0.175	57.421	0.175	0.88544
0.176	58.079	0.176	0.81603
0.177	58.408	0.177	0.78707
0.178	59.066	0.178	0.76733
0.179	59.724	0.179	0.7953
0.18	60.711	0.18	0.79069
0.181	61.04	0.181	0.78477
0.182	62.027	0.182	0.76339
0.183	62.685	0.183	0.88084
0.184	64.001	0.184	0.78707
0.185	63.672	0.185	0.90255
0.186	65.646	0.186	0.82392
0.187	65.646	0.187	0.80714
0.188	66.633	0.188	0.843
0.189	67.62	0.189	0.80188
0.19	67.949	0.19	0.82886
0.191	69.265	0.191	0.79661
0.192	69.265	0.192	0.7953
0.193	70.581	0.193	0.87031
0.194	71.239	0.194	0.84958
0.195	72.226	0.195	0.79201
0.196	72.884	0.196	0.80254
0.197	73.542	0.197	0.82096
0.198	74.529	0.198	0.87985
0.199	75.845	0.199	0.85353
0.2	76.174	0.2	0.84662
0.201	77.161	0.201	0.84958
0.202	77.819	0.202	0.83149
0.203	79.135	0.203	0.80319
0.204	79.135	0.204	0.79135
0.205	79.793	0.205	0.81208
0.206	80.451	0.206	0.84202
0.207	81.767	0.207	0.85616
0.208	82.754	0.208	0.84333
0.209	83.412	0.209	0.8736
0.21	84.07	0.21	0.86373
0.211	85.057	0.211	0.89038
0.212	86.373	0.212	0.90156
0.213	86.702	0.213	0.87426
0.214	87.689	0.214	0.94006
0.215	88.676	0.215	0.97394
0.216	89.334	0.216	0.94137
0.217	90.321	0.217	0.88775
0.218	90.65	0.218	0.89926
0.219	91.966	0.219	0.94697
0.22	92.295	0.22	0.97098
0.221	93.611	0.221	0.96802
0.222	94.269	0.222	1.02
0.223	95.585	0.223	1.02658
0.224	95.914	0.224	1.03579
0.225	96.901	0.225	1.17693
0.226	98.546	0.226	1.06409
0.227	98.875	0.227	0.99434
0.228	99.862	0.228	1.00651
0.229	100.849	0.229	1.11936
0.23	102.165	0.23	1.05488
0.231	102.823	0.231	1.02625
0.232	104.139	0.232	0.99401
0.233	105.126	0.233	1.08843
0.234	106.113	0.234	1.04665
0.235	106.442	0.235	1.07198
0.236	107.758	0.236	1.05192
0.237	108.744	0.237	1.10752
0.238	109.731	0.238	1.14568
0.239	110.718	0.239	1.13285
0.24	111.376	0.24	1.07462
0.241	112.692	0.241	1.06343
0.242	113.679	0.242	1.05981
0.243	114.995	0.243	1.01244
0.244	116.311	0.244	1.05093
0.245	116.969	0.245	1.01079
0.246	117.956	0.246	0.99993
0.247	118.943	0.247	1.01178
0.248	120.259	0.248	1.00059
0.249	121.904	0.249	1.22826
0.25	122.891	0.25	1.09074
0.251	123.549	0.251	1.00586
0.252	124.536	0.252	0.97559
0.253	125.852	0.253	0.99072
0.254	126.51	0.254	0.95124
0.255	127.497	0.255	0.96572
0.256	128.484	0.256	0.96572
0.257	129.8	0.257	1.02066
0.258	130.458	0.258	0.96243
0.259	131.445	0.259	0.91604
0.26	133.09	0.26	0.88215
0.261	133.09	0.261	0.87853
0.262	134.077	0.262	0.88906
0.263	135.393	0.263	0.88676
0.264	136.38	0.264	0.85024
0.265	137.696	0.265	0.83346
0.266	138.354	0.266	0.894
0.267	139.67	0.267	0.88775
0.268	140.328	0.268	0.88215
0.269	141.644	0.269	0.83083
0.27	142.631	0.27	0.85781
0.271	143.289	0.271	0.86208
0.272	144.276	0.272	0.82688
0.273	144.934	0.273	0.89071
0.274	145.921	0.274	0.84531
0.275	146.579	0.275	0.80912
0.276	147.566	0.276	0.81833
0.277	148.224	0.277	0.84432
0.278	149.54	0.278	0.81899
0.279	150.198	0.279	0.83938
0.28	150.856	0.28	0.8055
0.281	151.514	0.281	0.81109
0.282	152.501	0.282	0.83774
0.283	153.488	0.283	0.81306
0.284	154.146	0.284	0.87689
0.285	154.804	0.285	0.83774
0.286	155.791	0.286	0.82293
0.287	156.778	0.287	0.8759
0.288	157.107	0.288	0.85748
0.289	158.752	0.289	0.8157
0.29	158.752	0.29	0.79036
0.291	159.739	0.291	0.80155
0.292	161.055	0.292	0.80945
0.293	161.055	0.293	0.80846
0.294	162.371	0.294	0.81438
0.295	162.7	0.295	0.80319
0.296	164.016	0.296	0.79661
0.297	164.345	0.297	0.76997
0.298	165.332	0.298	0.79234
0.299	165.99	0.299	0.76075
0.3	166.977	0.3	0.78543
0.301	167.635	0.301	0.75681
0.302	168.951	0.302	0.76931
0.303	169.28	0.303	0.77062
0.304	170.596	0.304	0.74398
0.305	171.254	0.305	0.74134
0.306	171.583	0.306	0.70647
0.307	172.57	0.307	0.69627
0.308	173.228	0.308	0.75023
0.309	174.544	0.309	0.70351
0.31	174.544	0.31	0.69101
0.311	175.531	0.311	0.68212
0.312	176.189	0.312	0.66041
0.313	177.176	0.313	0.65251
0.314	177.834	0.314	0.65745
0.315	179.15	0.315	0.62027
0.316	179.808	0.316	0.6104
0.317	180.137	0.317	0.61665
0.318	181.124	0.318	0.6285
0.319	181.453	0.319	0.60843
0.32	182.111	0.32	0.58704
0.321	183.098	0.321	0.59889
0.322	183.756	0.322	0.60876
0.323	184.414	0.323	0.58704
0.324	185.072	0.324	0.5673
0.325	185.73	0.325	0.56072
0.326	186.388	0.326	0.54
0.327	187.046	0.327	0.57487
0.328	187.375	0.328	0.565
0.329	188.362	0.329	0.64692
0.33	188.362	0.33	0.6989
0.331	188.691	0.331	0.58935
0.332	190.007	0.332	0.56599
0.333	190.336	0.333	0.53276
0.334	191.652	0.334	0.53276
0.335	191.652	0.335	0.52519
0.336	192.309	0.336	0.52388
0.337	192.638	0.337	0.53802
0.338	192.967	0.338	0.49493
0.339	193.954	0.339	0.50118
0.34	194.941	0.34	0.55349
0.341	194.941	0.341	0.55809
0.342	194.941	0.342	0.53802
0.343	195.928	0.343	0.52618
0.344	196.257	0.344	0.55382
0.345	196.915	0.345	0.53111
0.346	197.244	0.346	0.54625
0.347	198.231	0.347	0.54954
0.348	198.56	0.348	0.52585
0.349	198.889	0.349	0.48999
0.35	199.876	0.35	0.51236
0.351	200.534	0.351	0.51466
0.352	200.863	0.352	0.50644
0.353	201.521	0.353	0.48999
0.354	202.179	0.354	0.48209
0.355	202.508	0.355	0.4992
0.356	202.837	0.356	0.4946
0.357	203.495	0.357	0.58408
0.358	204.153	0.358	0.52124
0.359	204.811	0.359	0.50085
0.36	204.153	0.36	0.47617
0.361	205.469	0.361	0.47749
0.362	205.798	0.362	0.46926
0.363	206.456	0.363	0.46301
0.364	206.456	0.364	0.44459
0.365	207.443	0.365	0.43242
0.366	207.443	0.366	0.43077
0.367	208.43	0.367	0.61007
0.368	208.759	0.368	0.49657
0.369	209.088	0.369	0.4436
0.37	209.088	0.37	0.40708
0.371	210.075	0.371	0.40412
0.372	210.075	0.372	0.46795
0.373	211.391	0.373	0.41268
0.374	211.391	0.374	0.39853
0.375	212.049	0.375	0.3857
0.376	212.378	0.376	0.3755
0.377	212.707	0.377	0.35017
0.378	213.694	0.378	0.34918
0.379	213.365	0.379	0.36497
0.38	213.694	0.38	0.37254
0.381	214.352	0.381	0.37418
0.382	214.681	0.382	0.33832
0.383	215.339	0.383	0.3199
0.384	215.997	0.384	0.31529
0.385	216.326	0.385	0.31299
0.386	216.655	0.386	0.29555
0.387	216.984	0.387	0.27812
0.388	216.984	0.388	0.2995
0.389	217.971	0.389	0.28437
0.39	217.971	0.39	0.28075
0.391	218.3	0.391	0.26858
0.392	218.3	0.392	0.30871
0.393	218.958	0.393	0.30049
0.394	219.287	0.394	0.28009
0.395	219.287	0.395	0.27285
0.396	219.616	0.396	0.25936
0.397	220.274	0.397	0.26068
0.398	220.932	0.398	0.26825
0.399	221.59	0.399	0.24357
0.4	220.932	0.4	0.23995
0.401	221.261	0.401	0.34918
0.402	221.261	0.402	0.29851
0.403	221.919	0.403	0.27943
0.404	221.919	0.404	0.26002
0.405	222.577	0.405	0.2518
0.406	222.248	0.406	0.24259
0.407	223.235	0.407	0.25903
0.408	223.235	0.408	0.22087
0.409	222.906	0.409	0.22712
0.41	223.564	0.41	0.21429
0.411	224.222	0.411	0.23041
0.412	224.222	0.412	0.21758
0.413	224.551	0.413	0.22383
0.414	224.88	0.414	0.20837
0.415	225.209	0.415	0.22613
0.416	225.538	0.416	0.2008
0.417	225.867	0.417	0.20376
0.418	225.538	0.418	0.19455
0.419	225.867	0.419	0.25772
0.42	226.525	0.42	0.21561
0.421	226.196	0.421	0.19521
0.422	227.183	0.422	0.18435
0.423	226.854	0.423	0.186
0.424	227.512	0.424	0.17909
0.425	227.512	0.425	0.18205
0.426	227.841	0.426	0.18402
0.427	227.512	0.427	0.18238
0.428	228.17	0.428	0.17481
0.429	228.499	0.429	0.1554
0.43	228.17	0.43	0.14454
0.431	228.499	0.431	0.15244
0.432	228.828	0.432	0.12678
0.433	228.499	0.433	0.13829
0.434	229.157	0.434	0.14553
0.435	229.157	0.435	0.13862
0.436	229.486	0.436	0.14783
0.437	229.486	0.437	0.12974
0.438	229.815	0.438	0.12875
0.439	229.815	0.439	0.12842
0.44	230.144	0.44	0.11855
0.441	229.815	0.441	0.11033
0.442	230.473	0.442	0.11954
0.443	230.802	0.443	0.10177
0.444	230.802	0.444	0.1021
0.445	230.802	0.445	0.10803
0.446	231.131	0.446	0.09618
0.447	231.131	0.447	0.08401
0.448	231.789	0.448	0.0873
0.449	231.131	0.449	0.08434
0.45	231.789	0.45	0.07019
0.451	232.118	0.451	0.07973
0.452	232.447	0.452	0.07085
0.453	232.447	0.453	0.07085
0.454	232.447	0.454	0.07019
0.455	232.447	0.455	0.07447
0.456	232.447	0.456	0.07019
0.457	232.776	0.457	0.06131
0.458	232.776	0.458	0.0567
0.459	232.447	0.459	0.05835
0.46	232.776	0.46	0.06229
0.461	233.105	0.461	0.06065
0.462	233.434	0.462	0.06624
0.463	232.776	0.463	0.06657
0.464	233.105	0.464	0.05407
0.465	233.105	0.465	0.0465
0.466	233.105	0.466	0.04387
0.467	233.763	0.467	0.03367
0.468	233.105	0.468	0.03729
0.469	233.763	0.469	0.04091
0.47	233.434	0.47	0.04124
0.471	233.105	0.471	0.03137
0.472	233.763	0.472	0.02676
0.473	233.434	0.473	0.02249
0.474	234.092	0.474	0.02479
0.475	233.763	0.475	0.02446
0.476	234.092	0.476	0.01558
0.477	234.092	0.477	0.01459
0.478	233.763	0.478	0.01426
0.479	234.092	0.479	0.01591
0.48	234.092	0.48	0.01393
0.481	234.092	0.481	0.01262
0.482	234.092	0.482	0.00571
0.483	234.421	0.483	0.0034
0.484	234.421	0.484	0.00472
0.485	234.092	0.485	0.00308
0.486	234.092	0.486	0.00209
0.487	234.421	0.487	0.000772
0.488	234.092	0.488	0.000772
0.489	234.421	0.489	0.000443
0.49	234.092	0.49	0.000443
0.491	234.092	0.491	0.000772
0.492	234.092	0.492	0.0011
0.493	234.421	0.493	0.00176
0.494	233.763	0.494	0.00242
0.495	234.421	0.495	0.0034
0.496	234.75	0.496	0.00406
0.497	234.421	0.497	0.0034
0.498	234.092	0.498	0.00439
0.499	234.421	0.499	0.00637
0.5	234.092	0.5	0.00571
0.501	234.092	0.501	0.00538
0.502	234.421	0.502	0.00604
0.503	234.421	0.503	0.00604
0.504	234.092	0.504	0.00538
0.505	234.75	0.505	0.00308
0.506	234.421	0.506	0.00143
0.507	234.75	0.507	0.000443
0.508	234.75	0.508	-0.000873
0.509	234.092	0.509	-0.00482
0.51	234.421	0.51	-0.00844
0.511	233.763	0.511	-0.01239
0.512	234.421	0.512	-0.01798
0.513	234.421	0.513	-0.02193
0.514	235.079	0.514	-0.02588
0.515	235.079	0.515	-0.0318
0.516	234.421	0.516	-0.03805
0.517	234.421	0.517	-0.04101
0.518	234.092	0.518	-0.05285
0.519	234.421	0.519	-0.05351
0.52	234.421	0.52	-0.06305
0.521	234.75	0.521	-0.09826
0.522	234.421	0.522	-0.09464
0.523	234.75	0.523	-0.09694
0.524	234.421	0.524	-0.09529
0.525	234.421	0.525	-0.10385
0.526	234.092	0.526	-0.11898
0.527	234.092	0.527	-0.13181
0.528	234.092	0.528	-0.19728
0.529	234.421	0.529	-0.18643
0.53	234.421	0.53	-0.15813
0.531	234.092	0.531	-0.13741
0.532	234.092	0.532	-0.12852
0.533	234.092	0.533	-0.14135
0.534	234.092	0.534	-0.14596
0.535	233.763	0.535	-0.14991
0.536	234.092	0.536	-0.13017
0.537	233.434	0.537	-0.10516
0.538	233.763	0.538	-0.11701
0.539	233.434	0.539	-0.12392
0.54	233.105	0.54	-0.15386
0.541	232.776	0.541	-0.16866
0.542	233.105	0.542	-0.14004
0.543	232.447	0.543	-0.10813
0.544	232.776	0.544	-0.12754
0.545	232.776	0.545	-0.16603
0.546	232.118	0.546	-0.16735
0.547	231.789	0.547	-0.13675
0.548	231.46	0.548	-0.17656
0.549	232.118	0.549	-0.19268
0.55	231.789	0.55	-0.16142
0.551	231.789	0.551	-0.1736
0.552	232.118	0.552	-0.20913
0.553	232.118	0.553	-0.19564
0.554	231.46	0.554	-0.19761
0.555	231.131	0.555	-0.20057
0.556	231.131	0.556	-0.2065
0.557	231.131	0.557	-0.2009
0.558	230.802	0.558	-0.22887
0.559	230.473	0.559	-0.20551
0.56	230.802	0.56	-0.23841
0.561	230.473	0.561	-0.20551
0.562	230.144	0.562	-0.21604
0.563	229.815	0.563	-0.22821
0.564	229.815	0.564	-0.20946
0.565	229.157	0.565	-0.23282
0.566	229.815	0.566	-0.21867
0.567	229.486	0.567	-0.2565
0.568	229.486	0.568	-0.22755
0.569	228.828	0.569	-0.23709
0.57	229.157	0.57	-0.22295
0.571	229.157	0.571	-0.23051
0.572	228.499	0.572	-0.22525
0.573	228.17	0.573	-0.24762
0.574	227.512	0.574	-0.23216
0.575	227.183	0.575	-0.2394
0.576	227.512	0.576	-0.26275
0.577	226.525	0.577	-0.24367
0.578	227.183	0.578	-0.24301
0.579	226.854	0.579	-0.26078
0.58	226.196	0.58	-0.26341
0.581	226.525	0.581	-0.29138
0.582	225.867	0.582	-0.28315
0.583	225.538	0.583	-0.27887
0.584	225.538	0.584	-0.30651
0.585	224.88	0.585	-0.3075
0.586	225.209	0.586	-0.31704
0.587	224.551	0.587	-0.33711
0.588	224.551	0.588	-0.34796
0.589	224.222	0.589	-0.35685
0.59	223.893	0.59	-0.34862
0.591	223.564	0.591	-0.36441
0.592	223.235	0.592	-0.3552
0.593	222.906	0.593	-0.37988
0.594	222.906	0.594	-0.36803
0.595	222.248	0.595	-0.38514
0.596	222.577	0.596	-0.37363
0.597	221.919	0.597	-0.37066
0.598	221.59	0.598	-0.38119
0.599	220.932	0.599	-0.36902
0.6	220.603	0.6	-0.38646
0.601	220.603	0.601	-0.36639
0.602	220.274	0.602	-0.3756
0.603	219.945	0.603	-0.38185
0.604	219.616	0.604	-0.38086
0.605	219.287	0.605	-0.36803
0.606	218.629	0.606	-0.39567
0.607	218.629	0.607	-0.38646
0.608	217.642	0.608	-0.41376
0.609	218.3	0.609	-0.40521
0.61	217.313	0.61	-0.40653
0.611	216.655	0.611	-0.44271
0.612	216.655	0.612	-0.4187
0.613	215.997	0.613	-0.44271
0.614	215.997	0.614	-0.42298
0.615	215.339	0.615	-0.44304
0.616	215.668	0.616	-0.43548
0.617	215.01	0.617	-0.45028
0.618	214.352	0.618	-0.43449
0.619	214.023	0.619	-0.42528
0.62	214.023	0.62	-0.47298
0.621	213.365	0.621	-0.43317
0.622	212.707	0.622	-0.45686
0.623	212.378	0.623	-0.46081
0.624	211.391	0.624	-0.45423
0.625	211.062	0.625	-0.49042
0.626	211.391	0.626	-0.47923
0.627	210.733	0.627	-0.47298
0.628	210.075	0.628	-0.446
0.629	209.417	0.629	-0.4664
0.63	209.088	0.63	-0.4414
0.631	209.088	0.631	-0.44897
0.632	208.43	0.632	-0.4562
0.633	208.101	0.633	-0.47496
0.634	207.443	0.634	-0.46311
0.635	206.785	0.635	-0.46969
0.636	206.456	0.636	-0.46015
0.637	205.798	0.637	-0.44107
0.638	206.127	0.638	-0.46805
0.639	205.469	0.639	-0.4562
0.64	204.811	0.64	-0.45752
0.641	204.153	0.641	-0.47496
0.642	204.153	0.642	-0.49897
0.643	203.495	0.643	-0.48384
0.644	203.166	0.644	-0.47101
0.645	202.508	0.645	-0.49864
0.646	202.508	0.646	-0.48713
0.647	201.85	0.647	-0.48088
0.648	201.192	0.648	-0.46311
0.649	200.863	0.649	-0.48154
0.65	200.534	0.65	-0.50457
0.651	199.547	0.651	-0.51016
0.652	199.218	0.652	-0.50457
0.653	198.231	0.653	-0.50029
0.654	198.231	0.654	-0.50753
0.655	197.902	0.655	-0.51608
0.656	197.244	0.656	-0.50654
0.657	196.586	0.657	-0.48976
0.658	195.928	0.658	-0.51115
0.659	195.599	0.659	-0.5276
0.66	195.599	0.66	-0.51641
0.661	195.27	0.661	-0.52463
0.662	194.612	0.662	-0.49996
0.663	193.954	0.663	-0.50226
0.664	193.296	0.664	-0.50819
0.665	192.967	0.665	-0.50424
0.666	192.309	0.666	-0.51674
0.667	191.652	0.667	-0.54503
0.668	191.652	0.668	-0.52463
0.669	190.665	0.669	-0.52694
0.67	190.336	0.67	-0.56247
0.671	189.349	0.671	-0.53911
0.672	189.02	0.672	-0.56411
0.673	188.362	0.673	-0.55063
0.674	187.704	0.674	-0.55655
0.675	187.704	0.675	-0.56773
0.676	187.046	0.676	-0.57431
0.677	186.717	0.677	-0.58089
0.678	185.73	0.678	-0.59142
0.679	185.401	0.679	-0.59109
0.68	185.072	0.68	-0.58714
0.681	184.085	0.681	-0.58616
0.682	183.427	0.682	-0.57826
0.683	183.098	0.683	-0.60919
0.684	182.769	0.684	-0.62958
0.685	182.44	0.685	-0.62597
0.686	181.124	0.686	-0.62794
0.687	181.124	0.687	-0.65426
0.688	180.466	0.688	-0.59932
0.689	179.479	0.689	-0.62366
0.69	178.821	0.69	-0.61215
0.691	178.163	0.691	-0.63024
0.692	178.163	0.692	-0.63913
0.693	177.176	0.693	-0.64571
0.694	177.176	0.694	-0.63616
0.695	176.518	0.695	-0.64373
0.696	175.202	0.696	-0.67532
0.697	174.215	0.697	-0.68551
0.698	174.544	0.698	-0.6717
0.699	173.557	0.699	-0.6661
0.7	172.899	0.7	-0.67762
0.701	172.241	0.701	-0.66413
0.702	170.925	0.702	-0.67992
0.703	170.596	0.703	-0.66643
0.704	170.267	0.704	-0.67038
0.705	168.951	0.705	-0.69571
0.706	169.28	0.706	-0.69242
0.707	167.964	0.707	-0.66906
0.708	167.306	0.708	-0.67268
0.709	166.319	0.709	-0.6536
0.71	165.661	0.71	-0.64439
0.711	165.332	0.711	-0.66314
0.712	164.674	0.712	-0.68058
0.713	163.358	0.713	-0.67532
0.714	163.029	0.714	-0.68058
0.715	162.042	0.715	-0.67926
0.716	161.713	0.716	-0.66018
0.717	161.055	0.717	-0.6763
0.718	160.726	0.718	-0.68058
0.719	160.068	0.719	-0.699
0.72	159.081	0.72	-0.67893
0.721	158.423	0.721	-0.68255
0.722	157.765	0.722	-0.67959
0.723	157.107	0.723	-0.69407
0.724	156.12	0.724	-0.69341
0.725	155.133	0.725	-0.6967
0.726	155.462	0.726	-0.69933
0.727	154.146	0.727	-0.69769
0.728	153.817	0.728	-0.66939
0.729	153.159	0.729	-0.67861
0.73	152.501	0.73	-0.69045
0.731	151.843	0.731	-0.69144
0.732	150.856	0.732	-0.70098
0.733	149.54	0.733	-0.73782
0.734	149.54	0.734	-0.7421
0.735	148.553	0.735	-0.7171
0.736	148.224	0.736	-0.71249
0.737	147.237	0.737	-0.68782
0.738	146.579	0.738	-0.68584
0.739	146.579	0.739	-0.72368
0.74	145.263	0.74	-0.71183
0.741	143.947	0.741	-0.69012
0.742	143.618	0.742	-0.68617
0.743	142.302	0.743	-0.71315
0.744	142.302	0.744	-0.73355
0.745	140.986	0.745	-0.7194
0.746	140.328	0.746	-0.70558
0.747	139.341	0.747	-0.7115
0.748	139.012	0.748	-0.72466
0.749	138.354	0.749	-0.71414
0.75	137.696	0.75	-0.72105
0.751	136.051	0.751	-0.69341
0.752	136.051	0.752	-0.66874
0.753	135.393	0.753	-0.67795
0.754	134.077	0.754	-0.65821
0.755	134.077	0.755	-0.6615
0.756	133.09	0.756	-0.6638
0.757	132.432	0.757	-0.66183
0.758	131.445	0.758	-0.6536
0.759	130.787	0.759	-0.64867
0.76	130.129	0.76	-0.6615
0.761	128.813	0.761	-0.61807
0.762	128.484	0.762	-0.61149
0.763	127.497	0.763	-0.64867
0.764	127.168	0.764	-0.6615
0.765	125.852	0.765	-0.68847
0.766	125.194	0.766	-0.62465
0.767	124.536	0.767	-0.59965
0.768	123.878	0.768	-0.5957
0.769	122.562	0.769	-0.58978
0.77	122.233	0.77	-0.59767
0.771	121.246	0.771	-0.57497
0.772	120.917	0.772	-0.57629
0.773	119.93	0.773	-0.57366
0.774	119.601	0.774	-0.56938
0.775	118.614	0.775	-0.59274
0.776	117.956	0.776	-0.57004
0.777	117.298	0.777	-0.57366
0.778	115.982	0.778	-0.56477
0.779	115.982	0.779	-0.56839
0.78	114.995	0.78	-0.56839
0.781	114.666	0.781	-0.58813
0.782	113.679	0.782	-0.5776
0.783	113.021	0.783	-0.56773
0.784	112.363	0.784	-0.5651
0.785	112.034	0.785	-0.58056
0.786	110.718	0.786	-0.59307
0.787	110.718	0.787	-0.59833
0.788	110.06	0.788	-0.60228
0.789	109.073	0.789	-0.59175
0.79	108.744	0.79	-0.59405
0.791	108.086	0.791	-0.60063
0.792	107.429	0.792	-0.61017
0.793	106.771	0.793	-0.64571
0.794	106.113	0.794	-0.62761
0.795	105.784	0.795	-0.65229
0.796	104.797	0.796	-0.67038
0.797	104.139	0.797	-0.67367
0.798	103.81	0.798	-0.674
0.799	103.152	0.799	-0.66413
0.8	102.823	0.8	-0.67663
0.801	101.507	0.801	-0.67959
0.802	101.178	0.802	-0.66742
0.803	100.52	0.803	-0.68486
0.804	99.862	0.804	-0.68255
0.805	98.875	0.805	-0.67762
0.806	98.546	0.806	-0.67696
0.807	97.888	0.807	-0.69176
0.808	97.23	0.808	-0.67005
0.809	96.243	0.809	-0.67466
0.81	95.585	0.81	-0.65755
0.811	95.256	0.811	-0.68255
0.812	95.256	0.812	-0.64307
0.813	93.94	0.813	-0.66018
0.814	93.611	0.814	-0.66512
0.815	92.953	0.815	-0.65788
0.816	91.966	0.816	-0.61873
0.817	90.979	0.817	-0.61478
0.818	90.321	0.818	-0.60787
0.819	89.663	0.819	-0.62597
0.82	88.676	0.82	-0.63353
0.821	88.347	0.821	-0.61675
0.822	87.689	0.822	-0.6003
0.823	87.36	0.823	-0.56938
0.824	86.702	0.824	-0.57201
0.825	85.715	0.825	-0.56905
0.826	85.386	0.826	-0.55622
0.827	84.07	0.827	-0.55655
0.828	83.741	0.828	-0.5401
0.829	83.083	0.829	-0.55819
0.83	83.083	0.83	-0.56214
0.831	81.438	0.831	-0.55392
0.832	81.109	0.832	-0.53516
0.833	80.122	0.833	-0.54372
0.834	80.122	0.834	-0.51312
0.835	79.135	0.835	-0.51345
0.836	78.477	0.836	-0.49535
0.837	78.148	0.837	-0.51871
0.838	77.49	0.838	-0.49864
0.839	77.161	0.839	-0.50029
0.84	75.516	0.84	-0.49272
0.841	75.845	0.841	-0.49338
0.842	75.187	0.842	-0.48877
0.843	74.529	0.843	-0.49601
0.844	74.2	0.844	-0.47397
0.845	73.542	0.845	-0.47529
0.846	73.213	0.846	-0.47397
0.847	72.555	0.847	-0.48022
0.848	71.568	0.848	-0.47594
0.849	71.568	0.849	-0.46936
0.85	71.239	0.85	-0.47989
0.851	70.581	0.851	-0.46574
0.852	69.923	0.852	-0.46903
0.853	69.594	0.853	-0.43975
0.854	68.936	0.854	-0.43679
0.855	68.607	0.855	-0.42363
0.856	67.949	0.856	-0.43087
0.857	67.62	0.857	-0.44304
0.858	66.633	0.858	-0.47397
0.859	66.962	0.859	-0.44798
0.86	65.975	0.86	-0.46574
0.861	65.646	0.861	-0.44403
0.862	64.659	0.862	-0.44897
0.863	64.659	0.863	-0.43021
0.864	64.33	0.864	-0.44798
0.865	64.001	0.865	-0.46048
0.866	63.343	0.866	-0.4516
0.867	62.685	0.867	-0.45851
0.868	62.027	0.868	-0.44732
0.869	62.027	0.869	-0.44041
0.87	61.369	0.87	-0.44568
0.871	61.369	0.871	-0.4539
0.872	60.711	0.872	-0.47298
0.873	60.382	0.873	-0.44173
0.874	60.382	0.874	-0.45423
0.875	59.066	0.875	-0.42199
0.876	59.066	0.876	-0.41475
0.877	58.408	0.877	-0.39863
0.878	57.75	0.878	-0.40883
0.879	57.421	0.879	-0.3756
0.88	57.092	0.88	-0.4006
0.881	56.434	0.881	-0.38679
0.882	56.105	0.882	-0.36869
0.883	55.776	0.883	-0.38185
0.884	55.447	0.884	-0.36047
0.885	54.789	0.885	-0.38251
0.886	54.131	0.886	-0.37363
0.887	53.802	0.887	-0.37593
0.888	53.473	0.888	-0.36869
0.889	52.815	0.889	-0.37363
0.89	52.486	0.89	-0.37363
0.891	52.157	0.891	-0.33711
0.892	51.828	0.892	-0.37198
0.893	51.499	0.893	-0.34632
0.894	51.17	0.894	-0.31868
0.895	50.841	0.895	-0.3427
0.896	50.183	0.896	-0.32757
0.897	49.854	0.897	-0.31309
0.898	49.525	0.898	-0.30388
0.899	49.525	0.899	-0.30322
0.9	49.196	0.9	-0.30289
0.901	48.867	0.901	-0.28874
0.902	48.209	0.902	-0.2848
0.903	47.88	0.903	-0.2996
0.904	47.551	0.904	-0.28907
0.905	47.222	0.905	-0.27887
0.906	46.893	0.906	-0.30585
0.907	46.564	0.907	-0.295
0.908	45.577	0.908	-0.28216
0.909	45.577	0.909	-0.3019
0.91	45.906	0.91	-0.29796
0.911	45.248	0.911	-0.2667
0.912	45.248	0.912	-0.28513
0.913	44.59	0.913	-0.27131
0.914	44.59	0.914	-0.26177
0.915	44.261	0.915	-0.27164
0.916	44.261	0.916	-0.2746
0.917	43.274	0.917	-0.24499
0.918	43.274	0.918	-0.25124
0.919	42.945	0.919	-0.24992
0.92	42.287	0.92	-0.23413
0.921	42.287	0.921	-0.21571
0.922	42.287	0.922	-0.26407
0.923	41.958	0.923	-0.2315
0.924	41.3	0.924	-0.21077
0.925	40.971	0.925	-0.24203
0.926	40.971	0.926	-0.2065
0.927	40.642	0.927	-0.20123
0.928	40.313	0.928	-0.20847
0.929	40.313	0.929	-0.20255
0.93	39.984	0.93	-0.1986
0.931	39.326	0.931	-0.18939
0.932	39.655	0.932	-0.19432
0.933	39.326	0.933	-0.17458
0.934	38.997	0.934	-0.16208
0.935	38.997	0.935	-0.16537
0.936	38.997	0.936	-0.18478
0.937	38.339	0.937	-0.13806
0.938	38.01	0.938	-0.13214
0.939	38.339	0.939	-0.13806
0.94	38.01	0.94	-0.16274
0.941	37.023	0.941	-0.11734
0.942	37.352	0.942	-0.10418
0.943	37.352	0.943	-0.10286
0.944	36.694	0.944	-0.10352
0.945	36.694	0.945	-0.14103
0.946	36.694	0.946	-0.11635
0.947	36.036	0.947	-0.07983
0.948	36.365	0.948	-0.0795
0.949	36.036	0.949	-0.08345
0.95	35.707	0.95	-0.09727
0.951	36.036	0.951	-0.08378
0.952	36.036	0.952	-0.07556
0.953	35.707	0.953	-0.07227
0.954	35.378	0.954	-0.05746
0.955	35.049	0.955	-0.07358
0.956	35.378	0.956	-0.06503
0.957	34.72	0.957	-0.05614
0.958	34.72	0.958	-0.04858
0.959	35.049	0.959	-0.04364
0.96	34.391	0.96	-0.05549
0.961	34.391	0.961	-0.03937
0.962	33.733	0.962	-0.03213
0.963	34.391	0.963	-0.02621
0.964	34.062	0.964	-0.02621
0.965	33.733	0.965	-0.02621
0.966	33.733	0.966	-0.02555
0.967	33.733	0.967	-0.02588
0.968	33.404	0.968	-0.05285
0.969	33.733	0.969	-0.03969
0.97	33.404	0.97	-0.02061
0.971	33.404	0.971	-0.02028
0.972	33.733	0.972	-0.01963
0.973	33.075	0.973	-0.02259
0.974	33.075	0.974	-0.0193
0.975	33.404	0.975	-0.01666
0.976	33.075	0.976	-0.01403
0.977	33.404	0.977	-0.01502
0.978	32.746	0.978	-0.01239
0.979	32.746	0.979	-0.01008
0.98	33.404	0.98	-0.00811
0.981	33.075	0.981	-0.00679
0.982	32.417	0.982	-0.00679
0.983	33.075	0.983	-0.00482
0.984	32.746	0.984	-0.00416
0.985	33.075	0.985	-0.00383
0.986	32.746	0.986	-0.00186
0.987	32.746	0.987	-0.00219
0.988	32.746	0.988	-0.0012
0.989	32.417	0.989	-0.00153
0.99	32.746	0.99	-0.00186
0.991	32.417	0.991	-0.00153
0.992	33.075	0.992	-0.0012
0.993	32.746	0.993	-0.00153
0.994	32.746	0.994	-0.000873
0.995	32.746	0.995	-0.000215
0.996	32.746	0.996	0.000772
0.997	32.417	0.997	0.000443
0.998	32.746	0.998	0.000443
0.999	32.746	0.999	0.00505
1	32.746	1	0.00373
1.001	32.417	1.001	0.00242
1.002	32.417	1.002	0.0011
1.003	32.746	1.003	0.0011
1.004	32.746	1.004	0.000772
1.005	32.088	1.005	0.000114
1.006	32.417	1.006	0.000443
1.007	32.417	1.007	-0.0012
1.008	32.746	1.008	-0.000873
1.009	32.746	1.009	-0.0012
1.01	32.417	1.01	-0.000544
1.011	32.417	1.011	0.000114
1.012	32.746	1.012	0.00176
1.013	32.417	1.013	0.00505
1.014	32.417	1.014	0.00933
1.015	32.088	1.015	0.00966
1.016	32.417	1.016	0.01755
1.017	32.417	1.017	0.02479
1.018	32.417	1.018	0.0317
1.019	32.088	1.019	0.04256
1.02	32.088	1.02	0.05045
1.021	32.746	1.021	0.06164
1.022	32.088	1.022	0.08138
1.023	32.417	1.023	0.00143
1.024	32.417	1.024	0.04585
1.025	32.746	1.025	0.0873
1.026	32.088	1.026	0.13171
1.027	32.746	1.027	0.14849
1.028	32.417	1.028	0.1577
1.029	32.746	1.029	0.18666
1.03	33.075	1.03	0.17448
1.031	32.746	1.031	0.22054
1.032	32.746	1.032	0.23074
1.033	33.075	1.033	0.19291
1.034	33.404	1.034	0.19653
1.035	33.075	1.035	0.18764
1.036	33.075	1.036	0.17942
1.037	33.075	1.037	0.24259
1.038	33.404	1.038	0.22482
1.039	33.733	1.039	0.20442
1.04	33.404	1.04	0.21001
1.041	34.062	1.041	0.18205
1.042	34.391	1.042	0.31036
1.043	34.391	1.043	0.25706
1.044	34.062	1.044	0.21462
1.045	34.72	1.045	0.18698
1.046	34.72	1.046	0.18698
1.047	35.049	1.047	0.14652
1.048	35.378	1.048	0.26167
1.049	35.049	1.049	0.20508
1.05	35.378	1.05	0.186
1.051	36.365	1.051	0.18304
1.052	36.036	1.052	0.26759
1.053	36.365	1.053	0.26035
1.054	36.365	1.054	0.23469
1.055	36.694	1.055	0.21462
1.056	36.694	1.056	0.24949
1.057	37.023	1.057	0.28634
1.058	37.023	1.058	0.24686
1.059	37.681	1.059	0.23798
1.06	37.352	1.06	0.27779
1.061	37.352	1.061	0.24719
1.062	37.681	1.062	0.2847
1.063	38.01	1.063	0.31661
1.064	38.339	1.064	0.28272
1.065	38.997	1.065	0.30016
1.066	38.997	1.066	0.30477
1.067	38.997	1.067	0.2791
1.068	39.326	1.068	0.29062
1.069	39.326	1.069	0.32253
1.07	39.655	1.07	0.30575
1.071	39.655	1.071	0.28601
1.072	40.313	1.072	0.32286
1.073	40.313	1.073	0.32582
1.074	40.313	1.074	0.31036
1.075	40.642	1.075	0.31266
1.076	40.642	1.076	0.28108
1.077	41.629	1.077	0.33437
1.078	41.629	1.078	0.30871
1.079	41.958	1.079	0.3403
1.08	41.958	1.08	0.33437
1.081	42.287	1.081	0.39195
1.082	42.616	1.082	0.33832
1.083	42.945	1.083	0.32681
1.084	43.603	1.084	0.36859
1.085	43.274	1.085	0.33273
1.086	43.932	1.086	0.33405
1.087	44.59	1.087	0.37945
1.088	44.59	1.088	0.36037
1.089	44.919	1.089	0.35708
1.09	45.248	1.09	0.388
1.091	45.577	1.091	0.40774
1.092	45.906	1.092	0.38274
1.093	46.235	1.093	0.37879
1.094	46.893	1.094	0.39754
1.095	46.893	1.095	0.39063
1.096	47.551	1.096	0.40807
1.097	47.551	1.097	0.49723
1.098	48.209	1.098	0.50118
1.099	48.538	1.099	0.47025
1.1	48.538	1.1	0.44393
1.101	49.196	1.101	0.43472
1.102	49.525	1.102	0.4084
1.103	49.854	1.103	0.4084
1.104	50.841	1.104	0.40511
1.105	50.841	1.105	0.41235
1.106	51.17	1.106	0.42452
1.107	51.499	1.107	0.47354
1.108	51.828	1.108	0.46268
1.109	52.486	1.109	0.44196
1.11	52.815	1.11	0.42781
1.111	53.144	1.111	0.47749
1.112	53.802	1.112	0.57257
1.113	53.802	1.113	0.5673
1.114	54.46	1.114	0.50776
1.115	55.447	1.115	0.48538
1.116	55.776	1.116	0.4992
1.117	55.447	1.117	0.49525
1.118	56.434	1.118	0.46104
1.119	56.763	1.119	0.48769
1.12	57.421	1.12	0.49657
1.121	57.421	1.121	0.51105
1.122	58.408	1.122	0.47058
1.123	58.737	1.123	0.5979
1.124	59.066	1.124	0.5854
1.125	59.395	1.125	0.56763
1.126	60.382	1.126	0.50414
1.127	61.04	1.127	0.49821
1.128	60.711	1.128	0.54197
1.129	61.369	1.129	0.50973
1.13	62.027	1.13	0.53309
1.131	62.356	1.131	0.57027
1.132	63.343	1.132	0.53276
1.133	63.672	1.133	0.56369
1.134	64.33	1.134	0.57092
1.135	64.659	1.135	0.65745
1.136	64.988	1.136	0.65087
1.137	65.646	1.137	0.63968
1.138	66.304	1.138	0.64692
1.139	66.633	1.139	0.59987
1.14	67.291	1.14	0.60514
1.141	67.949	1.141	0.64857
1.142	68.278	1.142	0.60086
1.143	68.936	1.143	0.58639
1.144	69.265	1.144	0.64166
1.145	69.923	1.145	0.6183
1.146	70.581	1.146	0.58145
1.147	71.239	1.147	0.65416
1.148	72.555	1.148	0.65975
1.149	72.555	1.149	0.6081
1.15	73.213	1.15	0.76174
1.151	73.871	1.151	0.71239
1.152	74.2	1.152	0.63837
1.153	74.858	1.153	0.6512
1.154	76.503	1.154	0.66765
1.155	76.174	1.155	0.68772
1.156	76.503	1.156	0.65087
1.157	77.49	1.157	0.6762
1.158	77.49	1.158	0.7114
1.159	78.806	1.159	0.69331
1.16	79.135	1.16	0.68805
1.161	80.451	1.161	0.68081
1.162	80.78	1.162	0.78313
1.163	81.438	1.163	0.72687
1.164	82.425	1.164	0.74792
1.165	82.425	1.165	0.81372
1.166	83.412	1.166	0.80287
1.167	84.728	1.167	0.76371
1.168	85.057	1.168	0.72193
1.169	85.386	1.169	0.79069
1.17	86.373	1.17	0.73312
1.171	87.031	1.171	0.73476
1.172	87.36	1.172	0.71173
1.173	88.018	1.173	0.76503
1.174	88.676	1.174	0.72687
1.175	89.663	1.175	0.79201
1.176	89.992	1.176	0.80254
1.177	91.308	1.177	0.82195
1.178	92.295	1.178	0.79069
1.179	92.295	1.179	0.75253
1.18	92.953	1.18	0.79102
1.181	93.94	1.181	0.78839
1.182	95.256	1.182	0.78576
1.183	95.256	1.183	0.78247
1.184	96.901	1.184	0.75582
1.185	96.901	1.185	0.82359
1.186	97.559	1.186	0.78378
1.187	98.217	1.187	0.77194
1.188	99.204	1.188	0.79859
1.189	100.191	1.189	0.75417
1.19	100.849	1.19	0.82162
1.191	101.178	1.191	0.83511
1.192	102.494	1.192	0.81274
1.193	102.823	1.193	0.78806
1.194	103.81	1.194	0.95124
1.195	104.468	1.195	0.86768
1.196	105.784	1.196	0.78642
1.197	106.442	1.197	0.83905
1.198	107.1	1.198	0.82491
1.199	108.086	1.199	0.84432
1.2	109.402	1.2	0.843
1.201	109.073	1.201	0.87459
1.202	110.06	1.202	0.85419
1.203	111.376	1.203	0.81274
1.204	111.705	1.204	0.8384
1.205	112.363	1.205	0.83149
1.206	113.021	1.206	0.83873
1.207	114.337	1.207	0.81339
1.208	114.666	1.208	0.89071
1.209	115.982	1.209	1.01079
1.21	116.311	1.21	0.94104
1.211	117.298	1.211	0.89926
1.212	117.956	1.212	0.8713
1.213	119.272	1.213	0.86834
1.214	119.601	1.214	0.89663
1.215	120.259	1.215	0.92492
1.216	121.575	1.216	1.03645
1.217	122.233	1.217	0.98677
1.218	123.549	1.218	0.92755
1.219	123.549	1.219	0.98316
1.22	124.536	1.22	0.97789
1.221	125.852	1.221	0.9598
1.222	126.181	1.222	0.94236
1.223	127.497	1.223	0.90321
1.224	128.484	1.224	1.01013
1.225	129.142	1.225	1.06968
1.226	130.458	1.226	1.12364
1.227	131.116	1.227	1.08218
1.228	131.774	1.228	0.98612
1.229	132.761	1.229	0.97954
1.23	134.406	1.23	1.01112
1.231	135.064	1.231	1.00289
1.232	136.38	1.232	1.0608
1.233	137.367	1.233	1.00586
1.234	137.696	1.234	1.12002
1.235	139.012	1.235	1.11739
1.236	140.328	1.236	1.07429
1.237	141.315	1.237	1.01671
1.238	141.973	1.238	1.01934
1.239	142.96	1.239	1.02592
1.24	143.618	1.24	1.0381
1.241	144.605	1.241	1.02724
1.242	146.25	1.242	1.09107
1.243	146.908	1.243	1.02231
1.244	147.895	1.244	1.01934
1.245	150.198	1.245	0.98348
1.246	150.198	1.246	1.01737
1.247	151.185	1.247	0.98875
1.248	152.172	1.248	1.02658
1.249	153.488	1.249	0.99171
1.25	154.804	1.25	1.20227
1.251	155.791	1.251	1.05882
1.252	156.778	1.252	1.00454
1.253	157.107	1.253	0.97855
1.254	158.752	1.254	0.93578
1.255	159.739	1.255	0.93907
1.256	160.726	1.256	0.94861
1.257	162.042	1.257	0.92624
1.258	163.029	1.258	0.89301
1.259	163.358	1.259	0.90091
1.26	164.674	1.26	0.91308
1.261	165.661	1.261	0.88018
1.262	166.319	1.262	0.87886
1.263	167.635	1.263	0.86307
1.264	168.293	1.264	0.86274
1.265	170.267	1.265	0.89762
1.266	170.925	1.266	0.85748
1.267	171.583	1.267	0.83609
1.268	172.57	1.268	0.8555
1.269	173.557	1.269	0.87195
1.27	174.873	1.27	0.84333
1.271	175.531	1.271	0.80747
1.272	175.86	1.272	0.82162
1.273	177.505	1.273	0.81964
1.274	178.163	1.274	0.83938
1.275	179.15	1.275	0.83149
1.276	180.137	1.276	0.82655
1.277	181.124	1.277	0.85583
1.278	182.111	1.278	0.90584
1.279	182.769	1.279	0.83511
1.28	183.098	1.28	0.80977
1.281	184.414	1.281	0.77753
1.282	185.072	1.282	0.84925
1.283	185.401	1.283	0.85583
1.284	186.717	1.284	0.82261
1.285	187.375	1.285	0.78773
1.286	188.691	1.286	0.77786
1.287	189.349	1.287	0.81734
1.288	189.678	1.288	0.83313
1.289	190.336	1.289	0.80254
1.29	191.652	1.29	0.7976
1.291	192.309	1.291	0.81043
1.292	193.296	1.292	0.84037
1.293	193.954	1.293	0.81668
1.294	194.612	1.294	0.80484
1.295	195.599	1.295	0.77589
1.296	195.928	1.296	0.76668
1.297	197.573	1.297	0.77457
1.298	198.231	1.298	0.77687
1.299	199.218	1.299	0.82392
1.3	199.547	1.3	0.78444
1.301	200.534	1.301	0.7647
1.302	201.192	1.302	0.77457
1.303	202.179	1.303	0.78707
1.304	202.508	1.304	0.76536
1.305	203.824	1.305	0.75977
1.306	204.482	1.306	0.73345
1.307	205.14	1.307	0.72785
1.308	206.127	1.308	0.72358
1.309	206.456	1.309	0.71996
1.31	207.443	1.31	0.70219
1.311	207.772	1.311	0.68706
1.312	208.759	1.312	0.6739
1.313	209.746	1.313	0.66008
1.314	210.733	1.314	0.64166
1.315	211.391	1.315	0.63606
1.316	212.049	1.316	0.62027
1.317	212.707	1.317	0.61139
1.318	213.365	1.318	0.6489
1.319	214.352	1.319	0.61106
1.32	214.681	1.32	0.61501
1.321	215.668	1.321	0.59132
1.322	216.655	1.322	0.56467
1.323	216.984	1.323	0.57586
1.324	217.313	1.324	0.58342
1.325	217.971	1.325	0.56007
1.326	218.629	1.326	0.54362
1.327	219.287	1.327	0.54855
1.328	220.603	1.328	0.53243
1.329	220.932	1.329	0.53671
1.33	221.59	1.33	0.56171
1.331	221.919	1.331	0.54164
1.332	222.577	1.332	0.52223
1.333	222.906	1.333	0.55151
1.334	223.564	1.334	0.52782
1.335	224.222	1.335	0.53342
1.336	224.551	1.336	0.53605
1.337	225.209	1.337	0.53539
1.338	226.196	1.338	0.59264
1.339	226.525	1.339	0.66666
1.34	227.183	1.34	0.57323
1.341	227.183	1.341	0.64988
1.342	227.512	1.342	0.57619
1.343	228.499	1.343	0.54
1.344	228.828	1.344	0.60974
1.345	229.486	1.345	0.57882
1.346	230.473	1.346	0.53309
1.347	231.46	1.347	0.51565
1.348	231.46	1.348	0.48045
1.349	231.789	1.349	0.49262
1.35	232.776	1.35	0.50776
1.351	233.105	1.351	0.49229
1.352	233.105	1.352	0.49756
1.353	234.75	1.353	0.489
1.354	234.75	1.354	0.48538
1.355	235.408	1.355	0.54493
1.356	235.408	1.356	0.50907
1.357	235.737	1.357	0.49789
1.358	237.053	1.358	0.49591
1.359	237.382	1.359	0.53638
1.36	238.04	1.36	0.49756
1.361	238.698	1.361	0.48144
1.362	239.027	1.362	0.46959
1.363	239.356	1.363	0.4719
1.364	240.343	1.364	0.45874
1.365	240.014	1.365	0.46367
1.366	241.001	1.366	0.44525
1.367	241.659	1.367	0.46235
1.368	241.659	1.368	0.43735
1.369	242.646	1.369	0.41268
1.37	242.975	1.37	0.42485
1.371	243.304	1.371	0.41926
1.372	243.962	1.372	0.413
1.373	244.291	1.373	0.38537
1.374	244.62	1.374	0.38142
1.375	245.607	1.375	0.3755
1.376	245.936	1.376	0.38109
1.377	245.607	1.377	0.40774
1.378	246.265	1.378	0.39656
1.379	246.594	1.379	0.39886
1.38	247.252	1.38	0.37122
1.381	247.581	1.381	0.36695
1.382	247.581	1.382	0.34721
1.383	248.568	1.383	0.37681
1.384	248.897	1.384	0.3426
1.385	248.897	1.385	0.31167
1.386	249.884	1.386	0.29555
1.387	249.884	1.387	0.29884
1.388	250.213	1.388	0.29325
1.389	250.542	1.389	0.28305
1.39	251.529	1.39	0.26989
1.391	251.2	1.391	0.26989
1.392	252.187	1.392	0.27548
1.393	251.529	1.393	0.30246
1.394	252.516	1.394	0.28667
1.395	252.845	1.395	0.31167
1.396	253.503	1.396	0.31135
1.397	253.503	1.397	0.287
1.398	253.832	1.398	0.27121
1.399	253.832	1.399	0.31036
1.4	254.161	1.4	0.27516
1.401	254.161	1.401	0.25344
1.402	255.148	1.402	0.2564
1.403	255.477	1.403	0.24719
1.404	255.148	1.404	0.26068
1.405	256.135	1.405	0.25673
1.406	256.135	1.406	0.25542
1.407	256.464	1.407	0.2416
1.408	256.793	1.408	0.22252
1.409	256.464	1.409	0.31102
1.41	256.464	1.41	0.25278
1.411	257.122	1.411	0.22745
1.412	257.451	1.412	0.211
1.413	257.451	1.413	0.21133
1.414	257.78	1.414	0.2314
1.415	257.78	1.415	0.21594
1.416	258.438	1.416	0.19751
1.417	258.438	1.417	0.2008
1.418	259.096	1.418	0.25969
1.419	259.096	1.419	0.21627
1.42	259.096	1.42	0.21824
1.421	259.754	1.421	0.1781
1.422	260.083	1.422	0.18139
1.423	259.754	1.423	0.17876
1.424	260.412	1.424	0.19718
1.425	260.083	1.425	0.19751
1.426	260.741	1.426	0.18534
1.427	261.07	1.427	0.15935
1.428	261.07	1.428	0.1656
1.429	261.399	1.429	0.45347
1.43	260.741	1.43	0.287
1.431	262.386	1.431	0.27055
1.432	261.728	1.432	0.1804
1.433	261.728	1.433	0.17514
1.434	262.057	1.434	0.16198
1.435	262.715	1.435	0.15803
1.436	262.715	1.436	0.12941
1.437	262.386	1.437	0.12777
1.438	262.715	1.438	0.13369
1.439	262.715	1.439	0.11987
1.44	263.373	1.44	0.11362
1.441	263.373	1.441	0.11493
1.442	263.373	1.442	0.11362
1.443	263.702	1.443	0.1123
1.444	264.031	1.444	0.10473
1.445	263.702	1.445	0.10309
1.446	264.689	1.446	0.09816
1.447	264.36	1.447	0.08894
1.448	264.36	1.448	0.08796
1.449	264.689	1.449	0.08335
1.45	265.018	1.45	0.08532
1.451	264.689	1.451	0.0771
1.452	264.689	1.452	0.07118
1.453	265.676	1.453	0.0873
1.454	265.347	1.454	0.08631
1.455	265.347	1.455	0.06591
1.456	265.347	1.456	0.08631
1.457	266.005	1.457	0.06953
1.458	265.347	1.458	0.06361
1.459	266.005	1.459	0.05374
1.46	266.005	1.46	0.05243
1.461	266.005	1.461	0.05045
1.462	266.005	1.462	0.04749
1.463	266.334	1.463	0.05177
1.464	266.005	1.464	0.04749
1.465	266.334	1.465	0.04321
1.466	266.005	1.466	0.03828
1.467	266.663	1.467	0.03762
1.468	266.334	1.468	0.0317
1.469	266.334	1.469	0.04321
1.47	266.992	1.47	0.02907
1.471	266.334	1.471	0.0317
1.472	266.992	1.472	0.03005
1.473	266.663	1.473	0.02479
1.474	266.663	1.474	0.02611
1.475	266.663	1.475	0.01591
1.476	266.663	1.476	0.02742
1.477	266.992	1.477	0.02314
1.478	266.992	1.478	0.01624
1.479	266.992	1.479	0.01327
1.48	266.992	1.48	0.0136
1.481	266.992	1.481	0.01262
1.482	266.992	1.482	0.00933
1.483	267.321	1.483	0.000443
1.484	266.992	1.484	0.0034
1.485	267.321	1.485	0.00242
1.486	267.321	1.486	0.00143
1.487	267.321	1.487	0.000772
1.488	267.321	1.488	0.000443
1.489	267.321	1.489	0.000443
1.49	266.663	1.49	0.000443
1.491	266.992	1.491	0.000443
1.492	267.321	1.492	0.000443
1.493	267.321	1.493	0.00998
1.494	267.65	1.494	0.00669
1.495	267.321	1.495	0.00538
1.496	267.321	1.496	0.00538
1.497	267.321	1.497	0.00505
1.498	267.321	1.498	0.00472
1.499	267.65	1.499	0.00538
1.5	267.321	1.5	0.00604
1.501	267.321	1.501	0.00571
1.502	267.321	1.502	0.00571
1.503	267.321	1.503	0.00571
1.504	266.992	1.504	0.00505
1.505	267.65	1.505	0.00373
1.506	267.321	1.506	0.0011
1.507	267.321	1.507	0.000772
1.508	266.992	1.508	-0.000215
1.509	267.65	1.509	-0.00383
1.51	267.321	1.51	-0.00778
1.511	267.979	1.511	-0.01206
1.512	267.65	1.512	-0.01732
1.513	267.65	1.513	-0.02094
1.514	266.992	1.514	-0.0239
1.515	266.992	1.515	-0.0295
1.516	267.321	1.516	-0.03213
1.517	266.992	1.517	-0.03706
1.518	267.321	1.518	-0.04858
1.519	267.321	1.519	-0.06075
1.52	266.992	1.52	-0.08082
1.521	267.321	1.521	-0.07391
1.522	267.979	1.522	-0.07917
1.523	267.65	1.523	-0.09266
1.524	267.65	1.524	-0.10944
1.525	267.65	1.525	-0.12063
1.526	267.65	1.526	-0.12194
1.527	267.321	1.527	-0.1249
1.528	266.992	1.528	-0.16669
1.529	267.321	1.529	-0.18018
1.53	267.321	1.53	-0.15978
1.531	267.321	1.531	-0.10977
1.532	266.992	1.532	-0.13116
1.533	266.992	1.533	-0.15484
1.534	267.321	1.534	-0.14234
1.535	266.663	1.535	-0.10484
1.536	266.992	1.536	-0.11142
1.537	266.663	1.537	-0.13576
1.538	266.663	1.538	-0.13412
1.539	266.334	1.539	-0.1022
1.54	266.663	1.54	-0.11306
1.541	266.005	1.541	-0.17031
1.542	265.676	1.542	-0.14168
1.543	265.347	1.543	-0.12655
1.544	265.676	1.544	-0.1328
1.545	265.347	1.545	-0.17985
1.546	265.676	1.546	-0.14037
1.547	265.347	1.547	-0.13412
1.548	265.347	1.548	-0.20781
1.549	264.689	1.549	-0.18807
1.55	265.018	1.55	-0.17919
1.551	265.018	1.551	-0.19498
1.552	265.018	1.552	-0.21669
1.553	264.031	1.553	-0.18807
1.554	264.031	1.554	-0.18807
1.555	264.36	1.555	-0.22525
1.556	264.031	1.556	-0.21702
1.557	264.031	1.557	-0.21406
1.558	263.702	1.558	-0.21143
1.559	263.702	1.559	-0.22788
1.56	263.702	1.56	-0.24367
1.561	263.373	1.561	-0.2111
1.562	263.373	1.562	-0.20913
1.563	262.715	1.563	-0.24992
1.564	263.044	1.564	-0.23643
1.565	262.386	1.565	-0.22262
1.566	262.386	1.566	-0.22788
1.567	262.057	1.567	-0.26045
1.568	262.386	1.568	-0.24762
1.569	262.057	1.569	-0.23643
1.57	261.399	1.57	-0.23446
1.571	261.399	1.571	-0.23479
1.572	261.399	1.572	-0.25255
1.573	261.07	1.573	-0.23742
1.574	261.07	1.574	-0.24927
1.575	260.412	1.575	-0.24828
1.576	260.741	1.576	-0.26045
1.577	260.412	1.577	-0.25585
1.578	259.754	1.578	-0.25552
1.579	259.425	1.579	-0.28019
1.58	260.083	1.58	-0.26341
1.581	259.096	1.581	-0.28216
1.582	259.096	1.582	-0.27953
1.583	258.109	1.583	-0.31145
1.584	258.438	1.584	-0.30223
1.585	258.438	1.585	-0.33415
1.586	257.78	1.586	-0.30454
1.587	257.451	1.587	-0.31539
1.588	257.451	1.588	-0.36507
1.589	257.122	1.589	-0.35454
1.59	256.793	1.59	-0.35158
1.591	256.793	1.591	-0.35487
1.592	256.464	1.592	-0.37395
1.593	256.135	1.593	-0.36244
1.594	255.477	1.594	-0.38382
1.595	255.806	1.595	-0.36474
1.596	255.148	1.596	-0.35816
1.597	255.148	1.597	-0.38777
1.598	254.161	1.598	-0.36803
1.599	254.161	1.599	-0.39501
1.6	254.161	1.6	-0.3779
1.601	253.832	1.601	-0.38843
1.602	253.503	1.602	-0.36705
1.603	252.516	1.603	-0.39929
1.604	253.174	1.604	-0.37757
1.605	252.187	1.605	-0.38053
1.606	251.858	1.606	-0.3835
1.607	251.529	1.607	-0.39731
1.608	251.529	1.608	-0.39337
1.609	250.871	1.609	-0.42627
1.61	249.555	1.61	-0.42561
1.611	250.213	1.611	-0.42594
1.612	249.555	1.612	-0.42001
1.613	248.897	1.613	-0.41969
1.614	248.897	1.614	-0.43515
1.615	249.226	1.615	-0.43416
1.616	248.239	1.616	-0.46048
1.617	247.581	1.617	-0.4289
1.618	247.252	1.618	-0.44798
1.619	247.252	1.619	-0.42824
1.62	246.265	1.62	-0.43975
1.621	246.265	1.621	-0.43219
1.622	245.936	1.622	-0.44962
1.623	245.607	1.623	-0.45884
1.624	244.62	1.624	-0.4539
1.625	244.291	1.625	-0.48713
1.626	243.962	1.626	-0.45982
1.627	243.633	1.627	-0.43087
1.628	243.304	1.628	-0.44831
1.629	242.975	1.629	-0.45028
1.63	242.975	1.63	-0.46114
1.631	241.988	1.631	-0.46344
1.632	241.33	1.632	-0.44798
1.633	241.001	1.633	-0.43975
1.634	240.343	1.634	-0.46673
1.635	240.343	1.635	-0.4641
1.636	239.685	1.636	-0.47397
1.637	239.685	1.637	-0.45291
1.638	238.698	1.638	-0.46871
1.639	238.04	1.639	-0.4618
1.64	237.382	1.64	-0.48318
1.641	237.382	1.641	-0.46739
1.642	237.053	1.642	-0.46311
1.643	236.395	1.643	-0.49404
1.644	235.737	1.644	-0.46509
1.645	235.408	1.645	-0.47364
1.646	235.079	1.646	-0.48614
1.647	234.75	1.647	-0.46903
1.648	234.421	1.648	-0.47397
1.649	233.763	1.649	-0.49963
1.65	233.434	1.65	-0.48548
1.651	232.776	1.651	-0.50457
1.652	232.118	1.652	-0.4868
1.653	231.46	1.653	-0.49141
1.654	231.46	1.654	-0.4845
1.655	230.473	1.655	-0.48976
1.656	230.473	1.656	-0.49239
1.657	230.144	1.657	-0.49667
1.658	229.157	1.658	-0.50193
1.659	228.499	1.659	-0.51477
1.66	228.17	1.66	-0.51608
1.661	227.841	1.661	-0.5049
1.662	227.183	1.662	-0.53714
1.663	226.854	1.663	-0.51082
1.664	226.196	1.664	-0.49766
1.665	225.867	1.665	-0.51838
1.666	225.209	1.666	-0.51444
1.667	224.88	1.667	-0.4993
1.668	223.564	1.668	-0.50193
1.669	223.893	1.669	-0.51345
1.67	222.906	1.67	-0.51871
1.671	222.906	1.671	-0.53154
1.672	222.248	1.672	-0.54405
1.673	220.932	1.673	-0.5424
1.674	220.932	1.674	-0.57234
1.675	220.274	1.675	-0.55424
1.676	219.616	1.676	-0.57267
1.677	219.287	1.677	-0.54766
1.678	218.629	1.678	-0.57366
1.679	217.971	1.679	-0.58912
1.68	217.313	1.68	-0.57431
1.681	216.984	1.681	-0.58484
1.682	216.655	1.682	-0.61017
1.683	216.655	1.683	-0.62597
1.684	215.339	1.684	-0.54832
1.685	214.352	1.685	-0.59208
1.686	214.352	1.686	-0.5934
1.687	213.365	1.687	-0.61741
1.688	212.707	1.688	-0.64044
1.689	212.378	1.689	-0.65229
1.69	211.72	1.69	-0.64176
1.691	211.391	1.691	-0.66347
1.692	210.404	1.692	-0.66446
1.693	209.746	1.693	-0.65985
1.694	209.417	1.694	-0.65492
1.695	208.759	1.695	-0.63584
1.696	208.43	1.696	-0.64669
1.697	207.443	1.697	-0.65294
1.698	206.127	1.698	-0.66216
1.699	206.127	1.699	-0.65623
1.7	205.14	1.7	-0.65097
1.701	204.482	1.701	-0.64965
1.702	204.153	1.702	-0.67137
1.703	202.837	1.703	-0.66874
1.704	202.837	1.704	-0.67005
1.705	202.179	1.705	-0.68321
1.706	201.521	1.706	-0.70558
1.707	200.863	1.707	-0.68288
1.708	199.876	1.708	-0.65426
1.709	198.889	1.709	-0.64801
1.71	199.218	1.71	-0.63781
1.711	197.573	1.711	-0.63748
1.712	197.244	1.712	-0.67137
1.713	196.257	1.713	-0.66347
1.714	195.599	1.714	-0.65064
1.715	194.941	1.715	-0.66018
1.716	194.941	1.716	-0.63945
1.717	193.625	1.717	-0.64439
1.718	192.967	1.718	-0.64636
1.719	191.98	1.719	-0.67334
1.72	191.98	1.72	-0.67235
1.721	190.336	1.721	-0.66545
1.722	190.007	1.722	-0.66841
1.723	189.02	1.723	-0.70295
1.724	188.362	1.724	-0.69538
1.725	187.704	1.725	-0.68551
1.726	187.046	1.726	-0.68617
1.727	187.046	1.727	-0.70295
1.728	185.73	1.728	-0.7069
1.729	184.743	1.729	-0.67729
1.73	184.085	1.73	-0.69538
1.731	184.085	1.731	-0.71085
1.732	182.769	1.732	-0.71545
1.733	183.098	1.733	-0.71973
1.734	181.782	1.734	-0.72269
1.735	181.124	1.735	-0.73124
1.736	180.137	1.736	-0.71479
1.737	179.479	1.737	-0.7046
1.738	178.492	1.738	-0.67334
1.739	178.492	1.739	-0.70032
1.74	177.834	1.74	-0.72466
1.741	176.847	1.741	-0.72499
1.742	176.518	1.742	-0.72137
1.743	174.873	1.743	-0.71973
1.744	174.544	1.744	-0.72335
1.745	174.215	1.745	-0.75921
1.746	173.228	1.746	-0.76349
1.747	172.241	1.747	-0.74144
1.748	171.254	1.748	-0.71019
1.749	170.596	1.749	-0.74111
1.75	169.938	1.75	-0.76349
1.751	169.609	1.751	-0.73355
1.752	168.293	1.752	-0.69242
1.753	167.964	1.753	-0.69999
1.754	166.648	1.754	-0.69111
1.755	166.319	1.755	-0.69374
1.756	165.661	1.756	-0.6717
1.757	164.674	1.757	-0.65393
1.758	164.016	1.758	-0.67137
1.759	163.687	1.759	-0.67729
1.76	162.371	1.76	-0.70098
1.761	161.713	1.761	-0.70525
1.762	160.397	1.762	-0.68288
1.763	160.397	1.763	-0.67137
1.764	160.068	1.764	-0.66545
1.765	158.423	1.765	-0.68288
1.766	158.094	1.766	-0.65327
1.767	157.765	1.767	-0.6411
1.768	156.449	1.768	-0.63353
1.769	155.791	1.769	-0.68321
1.77	155.133	1.77	-0.66117
1.771	154.475	1.771	-0.62333
1.772	153.488	1.772	-0.60623
1.773	152.83	1.773	-0.62004
1.774	152.172	1.774	-0.62531
1.775	151.185	1.775	-0.5832
1.776	150.527	1.776	-0.58846
1.777	150.198	1.777	-0.58451
1.778	149.211	1.778	-0.59734
1.779	148.224	1.779	-0.58912
1.78	147.566	1.78	-0.60063
1.781	147.237	1.781	-0.58714
1.782	147.237	1.782	-0.59734
1.783	146.25	1.783	-0.58089
1.784	145.592	1.784	-0.59043
1.785	144.934	1.785	-0.58056
1.786	144.276	1.786	-0.59372
1.787	143.618	1.787	-0.60458
1.788	142.96	1.788	-0.59307
1.789	142.302	1.789	-0.62597
1.79	141.644	1.79	-0.60984
1.791	140.986	1.791	-0.62268
1.792	140.328	1.792	-0.60853
1.793	139.67	1.793	-0.61544
1.794	139.67	1.794	-0.63682
1.795	138.354	1.795	-0.64176
1.796	137.696	1.796	-0.66808
1.797	137.038	1.797	-0.66775
1.798	136.709	1.798	-0.6615
1.799	136.051	1.799	-0.66939
1.8	135.064	1.8	-0.68551
1.801	134.735	1.801	-0.67071
1.802	133.748	1.802	-0.69473
1.803	133.419	1.803	-0.68222
1.804	133.09	1.804	-0.69176
1.805	132.103	1.805	-0.67828
1.806	131.445	1.806	-0.67137
1.807	130.787	1.807	-0.68124
1.808	130.458	1.808	-0.67564
1.809	130.129	1.809	-0.67334
1.81	129.142	1.81	-0.65919
1.811	128.484	1.811	-0.67597
1.812	127.497	1.812	-0.64669
1.813	127.497	1.813	-0.65294
1.814	126.839	1.814	-0.63024
1.815	125.852	1.815	-0.65163
1.816	125.523	1.816	-0.63847
1.817	123.878	1.817	-0.63452
1.818	123.549	1.818	-0.60952
1.819	122.891	1.819	-0.598
1.82	121.904	1.82	-0.60524
1.821	121.904	1.821	-0.58945
1.822	119.93	1.822	-0.56609
1.823	120.917	1.823	-0.57069
1.824	119.93	1.824	-0.54898
1.825	118.614	1.825	-0.54931
1.826	117.956	1.826	-0.53549
1.827	117.956	1.827	-0.55227
1.828	116.969	1.828	-0.53023
1.829	116.311	1.829	-0.5322
1.83	114.995	1.83	-0.55063
1.831	114.995	1.831	-0.53056
1.832	114.666	1.832	-0.54372
1.833	113.679	1.833	-0.51805
1.834	113.021	1.834	-0.51871
1.835	112.363	1.835	-0.52299
1.836	111.705	1.836	-0.50325
1.837	111.705	1.837	-0.4845
1.838	110.718	1.838	-0.50588
1.839	110.06	1.839	-0.48088
1.84	109.731	1.84	-0.47561
1.841	108.415	1.841	-0.47858
1.842	108.744	1.842	-0.46706
1.843	108.086	1.843	-0.46871
1.844	107.1	1.844	-0.46476
1.845	106.771	1.845	-0.47759
1.846	106.113	1.846	-0.4766
1.847	106.113	1.847	-0.472
1.848	105.126	1.848	-0.50029
1.849	104.468	1.849	-0.45686
1.85	104.468	1.85	-0.49338
1.851	103.481	1.851	-0.46443
1.852	103.481	1.852	-0.44798
1.853	102.823	1.853	-0.45884
1.854	102.165	1.854	-0.4289
1.855	101.836	1.855	-0.43778
1.856	101.178	1.856	-0.42396
1.857	101.178	1.857	-0.43613
1.858	100.849	1.858	-0.44403
1.859	100.191	1.859	-0.45982
1.86	99.533	1.86	-0.46081
1.861	98.875	1.861	-0.47693
1.862	98.875	1.862	-0.45949
1.863	97.888	1.863	-0.45851
1.864	97.23	1.864	-0.46278
1.865	97.23	1.865	-0.4562
1.866	96.243	1.866	-0.45193
1.867	96.243	1.867	-0.46607
1.868	95.914	1.868	-0.44041
1.869	94.927	1.869	-0.45061
1.87	94.598	1.87	-0.41672
1.871	94.269	1.871	-0.41245
1.872	93.94	1.872	-0.45884
1.873	93.282	1.873	-0.43778
1.874	93.282	1.874	-0.421
1.875	92.624	1.875	-0.4164
1.876	91.966	1.876	-0.40751
1.877	91.637	1.877	-0.40389
1.878	91.637	1.878	-0.39073
1.879	90.65	1.879	-0.42561
1.88	90.321	1.88	-0.40225
1.881	89.992	1.881	-0.38053
1.882	89.334	1.882	-0.41146
1.883	88.347	1.883	-0.37395
1.884	87.689	1.884	-0.37461
1.885	88.347	1.885	-0.37264
1.886	87.36	1.886	-0.36244
1.887	87.031	1.887	-0.39304
1.888	87.031	1.888	-0.37297
1.889	86.702	1.889	-0.35816
1.89	85.386	1.89	-0.35619
1.891	85.715	1.891	-0.34731
1.892	85.057	1.892	-0.35849
1.893	84.728	1.893	-0.33875
1.894	84.07	1.894	-0.32395
1.895	84.07	1.895	-0.33612
1.896	83.741	1.896	-0.3098
1.897	82.754	1.897	-0.32164
1.898	82.754	1.898	-0.29927
1.899	82.096	1.899	-0.3075
1.9	80.78	1.9	-0.32559
1.901	81.767	1.901	-0.31145
1.902	81.438	1.902	-0.29269
1.903	80.78	1.903	-0.29302
1.904	80.451	1.904	-0.30947
1.905	80.122	1.905	-0.29236
1.906	79.793	1.906	-0.28315
1.907	79.135	1.907	-0.26868
1.908	79.135	1.908	-0.295
1.909	78.806	1.909	-0.27887
1.91	78.806	1.91	-0.26111
1.911	78.477	1.911	-0.28842
1.912	78.477	1.912	-0.26933
1.913	77.49	1.913	-0.25979
1.914	77.49	1.914	-0.27427
1.915	76.832	1.915	-0.25913
1.916	76.832	1.916	-0.25881
1.917	76.174	1.917	-0.25716
1.918	76.174	1.918	-0.24663
1.919	75.845	1.919	-0.23314
1.92	75.845	1.92	-0.27295
1.921	75.845	1.921	-0.2644
1.922	75.187	1.922	-0.22327
1.923	74.858	1.923	-0.2338
1.924	74.858	1.924	-0.2292
1.925	74.529	1.925	-0.1986
1.926	73.871	1.926	-0.19959
1.927	73.871	1.927	-0.23084
1.928	73.213	1.928	-0.20715
1.929	73.213	1.929	-0.18939
1.93	72.555	1.93	-0.18511
1.931	72.884	1.931	-0.21867
1.932	72.884	1.932	-0.19202
1.933	72.555	1.933	-0.1736
1.934	72.226	1.934	-0.18939
1.935	72.226	1.935	-0.16274
1.936	71.568	1.936	-0.15386
1.937	71.568	1.937	-0.16899
1.938	70.91	1.938	-0.16307
1.939	70.91	1.939	-0.12622
1.94	70.91	1.94	-0.12885
1.941	70.252	1.941	-0.14662
1.942	69.923	1.942	-0.13247
1.943	70.252	1.943	-0.10648
1.944	70.252	1.944	-0.10418
1.945	69.923	1.945	-0.11306
1.946	69.594	1.946	-0.11964
1.947	69.594	1.947	-0.12786
1.948	69.265	1.948	-0.09858
1.949	68.278	1.949	-0.08937
1.95	69.265	1.95	-0.08246
1.951	69.265	1.951	-0.07523
1.952	68.278	1.952	-0.09497
1.953	68.607	1.953	-0.08839
1.954	68.278	1.954	-0.07029
1.955	68.278	1.955	-0.06108
1.956	68.278	1.956	-0.05154
1.957	67.949	1.957	-0.0522
1.958	67.62	1.958	-0.0443
1.959	67.291	1.959	-0.0749
1.96	67.62	1.96	-0.05812
1.961	67.291	1.961	-0.04298
1.962	66.962	1.962	-0.02226
1.963	66.962	1.963	-0.02588
1.964	66.962	1.964	-0.02292
1.965	67.291	1.965	-0.02423
1.966	66.962	1.966	-0.02357
1.967	66.633	1.967	-0.02259
1.968	66.304	1.968	-0.04529
1.969	66.633	1.969	-0.03081
1.97	66.633	1.97	-0.02588
1.971	66.633	1.971	-0.02193
1.972	65.975	1.972	-0.0216
1.973	66.962	1.973	-0.01963
1.974	65.975	1.974	-0.01436
1.975	65.975	1.975	-0.01502
1.976	66.304	1.976	-0.01403
1.977	65.646	1.977	-0.01305
1.978	65.975	1.978	-0.01206
1.979	65.975	1.979	-0.01074
1.98	65.975	1.98	-0.00943
1.981	65.646	1.981	-0.000544
1.982	65.975	1.982	-0.00351
1.983	65.975	1.983	-0.00416
1.984	66.304	1.984	-0.00153
1.985	65.646	1.985	-0.00285
1.986	65.646	1.986	-0.00285
1.987	66.304	1.987	-0.00252
1.988	65.975	1.988	-0.00219
1.989	65.646	1.989	-0.00219
1.99	65.646	1.99	-0.00219
1.991	65.317	1.991	-0.00219
1.992	65.975	1.992	-0.00153
1.993	65.975	1.993	-0.00153
1.994	65.646	1.994	-0.000544
1.995	65.975	1.995	0.000114
1.996	66.304	1.996	0.000772
1.997	65.317	1.997	0.000114
1.998	65.646	1.998	0.000772
[truncated: 2 more rows]

## Sheet: S2d
w/o insulator (0.5mm)		w/o insulator (3mm)		w/ insulator
Output voltage (V)	Output charge (nC)	Output voltage (V)	Output charge (nC)	Output voltage (V)	Output charge (nC)
-0.104	390.96	-1.1161	169.7	-1.1161	405.5
39.3289	390.386	162.58	167.788	368.001	378.345
75.8642	361.699	319.856	161.208	708.231	348.736
111.44	352.201	461.083	144.758	1032.41	332.286
144.969	331.936	605.52	148.048	1346.96	322.416
177.239	319.476	737.119	134.889	1645.47	305.967
208.36	308.094	868.717	134.888	1927.92	289.516
238.269	296.096	993.897	128.309	2194.33	273.067
266.981	284.252	1109.45	118.438
294.497	272.408	1228.21	121.729
320.817	260.565	1340.55	115.148
346.569	254.951	1443.26	105.279
370.795	239.838	1545.97	105.279
394.691	236.569	1645.47	101.989
416.494	215.843	1735.34	92.119
437.445	207.421	1825.21	92.119
456.901	192.616	1905.46	82.249
473.367	163.007	1985.7	82.249
488.007	144.933	2059.52	75.669
502.347	141.973	2133.35	75.669
514.924	124.514	2197.54	65.799
526.558	115.169	2252.11	55.929
535.861	92.098	2313.09	62.51
545.416	94.5971
