# Supplementary material for: Spontaneously established reverse electric field to enhance the performance of triboelectric nanogenerators via improving Coulombic efficiency
Source: Nat Commun. 2024 May 16;15:4167. doi: 10.1038/s41467-024-48456-1 (PMC11099027; doi:10.1038/s41467-024-48456-1)
Supplement: Supplementary file 3 — Source Data [file 41467_2024_48456_MOESM3_ESM.zip › Source Data/Source Data Fig. S28.xlsx]

## Sheet: S28b
Time (s)	charge (nC)	Time (s)	current (nA)
0	-0.03031	0	5.889
0.002	0.299	0.002	3.587
0.004	0.627	0.004	2.271
0.006	-0.03031	0.006	0.299
0.008	-0.03031	0.008	0.299
0.01	-0.03031	0.01	0.299
0.012	0.299	0.012	0.956
0.014	0.627	0.014	1.943
0.016	-0.03031	0.016	2.271
0.018	0.299	0.018	2.6
0.02	0.956	0.02	2.271
0.022	0.299	0.022	-0.03031
0.024	0.299	0.024	-0.359
0.026	0.299	0.026	-1.017
0.028	0.299	0.028	-1.346
0.03	-0.03031	0.03	-0.688
0.032	-0.03031	0.032	-0.688
0.034	0.299	0.034	3.258
0.036	-0.03031	0.036	5.231
0.038	0.627	0.038	4.244
0.04	0.299	0.04	4.244
0.042	0.299	0.042	4.902
0.044	-0.03031	0.044	2.6
0.046	-0.03031	0.046	0.627
0.048	0.627	0.048	-0.359
0.05	0.627	0.05	-0.688
0.052	-0.03031	0.052	0.299
0.054	0.299	0.054	2.6
0.056	-0.03031	0.056	3.258
0.058	-0.03031	0.058	5.231
0.06	-0.03031	0.06	5.56
0.062	0.627	0.062	4.902
0.064	-0.688	0.064	2.929
0.066	-0.03031	0.066	1.943
0.068	0.299	0.068	0.627
0.07	0.299	0.07	0.956
0.072	0.299	0.072	2.6
0.074	0.627	0.074	4.902
0.076	0.627	0.076	5.231
0.078	0.299	0.078	6.546
0.08	0.299	0.08	6.546
0.082	0.627	0.082	5.231
0.084	0.627	0.084	3.587
0.086	0.299	0.086	1.285
0.088	0.299	0.088	1.614
0.09	0.627	0.09	1.943
0.092	0.627	0.092	3.587
0.094	-0.03031	0.094	5.56
0.096	0.299	0.096	7.533
0.098	0.627	0.098	7.533
0.1	-0.359	0.1	6.546
0.102	0.299	0.102	6.217
0.104	0.299	0.104	5.889
0.106	-0.03031	0.106	4.573
0.108	-0.359	0.108	3.587
0.11	0.299	0.11	3.916
0.112	0.627	0.112	4.573
0.114	0.299	0.114	6.546
0.116	-0.03031	0.116	7.533
0.118	0.299	0.118	7.862
0.12	0.627	0.12	6.546
0.122	0.299	0.122	4.902
0.124	0.627	0.124	2.6
0.126	0.299	0.126	2.6
0.128	-0.03031	0.128	1.285
0.13	-0.03031	0.13	2.6
0.132	0.299	0.132	3.587
0.134	0.299	0.134	4.902
0.136	-0.03031	0.136	5.889
0.138	-0.03031	0.138	5.231
0.14	-0.03031	0.14	4.902
0.142	0.627	0.142	4.573
0.144	0.627	0.144	3.258
0.146	0.299	0.146	1.285
0.148	0.627	0.148	0.627
0.15	0.299	0.15	1.943
0.152	-0.03031	0.152	3.587
0.154	-0.03031	0.154	4.902
0.156	-0.03031	0.156	6.217
0.158	0.299	0.158	6.875
0.16	0.299	0.16	6.217
0.162	-0.03031	0.162	4.902
0.164	0.299	0.164	3.258
0.166	0.299	0.166	1.614
0.168	0.627	0.168	-2.661
0.17	0.299	0.17	0.299
0.172	0.299	0.172	1.614
0.174	-0.03031	0.174	3.258
0.176	-0.03031	0.176	4.244
0.178	-0.03031	0.178	3.916
0.18	-0.03031	0.18	4.244
0.182	-0.03031	0.182	2.929
0.184	-0.03031	0.184	1.614
0.186	0.299	0.186	0.299
0.188	0.299	0.188	-0.688
0.19	0.299	0.19	-0.359
0.192	-0.03031	0.192	-0.688
0.194	-0.03031	0.194	0.627
0.196	-0.03031	0.196	1.614
0.198	0.299	0.198	1.943
0.2	0.627	0.2	0.627
0.202	0.299	0.202	-0.359
0.204	-0.03031	0.204	-2.332
0.206	-0.03031	0.206	-3.976
0.208	0.299	0.208	-4.305
0.21	0.299	0.21	-2.99
0.212	-0.03031	0.212	-2.003
0.214	-0.03031	0.214	-0.359
0.216	0.299	0.216	-0.359
0.218	-0.03031	0.218	0.627
0.22	0.299	0.22	-0.03031
0.222	-0.03031	0.222	-1.674
0.224	0.299	0.224	-2.99
0.226	0.299	0.226	-4.305
0.228	0.299	0.228	-4.634
0.23	0.627	0.23	-4.305
0.232	0.299	0.232	-2.99
0.234	0.299	0.234	-1.017
0.236	0.299	0.236	-0.03031
0.238	-0.03031	0.238	-0.03031
0.24	-0.03031	0.24	-0.359
0.242	0.299	0.242	-1.346
0.244	-0.03031	0.244	-2.99
0.246	0.627	0.246	-4.963
0.248	-0.03031	0.248	-5.292
0.25	0.299	0.25	-6.607
0.252	0.299	0.252	-3.319
0.254	-0.03031	0.254	-1.017
0.256	0.299	0.256	0.299
0.258	0.299	0.258	0.299
0.26	-0.03031	0.26	-1.017
0.262	-0.03031	0.262	-2.661
0.264	0.627	0.264	-4.963
0.266	0.627	0.266	-4.634
0.268	0.299	0.268	-4.963
0.27	0.299	0.27	-3.976
0.272	-0.03031	0.272	-2.99
0.274	0.299	0.274	-1.346
0.276	-0.03031	0.276	-0.688
0.278	-0.03031	0.278	-0.03031
0.28	0.627	0.28	-1.674
0.282	-0.359	0.282	-2.661
0.284	0.299	0.284	-3.976
0.286	0.299	0.286	-5.292
0.288	0.299	0.288	-4.963
0.29	0.299	0.29	-4.305
0.292	-0.03031	0.292	-3.319
0.294	0.299	0.294	-1.346
0.296	0.627	0.296	0.299
0.298	0.299	0.298	0.627
0.3	-0.03031	0.3	-0.359
0.302	-0.03031	0.302	-2.003
0.304	0.299	0.304	-3.976
0.306	-0.03031	0.306	-4.305
0.308	-0.359	0.308	-3.976
0.31	0.299	0.31	-3.319
0.312	-0.03031	0.312	-2.332
0.314	0.627	0.314	-0.359
0.316	0.299	0.316	0.956
0.318	0.299	0.318	1.285
0.32	-0.03031	0.32	0.627
0.322	-0.03031	0.322	-0.688
0.324	0.299	0.324	-2.99
0.326	-0.03031	0.326	-3.319
0.328	-0.03031	0.328	-2.99
0.33	-0.03031	0.33	-2.003
0.332	-0.359	0.332	-1.017
0.334	0.299	0.334	0.627
0.336	0.299	0.336	1.285
0.338	0.299	0.338	1.943
0.34	0.299	0.34	0.956
0.342	-0.03031	0.342	-0.359
0.344	0.299	0.344	-1.346
0.346	-0.03031	0.346	-2.332
0.348	-0.03031	0.348	-2.661
0.35	0.299	0.35	-2.003
0.352	0.299	0.352	-0.688
0.354	-0.03031	0.354	1.285
0.356	0.299	0.356	2.271
0.358	-0.688	0.358	2.929
0.36	0.299	0.36	1.943
0.362	-0.359	0.362	1.285
0.364	0.299	0.364	-0.03031
0.366	0.299	0.366	-1.346
0.368	-0.03031	0.368	-1.346
0.37	0.299	0.37	-0.359
0.372	0.299	0.372	0.956
0.374	0.627	0.374	2.271
0.376	-0.03031	0.376	3.587
0.378	0.299	0.378	4.244
0.38	-0.03031	0.38	3.258
0.382	0.299	0.382	1.614
0.384	0.627	0.384	0.299
0.386	-0.03031	0.386	-0.359
0.388	-0.03031	0.388	-1.346
0.39	-0.03031	0.39	-0.03031
0.392	-0.03031	0.392	0.956
0.394	0.299	0.394	2.6
0.396	-0.359	0.396	3.916
0.398	0.299	0.398	3.916
0.4	0.299	0.4	3.258
0.402	0.299	0.402	1.943
0.404	0.299	0.404	0.627
0.406	0.299	0.406	-0.688
0.408	-0.03031	0.408	-0.688
0.41	0.627	0.41	0.299
0.412	0.299	0.412	0.956
0.414	0.299	0.414	2.6
0.416	0.299	0.416	3.916
0.418	-0.03031	0.418	4.244
0.42	0.627	0.42	3.258
0.422	-0.03031	0.422	2.271
0.424	0.299	0.424	0.627
0.426	0.299	0.426	-0.03031
0.428	0.299	0.428	-0.359
0.43	0.299	0.43	-0.03031
0.432	0.299	0.432	0.627
0.434	-0.03031	0.434	2.929
0.436	0.299	0.436	3.916
0.438	0.299	0.438	4.244
0.44	0.299	0.44	3.258
0.442	0.627	0.442	1.943
0.444	0.299	0.444	1.285
0.446	0.299	0.446	-0.359
0.448	0.299	0.448	-0.688
0.45	0.627	0.45	-0.03031
0.452	0.627	0.452	1.285
0.454	0.627	0.454	2.929
0.456	-0.359	0.456	3.916
0.458	0.299	0.458	4.902
0.46	0.299	0.46	4.244
0.462	0.299	0.462	4.573
0.464	0.299	0.464	3.916
0.466	-0.03031	0.466	4.902
0.468	0.299	0.468	5.56
0.47	0.299	0.47	8.848
0.472	0.299	0.472	13.78
0.474	0.299	0.474	19.699
0.476	-0.03031	0.476	25.618
0.478	0.299	0.478	30.879
0.48	0.299	0.48	34.825
0.482	-0.03031	0.482	36.47
0.484	0.299	0.484	38.771
0.486	0.627	0.486	39.758
0.488	0.299	0.488	42.06
0.49	0.627	0.49	44.033
0.492	0.627	0.492	45.019
0.494	0.627	0.494	46.334
0.496	0.956	0.496	42.717
0.498	1.285	0.498	43.046
0.5	1.285	0.5	42.717
0.502	0.956	0.502	41.731
0.504	1.285	0.504	36.798
0.506	1.614	0.506	31.866
0.508	1.943	0.508	34.497
0.51	1.285	0.51	35.483
0.512	1.285	0.512	37.456
0.514	1.943	0.514	40.087
0.516	1.285	0.516	42.388
0.518	1.943	0.518	35.812
0.52	1.943	0.52	41.402
0.522	1.943	0.522	44.69
0.524	2.929	0.524	45.677
0.526	1.943	0.526	48.307
0.528	2.271	0.528	50.28
0.53	2.271	0.53	48.636
0.532	2.6	0.532	60.145
0.534	2.6	0.534	67.708
0.536	2.6	0.536	72.969
0.538	2.6	0.538	63.105
0.54	2.929	0.54	73.956
0.542	2.6	0.542	81.848
0.544	3.258	0.544	87.767
0.546	2.929	0.546	79.217
0.548	3.258	0.548	83.163
0.55	3.587	0.55	91.055
0.552	3.258	0.552	211.406
0.554	3.916	0.554	125.911
0.556	4.244	0.556	108.154
0.558	4.244	0.558	111.442
0.56	4.573	0.56	116.046
0.562	4.573	0.562	116.703
0.564	5.231	0.564	121.965
0.566	5.56	0.566	126.239
0.568	5.889	0.568	917.069
0.57	6.217	0.57	298.545
0.572	6.217	0.572	181.482
0.574	6.217	0.574	157.807
0.576	6.875	0.576	343.594
0.578	8.519	0.578	195.293
0.58	8.848	0.58	165.041
0.582	9.177	0.582	166.356
0.584	10.163	0.584	930.879
0.586	9.835	0.586	366.283
0.588	10.492	0.588	208.446
0.59	10.492	0.59	185.428
0.592	12.794	0.592	190.361
0.594	13.123	0.594	576.404
0.596	13.123	0.596	271.581
0.598	13.452	0.598	221.27
0.6	15.753	0.6	206.144
0.602	15.753	0.602	1088.06
0.604	16.74	0.604	416.594
0.606	17.069	0.606	249.221
0.608	17.069	0.608	227.518
0.61	19.699	0.61	230.806
0.612	20.357	0.612	510.967
0.614	20.686	0.614	282.103
0.616	21.015	0.616	244.946
0.618	21.343	0.618	1073.92
0.62	22.988	0.62	487.62
0.622	23.645	0.622	278.158
0.624	24.303	0.624	247.577
0.626	24.632	0.626	490.58
0.628	26.934	0.628	516.886
0.63	27.262	0.63	295.914
0.632	27.92	0.632	264.018
0.634	28.249	0.634	266.977
0.636	29.893	0.636	1341.58
0.638	29.893	0.638	519.517
0.64	31.208	0.64	321.234
0.642	33.51	0.642	288.022
0.644	34.168	0.644	275.856
0.646	34.497	0.646	638.881
0.648	34.825	0.648	339.319
0.65	37.456	0.65	282.103
0.652	38.114	0.652	1005.52
0.654	38.771	0.654	400.481
0.656	39.758	0.656	300.189
0.658	41.731	0.658	546.48
0.66	41.731	0.66	322.549
0.662	42.388	0.662	757.588
0.664	43.704	0.664	423.17
0.666	44.69	0.666	311.698
0.668	46.005	0.668	529.053
0.67	46.334	0.67	325.18
0.672	47.321	0.672	597.12
0.674	49.294	0.674	351.486
0.676	49.951	0.676	315.315
0.678	50.609	0.678	1134.42
0.68	51.596	0.68	455.724
0.682	53.897	0.682	330.77
0.684	54.226	0.684	315.644
0.686	54.884	0.686	1555.32
0.688	57.186	0.688	561.935
0.69	57.514	0.69	362.337
0.692	59.159	0.692	333.072
0.694	59.487	0.694	939.758
0.696	60.803	0.696	436.981
0.698	62.447	0.698	356.747
0.7	63.105	0.7	1083.13
0.702	65.735	0.702	482.359
0.704	66.064	0.704	369.571
0.706	67.379	0.706	355.432
0.708	68.037	0.708	1721.71
0.71	69.023	0.71	581.994
0.712	70.996	0.712	384.369
0.714	71.983	0.714	361.351
0.716	72.312	0.716	1191.31
0.718	74.942	0.718	501.102
0.72	75.271	0.72	740.488
0.722	76.586	0.722	856.236
0.724	77.244	0.724	452.765
0.726	80.861	0.726	377.463
0.728	81.19	0.728	374.833
0.73	82.176	0.73	1371.18
0.732	83.821	0.732	527.08
0.734	84.807	0.734	396.535
0.736	85.465	0.736	384.369
0.738	88.424	0.738	770.083
0.74	89.411	0.74	451.449
0.742	89.411	0.742	411.004
0.744	92.041	0.744	1127.19
0.746	92.699	0.746	522.147
0.748	93.685	0.748	427.774
0.75	96.316	0.75	1907.83
0.752	97.631	0.752	682.615
0.754	98.289	0.754	456.711
0.756	100.92	0.756	730.624
0.758	101.248	0.758	472.494
0.76	102.235	0.76	1469.5
0.762	104.537	0.762	663.872
0.764	106.51	0.764	466.904
0.766	107.167	0.766	1730.92
0.768	109.14	0.768	647.759
0.77	110.456	0.77	456.053
0.772	112.429	0.772	1327.44
0.774	118.676	0.774	581.994
0.776	115.717	0.776	463.945
0.778	116.703	0.778	1485.28
0.78	119.334	0.78	749.038
0.782	119.992	0.782	496.499
0.784	120.978	0.784	1530.99
0.786	122.293	0.786	610.602
0.788	125.582	0.788	471.179
0.79	126.897	0.79	888.461
0.792	127.226	0.792	526.422
0.794	129.856	0.794	500.445
0.796	132.487	0.796	864.127
0.798	132.816	0.798	526.422
0.8	134.46	0.8	1498.11
0.802	136.762	0.802	648.746
0.804	138.077	0.804	504.391
0.806	138.735	0.806	1485.94
0.808	142.352	0.808	650.39
0.81	143.01	0.81	516.228
0.812	145.64	0.812	1358.36
0.814	146.627	0.814	615.534
0.816	147.942	0.816	510.967
0.818	150.244	0.818	822.038
0.82	151.559	0.82	551.413
0.822	152.217	0.822	1735.52
0.824	156.163	0.824	712.538
0.826	157.149	0.826	527.409
0.828	160.766	0.828	1236.69
0.83	160.437	0.83	613.89
0.832	161.753	0.832	1385.98
0.834	164.712	0.834	782.907
0.836	165.37	0.836	561.607
0.838	167.014	0.838	1139.68
0.84	170.302	0.84	608.629
0.842	171.617	0.842	1630.3
0.844	174.248	0.844	733.583
0.846	174.577	0.846	1305.74
0.848	176.221	0.848	843.74
0.85	179.509	0.85	582.98
0.852	180.496	0.852	1459.63
0.854	183.784	0.854	703.989
0.856	184.442	0.856	588.57
0.858	185.428	0.858	1088.39
0.86	189.045	0.86	641.512
0.862	190.032	0.862	1887.11
0.864	213.379	0.864	801.979
0.866	195.293	0.866	1597.74
0.868	196.28	0.868	747.394
0.87	203.185	0.87	1078.19
0.872	200.225	0.872	893.722
0.874	201.87	0.874	639.21
0.876	204.171	0.876	965.406
0.878	207.788	0.878	645.786
0.88	208.775	0.88	1316.92
0.882	210.09	0.882	690.178
0.884	213.05	0.884	1379.4
0.886	213.707	0.886	703.989
0.888	216.996	0.888	1656.27
0.89	220.284	0.89	886.817
0.892	221.928	0.892	601.066
0.894	222.915	0.894	1315.94
0.896	226.203	0.896	657.295
0.898	226.86	0.898	967.05
0.9	230.478	0.9	815.461
0.902	231.135	0.902	566.21
0.904	233.766	0.904	1438.59
0.906	235.081	0.906	628.03
0.908	236.725	0.908	594.818
0.91	239.685	0.91	813.488
0.912	240.671	0.912	524.12
0.914	243.631	0.914	1205.12
0.916	244.617	0.916	577.719
0.918	245.275	0.918	473.481
0.92	247.905	0.92	891.749
0.922	249.55	0.922	506.364
0.924	251.851	0.924	1446.48
0.926	253.167	0.926	641.84
0.928	253.824	0.928	459.341
0.93	256.784	0.93	1289.96
0.932	257.441	0.932	594.489
0.934	258.099	0.934	462.63
0.936	261.058	0.936	1682.58
0.938	261.716	0.938	665.187
0.94	264.347	0.94	463.616
0.942	265.333	0.942	1136.4
0.944	265.991	0.944	543.85
0.946	267.635	0.946	448.161
0.948	267.964	0.948	1022.62
0.95	272.239	0.95	522.147
0.952	272.896	0.952	447.175
0.954	273.883	0.954	1040.05
0.956	276.513	0.956	525.107
0.958	276.842	0.958	1050.57
0.96	277.829	0.96	630.66
0.962	280.788	0.962	463.945
0.964	281.446	0.964	1470.81
0.966	282.103	0.966	754.628
0.968	284.734	0.968	474.467
0.97	285.721	0.97	1379.07
0.972	288.022	0.972	588.242
0.974	288.68	0.974	446.846
0.976	290.653	0.976	738.844
0.978	292.297	0.978	464.931
0.98	292.955	0.98	529.71
0.982	295.257	0.982	719.772
0.984	296.572	0.984	446.846
0.986	298.216	0.986	727.335
0.988	299.202	0.988	689.849
0.99	300.189	0.99	435.666
0.992	302.491	0.992	966.393
0.994	303.477	0.994	640.196
0.996	305.779	0.996	426.13
0.998	306.437	0.998	389.959
1	307.094	1	707.606
1.002	309.067	1.002	420.869
1.004	309.725	1.004	375.819
1.006	312.684	1.006	960.803
1.008	313.342	1.008	452.436
1.01	314	1.01	374.504
1.012	316.301	1.012	1305.41
1.014	316.959	1.014	513.269
1.016	317.946	1.016	373.846
1.018	318.274	1.018	852.619
1.02	320.576	1.02	553.386
1.022	321.892	1.022	376.148
1.024	322.22	1.024	346.225
1.026	324.522	1.026	804.61
1.028	325.509	1.028	396.535
1.03	326.166	1.03	332.085
1.032	328.139	1.032	731.61
1.034	328.468	1.034	380.094
1.036	329.455	1.036	322.549
1.038	331.428	1.038	308.41
1.04	332.414	1.04	629.674
1.042	333.072	1.042	355.103
1.044	333.4	1.044	308.081
1.046	335.702	1.046	1281.74
1.048	336.689	1.048	455.067
1.05	336.689	1.05	306.108
1.052	338.991	1.052	281.775
1.054	339.648	1.054	505.377
1.056	340.306	1.056	310.383
1.058	341.621	1.058	276.842
1.06	342.279	1.06	758.245
1.062	342.608	1.062	343.594
1.064	343.594	1.064	272.567
1.066	345.238	1.066	257.77
1.068	346.225	1.068	919.042
1.07	345.567	1.07	359.707
1.072	348.527	1.072	268.95
1.074	349.184	1.074	255.14
1.076	349.513	1.076	1000.26
1.078	350.499	1.078	381.409
1.08	351.486	1.08	267.306
1.082	352.144	1.082	246.59
1.084	352.801	1.084	778.304
1.086	354.117	1.086	412.319
1.088	355.103	1.088	261.716
1.09	355.432	1.09	236.396
1.092	356.09	1.092	230.149
1.094	358.063	1.094	1031.5
1.096	358.391	1.096	364.31
1.098	358.72	1.098	247.248
1.1	359.378	1.1	226.203
1.102	361.351	1.102	220.284
1.104	361.351	1.104	1235.37
1.106	362.008	1.106	405.742
1.108	362.337	1.108	255.797
1.11	364.31	1.11	231.464
1.112	364.639	1.112	227.518
1.114	364.968	1.114	226.203
1.116	364.968	1.116	1029.53
1.118	366.283	1.118	365.297
1.12	367.27	1.12	251.851
1.122	368.914	1.122	230.478
1.124	368.585	1.124	223.901
1.126	369.9	1.126	218.969
1.128	370.229	1.128	654.336
1.13	371.544	1.13	295.585
1.132	371.544	1.132	235.081
1.134	371.873	1.134	226.203
1.136	374.175	1.136	842.425
1.138	374.504	1.138	437.639
1.14	374.504	1.14	258.099
1.142	375.49	1.142	225.874
1.144	376.806	1.144	216.009
1.146	377.792	1.146	427.116
1.148	378.121	1.148	248.234
1.15	378.779	1.15	218.311
1.152	379.107	1.152	370.229
1.154	380.423	1.154	282.103
1.156	380.752	1.156	223.901
1.158	381.08	1.158	812.502
1.16	382.067	1.16	333.4
1.162	382.067	1.162	228.833
1.164	384.04	1.164	514.913
1.166	384.04	1.166	251.194
1.168	385.026	1.168	206.473
1.17	385.026	1.17	198.91
1.172	387.328	1.172	199.239
1.174	386.999	1.174	601.723
1.176	388.315	1.176	267.306
1.178	387.657	1.178	210.419
1.18	388.643	1.18	414.292
1.182	388.315	1.182	229.491
1.184	390.945	1.184	194.964
1.186	390.616	1.186	186.415
1.188	391.932	1.188	518.859
1.19	391.932	1.19	238.698
1.192	392.261	1.192	192.991
1.194	393.576	1.194	186.086
1.196	394.562	1.196	184.113
1.198	395.22	1.198	897.668
1.2	394.891	1.2	354.117
1.202	395.22	1.202	209.761
1.204	395.22	1.204	180.167
1.206	397.522	1.206	173.59
1.208	397.522	1.208	170.96
1.21	398.179	1.21	169.973
1.212	398.837	1.212	741.475
1.214	399.166	1.214	263.689
1.216	399.495	1.216	182.469
1.218	401.139	1.218	164.383
1.22	402.125	1.22	158.464
1.222	401.468	1.222	156.163
1.224	401.468	1.224	153.203
1.226	401.797	1.226	955.541
1.228	402.783	1.228	313.013
1.23	404.098	1.23	182.798
1.232	404.427	1.232	159.122
1.234	404.756	1.234	152.546
1.236	405.742	1.236	150.573
1.238	405.414	1.238	148.6
1.24	406.729	1.24	145.64
1.242	407.387	1.242	944.69
1.244	407.715	1.244	287.693
1.246	408.373	1.246	166.027
1.248	408.373	1.248	140.708
1.25	408.373	1.25	132.158
1.252	408.702	1.252	127.226
1.254	410.017	1.254	126.897
1.256	410.346	1.256	593.503
1.258	411.333	1.258	205.816
1.26	411.333	1.26	138.735
1.262	411.333	1.262	122.622
1.264	411.661	1.264	115.717
1.266	413.634	1.266	113.415
1.268	412.977	1.268	406.729
1.27	413.963	1.27	360.035
1.272	413.963	1.272	158.136
1.274	414.292	1.274	122.622
1.276	415.278	1.276	112.757
1.278	414.95	1.278	107.825
1.28	415.607	1.28	105.523
1.282	416.265	1.282	102.564
1.284	415.936	1.284	133.474
1.286	416.594	1.286	101.248
1.288	416.594	1.288	802.637
1.29	416.594	1.29	226.86
1.292	418.567	1.292	117.69
1.294	418.896	1.294	96.645
1.296	419.224	1.296	92.041
1.298	418.896	1.298	88.753
1.3	419.224	1.3	86.122
1.302	419.553	1.302	84.149
1.304	420.211	1.304	79.875
1.306	420.211	1.306	76.258
1.308	420.211	1.308	74.613
1.31	419.882	1.31	73.627
1.312	420.211	1.312	73.298
1.314	422.841	1.314	73.627
1.316	421.855	1.316	935.154
1.318	422.184	1.318	304.135
1.32	421.855	1.32	110.456
1.322	422.841	1.322	72.969
1.324	423.17	1.324	59.816
1.326	422.841	1.326	53.569
1.328	422.841	1.328	49.951
1.33	423.17	1.33	48.636
1.332	422.841	1.332	47.65
1.334	424.814	1.334	48.307
1.336	424.157	1.336	47.65
1.338	424.486	1.338	46.334
1.34	424.814	1.34	44.361
1.342	424.814	1.342	39.1
1.344	424.814	1.344	35.483
1.346	424.486	1.346	31.537
1.348	424.814	1.348	26.934
1.35	425.143	1.35	26.276
1.352	425.472	1.352	26.605
1.354	425.143	1.354	369.9
1.356	425.472	1.356	93.028
1.358	425.472	1.358	43.046
1.36	426.459	1.36	28.578
1.362	426.459	1.362	22.33
1.364	426.459	1.364	17.069
1.366	426.787	1.366	13.123
1.368	426.13	1.368	12.136
1.37	426.13	1.37	11.479
1.372	426.13	1.372	11.479
1.374	426.459	1.374	12.136
1.376	426.13	1.376	11.479
1.378	426.787	1.378	9.835
1.38	426.459	1.38	6.875
1.382	426.459	1.382	4.244
1.384	426.459	1.384	0.956
1.386	426.787	1.386	-2.003
1.388	426.459	1.388	-2.332
1.39	426.787	1.39	-2.661
1.392	426.13	1.392	-1.674
1.394	426.787	1.394	-0.359
1.396	426.459	1.396	0.299
1.398	425.801	1.398	0.299
1.4	426.787	1.4	-0.688
1.402	426.459	1.402	-2.332
1.404	426.13	1.404	-3.319
1.406	426.459	1.406	-3.976
1.408	426.459	1.408	-3.647
1.41	426.459	1.41	-3.319
1.412	426.459	1.412	-1.674
1.414	426.13	1.414	-0.03031
1.416	426.459	1.416	0.299
1.418	426.13	1.418	0.627
1.42	426.787	1.42	-0.03031
1.422	426.459	1.422	-1.674
1.424	426.13	1.424	-3.319
1.426	426.787	1.426	-4.305
1.428	426.787	1.428	-3.976
1.43	426.459	1.43	-3.319
1.432	426.13	1.432	-1.674
1.434	426.459	1.434	-0.359
1.436	426.13	1.436	-0.359
1.438	426.787	1.438	-1.346
1.44	426.13	1.44	-1.674
1.442	426.459	1.442	-3.319
1.444	426.13	1.444	-8.251
1.446	426.459	1.446	-12.197
1.448	426.13	1.448	-14.828
1.45	426.459	1.45	-17.787
1.452	426.13	1.452	-23.048
1.454	426.13	1.454	-28.967
1.456	425.801	1.456	-33.9
1.458	426.13	1.458	-42.12
1.46	426.13	1.46	-50.999
1.462	425.801	1.462	-60.535
1.464	425.472	1.464	-70.728
1.466	426.459	1.466	-78.291
1.468	426.13	1.468	-81.579
1.47	426.13	1.47	-84.21
1.472	425.801	1.472	-86.183
1.474	425.801	1.474	-88.485
1.476	425.472	1.476	-91.115
1.478	425.472	1.478	-91.115
1.48	425.143	1.48	-92.102
1.482	424.814	1.482	-94.075
1.484	424.814	1.484	-94.075
1.486	425.143	1.486	-89.471
1.488	424.486	1.488	-85.854
1.49	424.157	1.49	-83.224
1.492	423.828	1.492	-75.332
1.494	423.828	1.494	-71.715
1.496	423.17	1.496	-64.809
1.498	423.17	1.498	-61.85
1.5	422.841	1.5	-64.152
1.502	422.841	1.502	-56.26
1.504	422.841	1.504	-54.287
1.506	422.841	1.506	-50.012
1.508	422.513	1.508	-45.408
1.51	422.513	1.51	-40.805
1.512	422.513	1.512	-34.557
1.514	422.513	1.514	-33.242
1.516	422.513	1.516	-31.598
1.518	421.855	1.518	-30.94
1.52	421.855	1.52	-30.282
1.522	421.855	1.522	-31.269
1.524	421.526	1.524	-28.967
1.526	421.855	1.526	-32.913
1.528	421.526	1.528	-34.886
1.53	421.526	1.53	-46.395
1.532	421.855	1.532	-36.53
1.534	421.855	1.534	-32.255
1.536	421.526	1.536	-30.611
1.538	421.197	1.538	-29.625
1.54	421.526	1.54	-28.309
1.542	421.526	1.542	-24.692
1.544	420.869	1.544	-31.598
1.546	421.197	1.546	-23.048
1.548	420.869	1.548	-21.404
1.55	421.197	1.55	-15.485
1.552	420.869	1.552	-6.278
1.554	420.54	1.554	2.271
1.556	421.526	1.556	10.821
1.558	420.869	1.558	23.316
1.56	420.54	1.56	26.276
1.562	420.54	1.562	28.578
1.564	420.869	1.564	28.249
1.566	420.869	1.566	26.934
1.568	421.197	1.568	22.33
1.57	420.869	1.57	25.947
1.572	420.54	1.572	26.934
1.574	420.869	1.574	26.934
1.576	421.197	1.576	26.934
1.578	421.526	1.578	25.618
1.58	421.197	1.58	14.109
1.582	420.869	1.582	20.357
1.584	420.869	1.584	19.042
1.586	420.869	1.586	17.726
1.588	421.526	1.588	17.069
1.59	421.526	1.59	17.398
1.592	421.855	1.592	14.109
1.594	421.526	1.594	17.398
1.596	421.526	1.596	18.384
1.598	421.855	1.598	18.713
1.6	421.855	1.6	17.726
1.602	421.197	1.602	12.136
1.604	421.855	1.604	12.465
1.606	421.855	1.606	11.479
1.608	421.855	1.608	13.123
1.61	421.855	1.61	12.794
1.612	421.855	1.612	9.177
1.614	421.526	1.614	12.465
1.616	421.855	1.616	15.096
1.618	422.184	1.618	15.096
1.62	422.184	1.62	13.78
1.622	422.184	1.622	3.258
1.624	421.855	1.624	12.136
1.626	422.184	1.626	10.163
1.628	422.513	1.628	10.492
1.63	422.513	1.63	3.587
1.632	422.184	1.632	10.821
1.634	422.513	1.634	13.452
1.636	422.513	1.636	15.096
1.638	422.184	1.638	10.821
1.64	422.184	1.64	13.123
1.642	422.184	1.642	12.465
1.644	422.184	1.644	9.506
1.646	422.184	1.646	7.533
1.648	422.184	1.648	7.533
1.65	422.513	1.65	9.506
1.652	421.855	1.652	11.15
1.654	422.184	1.654	14.109
1.656	421.855	1.656	13.452
1.658	422.513	1.658	13.78
1.66	422.513	1.66	10.821
1.662	422.513	1.662	8.848
1.664	422.513	1.664	8.848
1.666	422.513	1.666	6.875
1.668	422.513	1.668	6.546
1.67	422.841	1.67	7.862
1.672	422.513	1.672	8.848
1.674	422.513	1.674	9.177
1.676	422.513	1.676	10.163
1.678	422.513	1.678	10.492
1.68	423.17	1.68	10.492
1.682	422.841	1.682	10.492
1.684	423.17	1.684	8.519
1.686	422.841	1.686	6.546
1.688	422.841	1.688	4.902
1.69	422.841	1.69	7.533
1.692	422.841	1.692	7.204
1.694	422.841	1.694	7.533
1.696	422.841	1.696	7.862
1.698	422.841	1.698	7.204
1.7	422.841	1.7	8.19
1.702	422.841	1.702	6.875
1.704	422.513	1.704	3.916
1.706	422.841	1.706	2.6
1.708	422.513	1.708	1.285
1.71	422.513	1.71	3.258
1.712	422.841	1.712	4.244
1.714	423.17	1.714	6.546
1.716	422.841	1.716	7.204
1.718	423.17	1.718	6.217
1.72	423.17	1.72	6.875
1.722	422.841	1.722	3.258
1.724	423.17	1.724	0.956
1.726	423.17	1.726	-1.674
1.728	422.841	1.728	0.299
1.73	422.841	1.73	1.285
1.732	422.841	1.732	2.929
1.734	423.17	1.734	3.258
1.736	422.841	1.736	5.889
1.738	423.17	1.738	4.902
1.74	423.17	1.74	4.902
1.742	422.841	1.742	5.231
1.744	423.17	1.744	4.244
1.746	422.513	1.746	1.943
1.748	423.17	1.748	3.258
1.75	422.513	1.75	4.573
1.752	422.841	1.752	5.56
1.754	423.17	1.754	6.217
1.756	422.841	1.756	6.875
1.758	422.841	1.758	5.889
1.76	422.513	1.76	4.573
1.762	423.17	1.762	2.6
1.764	423.17	1.764	-0.688
1.766	423.17	1.766	-2.003
1.768	422.841	1.768	-1.346
1.77	423.17	1.77	-1.017
1.772	423.17	1.772	-1.017
1.774	422.841	1.774	2.6
1.776	422.841	1.776	3.916
1.778	422.841	1.778	3.587
1.78	423.499	1.78	2.271
1.782	423.17	1.782	0.299
1.784	422.841	1.784	-0.688
1.786	422.513	1.786	-0.688
1.788	423.17	1.788	-0.688
1.79	423.17	1.79	1.614
1.792	422.841	1.792	4.244
1.794	423.17	1.794	2.6
1.796	422.841	1.796	5.231
1.798	422.841	1.798	5.56
1.8	423.499	1.8	3.258
1.802	423.17	1.802	4.902
1.804	422.513	1.804	3.916
1.806	422.841	1.806	1.285
1.808	423.17	1.808	2.271
1.81	422.841	1.81	0.627
1.812	422.841	1.812	2.271
1.814	423.17	1.814	4.244
1.816	423.17	1.816	4.902
1.818	423.17	1.818	5.889
1.82	422.841	1.82	5.56
1.822	423.17	1.822	1.614
1.824	423.499	1.824	-0.03031
1.826	423.17	1.826	-0.03031
1.828	422.841	1.828	1.614
1.83	422.841	1.83	2.929
1.832	423.17	1.832	4.244
1.834	423.17	1.834	4.902
1.836	423.17	1.836	5.231
1.838	423.828	1.838	3.916
1.84	422.841	1.84	3.916
1.842	423.499	1.842	2.929
1.844	423.17	1.844	2.271
1.846	422.841	1.846	0.956
1.848	423.499	1.848	-0.03031
1.85	423.17	1.85	0.956
1.852	423.17	1.852	2.6
1.854	422.513	1.854	2.271
1.856	422.841	1.856	5.56
1.858	423.17	1.858	6.217
1.86	423.499	1.86	5.56
1.862	423.17	1.862	4.902
1.864	423.17	1.864	1.614
1.866	423.17	1.866	-1.017
1.868	423.17	1.868	0.299
1.87	423.499	1.87	13.123
1.872	423.499	1.872	5.56
1.874	423.499	1.874	4.902
1.876	422.841	1.876	5.231
1.878	423.17	1.878	4.573
1.88	423.17	1.88	-0.359
1.882	423.17	1.882	0.299
1.884	423.499	1.884	-2.003
1.886	422.841	1.886	-2.661
1.888	422.841	1.888	-2.332
1.89	423.499	1.89	-1.346
1.892	423.499	1.892	2.929
1.894	422.841	1.894	2.929
1.896	422.841	1.896	5.231
1.898	423.17	1.898	5.56
1.9	422.841	1.9	4.244
1.902	422.841	1.902	3.258
1.904	423.17	1.904	3.587
1.906	423.499	1.906	5.231
1.908	423.17	1.908	3.587
1.91	423.17	1.91	5.889
1.912	423.17	1.912	6.217
1.914	422.841	1.914	5.56
1.916	423.17	1.916	5.889
1.918	423.17	1.918	3.916
1.92	423.17	1.92	3.587
1.922	423.17	1.922	-0.03031
1.924	423.499	1.924	-0.03031
1.926	423.499	1.926	-0.359
1.928	422.841	1.928	-0.688
1.93	423.499	1.93	-1.346
1.932	423.499	1.932	-1.346
1.934	423.499	1.934	-0.03031
1.936	423.499	1.936	1.614
1.938	423.499	1.938	3.258
1.94	423.17	1.94	2.6
1.942	423.17	1.942	-0.688
1.944	423.828	1.944	-0.359
1.946	423.17	1.946	-1.017
1.948	423.17	1.948	0.299
1.95	423.17	1.95	3.258
1.952	423.17	1.952	2.6
1.954	423.17	1.954	4.902
1.956	423.17	1.956	4.244
1.958	423.499	1.958	3.916
1.96	422.841	1.96	4.244
1.962	423.499	1.962	2.6
1.964	423.17	1.964	0.956
1.966	422.841	1.966	0.627
1.968	422.841	1.968	0.956
1.97	423.499	1.97	3.258
1.972	423.17	1.972	7.204
1.974	423.499	1.974	7.862
1.976	423.17	1.976	9.177
1.978	423.499	1.978	9.177
1.98	423.17	1.98	5.56
1.982	423.499	1.982	3.916
1.984	423.499	1.984	3.258
1.986	422.841	1.986	2.271
1.988	423.499	1.988	3.587
1.99	423.17	1.99	4.573
1.992	423.17	1.992	4.573
1.994	423.499	1.994	6.875
1.996	423.17	1.996	8.519
1.998	423.828	1.998	6.546
2	423.499	2	5.56
2.002	423.17	2.002	4.573
2.004	423.17	2.004	1.943
2.006	423.17	2.006	2.271
2.008	423.499	2.008	2.6
2.01	423.499	2.01	0.956
2.012	423.499	2.012	3.258
2.014	423.499	2.014	3.916
2.016	423.17	2.016	3.258
2.018	423.17	2.018	3.587
2.02	423.17	2.02	0.956
2.022	423.499	2.022	0.627
2.024	423.17	2.024	0.627
2.026	423.828	2.026	-0.03031
2.028	423.499	2.028	-1.017
2.03	423.499	2.03	-1.017
2.032	423.17	2.032	2.6
2.034	423.17	2.034	3.258
2.036	423.828	2.036	3.916
2.038	423.828	2.038	4.902
2.04	423.499	2.04	4.244
2.042	423.17	2.042	1.943
2.044	423.499	2.044	1.614
2.046	423.499	2.046	-0.03031
2.048	423.499	2.048	-0.03031
2.05	423.499	2.05	0.299
2.052	423.499	2.052	3.258
2.054	423.499	2.054	3.258
2.056	423.499	2.056	5.231
2.058	423.828	2.058	4.902
2.06	423.499	2.06	5.231
2.062	423.499	2.062	3.587
2.064	423.499	2.064	2.6
2.066	423.499	2.066	1.614
2.068	423.828	2.068	1.614
2.07	423.499	2.07	1.614
2.072	423.499	2.072	4.573
2.074	423.828	2.074	6.217
2.076	423.499	2.076	6.217
2.078	423.499	2.078	5.56
2.08	423.17	2.08	5.231
2.082	423.499	2.082	4.244
2.084	424.157	2.084	3.258
2.086	423.499	2.086	1.943
2.088	423.828	2.088	2.271
2.09	423.828	2.09	3.587
2.092	423.828	2.092	4.573
2.094	423.499	2.094	6.217
2.096	423.499	2.096	6.875
2.098	424.486	2.098	7.204
2.1	423.499	2.1	5.231
2.102	423.17	2.102	4.244
2.104	423.499	2.104	3.587
2.106	423.499	2.106	-0.359
2.108	423.499	2.108	3.587
2.11	424.157	2.11	5.231
2.112	423.828	2.112	4.902
2.114	423.499	2.114	6.546
2.116	423.828	2.116	7.204
2.118	424.157	2.118	6.217
2.12	423.828	2.12	5.231
2.122	424.157	2.122	4.244
2.124	423.828	2.124	3.587
2.126	423.499	2.126	1.943
2.128	424.157	2.128	1.943
2.13	424.157	2.13	2.6
2.132	423.828	2.132	4.902
2.134	423.828	2.134	6.546
2.136	424.157	2.136	6.217
2.138	424.157	2.138	5.231
2.14	424.157	2.14	4.573
2.142	423.828	2.142	2.6
2.144	424.157	2.144	1.614
2.146	424.157	2.146	0.627
2.148	423.499	2.148	1.285
2.15	423.828	2.15	1.943
2.152	424.157	2.152	3.587
2.154	424.157	2.154	5.231
2.156	424.157	2.156	5.889
2.158	424.157	2.158	4.902
2.16	424.157	2.16	3.587
2.162	423.828	2.162	2.6
2.164	423.499	2.164	-0.03031
2.166	423.828	2.166	0.299
2.168	424.157	2.168	0.627
2.17	424.157	2.17	1.285
2.172	423.828	2.172	2.929
2.174	424.157	2.174	4.244
2.176	424.157	2.176	4.902
2.178	424.486	2.178	3.916
2.18	424.157	2.18	3.258
2.182	424.157	2.182	0.956
2.184	424.486	2.184	-0.359
2.186	424.486	2.186	-1.017
2.188	424.486	2.188	-0.359
2.19	424.157	2.19	-1.017
2.192	424.157	2.192	1.285
2.194	424.157	2.194	2.6
2.196	423.828	2.196	3.258
2.198	424.157	2.198	1.943
2.2	424.157	2.2	-1.346
2.202	424.157	2.202	-2.332
2.204	423.828	2.204	-3.319
2.206	424.157	2.206	-3.647
2.208	424.486	2.208	-3.647
2.21	424.157	2.21	-2.332
2.212	424.486	2.212	-0.688
2.214	424.157	2.214	-0.03031
2.216	424.157	2.216	0.627
2.218	424.157	2.218	-0.03031
2.22	423.828	2.22	-0.688
2.222	424.157	2.222	-1.674
2.224	424.157	2.224	-3.319
2.226	423.828	2.226	-3.319
2.228	424.157	2.228	-2.661
2.23	424.157	2.23	-2.661
2.232	423.828	2.232	-1.017
2.234	424.157	2.234	-0.03031
2.236	424.157	2.236	0.956
2.238	424.157	2.238	-0.03031
2.24	424.486	2.24	-1.674
2.242	424.157	2.242	-3.319
2.244	423.828	2.244	-3.976
2.246	423.499	2.246	-4.963
2.248	424.157	2.248	-4.634
2.25	423.499	2.25	-3.976
2.252	423.828	2.252	-2.332
2.254	423.828	2.254	-1.674
2.256	424.486	2.256	-1.017
2.258	423.17	2.258	-3.647
2.26	424.157	2.26	-2.99
2.262	424.486	2.262	-3.976
2.264	423.499	2.264	-4.634
2.266	423.828	2.266	-5.292
2.268	423.499	2.268	-4.963
2.27	424.157	2.27	-3.976
2.272	423.828	2.272	-2.99
2.274	424.157	2.274	-1.346
2.276	424.157	2.276	-0.03031
2.278	423.499	2.278	-1.017
2.28	424.157	2.28	-2.003
2.282	424.157	2.282	-3.319
2.284	423.499	2.284	-4.963
2.286	423.828	2.286	-4.963
2.288	423.828	2.288	-4.634
2.29	423.828	2.29	-3.647
2.292	423.828	2.292	-2.003
2.294	424.157	2.294	-1.017
2.296	423.828	2.296	-0.03031
2.298	423.499	2.298	-0.03031
2.3	423.499	2.3	-1.017
2.302	423.828	2.302	-2.661
2.304	423.828	2.304	-3.647
2.306	423.499	2.306	-3.647
2.308	423.499	2.308	-3.647
2.31	423.828	2.31	-2.661
2.312	423.499	2.312	-1.017
2.314	423.499	2.314	0.627
2.316	423.499	2.316	0.956
2.318	424.157	2.318	0.627
2.32	423.828	2.32	-0.359
2.322	423.499	2.322	-2.003
2.324	423.828	2.324	-2.661
2.326	424.157	2.326	-3.319
2.328	424.157	2.328	-2.99
2.33	423.828	2.33	-2.003
2.332	423.499	2.332	-0.359
2.334	423.499	2.334	0.956
2.336	423.828	2.336	1.285
2.338	423.828	2.338	0.956
2.34	423.828	2.34	-0.03031
2.342	423.499	2.342	-1.017
2.344	423.828	2.344	-2.332
2.346	423.828	2.346	-2.661
2.348	423.499	2.348	-2.332
2.35	423.499	2.35	-0.688
2.352	423.828	2.352	0.627
2.354	423.499	2.354	1.285
2.356	423.828	2.356	2.929
2.358	423.828	2.358	2.6
2.36	423.828	2.36	1.285
2.362	423.17	2.362	-0.359
2.364	423.499	2.364	-0.688
2.366	423.828	2.366	-1.346
2.368	423.499	2.368	-0.688
2.37	423.499	2.37	0.299
2.372	423.499	2.372	2.271
2.374	423.17	2.374	2.6
2.376	423.828	2.376	3.916
2.378	423.499	2.378	3.258
2.38	423.499	2.38	-2.99
2.382	423.828	2.382	-0.03031
2.384	423.828	2.384	-0.688
2.386	424.157	2.386	-1.017
2.388	423.828	2.388	0.299
2.39	423.17	2.39	0.627
2.392	423.499	2.392	2.271
2.394	423.828	2.394	3.587
2.396	423.499	2.396	4.244
2.398	423.499	2.398	3.916
2.4	423.499	2.4	2.6
2.402	423.499	2.402	0.956
2.404	423.499	2.404	-0.03031
2.406	423.499	2.406	-1.017
2.408	423.17	2.408	-0.03031
2.41	423.828	2.41	0.956
2.412	423.499	2.412	2.271
2.414	423.499	2.414	3.916
2.416	423.828	2.416	4.244
2.418	424.157	2.418	3.916
2.42	423.499	2.42	2.271
2.422	423.17	2.422	1.285
2.424	423.499	2.424	-0.359
2.426	423.828	2.426	-1.346
2.428	423.499	2.428	-0.03031
2.43	424.157	2.43	0.299
2.432	423.499	2.432	2.271
2.434	424.157	2.434	3.587
2.436	423.499	2.436	3.916
2.438	423.499	2.438	3.258
2.44	424.157	2.44	2.271
2.442	423.828	2.442	0.956
2.444	423.499	2.444	-0.03031
2.446	423.17	2.446	-0.688
2.448	424.157	2.448	-0.359
2.45	423.499	2.45	0.627
2.452	423.499	2.452	2.6
2.454	423.499	2.454	3.916
2.456	423.828	2.456	4.902
2.458	423.499	2.458	5.231
2.46	423.499	2.46	4.573
2.462	423.499	2.462	4.902
2.464	424.157	2.464	4.902
2.466	423.499	2.466	6.546
2.468	423.499	2.468	9.835
2.47	423.499	2.47	13.78
2.472	423.499	2.472	20.028
2.474	423.828	2.474	25.618
2.476	424.157	2.476	31.866
2.478	423.499	2.478	35.483
2.48	424.157	2.48	37.456
2.482	424.157	2.482	39.429
2.484	424.157	2.484	40.087
2.486	424.157	2.486	41.402
2.488	424.157	2.488	42.388
2.49	424.157	2.49	44.033
2.492	424.157	2.492	44.361
2.494	424.486	2.494	44.033
2.496	424.157	2.496	44.361
2.498	424.814	2.498	43.046
2.5	424.814	2.5	32.195
2.502	424.814	2.502	37.456
2.504	424.814	2.504	33.181
2.506	425.143	2.506	35.483
2.508	424.486	2.508	34.168
2.51	425.143	2.51	36.798
2.512	425.143	2.512	39.429
2.514	424.814	2.514	41.402
2.516	425.143	2.516	41.402
2.518	425.472	2.518	45.677
2.52	425.801	2.52	47.978
2.522	425.472	2.522	44.69
2.524	425.472	2.524	49.294
2.526	425.472	2.526	49.951
2.528	426.13	2.528	57.186
2.53	426.13	2.53	61.132
2.532	426.13	2.532	67.05
2.534	426.13	2.534	67.05
2.536	426.459	2.536	74.613
2.538	426.13	2.538	79.875
2.54	426.13	2.54	80.532
2.542	426.459	2.542	85.794
2.544	426.787	2.544	88.753
2.546	426.787	2.546	81.519
2.548	426.787	2.548	78.888
2.55	427.116	2.55	91.384
2.552	427.774	2.552	101.577
2.554	427.445	2.554	104.208
2.556	427.445	2.556	113.086
2.558	428.432	2.558	119.005
2.56	428.103	2.56	372.86
2.562	428.432	2.562	370.229
2.564	428.432	2.564	178.523
2.566	429.089	2.566	143.338
2.568	429.089	2.568	143.338
2.57	429.418	2.57	172.933
2.572	429.747	2.572	153.532
2.574	431.72	2.574	155.834
2.576	432.049	2.576	929.564
2.578	432.049	2.578	320.576
2.58	434.35	2.58	200.554
2.582	433.364	2.582	174.248
2.584	433.364	2.584	411.004
2.586	433.693	2.586	225.874
2.588	434.022	2.588	194.964
2.59	434.35	2.59	191.018
2.592	436.981	2.592	557.661
2.594	436.981	2.594	270.266
2.596	438.296	2.596	218.64
2.598	438.625	2.598	212.063
2.6	438.954	2.6	214.694
2.602	439.612	2.602	1165
2.604	441.585	2.604	382.725
2.606	441.585	2.606	250.865
2.608	442.242	2.608	234.095
2.61	443.886	2.61	775.015
2.612	443.886	2.612	338.004
2.614	445.202	2.614	256.126
2.616	445.202	2.616	241.658
2.618	445.202	2.618	244.617
2.62	447.832	2.62	715.498
2.622	448.161	2.622	320.905
2.624	448.49	2.624	255.797
2.626	450.134	2.626	247.248
2.628	450.792	2.628	1282.4
2.63	451.449	2.63	495.512
2.632	452.107	2.632	297.558
2.634	454.08	2.634	266.977
2.636	455.067	2.636	1015.72
2.638	454.738	2.638	485.976
2.64	456.053	2.64	546.48
2.642	458.026	2.642	376.477
2.644	458.026	2.644	292.955
2.646	459.012	2.646	783.565
2.648	459.012	2.648	353.13
2.65	461.643	2.65	286.049
2.652	461.972	2.652	455.395
2.654	463.287	2.654	547.138
2.656	463.287	2.656	322.878
2.658	465.918	2.658	283.419
2.66	465.589	2.66	283.419
2.662	466.575	2.662	569.827
2.664	469.206	2.664	336.36
2.666	469.535	2.666	678.998
2.668	469.864	2.668	547.138
2.67	471.837	2.67	337.018
2.672	472.166	2.672	304.464
2.674	473.481	2.674	1479.69
2.676	474.796	2.676	535.3
2.678	476.111	2.678	345.896
2.68	476.44	2.68	313.342
2.682	479.071	2.682	1187.37
2.684	479.071	2.684	538.26
2.686	480.715	2.686	358.72
2.688	481.373	2.688	330.77
2.69	482.03	2.69	1578.01
2.692	482.688	2.692	637.566
2.694	485.319	2.694	380.094
2.696	485.976	2.696	344.581
2.698	487.62	2.698	1366.25
2.7	487.62	2.7	536.944
2.702	490.58	2.702	377.463
2.704	491.238	2.704	930.551
2.706	492.224	2.706	450.463
2.708	494.197	2.708	370.887
2.71	494.855	2.71	755.943
2.712	495.512	2.712	414.621
2.714	497.156	2.714	366.612
2.716	498.472	2.716	867.745
2.718	498.801	2.718	442.9
2.72	501.431	2.72	378.121
2.722	502.418	2.722	370.887
2.724	503.075	2.724	820.722
2.726	504.391	2.726	437.968
2.728	506.692	2.728	384.698
2.73	507.679	2.73	1276.48
2.732	509.323	2.732	517.873
2.734	510.309	2.734	404.098
2.736	512.282	2.736	1469.5
2.738	513.598	2.738	638.223
2.74	514.255	2.74	439.612
2.742	516.557	2.742	417.909
2.744	517.544	2.744	1198.22
2.746	531.354	2.746	534.643
2.748	519.845	2.748	436.652
2.75	521.49	2.75	949.294
2.752	523.134	2.752	494.855
2.754	524.449	2.754	435.337
2.756	526.093	2.756	786.195
2.758	527.409	2.758	483.674
2.76	528.395	2.76	442.9
2.762	531.354	2.762	1073.59
2.764	531.683	2.764	525.764
2.766	532.67	2.766	447.504
2.768	535.958	2.768	1552.36
2.77	536.616	2.77	604.683
2.772	537.602	2.772	463.945
2.774	540.233	2.774	1018.02
2.776	541.877	2.776	538.26
2.778	542.535	2.778	466.575
2.78	545.165	2.78	1215.32
2.782	545.823	2.782	563.579
2.784	546.48	2.784	472.823
2.786	550.098	2.786	1201.17
2.788	551.413	2.788	574.76
2.79	553.057	2.79	481.373
2.792	554.044	2.792	1489.56
2.794	555.688	2.794	639.867
2.796	557.661	2.796	506.692
2.798	559.305	2.798	1459.96
2.8	559.962	2.8	619.151
2.802	563.251	2.802	1386.31
2.804	564.566	2.804	668.804
2.806	566.868	2.806	910.492
2.808	567.854	2.808	1125.55
2.81	569.17	2.81	590.872
2.812	572.129	2.812	508.665
2.814	572.787	2.814	1156.45
2.816	574.102	2.816	594.818
2.818	577.39	2.818	1262.67
2.82	578.048	2.82	626.057
2.822	581.336	2.822	520.503
2.824	581.665	2.824	1179.14
2.826	582.98	2.826	597.449
2.828	585.94	2.828	1366.9
2.83	586.597	2.83	664.529
2.832	589.886	2.832	541.548
2.834	591.53	2.834	1053.53
2.836	592.516	2.836	594.16
2.838	595.476	2.838	1675.67
2.84	597.449	2.84	792.443
2.842	598.435	2.842	1142.64
2.844	600.737	2.844	646.444
2.846	601.723	2.846	1279.77
2.848	604.354	2.848	948.636
2.85	605.341	2.85	603.696
2.852	608.958	2.852	1305.41
2.854	609.944	2.854	683.273
2.856	616.192	2.856	1725.65
2.858	614.219	2.858	767.781
2.86	615.863	2.86	1502.71
2.862	618.165	2.862	863.141
2.864	619.809	2.864	627.372
2.866	623.097	2.866	999.275
2.868	624.084	2.868	653.349
2.87	626.385	2.87	1030.51
2.872	627.701	2.872	660.912
2.874	630.989	2.874	1624.38
2.876	632.633	2.876	746.407
2.878	634.935	2.878	1652.98
2.88	636.908	2.88	834.533
2.882	638.881	2.882	625.399
2.884	640.196	2.884	1056.49
2.886	643.484	2.886	645.457
2.888	644.8	2.888	1324.81
2.89	647.43	2.89	675.052
2.892	648.417	2.892	1204.13
2.894	652.034	2.894	643.484
2.896	653.349	2.896	1811.15
2.898	655.322	2.898	760.547
2.9	656.966	2.9	1220.9
2.902	660.255	2.902	628.03
2.904	661.57	2.904	523.134
2.906	664.529	2.906	904.902
2.908	664.858	2.908	543.521
2.91	668.147	2.91	1506.66
2.912	669.133	2.912	731.281
2.914	670.448	2.914	501.431
2.916	672.75	2.916	1462.92
2.918	674.065	2.918	668.475
2.92	676.696	2.92	480.057
2.922	677.683	2.922	1473.77
2.924	679.984	2.924	597.12
2.926	681.3	2.926	452.436
2.928	681.3	2.928	683.93
2.93	684.917	2.93	469.206
2.932	685.903	2.932	1134.42
2.934	688.205	2.934	730.624
2.936	689.191	2.936	479.071
2.938	689.52	2.938	1373.48
2.94	691.493	2.94	617.836
2.942	693.137	2.942	460.328
2.944	695.11	2.944	906.217
2.946	695.768	2.946	502.089
2.948	699.056	2.948	848.344
2.95	699.385	2.95	720.43
2.952	700.043	2.952	480.715
2.954	702.673	2.954	1450.43
2.956	703.331	2.956	670.448
2.958	706.29	2.958	472.823
2.96	707.277	2.96	1419.52
2.962	708.263	2.962	605.012
2.964	710.565	2.964	456.711
2.966	711.552	2.966	977.573
2.968	713.853	2.968	507.679
2.97	714.511	2.97	1167.31
2.972	716.484	2.972	634.277
2.974	717.142	2.974	458.355
2.976	718.128	2.976	1171.91
2.978	721.417	2.978	540.562
2.98	722.074	2.98	431.062
2.982	724.705	2.982	861.168
2.984	725.362	2.984	466.904
2.986	740.817	2.986	1141.33
2.988	728.651	2.988	606.985
2.99	728.98	2.99	420.54
2.992	731.281	2.992	391.603
2.994	732.268	2.994	741.804
2.996	734.57	2.996	439.283
2.998	735.227	2.998	387.986
3	736.543	3	798.362
3.002	738.844	3.002	432.049
3.004	738.516	3.004	373.517
3.006	739.502	3.006	1040.05
3.008	742.133	3.008	466.575
3.01	742.79	3.01	373.189
3.012	745.092	3.012	1400.77
3.014	745.75	3.014	520.503
3.016	746.407	3.016	368.914
3.018	749.038	3.018	995.33
3.02	749.367	3.02	459.341
3.022	750.353	3.022	356.09
3.024	752.655	3.024	337.346
3.026	752.984	3.026	735.885
3.028	754.957	3.028	387.986
3.03	755.615	3.03	332.085
3.032	756.272	3.032	1213.67
3.034	757.916	3.034	461.643
3.036	758.574	3.036	329.455
3.038	759.56	3.038	306.765
3.04	761.533	3.04	545.494
3.042	761.862	3.042	336.031
3.044	764.493	3.044	298.545
3.046	764.164	3.046	1025.91
3.048	764.822	3.048	405.414
3.05	766.137	3.05	297.887
3.052	766.795	3.052	1001.58
3.054	767.452	3.054	418.896
3.056	770.083	3.056	291.968
3.058	770.083	3.058	269.937
3.06	771.398	3.06	1116.34
3.062	772.056	3.062	475.454
3.064	773.042	3.064	287.036
3.066	773.371	3.066	256.126
3.068	775.673	3.068	614.877
3.07	775.673	3.07	312.027
3.072	777.317	3.072	263.031
3.074	777.646	3.074	253.824
3.076	778.304	3.076	1133.44
3.078	779.619	3.078	438.625
3.08	780.934	3.08	272.896
3.082	781.263	3.082	242.973
3.084	781.921	3.084	769.754
3.086	782.907	3.086	323.207
3.088	783.894	3.088	244.288
3.09	784.88	3.09	231.464
3.092	785.867	3.092	450.792
3.094	785.867	3.094	265.333
3.096	787.511	3.096	235.081
3.098	787.511	3.098	1117.65
3.1	788.168	3.1	396.864
3.102	789.813	3.102	254.811
3.104	790.141	3.104	231.793
3.106	791.128	3.106	547.467
3.108	792.114	3.108	279.144
3.11	792.443	3.11	236.725
3.112	793.101	3.112	228.505
3.114	794.416	3.114	1108.12
3.116	795.074	3.116	432.049
3.118	795.403	3.118	262.045
3.12	800.993	3.12	232.122
3.122	797.376	3.122	223.901
3.124	798.033	3.124	218.311
3.126	798.033	3.126	499.458
3.128	799.349	3.128	266.32
3.13	800.335	3.13	228.833
3.132	800.664	3.132	223.572
3.134	801.979	3.134	221.928
3.136	802.637	3.136	525.436
3.138	802.966	3.138	276.185
3.14	803.623	3.14	230.478
3.142	804.939	3.142	218.64
3.144	805.596	3.144	214.694
3.146	806.254	3.146	505.706
3.148	813.817	3.148	259.086
3.15	807.24	3.15	218.311
3.152	807.898	3.152	212.392
3.154	808.556	3.154	208.775
3.156	809.871	3.156	549.111
3.158	811.515	3.158	269.608
3.16	811.186	3.16	217.653
3.162	816.776	3.162	207.131
3.164	812.83	3.164	998.289
3.166	813.817	3.166	368.256
3.168	814.803	3.168	229.162
3.17	813.817	3.17	206.473
3.172	816.119	3.172	204.5
3.174	817.105	3.174	202.198
3.176	816.776	3.176	460.328
3.178	817.763	3.178	240.671
3.18	819.078	3.18	200.225
3.182	819.078	3.182	191.018
3.184	819.407	3.184	188.717
3.186	819.736	3.186	553.057
3.188	821.38	3.188	246.261
3.19	822.038	3.19	193.32
3.192	822.366	3.192	186.086
3.194	822.366	3.194	184.113
3.196	824.011	3.196	1194.27
3.198	824.011	3.198	374.833
3.2	824.668	3.2	213.379
3.202	825.326	3.202	182.14
3.204	826.641	3.204	174.577
3.206	827.299	3.206	170.96
3.208	827.957	3.208	395.22
3.21	827.957	3.21	466.247
3.212	827.957	3.212	220.284
3.214	829.601	3.214	176.221
3.216	830.587	3.216	165.37
3.218	830.587	3.218	160.766
3.22	830.587	3.22	157.478
3.222	832.56	3.222	155.176
3.224	832.56	3.224	785.209
3.226	833.218	3.226	264.018
3.228	833.218	3.228	171.946
3.23	833.875	3.23	155.176
3.232	834.862	3.232	525.764
3.234	835.52	3.234	251.194
3.236	835.848	3.236	168.329
3.238	835.848	3.238	222.257
3.24	835.848	3.24	152.874
3.242	837.164	3.242	138.406
3.244	838.15	3.244	134.46
3.246	838.15	3.246	785.209
3.248	838.479	3.248	257.441
3.25	839.465	3.25	152.217
3.252	839.137	3.252	129.856
3.254	840.123	3.254	123.938
3.256	840.452	3.256	121.965
3.258	840.123	3.258	119.334
3.26	841.11	3.26	116.703
3.262	842.425	3.262	116.046
3.264	842.425	3.264	115.717
3.266	842.754	3.266	421.526
3.268	842.754	3.268	170.96
3.27	843.083	3.27	125.582
3.272	844.398	3.272	114.73
3.274	844.398	3.274	111.442
3.276	844.398	3.276	109.798
3.278	845.056	3.278	108.154
3.28	845.056	3.28	104.537
3.282	845.384	3.282	100.92
3.284	845.384	3.284	97.96
3.286	846.7	3.286	1186.38
3.288	847.357	3.288	292.955
3.29	847.028	3.29	129.199
3.292	847.357	3.292	99.604
3.294	847.357	3.294	91.712
3.296	848.344	3.296	87.767
3.298	848.673	3.298	85.465
3.3	848.673	3.3	83.492
3.302	849.001	3.302	80.204
3.304	849.659	3.304	86.122
3.306	849.33	3.306	74.942
3.308	849.659	3.308	70.668
3.31	850.646	3.31	70.668
3.312	850.646	3.312	70.668
3.314	850.974	3.314	68.037
3.316	850.974	3.316	67.708
3.318	850.974	3.318	705.633
3.32	851.961	3.32	179.181
3.322	852.29	3.322	85.465
3.324	852.29	3.324	63.762
3.326	852.29	3.326	55.87
3.328	852.619	3.328	52.582
3.33	852.619	3.33	50.28
3.332	852.947	3.332	49.951
3.334	853.605	3.334	47.321
3.336	853.276	3.336	44.69
3.338	853.276	3.338	73.956
3.34	853.934	3.34	39.758
3.342	854.263	3.342	31.866
3.344	853.934	3.344	28.578
3.346	853.934	3.346	26.605
3.348	854.263	3.348	32.524
3.35	854.263	3.35	27.591
3.352	855.249	3.352	26.276
3.354	854.592	3.354	24.961
3.356	855.249	3.356	23.645
3.358	854.92	3.358	20.357
3.36	855.578	3.36	232.122
3.362	854.92	3.362	62.776
3.364	855.249	3.364	27.262
3.366	855.578	3.366	17.069
3.368	855.578	3.368	13.123
3.37	855.578	3.37	11.807
3.372	855.578	3.372	11.807
3.374	855.578	3.374	11.479
3.376	854.592	3.376	9.835
3.378	855.578	3.378	6.875
3.38	855.578	3.38	4.244
3.382	855.907	3.382	0.627
3.384	855.578	3.384	-2.003
3.386	855.907	3.386	-2.99
3.388	855.578	3.388	-2.332
3.39	855.907	3.39	-1.674
3.392	855.578	3.392	-0.03031
3.394	855.907	3.394	0.956
3.396	855.249	3.396	1.285
3.398	855.578	3.398	0.956
3.4	855.907	3.4	-1.017
3.402	855.578	3.402	-2.332
3.404	855.578	3.404	-3.319
3.406	855.578	3.406	-3.647
3.408	854.92	3.408	-3.647
3.41	855.907	3.41	-2.332
3.412	855.578	3.412	-0.359
3.414	855.578	3.414	0.627
3.416	855.578	3.416	0.956
3.418	855.578	3.418	0.299
3.42	855.578	3.42	-1.017
3.422	855.578	3.422	-2.003
3.424	855.578	3.424	-3.976
3.426	854.92	3.426	-3.976
3.428	855.578	3.428	-3.319
3.43	855.907	3.43	-1.674
3.432	855.578	3.432	-0.688
3.434	855.578	3.434	-0.359
3.436	855.578	3.436	-0.688
3.438	855.578	3.438	-1.346
3.44	855.249	3.44	-2.99
3.442	854.92	3.442	-7.593
3.444	855.578	3.444	-10.882
3.446	855.907	3.446	-14.17
3.448	855.249	3.448	-17.458
3.45	855.578	3.45	-22.391
3.452	854.92	3.452	-26.994
3.454	855.249	3.454	-31.598
3.456	855.249	3.456	-39.161
3.458	855.249	3.458	-48.697
3.46	855.578	3.46	-57.246
3.462	855.249	3.462	-66.782
3.464	854.92	3.464	-74.345
3.466	854.92	3.466	-78.949
3.468	854.592	3.468	-81.251
3.47	854.592	3.47	-83.881
3.472	854.263	3.472	-86.183
3.474	854.263	3.474	-89.471
3.476	854.263	3.476	-90.458
3.478	854.263	3.478	-90.458
3.48	853.934	3.48	-92.102
3.482	853.934	3.482	-91.773
3.484	853.605	3.484	-89.8
3.486	853.605	3.486	-89.471
3.488	853.276	3.488	-84.868
3.49	852.947	3.49	-78.291
3.492	852.619	3.492	-73.03
3.494	852.619	3.494	-66.125
3.496	852.29	3.496	-63.494
3.498	852.29	3.498	-61.192
3.5	851.632	3.5	-56.589
3.502	851.632	3.502	-54.944
3.504	851.303	3.504	-50.999
3.506	851.632	3.506	-47.053
3.508	851.303	3.508	-42.778
3.51	851.303	3.51	-39.161
3.512	851.632	3.512	-35.544
3.514	850.974	3.514	-31.269
3.516	850.974	3.516	-54.616
3.518	850.974	3.518	-32.255
3.52	851.303	3.52	-32.584
3.522	850.646	3.522	-34.228
3.524	850.974	3.524	-35.215
3.526	850.646	3.526	-37.517
3.528	850.317	3.528	-34.557
3.53	850.317	3.53	-31.269
3.532	850.317	3.532	-30.611
3.534	850.974	3.534	-38.832
3.536	850.646	3.536	-30.282
3.538	850.317	3.538	-27.323
3.54	850.317	3.54	-28.967
3.542	850.317	3.542	-26.994
3.544	849.988	3.544	-25.35
3.546	849.659	3.546	-20.089
3.548	849.659	3.548	-28.638
3.55	849.988	3.55	-10.224
3.552	849.659	3.552	2.929
3.554	849.659	3.554	11.807
3.556	849.659	3.556	20.357
3.558	849.659	3.558	24.961
3.56	849.33	3.56	27.262
3.562	849.659	3.562	22.988
3.564	849.659	3.564	24.632
3.566	849.659	3.566	24.303
3.568	849.33	3.568	24.632
3.57	849.33	3.57	25.618
3.572	849.659	3.572	25.618
3.574	849.001	3.574	21.015
3.576	849.988	3.576	23.645
3.578	849.659	3.578	22.001
3.58	849.988	3.58	21.343
3.582	849.988	3.582	19.699
3.584	850.646	3.584	17.398
3.586	850.317	3.586	-0.03031
3.588	849.988	3.588	15.096
3.59	850.317	3.59	17.726
3.592	849.988	3.592	19.37
3.594	850.317	3.594	19.37
3.596	850.317	3.596	19.699
3.598	850.317	3.598	13.78
3.6	850.317	3.6	15.753
3.602	850.646	3.602	15.096
3.604	850.646	3.604	13.452
3.606	850.317	3.606	13.78
3.608	850.317	3.608	9.177
3.61	850.646	3.61	14.767
3.612	850.646	3.612	17.069
3.614	850.317	3.614	22.33
3.616	850.317	3.616	19.699
3.618	850.974	3.618	10.821
3.62	850.646	3.62	14.109
3.622	850.646	3.622	14.438
3.624	850.974	3.624	14.438
3.626	850.974	3.626	13.78
3.628	850.646	3.628	10.492
3.63	850.974	3.63	15.096
3.632	851.303	3.632	16.74
3.634	850.974	3.634	16.411
3.636	851.303	3.636	16.411
3.638	850.974	3.638	16.082
3.64	850.646	3.64	13.78
3.642	850.974	3.642	12.465
3.644	850.974	3.644	11.15
3.646	850.974	3.646	9.835
3.648	850.646	3.648	10.821
3.65	850.646	3.65	11.807
3.652	850.317	3.652	12.794
3.654	851.303	3.654	12.465
3.656	851.303	3.656	13.78
3.658	850.646	3.658	11.807
3.66	851.303	3.66	9.835
3.662	851.303	3.662	7.533
3.664	850.974	3.664	6.217
3.666	851.303	3.666	6.875
3.668	850.974	3.668	7.533
3.67	851.303	3.67	8.519
3.672	850.646	3.672	9.835
3.674	851.303	3.674	11.15
3.676	851.303	3.676	9.177
3.678	851.632	3.678	9.835
3.68	851.303	3.68	10.492
3.682	851.303	3.682	9.177
3.684	851.303	3.684	6.875
3.686	851.632	3.686	6.875
3.688	851.632	3.688	7.862
3.69	851.632	3.69	8.848
3.692	850.974	3.692	9.177
3.694	850.974	3.694	7.862
3.696	851.632	3.696	7.533
3.698	851.961	3.698	8.848
3.7	851.961	3.7	7.862
3.702	851.632	3.702	5.231
3.704	851.632	3.704	4.902
3.706	851.303	3.706	4.902
3.708	851.303	3.708	5.231
3.71	851.632	3.71	3.587
3.712	851.632	3.712	5.56
3.714	851.303	3.714	5.231
3.716	851.632	3.716	4.573
3.718	851.632	3.718	4.902
3.72	851.632	3.72	5.231
3.722	851.961	3.722	0.627
3.724	851.632	3.724	-0.359
3.726	851.303	3.726	-2.003
3.728	851.632	3.728	-2.661
3.73	851.632	3.73	-0.359
3.732	851.632	3.732	3.258
3.734	851.632	3.734	2.929
3.736	851.632	3.736	3.587
3.738	851.961	3.738	2.929
3.74	851.303	3.74	3.258
3.742	851.961	3.742	0.299
3.744	851.961	3.744	-0.359
3.746	851.632	3.746	-0.03031
3.748	851.632	3.748	0.956
3.75	851.632	3.75	2.271
3.752	851.632	3.752	4.902
3.754	851.632	3.754	5.231
3.756	851.632	3.756	4.902
3.758	851.961	3.758	5.56
3.76	851.961	3.76	2.6
3.762	851.632	3.762	-0.688
3.764	851.303	3.764	-0.359
3.766	851.961	3.766	-0.359
3.768	851.961	3.768	0.956
3.77	851.961	3.77	2.929
3.772	851.961	3.772	4.902
3.774	851.632	3.774	6.546
3.776	851.632	3.776	6.546
3.778	852.29	3.778	3.258
3.78	851.632	3.78	1.614
3.782	851.632	3.782	2.6
3.784	851.961	3.784	-1.017
3.786	851.632	3.786	0.956
3.788	851.961	3.788	1.943
3.79	851.632	3.79	2.271
3.792	851.632	3.792	4.902
3.794	851.961	3.794	3.916
3.796	852.29	3.796	3.916
3.798	851.303	3.798	4.902
3.8	851.632	3.8	1.285
3.802	851.961	3.802	-0.688
3.804	851.632	3.804	-1.017
3.806	851.961	3.806	-2.332
3.808	851.632	3.808	-0.03031
3.81	851.961	3.81	2.271
3.812	851.303	3.812	3.587
3.814	851.632	3.814	5.56
3.816	851.303	3.816	3.916
3.818	851.961	3.818	3.587
3.82	851.961	3.82	3.587
3.822	851.961	3.822	1.614
3.824	851.961	3.824	1.943
3.826	851.632	3.826	1.614
3.828	851.961	3.828	2.929
3.83	851.632	3.83	3.258
3.832	851.961	3.832	5.889
3.834	851.961	3.834	6.875
3.836	851.961	3.836	4.573
3.838	851.961	3.838	2.929
3.84	851.632	3.84	2.6
3.842	851.961	3.842	0.299
3.844	851.961	3.844	0.627
3.846	851.632	3.846	1.943
3.848	851.632	3.848	1.943
3.85	851.961	3.85	3.587
3.852	851.961	3.852	1.614
3.854	852.29	3.854	3.258
3.856	851.632	3.856	4.902
3.858	851.632	3.858	3.587
3.86	851.961	3.86	3.916
3.862	851.303	3.862	-0.03031
3.864	851.961	3.864	-1.017
3.866	851.632	3.866	0.299
3.868	851.632	3.868	6.217
3.87	851.961	3.87	1.614
3.872	851.961	3.872	3.916
3.874	851.961	3.874	3.587
3.876	851.961	3.876	1.285
3.878	851.961	3.878	1.285
3.88	852.29	3.88	-0.359
3.882	851.961	3.882	-0.688
3.884	851.961	3.884	0.956
3.886	851.961	3.886	2.929
3.888	851.961	3.888	3.916
3.89	851.961	3.89	5.56
3.892	851.961	3.892	7.533
3.894	851.961	3.894	10.163
3.896	852.29	3.896	9.835
3.898	851.961	3.898	11.15
3.9	852.29	3.9	7.533
3.902	851.961	3.902	5.231
3.904	851.961	3.904	1.614
3.906	851.961	3.906	3.916
3.908	851.961	3.908	4.244
3.91	851.961	3.91	5.231
3.912	851.961	3.912	5.889
3.914	852.29	3.914	5.231
3.916	851.961	3.916	5.56
3.918	851.632	3.918	2.271
3.92	852.29	3.92	1.285
3.922	852.29	3.922	1.614
3.924	851.632	3.924	0.299
3.926	851.961	3.926	-0.03031
3.928	852.29	3.928	-0.03031
3.93	852.29	3.93	1.943
3.932	851.961	3.932	3.587
3.934	851.961	3.934	6.546
3.936	852.29	3.936	6.217
3.938	851.632	3.938	3.587
3.94	851.961	3.94	1.614
3.942	851.961	3.942	-0.688
3.944	851.961	3.944	-1.017
3.946	851.961	3.946	-1.346
3.948	852.29	3.948	-0.359
3.95	852.29	3.95	1.285
3.952	851.961	3.952	2.6
3.954	852.29	3.954	2.6
3.956	852.29	3.956	4.573
3.958	851.961	3.958	3.587
3.96	851.961	3.96	3.258
3.962	851.961	3.962	1.285
3.964	852.29	3.964	-0.688
3.966	851.961	3.966	0.627
3.968	851.961	3.968	0.627
3.97	851.961	3.97	2.271
3.972	851.961	3.972	6.217
3.974	852.29	3.974	5.231
3.976	852.29	3.976	4.902
3.978	852.29	3.978	5.231
3.98	852.619	3.98	3.258
3.982	852.29	3.982	2.6
3.984	852.29	3.984	2.929
3.986	852.619	3.986	1.285
3.988	852.29	3.988	0.956
3.99	851.961	3.99	3.587
3.992	852.29	3.992	4.573
3.994	852.29	3.994	4.573
3.996	852.29	3.996	3.916
[truncated: 2 more rows]

## Sheet: S28c
Volltage (V)	Current (A)	Volltage (V)	Current (A)
4.86328e-06	5.94873e-11	-1.52344e-06	1.02595e-09
10.128	6.2728e-11	10.1623	1.69278e-08
20.2751	3.99734e-11	20.6604	5.20321e-08
30.1743	6.53353e-10	30.8227	1.05411e-07
40.0352	3.52671e-10	40.8325	1.91833e-07
50.7164	5.00288e-10	50.5981	3.08457e-07
61.1115	4.46054e-10	60.7452	8.06631e-07
71.3539	5.69788e-10	71.1517	1.50425e-06
80.9288	4.27569e-10	82.0007	3.62747e-06
91.0568	7.0799e-10	91.8121	4.12979e-06
101.604	5.85622e-10	101.883	4.6869e-06
111.389	7.80577e-10	111.847	5.32414e-06
121.822	9.2743e-10	122.147	5.90591e-06
131.588	1.0699e-09	132.507	6.52393e-06
142.651	1.22189e-09	142.502	6.86353e-06
152.493	5.88463e-10	152.496	7.77606e-06
162.811	1.53848e-09	163.04	8.32295e-06
172.787	1.09718e-09	172.943	9.08551e-06
182.533	1.15131e-09	183.105	9.89041e-06
193.233	1.49162e-09	193.13	1.04428e-05
203.228	1.70043e-09	203.461	1.10678e-05
213.623	1.41077e-09	213.44	1.17877e-05
223.179	1.58609e-09	224.06	1.25843e-05
232.944	1.63099e-09	234.07	1.32947e-05
243.683	2.30903e-09	244.156	1.43111e-05
254.021	2.21577e-09	253.86	1.49323e-05
264.034	2.45137e-09	264.572	1.51574e-05
274.143	2.31752e-09	274.689	1.61521e-05
284.462	1.99489e-09	284.515	1.60433e-05
294.724	2.01002e-09	294.998	1.75559e-05
305.195	2.43983e-09	305.298	1.84973e-05
314.674	2.69733e-09	315.033	1.94404e-05
325.031	2.65436e-09	325.394	2.03634e-05
335.464	2.73527e-09	335.693	1.91331e-05
344.658	1.80638e-09	345.596	2.06041e-05
355.53	2.77457e-09	356.11	2.38717e-05
365.734	3.67527e-09	366.196	2.50402e-05
375.977	2.90784e-09	375.992	2.3448e-05
386.219	2.30844e-09	386.459	2.31512e-05
396.252	3.3417e-09	396.408	2.36392e-05
406.361	3.95582e-09	407.028	2.44893e-05
416.279	4.14083e-09	416.229	2.60197e-05
426.998	3.66305e-09	427.429	2.63415e-05
436.954	2.89957e-09	437.408	2.34305e-05
447.292	3.94844e-09	447.235	2.34387e-05
457.001	3.92823e-09	457.382	2.57375e-05
467.148	4.15633e-09	467.987	2.53421e-05
477.772	4.90494e-09	477.921	2.44711e-05
487.785	5.21471e-09	487.793	2.55065e-05
497.742	4.94414e-09	498.123	2.42214e-05
