# Supplementary material for: Spontaneously established reverse electric field to enhance the performance of triboelectric nanogenerators via improving Coulombic efficiency
Source: Nat Commun. 2024 May 16;15:4167. doi: 10.1038/s41467-024-48456-1 (PMC11099027; doi:10.1038/s41467-024-48456-1)
Supplement: Supplementary file 3 — Source Data [file 41467_2024_48456_MOESM3_ESM.zip › Source Data/Source Data Fig. S29.xlsx]

## Sheet: S29b
Resistance (MΩ)	Average power (μW)	Resistance (MΩ)	Average power (μW)
10	0.63593	10	10.8
100	5.74322	100	106.833
200	10.4572	200	205.267
500	22.3479	500	489.633
1000	35.4387	1000	885.167
2000	54.8716	2000	1605.3
3000	65.7177	3000	2031.33
5000	58.5322
10000	57.1174

## Sheet: S29c
w/o insulator (K = 3)		w/o insulator (K = 9)
voltage （V）	current (μA)	voltage （V）	current (μA)
2.52177	0.25218	1.03923	1.03923
23.965	0.23965	10.3923	1.03923
45.7323	0.22866	103.36	1.0336
105.707	0.21141	202.616	1.01308
188.252	0.18825	494.79	0.98958
331.275	0.16564	940.833	0.94083
444.019	0.14801	1791.81	0.89591
540.982	0.1082	2468.6	0.82287
755.761	0.07558
923.142	0.04616
1063.61	0.02127
