# Supplementary material for: Spontaneously established reverse electric field to enhance the performance of triboelectric nanogenerators via improving Coulombic efficiency
Source: Nat Commun. 2024 May 16;15:4167. doi: 10.1038/s41467-024-48456-1 (PMC11099027; doi:10.1038/s41467-024-48456-1)
Supplement: Supplementary file 3 — Source Data [file 41467_2024_48456_MOESM3_ESM.zip › Source Data/Source Data Fig. S30.xlsx]

## Sheet: 30b
Time (s)	Current (μA)	Time (s)	Current (μA)	Time (s)	Current (μA)	Time (s)	Current (μA)	Time (s)	Current (μA)	Time (s)	Current (μA)	Time (s)	Current (μA)
0.005	2.65333	3.505	2.84405	7.005	3.19261	10.505	2.88022	14.005	2.99531	17.505	2.71252	21.005	2.49221
0.01	2.87036	3.51	2.80131	7.01	3.22549	10.51	2.89995	14.01	2.98874	17.51	2.71581	21.01	2.48234
0.015	2.80459	3.515	2.83419	7.015	3.20576	10.515	2.91311	14.015	2.97887	17.515	2.71252	21.015	2.47577
0.02	2.84734	3.52	2.73225	7.02	3.17617	10.52	2.90324	14.02	2.96243	17.52	2.71581	21.02	2.44946
0.025	2.78158	3.525	3.01833	7.025	3.17288	10.525	2.95257	14.025	2.98545	17.525	2.74212	21.025	2.43631
0.03	3.11369	3.53	2.88351	7.03	3.1959	10.53	2.99203	14.03	2.9723	17.53	2.73883	21.03	2.40014
0.035	2.91968	3.535	2.94928	7.035	3.1959	10.535	3.03477	14.035	2.95914	17.535	2.74212	21.035	2.36725
0.04	2.94928	3.54	2.78158	7.04	3.22878	10.54	3.05121	14.04	2.94928	17.54	2.75198	21.04	2.36725
0.045	2.91639	3.545	3.01833	7.045	3.22549	10.545	3.09067	14.045	2.96572	17.545	2.76185	21.045	2.37383
0.05	2.99203	3.55	2.91311	7.05	3.2781	10.55	3.08738	14.05	2.96243	17.55	2.76185	21.05	2.37712
0.055	2.87365	3.555	2.98216	7.055	3.24851	10.555	3.07423	14.055	2.95257	17.555	2.76185	21.055	2.3541
0.06	2.61716	3.56	3.08081	7.06	3.22878	10.56	3.04793	14.06	2.93612	17.56	2.76513	21.06	2.36068
0.065	2.72567	3.565	3.37675	7.065	3.19919	10.565	3.04793	14.065	2.95585	17.565	2.78158	21.065	2.34424
0.07	2.95585	3.57	3.15973	7.07	3.20576	10.57	3.03477	14.07	2.94928	17.57	2.78486	21.07	2.35081
0.075	2.73225	3.575	3.22549	7.075	3.17288	10.575	3.0545	14.075	2.93284	17.575	2.79802	21.075	2.33108
0.08	2.94928	3.58	3.13013	7.08	3.17617	10.58	3.03477	14.08	2.93284	17.58	2.81775	21.08	2.34095
0.085	2.775	3.585	3.14986	7.085	3.20905	10.585	3.06437	14.085	2.96572	17.585	2.84734	21.085	2.30806
0.09	3.0841	3.59	2.98216	7.09	3.28139	10.59	3.0545	14.09	2.95914	17.59	2.85063	21.09	2.32451
0.095	2.94599	3.595	3.01833	7.095	3.28797	10.595	3.08081	14.095	2.95257	17.595	2.84734	21.095	2.33437
0.1	2.96901	3.6	2.92955	7.1	3.28468	10.6	3.07752	14.1	2.9427	17.6	2.84076	21.1	2.38698
0.105	2.86049	3.605	2.98874	7.105	3.2781	10.605	3.09067	14.105	2.96901	17.605	2.84405	21.105	2.41
0.11	3.05779	3.61	3.01175	7.11	3.3077	10.61	3.07752	14.11	2.9723	17.61	2.8309	21.11	2.44288
0.115	2.77171	3.615	3.04135	7.115	3.24193	10.615	3.10383	14.115	2.9723	17.615	2.81446	21.115	2.43302
0.12	2.87036	3.62	2.90982	7.12	3.18274	10.62	3.09067	14.12	2.95914	17.62	2.78486	21.12	2.45604
0.125	2.75527	3.625	3.19919	7.125	3.17288	10.625	3.12356	14.125	2.98545	17.625	2.79802	21.125	2.42973
0.13	3.15315	3.63	3.07094	7.13	3.1663	10.63	3.13342	14.13	2.95914	17.63	2.78815	21.13	2.42315
0.135	2.92955	3.635	3.16302	7.135	3.15973	10.635	3.1663	14.135	2.95914	17.635	2.78158	21.135	2.39685
0.14	2.90653	3.64	2.9723	7.14	3.15315	10.64	3.17946	14.14	2.95585	17.64	2.76842	21.14	2.38041
0.145	2.86049	3.645	3.16302	7.145	3.1663	10.645	3.22878	14.145	2.96901	17.645	2.79144	21.145	2.36725
0.15	3.18932	3.65	3.0545	7.15	3.18932	10.65	3.24522	14.15	2.95257	17.65	2.78815	21.15	2.37054
0.155	3.04793	3.655	3.11369	7.155	3.17617	10.655	3.26824	14.155	2.94599	17.655	2.78486	21.155	2.32779
0.16	3.10383	3.66	2.90982	7.16	3.13013	10.66	3.24851	14.16	2.93284	17.66	2.78486	21.16	2.31464
0.165	2.9986	3.665	3.18932	7.165	3.13013	10.665	3.26166	14.165	2.95914	17.665	2.78158	21.165	2.31793
0.17	3.21563	3.67	3.29126	7.17	3.14986	10.67	3.21892	14.17	2.94599	17.67	2.78486	21.17	2.34095
0.175	2.86378	3.675	3.33401	7.175	3.11369	10.675	3.1959	14.175	2.92297	17.675	2.78158	21.175	2.34424
0.18	3.01175	3.68	3.21563	7.18	3.04464	10.68	3.16959	14.18	2.92955	17.68	2.76513	21.18	2.33437
0.185	2.94599	3.685	3.32414	7.185	3.0282	10.685	3.19261	14.185	2.9427	17.685	2.79144	21.185	2.30806
0.19	3.20905	3.69	3.34058	7.19	3.06108	10.69	3.18603	14.19	2.93284	17.69	2.79473	21.19	2.29162
0.195	3.10054	3.695	3.19261	7.195	3.07423	10.695	3.19261	14.195	2.91639	17.695	2.79473	21.195	2.28505
0.2	3.18932	3.7	2.96243	7.2	3.07423	10.7	3.1959	14.2	2.90653	17.7	2.81117	21.2	2.2982
0.205	3.25509	3.705	3.04464	7.205	3.13013	10.705	3.21234	14.205	2.92297	17.705	2.83748	21.205	2.31464
0.21	3.2518	3.71	3.02491	7.21	3.16959	10.71	3.21234	14.21	2.91968	17.71	2.82103	21.21	2.33766
0.215	3.21234	3.715	3.07094	7.215	3.15315	10.715	3.20905	14.215	2.90653	17.715	2.79473	21.215	2.36397
0.22	3.03806	3.72	2.8868	7.22	3.12356	10.72	3.16302	14.22	2.90653	17.72	2.78158	21.22	2.36068
0.225	2.94599	3.725	3.12027	7.225	3.10054	10.725	3.19261	14.225	2.92626	17.725	2.78815	21.225	2.37054
0.23	2.93612	3.73	2.9986	7.23	3.11369	10.73	3.17946	14.23	2.92297	17.73	2.78158	21.23	2.40671
0.235	2.79144	3.735	3.1959	7.235	3.06108	10.735	3.19919	14.235	2.90653	17.735	2.76513	21.235	2.40342
0.24	3.0282	3.74	3.03806	7.24	3.0545	10.74	3.17288	14.24	2.89995	17.74	2.75198	21.24	2.41987
0.245	2.93612	3.745	3.10383	7.245	3.03806	10.745	3.22878	14.245	2.91311	17.745	2.76842	21.245	2.41
0.25	3.23865	3.75	3.07752	7.25	3.05779	10.75	3.2518	14.25	2.89995	17.75	2.75527	21.25	2.39356
0.255	2.89009	3.755	3.15973	7.255	3.06108	10.755	3.26495	14.255	2.87694	17.755	2.73554	21.255	2.37054
0.26	3.1104	3.76	2.87365	7.26	3.05779	10.76	3.25509	14.26	2.85721	17.76	2.73554	21.26	2.34095
0.265	3.11369	3.765	3.07423	7.265	3.04464	10.765	3.26166	14.265	2.87365	17.765	2.74212	21.265	2.3541
0.27	3.20247	3.77	2.90982	7.27	3.06766	10.77	3.24193	14.27	2.85392	17.77	2.74212	21.27	2.36725
0.275	3.11698	3.775	3.04135	7.275	3.03148	10.775	3.23536	14.275	2.84405	17.775	2.74212	21.275	2.37712
0.28	3.09725	3.78	3.05779	7.28	3.00847	10.78	3.18932	14.28	2.83748	17.78	2.72567	21.28	2.38698
0.285	3.03148	3.785	3.22878	7.285	2.98545	10.785	3.17617	14.285	2.84734	17.785	2.73554	21.285	2.35739
0.29	3.28139	3.79	3.12356	7.29	2.98874	10.79	3.14329	14.29	2.8309	17.79	2.73225	21.29	2.3541
0.295	2.96572	3.795	3.24193	7.295	2.95914	10.795	3.12684	14.295	2.81446	17.795	2.73883	21.295	2.35739
0.3	2.97558	3.8	3.01504	7.3	2.92297	10.8	3.10711	14.3	2.80459	17.8	2.74212	21.3	2.37712
0.305	2.91968	3.805	3.14329	7.305	2.93612	10.805	3.12684	14.305	2.82103	17.805	2.76842	21.305	2.37383
0.31	3.23207	3.81	3.00847	7.31	2.95914	10.81	3.13671	14.31	2.80788	17.81	2.76185	21.31	2.39027
0.315	3.00847	3.815	2.94599	7.315	3.01833	10.815	3.13013	14.315	2.80459	17.815	2.76185	21.315	2.36068
0.32	3.01175	3.82	2.84076	7.32	3.0282	10.82	3.10383	14.32	2.80131	17.82	2.76842	21.32	2.37054
0.325	2.95914	3.825	2.92955	7.325	3.03148	10.825	3.12356	14.325	2.82103	17.825	2.77171	21.325	2.40014
0.33	2.98874	3.83	2.88022	7.33	3.08738	10.83	3.11369	14.33	2.82103	17.83	2.76185	21.33	2.42644
0.335	2.83748	3.835	2.99203	7.335	3.08738	10.835	3.12356	14.335	2.80459	17.835	2.72896	21.335	2.45275
0.34	2.84405	3.84	2.80459	7.34	3.0545	10.84	3.09396	14.34	2.80131	17.84	2.72567	21.34	2.47577
0.345	2.72239	3.845	3.0841	7.345	3.03806	10.845	3.10054	14.345	2.82761	17.845	2.73554	21.345	2.48234
0.35	2.96572	3.85	3.07752	7.35	3.00847	10.85	3.09725	14.35	2.81775	17.85	2.71581	21.35	2.47248
0.355	2.91311	3.855	2.98216	7.355	3.00189	10.855	3.11369	14.355	2.80459	17.855	2.70923	21.355	2.43631
0.36	2.93941	3.86	2.91968	7.36	3.01504	10.86	3.11698	14.36	2.80459	17.86	2.69279	21.36	2.44288
0.365	2.86049	3.865	3.0841	7.365	3.01833	10.865	3.14657	14.365	2.81775	17.865	2.71581	21.365	2.41329
0.37	3.23207	3.87	2.95257	7.37	3.05121	10.87	3.14	14.37	2.80788	17.87	2.71252	21.37	2.41987
0.375	3.0841	3.875	2.8868	7.375	3.04464	10.875	3.15644	14.375	2.78486	17.875	2.71581	21.375	2.40342
0.38	3.09396	3.88	2.85392	7.38	3.03148	10.88	3.13342	14.38	2.775	17.88	2.71581	21.38	2.41987
0.385	3.01504	3.885	3.07094	7.385	3.01833	10.885	3.13671	14.385	2.79144	17.885	2.72239	21.385	2.42644
0.39	2.9427	3.89	3.08081	7.39	3.01504	10.89	3.10383	14.39	2.77829	17.89	2.70923	21.39	2.43302
0.395	3.0282	3.895	3.14	7.395	2.99531	10.895	3.08738	14.395	2.76185	17.895	2.69937	21.395	2.45275
0.4	2.86707	3.9	2.99531	7.4	2.96901	10.9	3.0282	14.4	2.75856	17.9	2.69608	21.4	2.46919
0.405	2.75856	3.905	3.20576	7.405	2.95257	10.905	3.03148	14.405	2.75527	17.905	2.72239	21.405	2.45275
0.41	3.11369	3.91	3.01175	7.41	2.94599	10.91	3.0282	14.41	2.73554	17.91	2.7191	21.41	2.44288
0.415	2.77829	3.915	2.9723	7.415	2.96243	10.915	3.03477	14.415	2.73554	17.915	2.72567	21.415	2.40671
0.42	2.87365	3.92	2.80788	7.42	2.97887	10.92	3.03806	14.42	2.73225	17.92	2.74212	21.42	2.41329
0.425	2.72896	3.925	2.99531	7.425	3.04464	10.925	3.05779	14.425	2.75198	17.925	2.76185	21.425	2.44617
0.43	3.06437	3.93	2.90324	7.43	3.10711	10.93	3.06108	14.43	2.7454	17.93	2.775	21.43	2.45604
0.435	2.9427	3.935	2.91311	7.435	3.13342	10.935	3.06437	14.435	2.74212	17.935	2.77171	21.435	2.45604
0.44	2.96572	3.94	2.91968	7.44	3.11698	10.94	3.03806	14.44	2.74212	17.94	2.75856	21.44	2.46919
0.445	2.78486	3.945	3.0545	7.445	3.14329	10.945	3.06108	14.445	2.76842	17.945	2.75856	21.445	2.48892
0.45	2.92626	3.95	2.97558	7.45	3.15644	10.95	3.04135	14.45	2.775	17.95	2.75198	21.45	2.50207
0.455	2.77171	3.955	3.00189	7.455	3.11369	10.955	3.03477	14.455	2.77171	17.955	2.7454	21.455	2.51523
0.46	2.48563	3.96	2.95585	7.46	3.04793	10.96	3.02162	14.46	2.775	17.96	2.73225	21.46	2.54153
0.465	2.84076	3.965	3.16302	7.465	3.05779	10.965	3.06108	14.465	2.79802	17.965	2.7454	21.465	2.51851
0.47	3.01833	3.97	2.95914	7.47	3.07094	10.97	3.07094	14.47	2.79802	17.97	2.7454	21.47	2.49878
0.475	2.77171	3.975	3.13671	7.475	3.0841	10.975	3.10054	14.475	2.78486	17.975	2.75198	21.475	2.49221
0.48	2.72239	3.98	2.86049	7.48	3.09067	10.98	3.09396	14.48	2.78815	17.98	2.74212	21.48	2.44288
0.485	2.68622	3.985	2.99203	7.485	3.08738	10.985	3.10711	14.485	2.80131	17.985	2.75527	21.485	2.43302
0.49	3.18932	3.99	2.77171	7.49	3.10054	10.99	3.12356	14.49	2.78815	17.99	2.75856	21.49	2.44288
0.495	3.00189	3.995	2.96243	7.495	3.09067	10.995	3.10711	14.495	2.76842	17.995	2.75198	21.495	2.4659
0.5	2.90982	4	2.9723	7.5	3.04793	11	3.06108	14.5	2.77829	18	2.7454	21.5	2.46919
0.505	2.98545	4.005	3.26495	7.505	3.03477	11.005	3.06766	14.505	2.79473	18.005	2.74869	21.505	2.4396
0.51	3.14	4.01	3.19261	7.51	3.03148	11.01	3.04464	14.51	2.78815	18.01	2.7454	21.51	2.42973
0.515	2.72896	4.015	3.22878	7.515	3.00518	11.015	3.0282	14.515	2.78815	18.015	2.74212	21.515	2.42973
0.52	2.98545	4.02	3.06437	7.52	2.97558	11.02	3.01175	14.52	2.77829	18.02	2.75527	21.52	2.45275
0.525	2.89338	4.025	3.21234	7.525	2.98216	11.025	3.03477	14.525	2.80788	18.025	2.775	21.525	2.44946
0.53	3.01833	4.03	3.06437	7.53	3.01504	11.03	3.05121	14.53	2.81117	18.03	2.78158	21.53	2.44617
0.535	2.93612	4.035	3.07423	7.535	3.06108	11.035	3.06108	14.535	2.80131	18.035	2.79473	21.535	2.45275
0.54	2.91311	4.04	2.87365	7.54	3.09067	11.04	3.06437	14.54	2.79144	18.04	2.80459	21.54	2.45604
0.545	2.88022	4.045	3.07752	7.545	3.13671	11.045	3.0841	14.545	2.82432	18.045	2.81446	21.545	2.4659
0.55	3.00847	4.05	3.07423	7.55	3.17946	11.05	3.07423	14.55	2.81775	18.05	2.80788	21.55	2.50536
0.555	2.74212	4.055	3.15644	7.555	3.17946	11.055	3.09396	14.555	2.82432	18.055	2.78486	21.555	2.48563
0.56	2.92626	4.06	2.90324	7.56	3.13342	11.06	3.06766	14.56	2.84405	18.06	2.77829	21.56	2.52509
0.565	2.58428	4.065	3.28468	7.565	3.10383	11.065	3.09067	14.565	2.88351	18.065	2.76842	21.565	2.51851
0.57	2.81775	4.07	3.1663	7.57	3.0841	11.07	3.07752	14.57	2.88022	18.07	2.775	21.57	2.50207
0.575	2.83419	4.075	3.15973	7.575	3.03148	11.075	3.10054	14.575	2.87694	18.075	2.76842	21.575	2.47248
0.58	2.82761	4.08	2.98216	7.58	3.0282	11.08	3.09067	14.58	2.88351	18.08	2.75198	21.58	2.46919
0.585	2.80459	4.085	3.25509	7.585	2.9986	11.085	3.12356	14.585	2.90653	18.085	2.775	21.585	2.45275
0.59	3.17946	4.09	3.03477	7.59	3.03806	11.09	3.13013	14.59	2.89338	18.09	2.76185	21.59	2.41987
0.595	3.0841	4.095	3.01833	7.595	3.04464	11.095	3.14986	14.595	2.88022	18.095	2.76185	21.595	2.41329
0.6	3.06437	4.1	2.85392	7.6	3.02162	11.1	3.11369	14.6	2.87694	18.1	2.75856	21.6	2.41658
0.605	2.87694	4.105	3.12356	7.605	3.00189	11.105	3.14	14.605	2.89667	18.105	2.75198	21.605	2.41329
0.61	3.13671	4.11	3.10054	7.61	2.9986	11.11	3.12356	14.61	2.89338	18.11	2.74212	21.61	2.40014
0.615	3.17946	4.115	3.14986	7.615	2.96572	11.115	3.08738	14.615	2.89009	18.115	2.73225	21.615	2.41329
0.62	2.90653	4.12	3.11369	7.62	2.93284	11.12	3.04464	14.62	2.89009	18.12	2.73883	21.62	2.41
0.625	2.92955	4.125	3.29783	7.625	2.92626	11.125	3.04793	14.625	2.93284	18.125	2.75198	21.625	2.41329
0.63	3.18274	4.13	3.1959	7.63	2.94599	11.13	3.04464	14.63	2.92626	18.13	2.75856	21.63	2.41658
0.635	2.97887	4.135	3.19261	7.635	2.91968	11.135	3.04793	14.635	2.93284	18.135	2.75527	21.635	2.39685
0.64	2.84734	4.14	2.89338	7.64	2.91639	11.14	3.03148	14.64	2.93612	18.14	2.7454	21.64	2.39685
0.645	2.95914	4.145	3.18274	7.645	2.94599	11.145	3.06437	14.645	2.95914	18.145	2.76842	21.645	2.41329
0.65	3.20576	4.15	2.99531	7.65	3.00189	11.15	3.06766	14.65	2.94928	18.15	2.77171	21.65	2.44288
0.655	2.88022	4.155	3.03806	7.655	3.0282	11.155	3.07752	14.655	2.94928	18.155	2.75527	21.655	2.4396
0.66	2.85721	4.16	2.77171	7.66	2.98545	11.16	3.06437	14.66	2.96243	18.16	2.74212	21.66	2.45604
0.665	2.80788	4.165	3.06437	7.665	3.00189	11.165	3.08738	14.665	2.99203	18.165	2.74869	21.665	2.47905
0.67	2.91311	4.17	3.02162	7.67	3.00847	11.17	3.06108	14.67	3.00518	18.17	2.73225	21.67	2.47577
0.675	3.01833	4.175	3.0841	7.675	2.95914	11.175	3.06766	14.675	3.01175	18.175	2.71581	21.675	2.4659
0.68	2.77829	4.18	2.89995	7.68	2.92626	11.18	3.04793	14.68	3.02491	18.18	2.7191	21.68	2.49221
0.685	2.76513	4.185	3.14	7.685	2.91639	11.185	3.07094	14.685	3.05121	18.185	2.71581	21.685	2.48234
0.69	3.23536	4.19	2.97887	7.69	2.93612	11.19	3.0545	14.69	3.05121	18.19	2.70923	21.69	2.44946
0.695	2.99203	4.195	2.93284	7.695	2.95585	11.195	3.05779	14.695	3.04464	18.195	2.69608	21.695	2.42644
0.7	3.14329	4.2	2.83419	7.7	2.95257	11.2	3.04793	14.7	3.03477	18.2	2.6895	21.7	2.41987
0.705	2.86707	4.205	2.9723	7.705	2.94928	11.205	3.06766	14.705	3.05121	18.205	2.70595	21.705	2.41329
0.71	3.31428	4.21	2.86707	7.71	2.96572	11.21	3.0545	14.71	3.04793	18.21	2.69608	21.71	2.42973
0.715	3.08738	4.215	2.96901	7.715	2.95585	11.215	3.05121	14.715	3.03148	18.215	2.68622	21.715	2.43302
0.72	3.0841	4.22	2.85392	7.72	2.93941	11.22	3.02162	14.72	3.02491	18.22	2.67964	21.72	2.42973
0.725	2.89009	4.225	3.07752	7.725	2.93941	11.225	3.03148	14.725	3.04793	18.225	2.6895	21.725	2.42644
0.73	3.04793	4.23	3.03806	7.73	2.94928	11.23	2.99203	14.73	3.0282	18.23	2.6895	21.73	2.41987
0.735	2.92955	4.235	3.05779	7.735	2.91639	11.235	2.97558	14.735	3.01833	18.235	2.68293	21.735	2.41
0.74	2.88351	4.24	2.94599	7.74	2.8868	11.24	2.94928	14.74	3.01833	18.24	2.68622	21.74	2.42973
0.745	2.91311	4.245	2.98874	7.745	2.88022	11.245	2.95914	14.745	3.03477	18.245	2.71581	21.745	2.41329
0.75	3.02491	4.25	2.85392	7.75	2.91968	11.25	2.95257	14.75	3.03148	18.25	2.72239	21.75	2.43631
0.755	2.93284	4.255	2.90982	7.755	2.93941	11.255	2.96243	14.755	3.02162	18.255	2.71581	21.755	2.41329
0.76	2.85392	4.26	2.775	7.76	2.93284	11.26	2.93284	14.76	3.0282	18.26	2.70266	21.76	2.41329
0.765	2.98545	4.265	2.93941	7.765	2.95914	11.265	2.96243	14.765	3.05779	18.265	2.72239	21.765	2.41987
0.77	3.01175	4.27	2.85063	7.77	2.99203	11.27	2.96572	14.77	3.03806	18.27	2.69937	21.77	2.44617
0.775	2.90324	4.275	2.82761	7.775	2.98545	11.275	2.97558	14.775	3.03477	18.275	2.6895	21.775	2.46261
0.78	2.80788	4.28	2.7454	7.78	2.9427	11.28	2.93941	14.78	3.04135	18.28	2.67964	21.78	2.48892
0.785	2.68293	4.285	2.91639	7.785	2.91639	11.285	2.9427	14.785	3.07423	18.285	2.6895	21.785	2.47577
0.79	2.88351	4.29	2.85392	7.79	2.92955	11.29	2.93612	14.79	3.06437	18.29	2.68622	21.79	2.47905
0.795	2.85063	4.295	2.98216	7.795	2.89338	11.295	2.93284	14.795	3.03477	18.295	2.66977	21.795	2.4659
0.8	2.93941	4.3	2.77829	7.8	2.86049	11.3	2.92955	14.8	3.01833	18.3	2.66649	21.8	2.46261
0.805	2.96572	4.305	3.00189	7.805	2.85063	11.305	2.96243	14.805	3.03148	18.305	2.67964	21.805	2.45932
0.81	3.19919	4.31	2.8868	7.81	2.87694	11.31	2.96572	14.81	3.00847	18.31	2.67306	21.81	2.42315
0.815	2.90982	4.315	2.86707	7.815	2.8868	11.315	2.96243	14.815	3.01175	18.315	2.66649	21.815	2.41658
0.82	2.86707	4.32	2.77171	7.82	2.90982	11.32	2.94928	14.82	2.99531	18.32	2.65662	21.82	2.40014
0.825	2.66649	4.325	2.90982	7.825	2.92955	11.325	2.96243	14.825	3.01504	18.325	2.67306	21.825	2.41658
0.83	3.07752	4.33	2.92297	7.83	2.95914	11.33	2.95914	14.83	2.99531	18.33	2.67635	21.83	2.4396
0.835	2.79473	4.335	2.89995	7.835	2.95585	11.335	2.95257	14.835	2.99531	18.335	2.67306	21.835	2.42315
0.84	2.73883	4.34	2.79144	7.84	2.9427	11.34	2.91639	14.84	2.99531	18.34	2.66977	21.84	2.43631
0.845	2.60072	4.345	3.04793	7.845	2.93612	11.345	2.92626	14.845	3.01175	18.345	2.6895	21.845	2.40342
0.85	2.92955	4.35	2.89995	7.85	2.95914	11.35	2.90324	14.85	3.00189	18.35	2.69608	21.85	2.39685
0.855	2.72239	4.355	2.93612	7.855	2.95585	11.355	2.91311	14.855	2.98545	18.355	2.6895	21.855	2.39685
0.86	2.84734	4.36	2.78158	7.86	2.9427	11.36	2.89667	14.86	2.97887	18.36	2.69937	21.86	2.40342
0.865	2.95914	4.365	2.91639	7.865	2.96901	11.365	2.92626	14.865	3.01175	18.365	2.7191	21.865	2.40671
0.87	3.03477	4.37	2.89338	7.87	3.01833	11.37	2.92955	14.87	3.00518	18.37	2.72896	21.87	2.39685
0.875	2.76842	4.375	2.83419	7.875	3.02162	11.375	2.91639	14.875	2.98545	18.375	2.72896	21.875	2.41987
0.88	2.81446	4.38	2.65333	7.88	3.03806	11.38	2.90324	14.88	2.98216	18.38	2.7191	21.88	2.45604
0.885	2.79473	4.385	2.75856	7.885	3.03806	11.385	2.91639	14.885	3.01175	18.385	2.72896	21.885	2.47248
0.89	2.96243	4.39	2.76842	7.89	3.0545	11.39	2.89009	14.89	2.98874	18.39	2.72239	21.89	2.48234
0.895	2.74869	4.395	2.8309	7.895	3.03477	11.395	2.8868	14.895	2.99203	18.395	2.71581	21.895	2.4659
0.9	2.85392	4.4	2.71581	7.9	3.01504	11.4	2.85721	14.9	2.9986	18.4	2.72239	21.9	2.47905
0.905	2.70595	4.405	2.98216	7.905	3.01833	11.405	2.87365	14.905	2.9986	18.405	2.73883	21.905	2.46919
0.91	3.00189	4.41	2.82432	7.91	3.0282	11.41	2.89009	14.91	2.98874	18.41	2.72896	21.91	2.48892
0.915	2.89009	4.415	2.93284	7.915	3.03148	11.415	2.91968	14.915	2.97558	18.415	2.73554	21.915	2.46261
0.92	2.75856	4.42	2.80131	7.92	3.04135	11.42	2.90653	14.92	2.96901	18.42	2.73225	21.92	2.4396
0.925	2.85392	4.425	2.89667	7.925	3.06437	11.425	2.95257	14.925	2.98545	18.425	2.7454	21.925	2.40342
0.93	3.00847	4.43	2.82432	7.93	3.11698	11.43	2.94928	14.93	2.9723	18.43	2.74869	21.93	2.41987
0.935	2.80788	4.435	2.83419	7.935	3.12684	11.435	2.95914	14.935	2.9723	18.435	2.73554	21.935	2.42315
0.94	2.86049	4.44	2.79473	7.94	3.11698	11.44	2.92955	14.94	2.95914	18.44	2.73883	21.94	2.44946
0.945	2.80788	4.445	2.96572	7.945	3.12684	11.445	2.94599	14.945	2.97887	18.445	2.75527	21.945	2.46261
0.95	2.87694	4.45	2.96901	7.95	3.10054	11.45	2.93284	14.95	2.96901	18.45	2.76513	21.95	2.45275
0.955	2.5777	4.455	3.00847	7.955	3.07423	11.455	2.92626	14.955	2.95914	18.455	2.75856	21.955	2.40671
0.96	2.93612	4.46	2.89009	7.96	3.06108	11.46	2.89995	14.96	2.95585	18.46	2.76513	21.96	2.41329
0.965	2.71581	4.465	3.09396	7.965	3.0545	11.465	2.93612	14.965	2.96901	18.465	2.77171	21.965	2.39356
0.97	2.93612	4.47	3.00518	7.97	3.09725	11.47	2.94599	14.97	2.96901	18.47	2.78815	21.97	2.40342
0.975	2.87694	4.475	3.05779	7.975	3.15315	11.475	2.95914	14.975	2.96243	18.475	2.79144	21.975	2.41658
0.98	2.88351	4.48	2.85063	7.98	3.18603	11.48	2.9427	14.98	2.96243	18.48	2.80459	21.98	2.40671
0.985	2.80459	4.485	3.05779	7.985	3.20905	11.485	2.96572	14.985	2.97887	18.485	2.79802	21.985	2.41987
0.99	3.01504	4.49	2.84405	7.99	3.23207	11.49	2.9723	14.99	2.9723	18.49	2.79802	21.99	2.43302
0.995	2.91968	4.495	2.92297	7.995	3.26495	11.495	2.99203	14.995	2.97887	18.495	2.80459	21.995	2.4396
1	2.82432	4.5	2.77829	8	3.21563	11.5	2.98545	15	2.96901	18.5	2.80131	22	2.4396
1.005	2.775	4.505	3.06108	8.005	3.19261	11.505	2.9723	15.005	3.00189	18.505	2.81446	22.005	2.4659
1.01	2.90653	4.51	2.92626	8.01	3.16959	11.51	2.98545	15.01	3.00518	18.51	2.81446	22.01	2.4396
1.015	2.88351	4.515	3.0545	8.015	3.18932	11.515	2.98874	15.015	2.9986	18.515	2.80788	22.015	2.41987
1.02	2.89009	4.52	2.98545	8.02	3.18932	11.52	2.98874	15.02	2.9723	18.52	2.81117	22.02	2.41
1.025	2.7191	4.525	3.17288	8.025	3.23536	11.525	3.02491	15.025	2.98216	18.525	2.8309	22.025	2.40014
1.03	3.09396	4.53	3.01833	8.03	3.27153	11.53	3.04464	15.03	2.96243	18.53	2.83748	22.03	2.38698
1.035	2.88022	4.535	3.03148	8.035	3.2781	11.535	3.07094	15.035	2.95585	18.535	2.83748	22.035	2.35739
1.04	3.16302	4.54	2.84405	8.04	3.28139	11.54	3.06437	15.04	2.96243	18.54	2.83419	22.04	2.35739
1.045	3.14657	4.545	3.22878	8.045	3.27482	11.545	3.1104	15.045	2.97558	18.545	2.84734	22.045	2.3541
1.05	2.96901	4.55	2.98874	8.05	3.28468	11.55	3.10383	15.05	2.96572	18.55	2.84734	22.05	2.36068
1.055	2.89995	4.555	3.06437	8.055	3.27482	11.555	3.09725	15.055	2.95914	18.555	2.84734	22.055	2.34752
1.06	2.92626	4.56	3.01833	8.06	3.2222	11.56	3.06766	15.06	2.96243	18.56	2.84734	22.06	2.36068
1.065	2.72896	4.565	3.37346	8.065	3.21563	11.565	3.0841	15.065	2.98216	18.565	2.86707	22.065	2.36725
1.07	3.18932	4.57	3.16302	8.07	3.21892	11.57	3.07094	15.07	2.97887	18.57	2.88022	22.07	2.36397
1.075	2.85063	4.575	3.28468	8.075	3.1959	11.575	3.09396	15.075	2.96572	18.575	2.87694	22.075	2.33766
1.08	3.01833	4.58	3.17617	8.08	3.19261	11.58	3.08738	15.08	2.96572	18.58	2.88351	22.08	2.33437
1.085	3.03806	4.585	3.28468	8.085	3.20247	11.585	3.10383	15.085	2.98216	18.585	2.89667	22.085	2.32451
1.09	3.36689	4.59	3.17617	8.09	3.23865	11.59	3.11698	15.09	2.98545	18.59	2.89995	22.09	2.32122
1.095	3.09067	4.595	3.10711	8.095	3.25509	11.595	3.12684	15.095	2.98545	18.595	2.90653	22.095	2.33437
1.1	3.17288	4.6	2.9986	8.1	3.25838	11.6	3.11698	15.1	2.97887	18.6	2.90324	22.1	2.37383
1.105	3.04135	4.605	3.28468	8.105	3.29126	11.605	3.15973	15.105	3.00518	18.605	2.91311	22.105	2.38041
1.11	3.1959	4.61	3.21234	8.11	3.29455	11.61	3.14657	15.11	3.00189	18.61	2.89009	22.11	2.39356
1.115	3.04135	4.615	3.10711	8.115	3.28468	11.615	3.14986	15.115	2.99531	18.615	2.89009	22.115	2.39685
1.12	3.05121	4.62	3.02162	8.12	3.24851	11.62	3.13671	15.12	2.98874	18.62	2.8868	22.12	2.38369
1.125	3.04793	4.625	3.45238	8.125	3.24522	11.625	3.16959	15.125	3.01175	18.625	2.89995	22.125	2.38041
1.13	3.16302	4.63	3.21234	8.13	3.23865	11.63	3.17288	15.13	2.99531	18.63	2.89995	22.13	2.37383
1.135	2.9986	4.635	3.30112	8.135	3.23207	11.635	3.20905	15.135	2.98874	18.635	2.89338	22.135	2.37383
1.14	3.09725	4.64	3.10054	8.14	3.1959	11.64	3.22878	15.14	2.97887	18.64	2.89338	22.14	2.37383
1.145	3.10711	4.645	3.35373	8.145	3.24193	11.645	3.25509	15.145	2.99531	18.645	2.90653	22.145	2.35081
1.15	3.38662	4.65	3.23207	8.15	3.24522	11.65	3.24193	15.15	2.98216	18.65	2.89667	22.15	2.34095
1.155	3.21892	4.655	3.2222	8.155	3.25838	11.655	3.27482	15.155	2.97558	18.655	2.89009	22.155	2.32779
1.16	3.20247	4.66	3.08738	8.16	3.2222	11.66	3.24522	15.16	2.9723	18.66	2.8868	22.16	2.32451
1.165	3.16302	4.665	3.24193	8.165	3.21892	11.665	3.26166	15.165	2.98874	18.665	2.90324	22.165	2.32779
1.17	3.25838	4.67	3.24851	8.17	3.21563	11.67	3.2518	15.17	2.9723	18.67	2.88351	22.17	2.30806
1.175	3.14329	4.675	3.29455	8.175	3.17288	11.675	3.24193	15.175	2.95914	18.675	2.86707	22.175	2.30806
1.18	3.21563	4.68	3.25509	8.18	3.12356	11.68	3.21563	15.18	2.95585	18.68	2.85721	22.18	2.32451
1.185	3.16302	4.685	3.51815	8.185	3.08738	11.685	3.24522	15.185	2.98216	18.685	2.88022	22.185	2.32122
1.19	3.44252	4.69	3.31756	8.19	3.11698	11.69	3.24522	15.19	2.95585	18.69	2.87694	22.19	2.32779
1.195	3.32085	4.695	3.25509	8.195	3.10383	11.695	3.25838	15.195	2.93941	18.695	2.86707	22.195	2.30806
1.2	3.30112	4.7	3.04464	8.2	3.1104	11.7	3.23536	15.2	2.93941	18.7	2.86378	22.2	2.30478
1.205	3.26824	4.705	3.32085	8.205	3.14986	11.705	3.23865	15.205	2.95585	18.705	2.8868	22.205	2.32451
1.21	3.40306	4.71	3.16302	8.21	3.18274	11.71	3.23207	15.21	2.9427	18.71	2.88022	22.21	2.34752
1.215	3.07094	4.715	3.15644	8.215	3.18603	11.715	3.22878	15.215	2.93941	18.715	2.87694	22.215	2.3541
1.22	3.23536	4.72	3.12684	8.22	3.14329	11.72	3.21892	15.22	2.93612	18.72	2.87365	22.22	2.35739
1.225	2.97558	4.725	3.32414	8.225	3.14986	11.725	3.23536	15.225	2.94928	18.725	2.86378	22.225	2.38041
1.23	3.25509	4.73	3.09396	8.23	3.14	11.73	3.21892	15.23	2.93612	18.73	2.86049	22.23	2.38369
1.235	3.1663	4.735	3.2222	8.235	3.07752	11.735	3.22549	15.235	2.91968	18.735	2.84734	22.235	2.40014
1.24	3.25838	4.74	3.12684	8.24	3.04793	11.74	3.21563	15.24	2.91639	18.74	2.84405	22.24	2.40014
1.245	3.02491	4.745	3.34716	8.245	3.03806	11.745	3.26166	15.245	2.92297	18.745	2.85063	22.245	2.38041
1.25	3.38004	4.75	3.26166	8.25	3.04793	11.75	3.25509	15.25	2.90982	18.75	2.83419	22.25	2.38369
1.255	3.14986	4.755	3.16302	8.255	3.09067	11.755	3.26166	15.255	2.89009	18.755	2.82761	22.255	2.36397
1.26	3.37675	4.76	3.09067	8.26	3.0841	11.76	3.23865	15.26	2.88022	18.76	2.81775	22.26	2.38041
1.265	3.04464	4.765	3.17288	8.265	3.10383	11.765	3.24522	15.265	2.89667	18.765	2.83419	22.265	2.37712
1.27	3.25509	4.77	3.04135	8.27	3.07423	11.77	3.23207	15.27	2.88351	18.77	2.83419	22.27	2.38041
1.275	3.14	4.775	3.11698	8.275	3.07094	11.775	3.21892	15.275	2.87365	18.775	2.80788	22.275	2.38041
1.28	3.27482	4.78	3.05121	8.28	3.04464	11.78	3.19261	15.28	2.86049	18.78	2.81117	22.28	2.38369
1.285	2.96572	4.785	3.33401	8.285	3.01504	11.785	3.18274	15.285	2.87036	18.785	2.82103	22.285	2.38369
1.29	3.4754	4.79	3.12027	8.29	2.9986	11.79	3.14657	15.29	2.86049	18.79	2.79802	22.29	2.40342
1.295	3.08738	4.795	3.33072	8.295	2.98874	11.795	3.14329	15.295	2.83419	18.795	2.79144	22.295	2.39027
1.3	3.08738	4.8	3.2518	8.3	2.95257	11.8	3.12027	15.3	2.83748	18.8	2.78486	22.3	2.39027
1.305	3.33401	4.805	3.1959	8.305	2.95585	11.805	3.14329	15.305	2.84734	18.805	2.81446	22.305	2.37712
1.31	3.46225	4.81	3.00847	8.31	2.98874	11.81	3.13342	15.31	2.83748	18.81	2.81117	22.31	2.37383
1.315	3.14986	4.815	3.06108	8.315	3.03148	11.815	3.12684	15.315	2.83419	18.815	2.81117	22.315	2.38369
1.32	3.32085	4.82	2.99203	8.32	3.03477	11.82	3.10711	15.32	2.82761	18.82	2.81117	22.32	2.39356
1.325	3.21892	4.825	3.11369	8.325	3.05121	11.825	3.13671	15.325	2.84405	18.825	2.82103	22.325	2.40671
1.33	3.4754	4.83	3.07094	8.33	3.09725	11.83	3.13671	15.33	2.83419	18.83	2.80788	22.33	2.43631
1.335	3.18603	4.835	3.12356	8.335	3.0841	11.835	3.13013	15.335	2.8309	18.835	2.80459	22.335	2.45275
1.34	3.12027	4.84	2.96243	8.34	3.0841	11.84	3.1104	15.34	2.82432	18.84	2.79473	22.34	2.45932
1.345	2.97558	4.845	3.09067	8.345	3.06437	11.845	3.1104	15.345	2.8309	18.845	2.79802	22.345	2.47248
1.35	3.16959	4.85	3.06766	8.35	3.04793	11.85	3.1104	15.35	2.82761	18.85	2.79473	22.35	2.45604
1.355	2.97887	4.855	3.20247	8.355	3.04464	11.855	3.13342	15.355	2.81446	18.855	2.78815	22.355	2.45275
1.36	2.98545	4.86	2.91639	8.36	3.03148	11.86	3.12356	15.36	2.80459	18.86	2.76513	22.36	2.43631
1.365	2.96572	4.865	3.13671	8.365	3.06437	11.865	3.14986	15.365	2.82103	18.865	2.79144	22.365	2.41658
1.37	3.31428	4.87	3.09725	8.37	3.07094	11.87	3.16302	15.37	2.80131	18.87	2.78486	22.37	2.41987
1.375	3.0545	4.875	3.0545	8.375	3.07423	11.875	3.16302	15.375	2.79144	18.875	2.77829	22.375	2.40342
1.38	3.10383	4.88	2.85392	8.38	3.06108	11.88	3.13013	15.38	2.78815	18.88	2.78158	22.38	2.42644
1.385	3.15315	4.885	3.08738	8.385	3.05121	11.885	3.13671	15.385	2.80131	18.885	2.78815	22.385	2.43631
1.39	3.17617	4.89	3.00847	8.39	3.05779	11.89	3.10383	15.39	2.78815	18.89	2.78158	22.39	2.44288
1.395	3.05779	4.895	3.15644	8.395	3.04464	11.895	3.07752	15.395	2.78158	18.895	2.76842	22.395	2.46261
1.4	2.89338	4.9	3.04464	8.4	3.00518	11.9	3.05121	15.4	2.775	18.9	2.75856	22.4	2.42973
1.405	2.98874	4.905	3.21892	8.405	2.96572	11.905	3.06108	15.405	2.78158	18.905	2.775	22.405	2.43631
1.41	3.24851	4.91	3.09396	8.41	2.98216	11.91	3.01833	15.41	2.77829	18.91	2.76842	22.41	2.43302
1.415	3.26495	4.915	3.20247	8.415	3.01175	11.915	3.02162	15.415	2.76842	18.915	2.775	22.415	2.44288
1.42	3.12684	4.92	2.91311	8.42	3.02162	11.92	3.00189	15.42	2.76185	18.92	2.78158	22.42	2.45604
1.425	3.07752	4.925	3.20247	8.425	3.04793	11.925	3.03477	15.425	2.78815	18.925	2.79802	22.425	2.45932
1.43	3.31428	4.93	3.02162	8.43	3.08738	11.93	3.05121	15.43	2.76842	18.93	2.79802	22.43	2.44946
1.435	2.87365	4.935	3.04464	8.435	3.14	11.935	3.06437	15.435	2.76513	18.935	2.79473	22.435	2.46919
1.44	3.0282	4.94	2.95257	8.44	3.15315	11.94	3.04464	15.44	2.775	18.94	2.79144	22.44	2.49878
1.445	2.91311	4.945	3.11698	8.445	3.16959	11.945	3.06766	15.445	2.79473	18.945	2.80788	22.445	2.50536
1.45	3.12356	4.95	3.06437	8.45	3.16959	11.95	3.05779	15.45	2.79473	18.95	2.80459	22.45	2.51194
1.455	2.83419	4.955	3.18603	8.455	3.14329	11.955	3.05121	15.455	2.79144	18.955	2.79144	22.455	2.49221
1.46	2.86049	4.96	3.00518	8.46	3.12027	11.96	3.05779	15.46	2.77829	18.96	2.77829	22.46	2.51194
1.465	2.96901	4.965	3.22878	8.465	3.09725	11.965	3.09396	15.465	2.80459	18.965	2.79144	22.465	2.49878
1.47	3.30441	4.97	3.11369	8.47	3.13013	11.97	3.10383	15.47	2.79473	18.97	2.79473	22.47	2.49221
1.475	3.02162	4.975	3.11369	8.475	3.13671	11.975	3.11369	15.475	2.80459	18.975	2.79473	22.475	2.47905
1.48	3.03148	4.98	3.04793	8.48	3.13013	11.98	3.10054	15.48	2.80131	18.98	2.79144	22.48	2.4659
1.485	3.05779	4.985	3.18932	8.485	3.12027	11.985	3.12027	15.485	2.81446	18.985	2.81117	22.485	2.46261
1.49	3.25509	4.99	3.02162	8.49	3.11369	11.99	3.1104	15.49	2.80788	18.99	2.81446	22.49	2.45932
1.495	3.1104	4.995	3.10383	8.495	3.10711	11.995	3.11369	15.495	2.79802	18.995	2.80131	22.495	2.44288
1.5	3.16302	5	2.95914	8.5	3.07752	12	3.09396	15.5	2.80131	19	2.79144	22.5	2.41987
1.505	3.11369	5.005	3.28468	8.505	3.07423	12.005	3.09725	15.505	2.82103	19.005	2.80459	22.505	2.41329
1.51	3.23536	5.01	3.13671	8.51	3.0545	12.01	3.07752	15.51	2.81775	19.01	2.80788	22.51	2.43631
1.515	3.01175	5.015	3.30112	8.515	3.05121	12.015	3.06437	15.515	2.81446	19.015	2.80459	22.515	2.44946
1.52	3.18603	5.02	3.18603	8.52	2.99203	12.02	3.05121	15.52	2.79802	19.02	2.80131	22.52	2.43631
1.525	2.93284	5.025	3.30441	8.525	3.01833	12.025	3.07094	15.525	2.82761	19.025	2.81775	22.525	2.42973
1.53	3.34387	5.03	3.13013	8.53	3.05779	12.03	3.07423	15.53	2.8309	19.03	2.82103	22.53	2.43631
1.535	3.15973	5.035	3.20905	8.535	3.09067	12.035	3.07752	15.535	2.82761	19.035	2.82761	22.535	2.45275
1.54	3.1104	5.04	2.97887	8.54	3.1104	12.04	3.07752	15.54	2.83748	19.04	2.82761	22.54	2.45932
1.545	2.92297	5.045	3.26495	8.545	3.15644	12.045	3.11369	15.545	2.86049	19.045	2.82432	22.545	2.48234
1.55	3.2781	5.05	3.14657	8.55	3.18932	12.05	3.11698	15.55	2.86707	19.05	2.8309	22.55	2.46261
1.555	2.93284	5.055	3.17946	8.555	3.16302	12.055	3.12684	15.555	2.86707	19.055	2.81446	22.555	2.47905
1.56	2.85721	5.06	3.01833	8.56	3.12356	12.06	3.10054	15.56	2.87694	19.06	2.81117	22.56	2.49221
1.565	3.05121	5.065	3.32085	8.565	3.10383	12.065	3.12027	15.565	2.91311	19.065	2.82103	22.565	2.47577
1.57	3.2222	5.07	3.21234	8.57	3.10383	12.07	3.12027	15.57	2.91639	19.07	2.81446	22.57	2.4955
1.575	3.07423	5.075	3.17617	8.575	3.09067	12.075	3.12027	15.575	2.89995	19.075	2.81117	22.575	2.49221
1.58	2.90653	5.08	3.10054	8.58	3.06108	12.08	3.12356	15.58	2.90982	19.08	2.79473	22.58	2.4955
1.585	2.90982	5.085	3.21234	8.585	3.07752	12.085	3.15644	15.585	2.93284	19.085	2.80788	22.585	2.45604
1.59	3.33401	5.09	3.06108	8.59	3.07423	12.09	3.14986	15.59	2.92955	19.09	2.80459	22.59	2.44288
1.595	3.10711	5.095	3.16302	8.595	3.06766	12.095	3.15644	15.595	2.92955	19.095	2.80131	22.595	2.43631
1.6	3.1663	5.1	2.94599	8.6	3.03806	12.1	3.12684	15.6	2.93284	19.1	2.77829	22.6	2.41658
1.605	2.96572	5.105	3.10711	8.605	3.04464	12.105	3.12356	15.605	2.9427	19.105	2.79802	22.605	2.42644
1.61	3.34058	5.11	3.08081	8.61	3.04135	12.11	3.10383	15.61	2.92955	19.11	2.79144	22.61	2.42644
1.615	3.17946	5.115	3.2222	8.615	3.02162	12.115	3.07752	15.615	2.92955	19.115	2.77171	22.615	2.42315
1.62	3.1959	5.12	3.14657	8.62	3.01833	12.12	3.05121	15.62	2.92955	19.12	2.775	22.62	2.40014
1.625	2.89009	5.125	3.38333	8.625	3.01504	12.125	3.06108	15.625	2.95914	19.125	2.79144	22.625	2.39356
1.63	3.47211	5.13	3.28468	8.63	2.98216	12.13	3.06437	15.63	2.95585	19.13	2.78158	22.63	2.40014
1.635	3.1104	5.135	3.13671	8.635	2.97558	12.135	3.0841	15.635	2.9427	19.135	2.76842	22.635	2.40014
1.64	3.33072	5.14	3.11698	8.64	2.9723	12.14	3.07423	15.64	2.94928	19.14	2.77171	22.64	2.39356
1.645	2.9723	5.145	3.29455	8.645	2.98216	12.145	3.09067	15.645	2.98545	19.145	2.78486	22.645	2.41
1.65	3.45896	5.15	3.15973	8.65	3.02162	12.15	3.10383	15.65	2.97887	19.15	2.775	22.65	2.41329
1.655	2.94928	5.155	3.10711	8.655	3.02491	12.155	3.10711	15.655	2.98216	19.155	2.76842	22.655	2.39027
1.66	3.02162	5.16	2.98545	8.66	3.01175	12.16	3.09725	15.66	2.98874	19.16	2.75527	22.66	2.42644
1.665	3.00189	5.165	3.23536	8.665	3.01833	12.165	3.12356	15.665	3.03148	19.165	2.75856	22.665	2.43302
1.67	3.24522	5.17	3.06108	8.67	3.02491	12.17	3.10054	15.67	3.03477	19.17	2.74869	22.67	2.44617
1.675	2.90324	5.175	3.23207	8.675	3.01175	12.175	3.09067	15.675	3.0282	19.175	2.72896	22.675	2.46261
1.68	2.89667	5.18	2.99531	8.68	2.96901	12.18	3.08081	15.68	3.03806	19.18	2.73225	22.68	2.45932
1.685	3.00518	5.185	3.2222	8.685	2.95257	12.185	3.0841	15.685	3.0545	19.185	2.7454	22.685	2.45275
1.69	3.26824	5.19	3.12684	8.69	2.95914	12.19	3.07752	15.69	3.04135	19.19	2.73883	22.69	2.4396
1.695	3.09396	5.195	3.06108	8.695	2.96243	12.195	3.08738	15.695	3.04464	19.195	2.72239	22.695	2.41
1.7	3.18274	5.2	2.84405	8.7	2.96243	12.2	3.08081	15.7	3.04793	19.2	2.7191	22.7	2.40671
1.705	3.04793	5.205	3.18932	8.705	2.98874	12.205	3.09396	15.705	3.06766	19.205	2.72896	22.705	2.40671
1.71	3.35373	5.21	2.92297	8.71	2.98216	12.21	3.09725	15.71	3.0545	19.21	2.7191	22.71	2.41987
1.715	3.00189	5.215	3.02491	8.715	2.99203	12.215	3.06437	15.715	3.05121	19.215	2.71581	22.715	2.40671
1.72	3.32085	5.22	2.97887	8.72	2.93284	12.22	3.04793	15.72	3.03806	19.22	2.71252	22.72	2.39685
1.725	3.07752	5.225	3.10054	8.725	2.94599	12.225	3.05121	15.725	3.06766	19.225	2.71252	22.725	2.41658
1.73	3.37346	5.23	3.07423	8.73	2.92955	12.23	3.02491	15.73	3.04135	19.23	2.72239	22.73	2.42315
1.735	3.10383	5.235	3.03806	8.735	2.93284	12.235	3.01504	15.735	3.03148	19.235	2.71581	22.735	2.40014
1.74	3.06766	5.24	3.01833	8.74	2.90653	12.24	2.97558	15.74	3.03148	19.24	2.71581	22.74	2.40014
1.745	3.01833	5.245	3.15644	8.745	2.90982	12.245	2.98545	15.745	3.05121	19.245	2.73225	22.745	2.38698
1.75	3.2781	5.25	3.03477	8.75	2.93612	12.25	2.97887	15.75	3.05121	19.25	2.72896	22.75	2.38369
1.755	3.11698	5.255	2.9986	8.755	2.95585	12.255	2.97558	15.755	3.04793	19.255	2.70923	22.755	2.40014
1.76	2.98545	5.26	2.83419	8.76	2.9723	12.26	2.95585	15.76	3.04793	19.26	2.71581	22.76	2.40671
1.765	2.99203	5.265	3.04793	8.765	2.98874	12.265	2.9723	15.765	3.07094	19.265	2.72896	22.765	2.41658
1.77	3.20247	5.27	3.02491	8.77	2.99203	12.27	2.97887	15.77	3.06766	19.27	2.72239	22.77	2.43302
1.775	2.96243	5.275	2.95914	8.775	2.98216	12.275	2.99203	15.775	3.05779	19.275	2.69937	22.775	2.44288
1.78	2.86707	5.28	2.8309	8.78	2.92297	12.28	2.96243	15.78	3.06437	19.28	2.6895	22.78	2.44288
1.785	2.77171	5.285	3.07752	8.785	2.92297	12.285	2.95257	15.785	3.0841	19.285	2.70595	22.785	2.44946
1.79	3.07752	5.29	2.94599	8.79	2.93941	12.29	2.95257	15.79	3.07094	19.29	2.69279	22.79	2.46919
1.795	2.91968	5.295	3.10054	8.795	2.92297	12.295	2.94928	15.795	3.06437	19.295	2.68293	22.795	2.4659
1.8	2.91639	5.3	3.01504	8.8	2.87694	12.3	2.94928	15.8	3.04464	19.3	2.67635	22.8	2.4659
1.805	2.77829	5.305	3.10383	8.805	2.91311	12.305	2.97887	15.805	3.0545	19.305	2.69608	22.805	2.44617
1.81	3.15973	5.31	2.9427	8.81	2.9427	12.31	2.99203	15.81	3.03477	19.31	2.68622	22.81	2.43631
1.815	3.16302	5.315	3.04793	8.815	2.96572	12.315	2.9986	15.815	3.03148	19.315	2.67964	22.815	2.40014
1.82	2.90982	5.32	2.88351	8.82	2.93284	12.32	2.98545	15.82	3.02491	19.32	2.68293	22.82	2.40342
1.825	2.97887	5.325	2.9986	8.825	2.93284	12.325	2.98545	15.825	3.0282	19.325	2.69937	22.825	2.41658
1.83	3.1663	5.33	2.99203	8.83	2.93941	12.33	2.97558	15.83	3.02162	19.33	2.69279	22.83	2.41987
1.835	2.96243	5.335	2.91968	8.835	2.94928	12.335	2.96901	15.835	3.01175	19.335	2.6895	22.835	2.42973
1.84	3.02491	5.34	2.89995	8.84	2.92955	12.34	2.95585	15.84	3.00518	19.34	2.69279	22.84	2.41658
1.845	2.79473	5.345	3.17617	8.845	2.94928	12.345	2.96243	15.845	3.02162	19.345	2.70923	22.845	2.40014
1.85	3.09396	5.35	2.91311	8.85	2.95914	12.35	2.9427	15.85	3.00189	19.35	2.69937	22.85	2.42315
1.855	2.71581	5.355	3.0545	8.855	2.9427	12.355	2.92955	15.855	2.9986	19.355	2.70266	22.855	2.43631
1.86	2.99203	5.36	2.81775	8.86	2.95585	12.36	2.91639	15.86	3.00189	19.36	2.70595	22.86	2.44946
1.865	3.06766	5.365	3.00847	8.865	2.98874	12.365	2.93612	15.865	3.01504	19.365	2.72567	22.865	2.42644
1.87	3.10054	5.37	2.89009	8.87	3.02491	12.37	2.93941	15.87	3.00847	19.37	2.72567	22.87	2.41329
1.875	2.97558	5.375	2.92626	8.875	3.06437	12.375	2.91639	15.875	2.9986	19.375	2.71252	22.875	2.40342
1.88	3.02491	5.38	2.79802	8.88	3.05121	12.38	2.89667	15.88	2.99531	19.38	2.70266	22.88	2.42973
1.885	2.91968	5.385	2.95585	8.885	3.06108	12.385	2.91639	15.885	3.02491	19.385	2.7191	22.885	2.45275
1.89	3.09396	5.39	2.84076	8.89	3.07094	12.39	2.91639	15.89	3.01175	19.39	2.72239	22.89	2.47905
1.895	2.93941	5.395	2.97558	8.895	3.07752	12.395	2.90653	15.895	3.00518	19.395	2.72239	22.895	2.44288
1.9	3.03148	5.4	2.85063	8.9	3.00847	12.4	2.89338	15.9	3.00189	19.4	2.7191	22.9	2.45604
1.905	2.87365	5.405	3.05121	8.905	3.0282	12.405	2.90653	15.905	3.01833	19.405	2.73225	22.905	2.46261
1.91	3.15973	5.41	2.91639	8.91	3.03148	12.41	2.89995	15.91	3.00189	19.41	2.73225	22.91	2.45604
1.915	2.8868	5.415	2.86707	8.915	3.04793	12.415	2.90982	15.915	2.9723	19.415	2.73554	22.915	2.45932
1.92	2.85392	5.42	2.89009	8.92	3.06437	12.42	2.90653	15.92	2.9723	19.42	2.74212	22.92	2.44946
1.925	2.84076	5.425	3.08738	8.925	3.07752	12.425	2.92626	15.925	2.98545	19.425	2.76185	22.925	2.43302
1.93	2.8309	5.43	2.91311	8.93	3.12684	12.43	2.9427	15.93	2.97887	19.43	2.76513	22.93	2.44288
1.935	2.87694	5.435	2.93612	8.935	3.14	12.435	2.93612	15.935	2.9723	19.435	2.76513	22.935	2.41658
1.94	3.06108	5.44	2.84734	8.94	3.11369	12.44	2.92955	15.94	2.95585	19.44	2.76513	22.94	2.40671
1.945	2.92297	5.445	3.06108	8.945	3.13013	12.445	2.9427	15.945	2.98216	19.445	2.79144	22.945	2.41658
1.95	3.0841	5.45	2.98216	8.95	3.13342	12.45	2.93941	15.95	2.9723	19.45	2.78158	22.95	2.41658
1.955	3.03806	5.455	3.13671	8.955	3.14	12.455	2.9427	15.955	2.96572	19.455	2.77829	22.955	2.43631
1.96	2.87694	5.46	2.99531	8.96	3.09725	12.46	2.9427	15.96	2.9723	19.46	2.78158	22.96	2.45275
1.965	2.87694	5.465	3.15973	8.965	3.09067	12.465	2.96901	15.965	2.98874	19.465	2.79802	22.965	2.44946
1.97	3.09725	5.47	2.97558	8.97	3.13013	12.47	2.97558	15.97	2.97887	19.47	2.79802	22.97	2.43631
1.975	2.94928	5.475	3.07752	8.975	3.15644	12.475	2.97887	15.975	2.9723	19.475	2.80131	22.975	2.41329
1.98	3.06766	5.48	2.92297	8.98	3.17946	12.48	2.96572	15.98	2.98216	19.48	2.80788	22.98	2.41329
1.985	2.93941	5.485	3.1104	8.985	3.20576	12.485	2.98216	15.985	3.01175	19.485	2.81446	22.985	2.41658
1.99	3.12027	5.49	3.02162	8.99	3.22878	12.49	2.99203	15.99	2.99531	19.49	2.82103	22.99	2.43631
1.995	2.83748	5.495	3.00847	8.995	3.2518	12.495	3.00189	15.995	2.99531	19.495	2.80788	22.995	2.4396
2	2.97887	5.5	2.94599	9	3.21892	12.5	3.00189	16	2.99531	19.5	2.80788	23	2.43631
2.005	2.82761	5.505	3.09396	9.005	3.24851	12.505	3.01833	16.005	3.00847	19.505	2.82432	23.005	2.4396
2.01	2.92297	5.51	3.12356	9.01	3.22878	12.51	2.9986	16.01	3.00518	19.51	2.82761	23.01	2.44946
2.015	2.88351	5.515	3.12356	9.015	3.23536	12.515	3.00189	16.015	2.99203	19.515	2.83419	23.015	2.44617
2.02	3.09396	5.52	3.01504	9.02	3.22549	12.52	3.00189	16.02	2.97558	19.52	2.82432	23.02	2.43302
2.025	3.02162	5.525	3.25838	9.025	3.24522	12.525	3.0282	16.025	2.97887	19.525	2.85063	23.025	2.39685
2.03	3.24851	5.53	3.1663	9.03	3.2781	12.53	3.04135	16.03	2.9723	19.53	2.85063	23.03	2.39027
2.035	3.05121	5.535	3.19919	9.035	3.2781	12.535	3.0545	16.035	2.96572	19.535	2.83748	23.035	2.37712
2.04	3.12684	5.54	3.05779	9.04	3.26166	12.54	3.06108	16.04	2.96901	19.54	2.84734	23.04	2.38369
2.045	3.09725	5.545	3.26495	9.045	3.29126	12.545	3.10383	16.045	2.98545	19.545	2.86049	23.045	2.38698
2.05	3.23207	5.55	3.1663	9.05	3.30441	12.55	3.12684	16.05	2.98216	19.55	2.86049	23.05	2.37054
2.055	3.20905	5.555	3.13013	9.055	3.32085	12.555	3.12356	16.055	2.96901	19.555	2.86707	23.055	2.3541
2.06	3.02491	5.56	2.98874	9.06	3.23536	12.56	3.10054	16.06	2.96901	19.56	2.85721	23.06	2.35739
2.065	3.02491	5.565	3.34716	9.065	3.24193	12.565	3.08738	16.065	2.99203	19.565	2.87694	23.065	2.35739
2.07	3.38004	5.57	3.28139	9.07	3.23865	12.57	3.09725	16.07	2.96572	19.57	2.88351	23.07	2.35739
2.075	3.02491	5.575	3.30112	9.075	3.23536	12.575	3.09067	16.075	2.95914	19.575	2.88351	23.075	2.3541
2.08	3.07423	5.58	3.07423	9.08	3.19919	12.58	3.10054	16.08	2.9723	19.58	2.8868	23.08	2.34095
2.085	3.14	5.585	3.43594	9.085	3.23536	12.585	3.14657	16.085	2.99531	19.585	2.90324	23.085	2.34095
2.09	3.50171	5.59	3.2781	9.09	3.28468	12.59	3.14657	16.09	2.9986	19.59	2.90653	23.09	2.33108
2.095	3.19919	5.595	3.22549	9.095	3.29455	12.595	3.15644	16.095	2.98545	19.595	2.90324	23.095	2.34752
2.1	3.45567	5.6	3.13671	9.1	3.27482	12.6	3.14986	16.1	2.99203	19.6	2.87694	23.1	2.3541
2.105	3.0841	5.605	3.35045	9.105	3.28797	12.605	3.17946	16.105	2.9986	19.605	2.90982	23.105	2.34424
2.11	3.33729	5.61	3.24193	9.11	3.3077	12.61	3.18274	16.11	3.00518	19.61	2.89667	23.11	2.36725
2.115	3.23536	5.615	3.25838	9.115	3.31756	12.615	3.16302	16.115	2.99203	19.615	2.89338	23.115	2.37383
2.12	3.07423	5.62	3.13342	9.12	3.27153	12.62	3.16959	16.12	2.9986	19.62	2.89338	23.12	2.38369
2.125	2.95257	5.625	3.45896	9.125	3.27153	12.625	3.1959	16.125	3.00847	19.625	2.90982	23.125	2.37712
2.13	3.18932	5.63	3.29126	9.13	3.28139	12.63	3.18932	16.13	2.99203	19.63	2.90982	23.13	2.37054
2.135	3.05779	5.635	3.37018	9.135	3.23207	12.635	3.19919	16.135	2.98216	19.635	2.89995	23.135	2.35739
2.14	3.24193	5.64	3.24522	9.14	3.2222	12.64	3.20576	16.14	2.98545	19.64	2.89995	23.14	2.37054
2.145	3.26166	5.645	3.46225	9.145	3.24851	12.645	3.2518	16.145	3.00189	19.645	2.91968	23.145	2.36068
2.15	3.63653	5.65	3.2518	9.15	3.24522	12.65	3.2518	16.15	2.98874	19.65	2.91968	23.15	2.32779
2.155	3.26495	5.655	3.32414	9.155	3.23536	12.655	3.26166	16.155	2.98545	19.655	2.89995	23.155	2.28176
2.16	3.31099	5.66	3.22878	9.16	3.17617	12.66	3.23865	16.16	2.99203	19.66	2.8868	23.16	2.2982
2.165	3.17946	5.665	3.42279	9.165	3.18932	12.665	3.23865	16.165	3.00518	19.665	2.90324	23.165	2.30149
2.17	3.58391	5.67	3.36031	9.17	3.17617	12.67	3.22549	16.17	3.00189	19.67	2.88351	23.17	2.31793
2.175	3.28468	5.675	3.44252	9.175	3.14986	12.675	3.21234	16.175	2.98874	19.675	2.88351	23.175	2.32779
2.18	3.42608	5.68	3.2518	9.18	3.09725	12.68	3.1959	16.18	2.98545	19.68	2.88022	23.18	2.30478
2.185	3.2518	5.685	3.51157	9.185	3.07094	12.685	3.22549	16.185	2.98874	19.685	2.89667	23.185	2.30806
2.19	3.5313	5.69	3.43594	9.19	3.0841	12.69	3.24193	16.19	2.97558	19.69	2.8868	23.19	2.30806
2.195	3.23207	5.695	3.43265	9.195	3.11698	12.695	3.24522	16.195	2.95585	19.695	2.87694	23.195	2.31135
2.2	3.40306	5.7	3.19919	9.2	3.10054	12.7	3.24522	16.2	2.95914	19.7	2.87694	23.2	2.31464
2.205	3.44252	5.705	3.46882	9.205	3.15973	12.705	3.26824	16.205	2.97887	19.705	2.89009	23.205	2.32122
2.21	3.69572	5.71	3.12027	9.21	3.15315	12.71	3.26824	16.21	2.96243	19.71	2.89338	23.21	2.32451
2.215	3.20905	5.715	3.3077	9.215	3.16302	12.715	3.26495	16.215	2.94928	19.715	2.89009	23.215	2.35081
2.22	3.32414	5.72	3.12027	9.22	3.14657	12.72	3.2222	16.22	2.9427	19.72	2.89009	23.22	2.36397
2.225	3.16959	5.725	3.4754	9.225	3.15315	12.725	3.23865	16.225	2.95257	19.725	2.8868	23.225	2.35739
2.23	3.35373	5.73	3.29126	9.23	3.13342	12.73	3.2222	16.23	2.94599	19.73	2.88351	23.23	2.37383
2.235	3.13671	5.735	3.36689	9.235	3.12684	12.735	3.21234	16.235	2.93612	19.735	2.86378	23.235	2.36725
2.24	3.39648	5.74	3.23865	9.24	3.09067	12.74	3.21563	16.24	2.93284	19.74	2.86707	23.24	2.38041
2.245	3.25838	5.745	3.39977	9.245	3.1104	12.745	3.23207	16.245	2.94928	19.745	2.87036	23.245	2.36725
2.25	3.56747	5.75	3.29783	9.25	3.12027	12.75	3.23536	16.25	2.92297	19.75	2.85721	23.25	2.37383
2.255	3.3077	5.755	3.26495	9.255	3.11698	12.755	3.24193	16.255	2.90982	19.755	2.84734	23.255	2.34752
2.26	3.23207	5.76	3.14657	9.26	3.09067	12.76	3.24193	16.26	2.90653	19.76	2.84734	23.26	2.35739
2.265	3.21892	5.765	3.28139	9.265	3.10711	12.765	3.26495	16.265	2.90982	19.765	2.86707	23.265	2.32779
2.27	3.67927	5.77	3.09725	9.27	3.12027	12.77	3.25509	16.27	2.89995	19.77	2.85392	23.27	2.33766
2.275	3.32085	5.775	3.20905	9.275	3.10383	12.775	3.23207	16.275	2.8868	19.775	2.84405	23.275	2.33766
2.28	3.5872	5.78	3.13342	9.28	3.06108	12.78	3.19261	16.28	2.86707	19.78	2.82432	23.28	2.33766
2.285	3.32414	5.785	3.37346	9.285	3.05779	12.785	3.17946	16.285	2.8868	19.785	2.83748	23.285	2.33766
2.29	3.39648	5.79	3.23536	9.29	3.03806	12.79	3.15973	16.29	2.87694	19.79	2.83748	23.29	2.34095
2.295	3.25838	5.795	3.33072	9.295	2.99203	12.795	3.14986	16.295	2.85721	19.795	2.83748	23.295	2.34095
2.3	3.44252	5.8	3.19261	9.3	2.93941	12.8	3.10383	16.3	2.85721	19.8	2.82432	23.3	2.34095
2.305	3.51486	5.805	3.36031	9.305	2.95914	12.805	3.11369	16.305	2.86049	19.805	2.8309	23.305	2.34095
2.31	3.51815	5.81	3.18274	9.31	2.9986	12.81	3.12027	16.31	2.85721	19.81	2.8309	23.31	2.33766
2.315	3.34058	5.815	3.19919	9.315	3.02491	12.815	3.13342	16.315	2.84076	19.815	2.8309	23.315	2.34095
2.32	3.44252	5.82	3.00189	9.32	3.0282	12.82	3.11369	16.32	2.84734	19.82	2.81446	23.32	2.35081
2.325	3.31428	5.825	3.26166	9.325	3.06766	12.825	3.13013	16.325	2.86049	19.825	2.82761	23.325	2.37712
2.33	3.44252	5.83	3.10383	9.33	3.08081	12.83	3.13013	16.33	2.85392	19.83	2.82761	23.33	2.40671
2.335	3.15315	5.835	3.16302	9.335	3.08081	12.835	3.12027	16.335	2.83748	19.835	2.81446	23.335	2.40342
2.34	3.25509	5.84	3.04464	9.34	3.0545	12.84	3.1104	16.34	2.83748	19.84	2.79473	23.34	2.4396
2.345	3.07423	5.845	3.28468	9.345	3.07752	12.845	3.10054	16.345	2.85721	19.845	2.80131	23.345	2.42644
2.35	3.45896	5.85	3.0841	9.35	3.05121	12.85	3.10711	16.35	2.83419	19.85	2.81446	23.35	2.4396
2.355	3.14329	5.855	3.30441	9.355	3.06108	12.855	3.11698	16.355	2.82103	19.855	2.80788	23.355	2.44617
2.36	3.2518	5.86	3.03148	9.36	3.04135	12.86	3.10711	16.36	2.81446	19.86	2.80788	23.36	2.43631
2.365	3.22878	5.865	3.30112	9.365	3.08738	12.865	3.13013	16.365	2.82761	19.865	2.81446	23.365	2.4396
2.37	3.64639	5.87	3.12684	9.37	3.12027	12.87	3.12027	16.37	2.82432	19.87	2.81446	23.37	2.42644
2.375	3.1663	5.875	3.18274	9.375	3.10383	12.875	3.12356	16.375	2.79473	19.875	2.81117	23.375	2.41329
2.38	3.36689	5.88	2.94599	9.38	3.09725	12.88	3.10383	16.38	2.80131	19.88	2.81117	23.38	2.40671
2.385	3.1959	5.885	3.17288	9.385	3.08738	12.885	3.1104	16.385	2.81775	19.885	2.82432	23.385	2.41987
2.39	3.41292	5.89	3.06108	9.39	3.09725	12.89	3.10383	16.39	2.81117	19.89	2.81775	23.39	2.40671
2.395	3.1663	5.895	3.14657	9.395	3.08738	12.895	3.09067	16.395	2.79802	19.895	2.81117	23.395	2.41658
2.4	3.21563	5.9	3.12684	9.4	3.02162	12.9	3.06437	16.4	2.79802	19.9	2.80459	23.4	2.41329
2.405	3.13342	5.905	3.32414	9.405	3.00518	12.905	3.0545	16.405	2.80459	19.905	2.81775	23.405	2.41987
2.41	3.32085	5.91	3.13013	9.41	3.00189	12.91	3.04464	16.41	2.80131	19.91	2.81446	23.41	2.43631
2.415	3.26166	5.915	3.17288	9.415	2.9986	12.915	3.05779	16.415	2.78815	19.915	2.80459	23.415	2.43631
2.42	3.33401	5.92	2.97887	9.42	3.01175	12.92	3.04793	16.42	2.79144	19.92	2.80788	23.42	2.43631
2.425	3.13342	5.925	3.17617	9.425	3.06437	12.925	3.07423	16.425	2.80459	19.925	2.82432	23.425	2.43302
2.43	3.38991	5.93	3.05121	9.43	3.09725	12.93	3.07752	16.43	2.79473	19.93	2.82103	23.43	2.45932
2.435	3.1663	5.935	3.22878	9.435	3.15315	12.935	3.09067	16.435	2.78486	19.935	2.81446	23.435	2.47577
2.44	3.26495	5.94	3.05121	9.44	3.15315	12.94	3.08081	16.44	2.79473	19.94	2.79802	23.44	2.47248
2.445	3.16959	5.945	3.35373	9.445	3.14329	12.945	3.09396	16.445	2.81446	19.945	2.81775	23.445	2.48234
2.45	3.23536	5.95	3.13342	9.45	3.15315	12.95	3.08081	16.45	2.80788	19.95	2.82103	23.45	2.49221
2.455	3.00189	5.955	3.16959	9.455	3.16959	12.955	3.07423	16.455	2.79802	19.955	2.81775	23.455	2.48563
2.46	3.02162	5.96	3.05121	9.46	3.13013	12.96	3.05779	16.46	2.79473	19.96	2.81446	23.46	2.48563
2.465	3.1663	5.965	3.37675	9.465	3.13013	12.965	3.07752	16.465	2.82432	19.965	2.83419	23.465	2.48234
2.47	3.21892	5.97	3.14	9.47	3.12356	12.97	3.09067	16.47	2.80788	19.97	2.83748	23.47	2.47248
2.475	3.17617	5.975	3.20905	9.475	3.15644	12.975	3.09396	16.475	2.80788	19.975	2.83748	23.475	2.47248
2.48	3.11698	5.98	3.10383	9.48	3.12356	12.98	3.09725	16.48	2.81117	19.98	2.84076	23.48	2.48563
2.485	3.12356	5.985	3.26166	9.485	3.14986	12.985	3.13671	16.485	2.83419	19.985	2.85063	23.485	2.48234
2.49	3.39648	5.99	3.01504	9.49	3.16959	12.99	3.11369	16.49	2.82761	19.99	2.82761	23.49	2.46261
2.495	3.14657	5.995	3.17946	9.495	3.14986	12.995	3.11369	16.495	2.81775	19.995	2.8309	23.495	2.44946
2.5	3.05779	6	3.03477	9.5	3.10711	13	3.10383	16.5	2.82432	20	2.8309	23.5	2.44946
2.505	3.35373	6.005	3.2781	9.505	3.10711	13.005	3.10711	16.505	2.83419	20.005	2.84076	23.505	2.43302
2.51	3.32743	6.01	3.21892	9.51	3.08738	13.01	3.07752	16.51	2.82761	20.01	2.82761	23.51	2.44946
2.515	2.92955	6.015	3.30112	9.515	3.08081	13.015	3.05779	16.515	2.81775	20.015	2.82761	23.515	2.43302
2.52	3.21563	6.02	3.10711	9.52	3.03477	13.02	3.05121	16.52	2.81775	20.02	2.79144	23.52	2.45275
2.525	3.16959	6.025	3.41621	9.525	3.0545	13.025	3.07423	16.525	2.85063	20.025	2.81117	23.525	2.4396
2.53	3.38333	6.03	3.18603	9.53	3.08738	13.03	3.08738	16.53	2.85392	20.03	2.81775	23.53	2.45604
2.535	3.15973	6.035	3.3077	9.535	3.10383	13.035	3.09396	16.535	2.85392	20.035	2.8309	23.535	2.44946
2.54	3.17288	6.04	3.13342	9.54	3.12684	13.04	3.10054	16.54	2.86707	20.04	2.8309	23.54	2.44288
2.545	3.37675	6.045	3.32743	9.545	3.15973	13.045	3.12356	16.545	2.89338	20.045	2.84076	23.545	2.47248
2.55	3.28139	6.05	3.16302	9.55	3.1663	13.05	3.12027	16.55	2.89338	20.05	2.81775	23.55	2.48234
2.555	3.13013	6.055	3.26166	9.555	3.17288	13.055	3.1104	16.555	2.89338	20.055	2.82761	23.555	2.46919
2.56	3.04464	6.06	3.13671	9.56	3.13671	13.06	3.09725	16.56	2.89995	20.06	2.81117	23.56	2.4659
2.565	2.91968	6.065	3.32414	9.565	3.12356	13.065	3.12356	16.565	2.92297	20.065	2.83419	23.565	2.48234
2.57	3.30112	6.07	3.34058	9.57	3.11369	13.07	3.11369	16.57	2.92955	20.07	2.83748	23.57	2.4955
2.575	3.13013	6.075	3.24522	9.575	3.12684	13.075	3.10054	16.575	2.92626	20.075	2.83419	23.575	2.4659
2.58	3.12027	6.08	3.1663	9.58	3.07752	13.08	3.09396	16.58	2.92955	20.08	2.82432	23.58	2.45275
2.585	3.1104	6.085	3.37018	9.585	3.06437	13.085	3.14	16.585	2.94928	20.085	2.82432	23.585	2.44288
2.59	3.34716	6.09	3.26166	9.59	3.10711	13.09	3.14657	16.59	2.93941	20.09	2.80788	23.59	2.42315
2.595	3.11369	6.095	3.24851	9.595	3.1104	13.095	3.15973	16.595	2.92297	20.095	2.81117	23.595	2.42644
2.6	3.35045	6.1	3.00847	9.6	3.06766	13.1	3.13671	16.6	2.92297	20.1	2.81446	23.6	2.42644
2.605	3.40306	6.105	3.24851	9.605	3.07094	13.105	3.14329	16.605	2.95257	20.105	2.81775	23.605	2.42315
2.61	3.54117	6.11	3.06766	9.61	3.03806	13.11	3.12027	16.61	2.95257	20.11	2.81117	23.61	2.41329
2.615	3.24851	6.115	3.12684	9.615	3.0545	13.115	3.10711	16.615	2.95257	20.115	2.79802	23.615	2.38369
2.62	3.25838	6.12	3.1959	9.62	3.00847	13.12	3.07752	16.62	2.95914	20.12	2.775	23.62	2.39027
2.625	3.13342	6.125	3.41621	9.625	3.02491	13.125	3.07752	16.625	2.97887	20.125	2.79144	23.625	2.41987
2.63	3.46882	6.13	3.26166	9.63	3.02162	13.13	3.07423	16.63	2.98874	20.13	2.79473	23.63	2.41329
2.635	3.2518	6.135	3.31099	9.635	2.99531	13.135	3.0841	16.635	2.9723	20.135	2.79473	23.635	2.41329
2.64	3.38662	6.14	3.15973	9.64	2.97558	13.14	3.08738	16.64	2.97887	20.14	2.77171	23.64	2.37712
2.645	3.09725	6.145	3.3077	9.645	3.00518	13.145	3.11698	16.645	3.00189	20.145	2.78158	23.645	2.36725
2.65	3.49184	6.15	3.27153	9.65	3.00847	13.15	3.12027	16.65	2.99531	20.15	2.77171	23.65	2.39685
2.655	3.09725	6.155	3.2222	9.655	3.00189	13.155	3.13013	16.655	2.99203	20.155	2.76842	23.655	2.42315
2.66	3.10383	6.16	2.89995	9.66	2.98874	13.16	3.12027	16.66	3.00189	20.16	2.77171	23.66	2.43631
2.665	3.03477	6.165	3.29783	9.665	3.0282	13.165	3.13671	16.665	3.03148	20.165	2.78158	23.665	2.44617
2.67	3.43265	6.17	3.07094	9.67	3.0282	13.17	3.12027	16.67	3.03806	20.17	2.76513	23.67	2.41658
2.675	3.04464	6.175	3.18274	9.675	3.00518	13.175	3.1104	16.675	3.03806	20.175	2.76185	23.675	2.43631
2.68	3.0282	6.18	3.07752	9.68	2.94928	13.18	3.08738	16.68	3.04793	20.18	2.74212	23.68	2.44288
2.685	2.97558	6.185	3.3636	9.685	2.95914	13.185	3.09396	16.685	3.06766	20.185	2.75856	23.685	2.43302
2.69	3.35702	6.19	3.21563	9.69	2.95914	13.19	3.10383	16.69	3.06437	20.19	2.76185	23.69	2.41987
2.695	3.26495	6.195	3.21892	9.695	2.95914	13.195	3.1104	16.695	3.05779	20.195	2.75527	23.695	2.41
2.7	3.30112	6.2	3.0282	9.7	2.93941	13.2	3.07752	16.7	3.0545	20.2	2.74212	23.7	2.39685
2.705	3.29455	6.205	3.16302	9.705	2.96572	13.205	3.10054	16.705	3.07752	20.205	2.76185	23.705	2.40342
2.71	3.43923	6.21	3.01175	9.71	2.98545	13.21	3.07752	16.71	3.07423	20.21	2.75198	23.71	2.41329
2.715	3.1663	6.215	3.07423	9.715	2.99203	13.215	3.07094	16.715	3.06108	20.215	2.73225	23.715	2.41658
2.72	3.3077	6.22	2.91311	9.72	2.9427	13.22	3.04464	16.72	3.06766	20.22	2.72896	23.72	2.41329
2.725	3.27482	6.225	3.21563	9.725	2.91968	13.225	3.04793	16.725	3.07423	20.225	2.7454	23.725	2.41329
2.73	3.33729	6.23	3.10711	9.73	2.95257	13.23	3.03148	16.73	3.06437	20.23	2.74212	23.73	2.41
2.735	3.19919	6.235	3.16959	9.735	2.92626	13.235	3.01833	16.735	3.04793	20.235	2.73554	23.735	2.38369
2.74	3.21234	6.24	3.16302	9.74	2.91639	13.24	2.99203	16.74	3.05121	20.24	2.73225	23.74	2.38698
2.745	3.23865	6.245	3.21892	9.745	2.93284	13.245	2.9986	16.745	3.07752	20.245	2.73883	23.745	2.39027
2.75	3.55761	6.25	3.14986	9.75	2.92626	13.25	2.99203	16.75	3.07423	20.25	2.73225	23.75	2.40014
2.755	2.97887	6.255	3.11369	9.755	2.95914	13.255	2.9986	16.755	3.07752	20.255	2.72567	23.755	2.37383
2.76	3.09725	6.26	2.93941	9.76	2.95257	13.26	2.98216	16.76	3.06766	20.26	2.72239	23.76	2.38698
2.765	3.09067	6.265	3.07094	9.765	2.96243	13.265	3.00189	16.765	3.08081	20.265	2.74212	23.765	2.40342
2.77	3.28139	6.27	3.02162	9.77	2.98545	13.27	2.99203	16.77	3.06766	20.27	2.73225	23.77	2.41658
2.775	3.00518	6.275	3.06437	9.775	2.99531	13.275	2.98216	16.775	3.06108	20.275	2.72239	23.775	2.41987
2.78	3.22878	6.28	2.98216	9.78	2.92955	13.28	2.96243	16.78	3.06437	20.28	2.70595	23.78	2.41329
2.785	2.99203	6.285	3.09396	9.785	2.9427	13.285	2.96901	16.785	3.08738	20.285	2.71581	23.785	2.45275
2.79	3.25838	6.29	3.09725	9.79	2.93284	13.29	2.96243	16.79	3.0841	20.29	2.71252	23.79	2.45932
2.795	3.10383	6.295	3.20247	9.795	2.89995	13.295	2.9723	16.795	3.06108	20.295	2.70923	23.795	2.4659
2.8	3.15315	6.3	3.02162	9.8	2.89667	13.3	2.96901	16.8	3.05779	20.3	2.70266	23.8	2.42644
2.805	2.98874	6.305	3.12027	9.805	2.90982	13.305	2.97887	16.805	3.0545	20.305	2.72896	23.805	2.40671
2.81	3.3077	6.31	2.9723	9.81	2.93941	13.31	2.98216	16.81	3.04793	20.31	2.7191	23.81	2.41658
2.815	3.15315	6.315	3.14	9.815	2.96243	13.315	2.97887	16.815	3.03806	20.315	2.70923	23.815	2.40671
2.82	3.28797	6.32	2.90324	9.82	2.93612	13.32	2.9723	16.82	3.03477	20.32	2.70923	23.82	2.42644
2.825	3.16959	6.325	3.19261	9.825	2.96243	13.325	2.98216	16.825	3.04793	20.325	2.71581	23.825	2.41658
2.83	3.1663	6.33	3.03806	9.83	2.98216	13.33	2.9723	16.83	3.0282	20.33	2.70266	23.83	2.38698
2.835	3.00847	6.335	2.99531	9.835	2.98545	13.335	2.95257	16.835	3.02491	20.335	2.70266	23.835	2.39027
2.84	3.06108	6.34	2.94928	9.84	2.96572	13.34	2.91968	16.84	3.0282	20.34	2.6895	23.84	2.39685
2.845	2.92297	6.345	3.14	9.845	2.96572	13.345	2.93941	16.845	3.03477	20.345	2.70923	23.845	2.41
2.85	3.45567	6.35	3.12684	9.85	2.95914	13.35	2.91639	16.85	3.0282	20.35	2.71581	23.85	2.41329
2.855	2.92955	6.355	3.17617	9.855	2.97887	13.355	2.91639	16.855	3.00847	20.355	2.69937	23.855	2.40014
2.86	3.21234	6.36	2.89338	9.86	2.97887	13.36	2.91639	16.86	3.01175	20.36	2.69937	23.86	2.41658
2.865	3.07423	6.365	3.09725	9.865	3.00518	13.365	2.93284	16.865	3.0282	20.365	2.72896	23.865	2.42315
2.87	2.95914	6.37	2.93284	9.87	3.02491	13.37	2.93284	16.87	3.01175	20.37	2.73883	23.87	2.42973
2.875	3.04793	6.375	2.94599	9.875	3.0545	13.375	2.92955	16.875	3.00847	20.375	2.72239	23.875	2.4396
2.88	2.99203	6.38	2.87694	9.88	3.03806	13.38	2.92626	16.88	3.00518	20.38	2.7191	23.88	2.42644
2.885	3.04135	6.385	3.07094	9.885	3.05121	13.385	2.92955	16.885	3.0282	20.385	2.73225	23.885	2.43631
2.89	3.22878	6.39	2.89338	9.89	3.10054	13.39	2.91968	16.89	3.01833	20.39	2.72896	23.89	2.44946
2.895	2.96901	6.395	3.04464	9.895	3.0841	13.395	2.91639	16.895	3.00518	20.395	2.73225	23.895	2.44617
2.9	3.19261	6.4	2.9427	9.9	3.01833	13.4	2.90653	16.9	2.98545	20.4	2.72896	23.9	2.45932
2.905	2.89667	6.405	3.21234	9.905	3.02162	13.405	2.91968	16.905	3.00189	20.405	2.74212	23.905	2.43631
2.91	3.31428	6.41	2.88022	9.91	3.06437	13.41	2.91968	16.91	2.98545	20.41	2.7454	23.91	2.43302
2.915	3.00518	6.415	3.01833	9.915	3.07094	13.415	2.92626	16.915	2.96572	20.415	2.7454	23.915	2.45275
2.92	3.17288	6.42	2.92626	9.92	3.08081	13.42	2.93612	16.92	2.96572	20.42	2.75198	23.92	2.44617
2.925	2.95585	6.425	3.22549	9.925	3.10054	13.425	2.95914	16.925	2.98545	20.425	2.77171	23.925	2.4396
2.93	3.20247	6.43	3.01833	9.93	3.14329	13.43	2.95585	16.93	2.95914	20.43	2.775	23.93	2.42315
2.935	2.98545	6.435	3.09067	9.935	3.15973	13.435	2.95257	16.935	2.96243	20.435	2.76842	23.935	2.43302
2.94	3.04793	6.44	2.8868	9.94	3.15644	13.44	2.9427	16.94	2.96243	20.44	2.75856	23.94	2.41658
2.945	3.10383	6.445	3.1104	9.945	3.16959	13.445	2.96572	16.945	2.96901	20.445	2.78486	23.945	2.41987
2.95	3.20905	6.45	3.04793	9.95	3.1663	13.45	2.96243	16.95	2.96901	20.45	2.79144	23.95	2.43302
2.955	3.0545	6.455	3.14	9.955	3.15973	13.455	2.93941	16.955	2.96243	20.455	2.79144	23.955	2.41658
2.96	3.19261	6.46	3.09067	9.96	3.09725	13.46	2.9427	16.96	2.96243	20.46	2.78486	23.96	2.41329
2.965	2.89667	6.465	3.29455	9.965	3.10711	13.465	2.9723	16.965	2.9723	20.465	2.80131	23.965	2.39685
2.97	3.37675	6.47	3.15973	9.97	3.13342	13.47	2.97887	16.97	2.97558	20.47	2.81446	23.97	2.41658
2.975	3.01833	6.475	3.1663	9.975	3.17617	13.475	2.97887	16.975	2.97558	20.475	2.81775	23.975	2.41
2.98	3.06766	6.48	2.92626	9.98	3.16959	13.48	2.97887	16.98	2.97887	20.48	2.81117	23.98	2.42644
2.985	3.24193	6.485	3.15973	9.985	3.20905	13.485	3.00847	16.985	2.9986	20.485	2.82103	23.985	2.4396
2.99	3.29783	6.49	3.06437	9.99	3.21892	13.49	3.01175	16.99	2.9986	20.49	2.82761	23.99	2.41987
2.995	2.9427	6.495	3.14	9.995	3.24851	13.495	3.0282	16.995	2.9723	20.495	2.83419	23.995	2.41658
3	3.01175	6.5	2.96572	10	3.22549	13.5	3.02162	17	2.98216	20.5	2.8309	24	2.43302
3.005	3.06437	6.505	3.29455	10.005	3.21892	13.505	3.01504	17.005	3.00189	20.505	2.85063	24.005	2.44946

## Sheet: 30c
Time (s)	Voltage (V)	Time (s)	Voltage (V)	Time (s)	Voltage (V)	Time (s)	Voltage (V)	Time (s)	Voltage (V)	Time (s)	Voltage (V)	Time (s)	Voltage (V)
0.005	2.65333	3.505	28.4405	7.005	319.261	10.505	576.045	14.005	1497.66	17.505	1898.76	21.005	2492.21
0.01	2.87036	3.51	28.013	7.01	322.549	10.51	579.991	14.01	1494.37	17.51	1901.07	21.01	2482.34
0.015	2.80459	3.515	28.3419	7.015	320.576	10.515	582.621	14.015	1489.44	17.515	1898.76	21.015	2475.77
0.02	2.84734	3.52	27.3225	7.02	317.617	10.52	580.648	14.02	1481.21	17.52	1901.07	21.02	2449.46
0.025	2.78158	3.525	30.1833	7.025	317.288	10.525	590.513	14.025	1492.72	17.525	1919.48	21.025	2436.31
0.03	3.11369	3.53	28.8351	7.03	319.59	10.53	598.405	14.03	1486.15	17.53	1917.18	21.03	2400.14
0.035	2.91968	3.535	29.4928	7.035	319.59	10.535	606.954	14.035	1479.57	17.535	1919.48	21.035	2367.25
0.04	2.94928	3.54	27.8158	7.04	322.878	10.54	610.243	14.04	1474.64	17.54	1926.39	21.04	2367.25
0.045	2.91639	3.545	30.1833	7.045	322.549	10.545	618.135	14.045	1482.86	17.545	1933.29	21.045	2373.83
0.05	2.99203	3.55	29.1311	7.05	327.81	10.55	617.477	14.05	1481.21	17.55	1933.29	21.05	2377.12
0.055	2.87365	3.555	29.8216	7.055	324.851	10.555	614.846	14.055	1476.28	17.555	1933.29	21.055	2354.1
0.06	2.61716	3.56	30.8081	7.06	322.878	10.56	609.585	14.06	1468.06	17.56	1935.59	21.06	2360.68
0.065	2.72567	3.565	33.7675	7.065	319.919	10.565	609.585	14.065	1477.93	17.565	1947.1	21.065	2344.24
0.07	2.95585	3.57	31.5973	7.07	320.576	10.57	606.954	14.07	1474.64	17.57	1949.4	21.07	2350.81
0.075	2.73225	3.575	32.2549	7.075	317.288	10.575	610.9	14.075	1466.42	17.575	1958.61	21.075	2331.08
0.08	2.94928	3.58	31.3013	7.08	317.617	10.58	606.954	14.08	1466.42	17.58	1972.42	21.08	2340.95
0.085	2.775	3.585	31.4986	7.085	320.905	10.585	612.873	14.085	1482.86	17.585	1993.14	21.085	2308.06
0.09	3.0841	3.59	29.8216	7.09	328.139	10.59	610.9	14.09	1479.57	17.59	1995.44	21.09	2324.51
0.095	2.94599	3.595	30.1833	7.095	328.797	10.595	616.162	14.095	1476.28	17.595	1993.14	21.095	2334.37
0.1	2.96901	3.6	29.2955	7.1	328.468	10.6	615.504	14.1	1471.35	17.6	1988.53	21.1	2386.98
0.105	2.86049	3.605	29.8874	7.105	327.81	10.605	618.135	14.105	1484.5	17.605	1990.84	21.105	2410
0.11	3.05779	3.61	30.1175	7.11	330.77	10.61	615.504	14.11	1486.15	17.61	1981.63	21.11	2442.88
0.115	2.77171	3.615	30.4135	7.115	324.193	10.615	620.765	14.115	1486.15	17.615	1970.12	21.115	2433.02
0.12	2.87036	3.62	29.0982	7.12	318.274	10.62	618.135	14.12	1479.57	17.62	1949.4	21.12	2456.04
0.125	2.75527	3.625	31.9919	7.125	317.288	10.625	624.711	14.125	1492.72	17.625	1958.61	21.125	2429.73
0.13	3.15315	3.63	30.7094	7.13	316.63	10.63	626.684	14.13	1479.57	17.63	1951.71	21.13	2423.15
0.135	2.92955	3.635	31.6302	7.135	315.973	10.635	633.261	14.135	1479.57	17.635	1947.1	21.135	2396.85
0.14	2.90653	3.64	29.723	7.14	315.315	10.64	635.891	14.14	1477.93	17.64	1937.9	21.14	2380.41
0.145	2.86049	3.645	31.6302	7.145	316.63	10.645	645.756	14.145	1484.5	17.645	1954.01	21.145	2367.25
0.15	3.18932	3.65	30.545	7.15	318.932	10.65	649.044	14.15	1476.28	17.65	1951.71	21.15	2370.54
0.155	3.04793	3.655	31.1369	7.155	317.617	10.655	653.648	14.155	1472.99	17.655	1949.4	21.155	2327.79
0.16	3.10383	3.66	29.0982	7.16	313.013	10.66	649.702	14.16	1466.42	17.66	1949.4	21.16	2314.64
0.165	2.9986	3.665	31.8932	7.165	313.013	10.665	652.333	14.165	1479.57	17.665	1947.1	21.165	2317.93
0.17	3.21563	3.67	32.9126	7.17	314.986	10.67	643.783	14.17	1472.99	17.67	1949.4	21.17	2340.95
0.175	2.86378	3.675	33.34	7.175	311.369	10.675	639.179	14.175	1461.49	17.675	1947.1	21.175	2344.24
0.18	3.01175	3.68	32.1563	7.18	304.464	10.68	633.918	14.18	1464.77	17.68	1935.59	21.18	2334.37
0.185	2.94599	3.685	33.2414	7.185	302.82	10.685	638.522	14.185	1471.35	17.685	1954.01	21.185	2308.06
0.19	3.20905	3.69	33.4058	7.19	306.108	10.69	637.207	14.19	1466.42	17.69	1956.31	21.19	2291.62
0.195	3.10054	3.695	31.9261	7.195	307.423	10.695	638.522	14.195	1458.2	17.695	1956.31	21.195	2285.05
0.2	3.18932	3.7	29.6243	7.2	307.423	10.7	639.179	14.2	1453.26	17.7	1967.82	21.2	2298.2
0.205	3.25509	3.705	30.4464	7.205	313.013	10.705	642.468	14.205	1461.49	17.705	1986.23	21.205	2314.64
0.21	3.2518	3.71	30.2491	7.21	316.959	10.71	642.468	14.21	1459.84	17.71	1974.72	21.21	2337.66
0.215	3.21234	3.715	30.7094	7.215	315.315	10.715	641.81	14.215	1453.26	17.715	1956.31	21.215	2363.97
0.22	3.03806	3.72	28.868	7.22	312.356	10.72	632.603	14.22	1453.26	17.72	1947.1	21.22	2360.68
0.225	2.94599	3.725	31.2027	7.225	310.054	10.725	638.522	14.225	1463.13	17.725	1951.71	21.225	2370.54
0.23	2.93612	3.73	29.986	7.23	311.369	10.73	635.891	14.23	1461.49	17.73	1947.1	21.23	2406.71
0.235	2.79144	3.735	31.959	7.235	306.108	10.735	639.837	14.235	1453.26	17.735	1935.59	21.235	2403.42
0.24	3.0282	3.74	30.3806	7.24	305.45	10.74	634.576	14.24	1449.98	17.74	1926.39	21.24	2419.86
0.245	2.93612	3.745	31.0383	7.245	303.806	10.745	645.756	14.245	1456.55	17.745	1937.9	21.245	2410
0.25	3.23865	3.75	30.7752	7.25	305.779	10.75	650.36	14.25	1449.98	17.75	1928.69	21.25	2393.56
0.255	2.89009	3.755	31.5973	7.255	306.108	10.755	652.99	14.255	1438.47	17.755	1914.88	21.255	2370.54
0.26	3.1104	3.76	28.7365	7.26	305.779	10.76	651.017	14.26	1428.6	17.76	1914.88	21.26	2340.95
0.265	3.11369	3.765	30.7423	7.265	304.464	10.765	652.333	14.265	1436.82	17.765	1919.48	21.265	2354.1
0.27	3.20247	3.77	29.0982	7.27	306.765	10.77	648.387	14.27	1426.96	17.77	1919.48	21.27	2367.25
0.275	3.11698	3.775	30.4135	7.275	303.148	10.775	647.071	14.275	1422.03	17.775	1919.48	21.275	2377.12
0.28	3.09725	3.78	30.5779	7.28	300.847	10.78	637.864	14.28	1418.74	17.78	1907.97	21.28	2386.98
0.285	3.03148	3.785	32.2878	7.285	298.545	10.785	635.234	14.285	1423.67	17.785	1914.88	21.285	2357.39
0.29	3.28139	3.79	31.2355	7.29	298.874	10.79	628.657	14.29	1415.45	17.79	1912.58	21.29	2354.1
0.295	2.96572	3.795	32.4193	7.295	295.914	10.795	625.369	14.295	1407.23	17.795	1917.18	21.295	2357.39
0.3	2.97558	3.8	30.1504	7.3	292.297	10.8	621.423	14.3	1402.3	17.8	1919.48	21.3	2377.12
0.305	2.91968	3.805	31.4328	7.305	293.612	10.805	625.369	14.305	1410.52	17.805	1937.9	21.305	2373.83
0.31	3.23207	3.81	30.0847	7.31	295.914	10.81	627.342	14.31	1403.94	17.81	1933.29	21.31	2390.27
0.315	3.00847	3.815	29.4599	7.315	301.833	10.815	626.026	14.315	1402.3	17.815	1933.29	21.315	2360.68
0.32	3.01175	3.82	28.4076	7.32	302.82	10.82	620.765	14.32	1400.65	17.82	1937.9	21.32	2370.54
0.325	2.95914	3.825	29.2955	7.325	303.148	10.825	624.711	14.325	1410.52	17.825	1940.2	21.325	2400.14
0.33	2.98874	3.83	28.8022	7.33	308.738	10.83	622.738	14.33	1410.52	17.83	1933.29	21.33	2426.44
0.335	2.83748	3.835	29.9202	7.335	308.738	10.835	624.711	14.335	1402.3	17.835	1910.27	21.335	2452.75
0.34	2.84405	3.84	28.0459	7.34	305.45	10.84	618.792	14.34	1400.65	17.84	1907.97	21.34	2475.77
0.345	2.72239	3.845	30.841	7.345	303.806	10.845	620.107	14.345	1413.81	17.845	1914.88	21.345	2482.34
0.35	2.96572	3.85	30.7752	7.35	300.847	10.85	619.45	14.35	1408.87	17.85	1901.07	21.35	2472.48
0.355	2.91311	3.855	29.8216	7.355	300.189	10.855	622.738	14.355	1402.3	17.855	1896.46	21.355	2436.31
0.36	2.93941	3.86	29.1968	7.36	301.504	10.86	623.396	14.36	1402.3	17.86	1884.95	21.36	2442.88
0.365	2.86049	3.865	30.841	7.365	301.833	10.865	629.315	14.365	1408.87	17.865	1901.07	21.365	2413.29
0.37	3.23207	3.87	29.5256	7.37	305.121	10.87	627.999	14.37	1403.94	17.87	1898.76	21.37	2419.86
0.375	3.0841	3.875	28.868	7.375	304.464	10.875	631.288	14.375	1392.43	17.875	1901.07	21.375	2403.42
0.38	3.09396	3.88	28.5392	7.38	303.148	10.88	626.684	14.38	1387.5	17.88	1901.07	21.38	2419.86
0.385	3.01504	3.885	30.7094	7.385	301.833	10.885	627.342	14.385	1395.72	17.885	1905.67	21.385	2426.44
0.39	2.9427	3.89	30.8081	7.39	301.504	10.89	620.765	14.39	1389.14	17.89	1896.46	21.39	2433.02
0.395	3.0282	3.895	31.4	7.395	299.531	10.895	617.477	14.395	1380.92	17.895	1889.56	21.395	2452.75
0.4	2.86707	3.9	29.9531	7.4	296.901	10.9	605.639	14.4	1379.28	17.9	1887.26	21.4	2469.19
0.405	2.75856	3.905	32.0576	7.405	295.257	10.905	606.297	14.405	1377.63	17.905	1905.67	21.405	2452.75
0.41	3.11369	3.91	30.1175	7.41	294.599	10.91	605.639	14.41	1367.77	17.91	1903.37	21.41	2442.88
0.415	2.77829	3.915	29.723	7.415	296.243	10.915	606.954	14.415	1367.77	17.915	1907.97	21.415	2406.71
0.42	2.87365	3.92	28.0788	7.42	297.887	10.92	607.612	14.42	1366.13	17.92	1919.48	21.42	2413.29
0.425	2.72896	3.925	29.9531	7.425	304.464	10.925	611.558	14.425	1375.99	17.925	1933.29	21.425	2446.17
0.43	3.06437	3.93	29.0324	7.43	310.711	10.93	612.216	14.43	1372.7	17.93	1942.5	21.43	2456.04
0.435	2.9427	3.935	29.1311	7.435	313.342	10.935	612.873	14.435	1371.06	17.935	1940.2	21.435	2456.04
0.44	2.96572	3.94	29.1968	7.44	311.698	10.94	607.612	14.44	1371.06	17.94	1930.99	21.44	2469.19
0.445	2.78486	3.945	30.545	7.445	314.329	10.945	612.216	14.445	1384.21	17.945	1930.99	21.445	2488.92
0.45	2.92626	3.95	29.7558	7.45	315.644	10.95	608.27	14.45	1387.5	17.95	1926.39	21.45	2502.07
0.455	2.77171	3.955	30.0189	7.455	311.369	10.955	606.954	14.455	1385.86	17.955	1921.78	21.455	2515.22
0.46	2.48563	3.96	29.5585	7.46	304.793	10.96	604.324	14.46	1387.5	17.96	1912.58	21.46	2541.53
0.465	2.84076	3.965	31.6302	7.465	305.779	10.965	612.216	14.465	1399.01	17.965	1921.78	21.465	2518.51
0.47	3.01833	3.97	29.5914	7.47	307.094	10.97	614.189	14.47	1399.01	17.97	1921.78	21.47	2498.78
0.475	2.77171	3.975	31.3671	7.475	308.41	10.975	620.107	14.475	1392.43	17.975	1926.39	21.475	2492.21
0.48	2.72239	3.98	28.6049	7.48	309.067	10.98	618.792	14.48	1394.08	17.98	1919.48	21.48	2442.88
0.485	2.68622	3.985	29.9202	7.485	308.738	10.985	621.423	14.485	1400.65	17.985	1928.69	21.485	2433.02
0.49	3.18932	3.99	27.7171	7.49	310.054	10.99	624.711	14.49	1394.08	17.99	1930.99	21.49	2442.88
0.495	3.00189	3.995	29.6243	7.495	309.067	10.995	621.423	14.495	1384.21	17.995	1926.39	21.495	2465.9
0.5	2.90982	4	29.723	7.5	304.793	11	612.216	14.5	1389.14	18	1921.78	21.5	2469.19
0.505	2.98545	4.005	32.6495	7.505	303.477	11.005	613.531	14.505	1397.36	18.005	1924.08	21.505	2439.59
0.51	3.14	4.01	31.9261	7.51	303.148	11.01	608.927	14.51	1394.08	18.01	1921.78	21.51	2429.73
0.515	2.72896	4.015	32.2878	7.515	300.518	11.015	605.639	14.515	1394.08	18.015	1919.48	21.515	2429.73
0.52	2.98545	4.02	30.6437	7.52	297.558	11.02	602.351	14.52	1389.14	18.02	1928.69	21.52	2452.75
0.525	2.89338	4.025	32.1234	7.525	298.216	11.025	606.954	14.525	1403.94	18.025	1942.5	21.525	2449.46
0.53	3.01833	4.03	30.6437	7.53	301.504	11.03	610.243	14.53	1405.59	18.03	1947.1	21.53	2446.17
0.535	2.93612	4.035	30.7423	7.535	306.108	11.035	612.216	14.535	1400.65	18.035	1956.31	21.535	2452.75
0.54	2.91311	4.04	28.7365	7.54	309.067	11.04	612.873	14.54	1395.72	18.04	1963.22	21.54	2456.04
0.545	2.88022	4.045	30.7752	7.545	313.671	11.045	616.819	14.545	1412.16	18.045	1970.12	21.545	2465.9
0.55	3.00847	4.05	30.7423	7.55	317.946	11.05	614.846	14.55	1408.87	18.05	1965.52	21.55	2505.36
0.555	2.74212	4.055	31.5644	7.555	317.946	11.055	618.792	14.555	1412.16	18.055	1949.4	21.555	2485.63
0.56	2.92626	4.06	29.0324	7.56	313.342	11.06	613.531	14.56	1422.03	18.06	1944.8	21.56	2525.09
0.565	2.58428	4.065	32.8468	7.565	310.383	11.065	618.135	14.565	1441.76	18.065	1937.9	21.565	2518.51
0.57	2.81775	4.07	31.663	7.57	308.41	11.07	615.504	14.57	1440.11	18.07	1942.5	21.57	2502.07
0.575	2.83419	4.075	31.5973	7.575	303.148	11.075	620.107	14.575	1438.47	18.075	1937.9	21.575	2472.48
0.58	2.82761	4.08	29.8216	7.58	302.82	11.08	618.135	14.58	1441.76	18.08	1926.39	21.58	2469.19
0.585	2.80459	4.085	32.5509	7.585	299.86	11.085	624.711	14.585	1453.26	18.085	1942.5	21.585	2452.75
0.59	3.17946	4.09	30.3477	7.59	303.806	11.09	626.026	14.59	1446.69	18.09	1933.29	21.59	2419.86
0.595	3.0841	4.095	30.1833	7.595	304.464	11.095	629.972	14.595	1440.11	18.095	1933.29	21.595	2413.29
0.6	3.06437	4.1	28.5392	7.6	302.162	11.1	622.738	14.6	1438.47	18.1	1930.99	21.6	2416.58
0.605	2.87694	4.105	31.2355	7.605	300.189	11.105	627.999	14.605	1448.33	18.105	1926.39	21.605	2413.29
0.61	3.13671	4.11	31.0054	7.61	299.86	11.11	624.711	14.61	1446.69	18.11	1919.48	21.61	2400.14
0.615	3.17946	4.115	31.4986	7.615	296.572	11.115	617.477	14.615	1445.04	18.115	1912.58	21.615	2413.29
0.62	2.90653	4.12	31.1369	7.62	293.284	11.12	608.927	14.62	1445.04	18.12	1917.18	21.62	2410
0.625	2.92955	4.125	32.9783	7.625	292.626	11.125	609.585	14.625	1466.42	18.125	1926.39	21.625	2413.29
0.63	3.18274	4.13	31.959	7.63	294.599	11.13	608.927	14.63	1463.13	18.13	1930.99	21.63	2416.58
0.635	2.97887	4.135	31.9261	7.635	291.968	11.135	609.585	14.635	1466.42	18.135	1928.69	21.635	2396.85
0.64	2.84734	4.14	28.9338	7.64	291.639	11.14	606.297	14.64	1468.06	18.14	1921.78	21.64	2396.85
0.645	2.95914	4.145	31.8274	7.645	294.599	11.145	612.873	14.645	1479.57	18.145	1937.9	21.645	2413.29
0.65	3.20576	4.15	29.9531	7.65	300.189	11.15	613.531	14.65	1474.64	18.15	1940.2	21.65	2442.88
0.655	2.88022	4.155	30.3806	7.655	302.82	11.155	615.504	14.655	1474.64	18.155	1928.69	21.655	2439.59
0.66	2.85721	4.16	27.7171	7.66	298.545	11.16	612.873	14.66	1481.21	18.16	1919.48	21.66	2456.04
0.665	2.80788	4.165	30.6437	7.665	300.189	11.165	617.477	14.665	1496.01	18.165	1924.08	21.665	2479.05
0.67	2.91311	4.17	30.2162	7.67	300.847	11.17	612.216	14.67	1502.59	18.17	1912.58	21.67	2475.77
0.675	3.01833	4.175	30.841	7.675	295.914	11.175	613.531	14.675	1505.88	18.175	1901.07	21.675	2465.9
0.68	2.77829	4.18	28.9995	7.68	292.626	11.18	609.585	14.68	1512.45	18.18	1903.37	21.68	2492.21
0.685	2.76513	4.185	31.4	7.685	291.639	11.185	614.189	14.685	1525.61	18.185	1901.07	21.685	2482.34
0.69	3.23536	4.19	29.7887	7.69	293.612	11.19	610.9	14.69	1525.61	18.19	1896.46	21.69	2449.46
0.695	2.99203	4.195	29.3284	7.695	295.585	11.195	611.558	14.695	1522.32	18.195	1887.26	21.695	2426.44
0.7	3.14329	4.2	28.3419	7.7	295.257	11.2	609.585	14.7	1517.39	18.2	1882.65	21.7	2419.86
0.705	2.86707	4.205	29.723	7.705	294.928	11.205	613.531	14.705	1525.61	18.205	1894.16	21.705	2413.29
0.71	3.31428	4.21	28.6707	7.71	296.572	11.21	610.9	14.71	1523.96	18.21	1887.26	21.71	2429.73
0.715	3.08738	4.215	29.6901	7.715	295.585	11.215	610.243	14.715	1515.74	18.215	1880.35	21.715	2433.02
0.72	3.0841	4.22	28.5392	7.72	293.941	11.22	604.324	14.72	1512.45	18.22	1875.75	21.72	2429.73
0.725	2.89009	4.225	30.7752	7.725	293.941	11.225	606.297	14.725	1523.96	18.225	1882.65	21.725	2426.44
0.73	3.04793	4.23	30.3806	7.73	294.928	11.23	598.405	14.73	1514.1	18.23	1882.65	21.73	2419.86
0.735	2.92955	4.235	30.5779	7.735	291.639	11.235	595.117	14.735	1509.17	18.235	1878.05	21.735	2410
0.74	2.88351	4.24	29.4599	7.74	288.68	11.24	589.855	14.74	1509.17	18.24	1880.35	21.74	2429.73
0.745	2.91311	4.245	29.8874	7.745	288.022	11.245	591.828	14.745	1517.39	18.245	1901.07	21.745	2413.29
0.75	3.02491	4.25	28.5392	7.75	291.968	11.25	590.513	14.75	1515.74	18.25	1905.67	21.75	2436.31
0.755	2.93284	4.255	29.0982	7.755	293.941	11.255	592.486	14.755	1510.81	18.255	1901.07	21.755	2413.29
0.76	2.85392	4.26	27.75	7.76	293.284	11.26	586.567	14.76	1514.1	18.26	1891.86	21.76	2413.29
0.765	2.98545	4.265	29.3941	7.765	295.914	11.265	592.486	14.765	1528.89	18.265	1905.67	21.765	2419.86
0.77	3.01175	4.27	28.5063	7.77	299.202	11.27	593.144	14.77	1519.03	18.27	1889.56	21.77	2446.17
0.775	2.90324	4.275	28.2761	7.775	298.545	11.275	595.117	14.775	1517.39	18.275	1882.65	21.775	2462.61
0.78	2.80788	4.28	27.454	7.78	294.27	11.28	587.882	14.78	1520.67	18.28	1875.75	21.78	2488.92
0.785	2.68293	4.285	29.1639	7.785	291.639	11.285	588.54	14.785	1537.12	18.285	1882.65	21.785	2475.77
0.79	2.88351	4.29	28.5392	7.79	292.955	11.29	587.225	14.79	1532.18	18.29	1880.35	21.79	2479.05
0.795	2.85063	4.295	29.8216	7.795	289.338	11.295	586.567	14.795	1517.39	18.295	1868.84	21.795	2465.9
0.8	2.93941	4.3	27.7829	7.8	286.049	11.3	585.909	14.8	1509.17	18.3	1866.54	21.8	2462.61
0.805	2.96572	4.305	30.0189	7.805	285.063	11.305	592.486	14.805	1515.74	18.305	1875.75	21.805	2459.32
0.81	3.19919	4.31	28.868	7.81	287.693	11.31	593.144	14.81	1504.23	18.31	1871.14	21.81	2423.15
0.815	2.90982	4.315	28.6707	7.815	288.68	11.315	592.486	14.815	1505.88	18.315	1866.54	21.815	2416.58
0.82	2.86707	4.32	27.7171	7.82	290.982	11.32	589.855	14.82	1497.66	18.32	1859.63	21.82	2400.14
0.825	2.66649	4.325	29.0982	7.825	292.955	11.325	592.486	14.825	1507.52	18.325	1871.14	21.825	2416.58
0.83	3.07752	4.33	29.2297	7.83	295.914	11.33	591.828	14.83	1497.66	18.33	1873.44	21.83	2439.59
0.835	2.79473	4.335	28.9995	7.835	295.585	11.335	590.513	14.835	1497.66	18.335	1871.14	21.835	2423.15
0.84	2.73883	4.34	27.9144	7.84	294.27	11.34	583.279	14.84	1497.66	18.34	1868.84	21.84	2436.31
0.845	2.60072	4.345	30.4793	7.845	293.612	11.345	585.252	14.845	1505.88	18.345	1882.65	21.845	2403.42
0.85	2.92955	4.35	28.9995	7.85	295.914	11.35	580.648	14.85	1500.94	18.35	1887.26	21.85	2396.85
0.855	2.72239	4.355	29.3612	7.855	295.585	11.355	582.621	14.855	1492.72	18.355	1882.65	21.855	2396.85
0.86	2.84734	4.36	27.8158	7.86	294.27	11.36	579.333	14.86	1489.44	18.36	1889.56	21.86	2403.42
0.865	2.95914	4.365	29.1639	7.865	296.901	11.365	585.252	14.865	1505.88	18.365	1903.37	21.865	2406.71
0.87	3.03477	4.37	28.9338	7.87	301.833	11.37	585.909	14.87	1502.59	18.37	1910.27	21.87	2396.85
0.875	2.76842	4.375	28.3419	7.875	302.162	11.375	583.279	14.875	1492.72	18.375	1910.27	21.875	2419.86
0.88	2.81446	4.38	26.5333	7.88	303.806	11.38	580.648	14.88	1491.08	18.38	1903.37	21.88	2456.04
0.885	2.79473	4.385	27.5856	7.885	303.806	11.385	583.279	14.885	1505.88	18.385	1910.27	21.885	2472.48
0.89	2.96243	4.39	27.6842	7.89	305.45	11.39	578.018	14.89	1494.37	18.39	1905.67	21.89	2482.34
0.895	2.74869	4.395	28.309	7.895	303.477	11.395	577.36	14.895	1496.01	18.395	1901.07	21.895	2465.9
0.9	2.85392	4.4	27.1581	7.9	301.504	11.4	571.441	14.9	1499.3	18.4	1905.67	21.9	2479.05
0.905	2.70595	4.405	29.8216	7.905	301.833	11.405	574.729	14.905	1499.3	18.405	1917.18	21.905	2469.19
0.91	3.00189	4.41	28.2432	7.91	302.82	11.41	578.018	14.91	1494.37	18.41	1910.27	21.91	2488.92
0.915	2.89009	4.415	29.3284	7.915	303.148	11.415	583.937	14.915	1487.79	18.415	1914.88	21.915	2462.61
0.92	2.75856	4.42	28.013	7.92	304.135	11.42	581.306	14.92	1484.5	18.42	1912.58	21.92	2439.59
0.925	2.85392	4.425	28.9667	7.925	306.437	11.425	590.513	14.925	1492.72	18.425	1921.78	21.925	2403.42
0.93	3.00847	4.43	28.2432	7.93	311.698	11.43	589.855	14.93	1486.15	18.43	1924.08	21.93	2419.86
0.935	2.80788	4.435	28.3419	7.935	312.684	11.435	591.828	14.935	1486.15	18.435	1914.88	21.935	2423.15
0.94	2.86049	4.44	27.9473	7.94	311.698	11.44	585.909	14.94	1479.57	18.44	1917.18	21.94	2449.46
0.945	2.80788	4.445	29.6572	7.945	312.684	11.445	589.198	14.945	1489.44	18.445	1928.69	21.945	2462.61
0.95	2.87694	4.45	29.6901	7.95	310.054	11.45	586.567	14.95	1484.5	18.45	1935.59	21.95	2452.75
0.955	2.5777	4.455	30.0847	7.955	307.423	11.455	585.252	14.955	1479.57	18.455	1930.99	21.955	2406.71
0.96	2.93612	4.46	28.9009	7.96	306.108	11.46	579.991	14.96	1477.93	18.46	1935.59	21.96	2413.29
0.965	2.71581	4.465	30.9396	7.965	305.45	11.465	587.225	14.965	1484.5	18.465	1940.2	21.965	2393.56
0.97	2.93612	4.47	30.0518	7.97	309.725	11.47	589.198	14.97	1484.5	18.47	1951.71	21.97	2403.42
0.975	2.87694	4.475	30.5779	7.975	315.315	11.475	591.828	14.975	1481.21	18.475	1954.01	21.975	2416.58
0.98	2.88351	4.48	28.5063	7.98	318.603	11.48	588.54	14.98	1481.21	18.48	1963.22	21.98	2406.71
0.985	2.80459	4.485	30.5779	7.985	320.905	11.485	593.144	14.985	1489.44	18.485	1958.61	21.985	2419.86
0.99	3.01504	4.49	28.4405	7.99	323.207	11.49	594.459	14.99	1486.15	18.49	1958.61	21.99	2433.02
0.995	2.91968	4.495	29.2297	7.995	326.495	11.495	598.405	14.995	1489.44	18.495	1963.22	21.995	2439.59
1	2.82432	4.5	27.7829	8	321.563	11.5	597.09	15	1484.5	18.5	1960.91	22	2439.59
1.005	2.775	4.505	30.6108	8.005	319.261	11.505	594.459	15.005	1500.94	18.505	1970.12	22.005	2465.9
1.01	2.90653	4.51	29.2626	8.01	316.959	11.51	597.09	15.01	1502.59	18.51	1970.12	22.01	2439.59
1.015	2.88351	4.515	30.545	8.015	318.932	11.515	597.747	15.015	1499.3	18.515	1965.52	22.015	2419.86
1.02	2.89009	4.52	29.8545	8.02	318.932	11.52	597.747	15.02	1486.15	18.52	1967.82	22.02	2410
1.025	2.7191	4.525	31.7288	8.025	323.536	11.525	604.981	15.025	1491.08	18.525	1981.63	22.025	2400.14
1.03	3.09396	4.53	30.1833	8.03	327.153	11.53	608.927	15.03	1481.21	18.53	1986.23	22.03	2386.98
1.035	2.88022	4.535	30.3148	8.035	327.81	11.535	614.189	15.035	1477.93	18.535	1986.23	22.035	2357.39
1.04	3.16302	4.54	28.4405	8.04	328.139	11.54	612.873	15.04	1481.21	18.54	1983.93	22.04	2357.39
1.045	3.14657	4.545	32.2878	8.045	327.482	11.545	622.08	15.045	1487.79	18.545	1993.14	22.045	2354.1
1.05	2.96901	4.55	29.8874	8.05	328.468	11.55	620.765	15.05	1482.86	18.55	1993.14	22.05	2360.68
1.055	2.89995	4.555	30.6437	8.055	327.482	11.555	619.45	15.055	1479.57	18.555	1993.14	22.055	2347.52
1.06	2.92626	4.56	30.1833	8.06	322.22	11.56	613.531	15.06	1481.21	18.56	1993.14	22.06	2360.68
1.065	2.72896	4.565	33.7346	8.065	321.563	11.565	616.819	15.065	1491.08	18.565	2006.95	22.065	2367.25
1.07	3.18932	4.57	31.6302	8.07	321.892	11.57	614.189	15.07	1489.44	18.57	2016.16	22.07	2363.97
1.075	2.85063	4.575	32.8468	8.075	319.59	11.575	618.792	15.075	1482.86	18.575	2013.85	22.075	2337.66
1.08	3.01833	4.58	31.7617	8.08	319.261	11.58	617.477	15.08	1482.86	18.58	2018.46	22.08	2334.37
1.085	3.03806	4.585	32.8468	8.085	320.247	11.585	620.765	15.085	1491.08	18.585	2027.67	22.085	2324.51
1.09	3.36689	4.59	31.7617	8.09	323.865	11.59	623.396	15.09	1492.72	18.59	2029.97	22.09	2321.22
1.095	3.09067	4.595	31.0711	8.095	325.509	11.595	625.369	15.095	1492.72	18.595	2034.57	22.095	2334.37
1.1	3.17288	4.6	29.986	8.1	325.837	11.6	623.396	15.1	1489.44	18.6	2032.27	22.1	2373.83
1.105	3.04135	4.605	32.8468	8.105	329.126	11.605	631.945	15.105	1502.59	18.605	2039.17	22.105	2380.41
1.11	3.1959	4.61	32.1234	8.11	329.455	11.61	629.315	15.11	1500.94	18.61	2023.06	22.11	2393.56
1.115	3.04135	4.615	31.0711	8.115	328.468	11.615	629.972	15.115	1497.66	18.615	2023.06	22.115	2396.85
1.12	3.05121	4.62	30.2162	8.12	324.851	11.62	627.342	15.12	1494.37	18.62	2020.76	22.12	2383.69
1.125	3.04793	4.625	34.5238	8.125	324.522	11.625	633.918	15.125	1505.88	18.625	2029.97	22.125	2380.41
1.13	3.16302	4.63	32.1234	8.13	323.865	11.63	634.576	15.13	1497.66	18.63	2029.97	22.13	2373.83
1.135	2.9986	4.635	33.0112	8.135	323.207	11.635	641.81	15.135	1494.37	18.635	2025.36	22.135	2373.83
1.14	3.09725	4.64	31.0054	8.14	319.59	11.64	645.756	15.14	1489.44	18.64	2025.36	22.14	2373.83
1.145	3.10711	4.645	33.5373	8.145	324.193	11.645	651.017	15.145	1497.66	18.645	2034.57	22.145	2350.81
1.15	3.38662	4.65	32.3207	8.15	324.522	11.65	648.387	15.15	1491.08	18.65	2027.67	22.15	2340.95
1.155	3.21892	4.655	32.222	8.155	325.837	11.655	654.963	15.155	1487.79	18.655	2023.06	22.155	2327.79
1.16	3.20247	4.66	30.8738	8.16	322.22	11.66	649.044	15.16	1486.15	18.66	2020.76	22.16	2324.51
1.165	3.16302	4.665	32.4193	8.165	321.892	11.665	652.333	15.165	1494.37	18.665	2032.27	22.165	2327.79
1.17	3.25838	4.67	32.4851	8.17	321.563	11.67	650.36	15.17	1486.15	18.67	2018.46	22.17	2308.06
1.175	3.14329	4.675	32.9455	8.175	317.288	11.675	648.387	15.175	1479.57	18.675	2006.95	22.175	2308.06
1.18	3.21563	4.68	32.5509	8.18	312.356	11.68	643.125	15.18	1477.93	18.68	2000.04	22.18	2324.51
1.185	3.16302	4.685	35.1815	8.185	308.738	11.685	649.044	15.185	1491.08	18.685	2016.16	22.185	2321.22
1.19	3.44252	4.69	33.1756	8.19	311.698	11.69	649.044	15.19	1477.93	18.69	2013.85	22.19	2327.79
1.195	3.32085	4.695	32.5509	8.195	310.383	11.695	651.675	15.195	1469.71	18.695	2006.95	22.195	2308.06
1.2	3.30112	4.7	30.4464	8.2	311.04	11.7	647.071	15.2	1469.71	18.7	2004.65	22.2	2304.78
1.205	3.26824	4.705	33.2085	8.205	314.986	11.705	647.729	15.205	1477.93	18.705	2020.76	22.205	2324.51
1.21	3.40306	4.71	31.6302	8.21	318.274	11.71	646.414	15.21	1471.35	18.71	2016.16	22.21	2347.52
1.215	3.07094	4.715	31.5644	8.215	318.603	11.715	645.756	15.215	1469.71	18.715	2013.85	22.215	2354.1
1.22	3.23536	4.72	31.2684	8.22	314.329	11.72	643.783	15.22	1468.06	18.72	2011.55	22.22	2357.39
1.225	2.97558	4.725	33.2414	8.225	314.986	11.725	647.071	15.225	1474.64	18.725	2004.65	22.225	2380.41
1.23	3.25509	4.73	30.9396	8.23	314	11.73	643.783	15.23	1468.06	18.73	2002.35	22.23	2383.69
1.235	3.1663	4.735	32.222	8.235	307.752	11.735	645.098	15.235	1459.84	18.735	1993.14	22.235	2400.14
1.24	3.25838	4.74	31.2684	8.24	304.793	11.74	643.125	15.24	1458.2	18.74	1990.84	22.24	2400.14
1.245	3.02491	4.745	33.4716	8.245	303.806	11.745	652.333	15.245	1461.49	18.745	1995.44	22.245	2380.41
1.25	3.38004	4.75	32.6166	8.25	304.793	11.75	651.017	15.25	1454.91	18.75	1983.93	22.25	2383.69
1.255	3.14986	4.755	31.6302	8.255	309.067	11.755	652.333	15.255	1445.04	18.755	1979.33	22.255	2363.97
1.26	3.37675	4.76	30.9067	8.26	308.41	11.76	647.729	15.26	1440.11	18.76	1972.42	22.26	2380.41
1.265	3.04464	4.765	31.7288	8.265	310.383	11.765	649.044	15.265	1448.33	18.765	1983.93	22.265	2377.12
1.27	3.25509	4.77	30.4135	8.27	307.423	11.77	646.414	15.27	1441.76	18.77	1983.93	22.27	2380.41
1.275	3.14	4.775	31.1698	8.275	307.094	11.775	643.783	15.275	1436.82	18.775	1965.52	22.275	2380.41
1.28	3.27482	4.78	30.5121	8.28	304.464	11.78	638.522	15.28	1430.25	18.78	1967.82	22.28	2383.69
1.285	2.96572	4.785	33.34	8.285	301.504	11.785	636.549	15.285	1435.18	18.785	1974.72	22.285	2383.69
1.29	3.4754	4.79	31.2027	8.29	299.86	11.79	629.315	15.29	1430.25	18.79	1958.61	22.29	2403.42
1.295	3.08738	4.795	33.3072	8.295	298.874	11.795	628.657	15.295	1417.09	18.795	1954.01	22.295	2390.27
1.3	3.08738	4.8	32.518	8.3	295.257	11.8	624.053	15.3	1418.74	18.8	1949.4	22.3	2390.27
1.305	3.33401	4.805	31.959	8.305	295.585	11.805	628.657	15.305	1423.67	18.805	1970.12	22.305	2377.12
1.31	3.46225	4.81	30.0847	8.31	298.874	11.81	626.684	15.31	1418.74	18.81	1967.82	22.31	2373.83
1.315	3.14986	4.815	30.6108	8.315	303.148	11.815	625.369	15.315	1417.09	18.815	1967.82	22.315	2383.69
1.32	3.32085	4.82	29.9202	8.32	303.477	11.82	621.423	15.32	1413.81	18.82	1967.82	22.32	2393.56
1.325	3.21892	4.825	31.1369	8.325	305.121	11.825	627.342	15.325	1422.03	18.825	1974.72	22.325	2406.71
1.33	3.4754	4.83	30.7094	8.33	309.725	11.83	627.342	15.33	1417.09	18.83	1965.52	22.33	2436.31
1.335	3.18603	4.835	31.2355	8.335	308.41	11.835	626.026	15.335	1415.45	18.835	1963.22	22.335	2452.75
1.34	3.12027	4.84	29.6243	8.34	308.41	11.84	622.08	15.34	1412.16	18.84	1956.31	22.34	2459.32
1.345	2.97558	4.845	30.9067	8.345	306.437	11.845	622.08	15.345	1415.45	18.845	1958.61	22.345	2472.48
1.35	3.16959	4.85	30.6765	8.35	304.793	11.85	622.08	15.35	1413.81	18.85	1956.31	22.35	2456.04
1.355	2.97887	4.855	32.0247	8.355	304.464	11.855	626.684	15.355	1407.23	18.855	1951.71	22.355	2452.75
1.36	2.98545	4.86	29.1639	8.36	303.148	11.86	624.711	15.36	1402.3	18.86	1935.59	22.36	2436.31
1.365	2.96572	4.865	31.3671	8.365	306.437	11.865	629.972	15.365	1410.52	18.865	1954.01	22.365	2416.58
1.37	3.31428	4.87	30.9725	8.37	307.094	11.87	632.603	15.37	1400.65	18.87	1949.4	22.37	2419.86
1.375	3.0545	4.875	30.545	8.375	307.423	11.875	632.603	15.375	1395.72	18.875	1944.8	22.375	2403.42
1.38	3.10383	4.88	28.5392	8.38	306.108	11.88	626.026	15.38	1394.08	18.88	1947.1	22.38	2426.44
1.385	3.15315	4.885	30.8738	8.385	305.121	11.885	627.342	15.385	1400.65	18.885	1951.71	22.385	2436.31
1.39	3.17617	4.89	30.0847	8.39	305.779	11.89	620.765	15.39	1394.08	18.89	1947.1	22.39	2442.88
1.395	3.05779	4.895	31.5644	8.395	304.464	11.895	615.504	15.395	1390.79	18.895	1937.9	22.395	2462.61
1.4	2.89338	4.9	30.4464	8.4	300.518	11.9	610.243	15.4	1387.5	18.9	1930.99	22.4	2429.73
1.405	2.98874	4.905	32.1891	8.405	296.572	11.905	612.216	15.405	1390.79	18.905	1942.5	22.405	2436.31
1.41	3.24851	4.91	30.9396	8.41	298.216	11.91	603.666	15.41	1389.14	18.91	1937.9	22.41	2433.02
1.415	3.26495	4.915	32.0247	8.415	301.175	11.915	604.324	15.415	1384.21	18.915	1942.5	22.415	2442.88
1.42	3.12684	4.92	29.1311	8.42	302.162	11.92	600.378	15.42	1380.92	18.92	1947.1	22.42	2456.04
1.425	3.07752	4.925	32.0247	8.425	304.793	11.925	606.954	15.425	1394.08	18.925	1958.61	22.425	2459.32
1.43	3.31428	4.93	30.2162	8.43	308.738	11.93	610.243	15.43	1384.21	18.93	1958.61	22.43	2449.46
1.435	2.87365	4.935	30.4464	8.435	314	11.935	612.873	15.435	1382.57	18.935	1956.31	22.435	2469.19
1.44	3.0282	4.94	29.5256	8.44	315.315	11.94	608.927	15.44	1387.5	18.94	1954.01	22.44	2498.78
1.445	2.91311	4.945	31.1698	8.445	316.959	11.945	613.531	15.445	1397.36	18.945	1965.52	22.445	2505.36
1.45	3.12356	4.95	30.6437	8.45	316.959	11.95	611.558	15.45	1397.36	18.95	1963.22	22.45	2511.94
1.455	2.83419	4.955	31.8603	8.455	314.329	11.955	610.243	15.455	1395.72	18.955	1954.01	22.455	2492.21
1.46	2.86049	4.96	30.0518	8.46	312.027	11.96	611.558	15.46	1389.14	18.96	1944.8	22.46	2511.94
1.465	2.96901	4.965	32.2878	8.465	309.725	11.965	618.792	15.465	1402.3	18.965	1954.01	22.465	2498.78
1.47	3.30441	4.97	31.1369	8.47	313.013	11.97	620.765	15.47	1397.36	18.97	1956.31	22.47	2492.21
1.475	3.02162	4.975	31.1369	8.475	313.671	11.975	622.738	15.475	1402.3	18.975	1956.31	22.475	2479.05
1.48	3.03148	4.98	30.4793	8.48	313.013	11.98	620.107	15.48	1400.65	18.98	1954.01	22.48	2465.9
1.485	3.05779	4.985	31.8932	8.485	312.027	11.985	624.053	15.485	1407.23	18.985	1967.82	22.485	2462.61
1.49	3.25509	4.99	30.2162	8.49	311.369	11.99	622.08	15.49	1403.94	18.99	1970.12	22.49	2459.32
1.495	3.1104	4.995	31.0383	8.495	310.711	11.995	622.738	15.495	1399.01	18.995	1960.91	22.495	2442.88
1.5	3.16302	5	29.5914	8.5	307.752	12	618.792	15.5	1400.65	19	1954.01	22.5	2419.86
1.505	3.11369	5.005	32.8468	8.505	307.423	12.005	619.45	15.505	1410.52	19.005	1963.22	22.505	2413.29
1.51	3.23536	5.01	31.3671	8.51	305.45	12.01	615.504	15.51	1408.87	19.01	1965.52	22.51	2436.31
1.515	3.01175	5.015	33.0112	8.515	305.121	12.015	612.873	15.515	1407.23	19.015	1963.22	22.515	2449.46
1.52	3.18603	5.02	31.8603	8.52	299.202	12.02	610.243	15.52	1399.01	19.02	1960.91	22.52	2436.31
1.525	2.93284	5.025	33.0441	8.525	301.833	12.025	614.189	15.525	1413.81	19.025	1972.42	22.525	2429.73
1.53	3.34387	5.03	31.3013	8.53	305.779	12.03	614.846	15.53	1415.45	19.03	1974.72	22.53	2436.31
1.535	3.15973	5.035	32.0905	8.535	309.067	12.035	615.504	15.535	1413.81	19.035	1979.33	22.535	2452.75
1.54	3.1104	5.04	29.7887	8.54	311.04	12.04	615.504	15.54	1418.74	19.04	1979.33	22.54	2459.32
1.545	2.92297	5.045	32.6495	8.545	315.644	12.045	622.738	15.545	1430.25	19.045	1977.03	22.545	2482.34
1.55	3.2781	5.05	31.4657	8.55	318.932	12.05	623.396	15.55	1433.54	19.05	1981.63	22.55	2462.61
1.555	2.93284	5.055	31.7946	8.555	316.301	12.055	625.369	15.555	1433.54	19.055	1970.12	22.555	2479.05
1.56	2.85721	5.06	30.1833	8.56	312.356	12.06	620.107	15.56	1438.47	19.06	1967.82	22.56	2492.21
1.565	3.05121	5.065	33.2085	8.565	310.383	12.065	624.053	15.565	1456.55	19.065	1974.72	22.565	2475.77
1.57	3.2222	5.07	32.1234	8.57	310.383	12.07	624.053	15.57	1458.2	19.07	1970.12	22.57	2495.49
1.575	3.07423	5.075	31.7617	8.575	309.067	12.075	624.053	15.575	1449.98	19.075	1967.82	22.575	2492.21
1.58	2.90653	5.08	31.0054	8.58	306.108	12.08	624.711	15.58	1454.91	19.08	1956.31	22.58	2495.49
1.585	2.90982	5.085	32.1234	8.585	307.752	12.085	631.288	15.585	1466.42	19.085	1965.52	22.585	2456.04
1.59	3.33401	5.09	30.6108	8.59	307.423	12.09	629.972	15.59	1464.77	19.09	1963.22	22.59	2442.88
1.595	3.10711	5.095	31.6302	8.595	306.765	12.095	631.288	15.595	1464.77	19.095	1960.91	22.595	2436.31
1.6	3.1663	5.1	29.4599	8.6	303.806	12.1	625.369	15.6	1466.42	19.1	1944.8	22.6	2416.58
1.605	2.96572	5.105	31.0711	8.605	304.464	12.105	624.711	15.605	1471.35	19.105	1958.61	22.605	2426.44
1.61	3.34058	5.11	30.8081	8.61	304.135	12.11	620.765	15.61	1464.77	19.11	1954.01	22.61	2426.44
1.615	3.17946	5.115	32.222	8.615	302.162	12.115	615.504	15.615	1464.77	19.115	1940.2	22.615	2423.15
1.62	3.1959	5.12	31.4657	8.62	301.833	12.12	610.243	15.62	1464.77	19.12	1942.5	22.62	2400.14
1.625	2.89009	5.125	33.8333	8.625	301.504	12.125	612.216	15.625	1479.57	19.125	1954.01	22.625	2393.56
1.63	3.47211	5.13	32.8468	8.63	298.216	12.13	612.873	15.63	1477.93	19.13	1947.1	22.63	2400.14
1.635	3.1104	5.135	31.3671	8.635	297.558	12.135	616.819	15.635	1471.35	19.135	1937.9	22.635	2400.14
1.64	3.33072	5.14	31.1698	8.64	297.229	12.14	614.846	15.64	1474.64	19.14	1940.2	22.64	2393.56
1.645	2.9723	5.145	32.9455	8.645	298.216	12.145	618.135	15.645	1492.72	19.145	1949.4	22.645	2410
1.65	3.45896	5.15	31.5973	8.65	302.162	12.15	620.765	15.65	1489.44	19.15	1942.5	22.65	2413.29
1.655	2.94928	5.155	31.0711	8.655	302.491	12.155	621.423	15.655	1491.08	19.155	1937.9	22.655	2390.27
1.66	3.02162	5.16	29.8545	8.66	301.175	12.16	619.45	15.66	1494.37	19.16	1928.69	22.66	2426.44
1.665	3.00189	5.165	32.3536	8.665	301.833	12.165	624.711	15.665	1515.74	19.165	1930.99	22.665	2433.02
1.67	3.24522	5.17	30.6108	8.67	302.491	12.17	620.107	15.67	1517.39	19.17	1924.08	22.67	2446.17
1.675	2.90324	5.175	32.3207	8.675	301.175	12.175	618.135	15.675	1514.1	19.175	1910.27	22.675	2462.61
1.68	2.89667	5.18	29.9531	8.68	296.901	12.18	616.162	15.68	1519.03	19.18	1912.58	22.68	2459.32
1.685	3.00518	5.185	32.222	8.685	295.257	12.185	616.819	15.685	1527.25	19.185	1921.78	22.685	2452.75
1.69	3.26824	5.19	31.2684	8.69	295.914	12.19	615.504	15.69	1520.67	19.19	1917.18	22.69	2439.59
1.695	3.09396	5.195	30.6108	8.695	296.243	12.195	617.477	15.695	1522.32	19.195	1905.67	22.695	2410
1.7	3.18274	5.2	28.4405	8.7	296.243	12.2	616.162	15.7	1523.96	19.2	1903.37	22.7	2406.71
1.705	3.04793	5.205	31.8932	8.705	298.874	12.205	618.792	15.705	1533.83	19.205	1910.27	22.705	2406.71
1.71	3.35373	5.21	29.2297	8.71	298.216	12.21	619.45	15.71	1527.25	19.21	1903.37	22.71	2419.86
1.715	3.00189	5.215	30.2491	8.715	299.202	12.215	612.873	15.715	1525.61	19.215	1901.07	22.715	2406.71
1.72	3.32085	5.22	29.7887	8.72	293.284	12.22	609.585	15.72	1519.03	19.22	1898.76	22.72	2396.85
1.725	3.07752	5.225	31.0054	8.725	294.599	12.225	610.243	15.725	1533.83	19.225	1898.76	22.725	2416.58
1.73	3.37346	5.23	30.7423	8.73	292.955	12.23	604.981	15.73	1520.67	19.23	1905.67	22.73	2423.15
1.735	3.10383	5.235	30.3806	8.735	293.284	12.235	603.008	15.735	1515.74	19.235	1901.07	22.735	2400.14
1.74	3.06766	5.24	30.1833	8.74	290.653	12.24	595.117	15.74	1515.74	19.24	1901.07	22.74	2400.14
1.745	3.01833	5.245	31.5644	8.745	290.982	12.245	597.09	15.745	1525.61	19.245	1912.58	22.745	2386.98
1.75	3.2781	5.25	30.3477	8.75	293.612	12.25	595.774	15.75	1525.61	19.25	1910.27	22.75	2383.69
1.755	3.11698	5.255	29.986	8.755	295.585	12.255	595.117	15.755	1523.96	19.255	1896.46	22.755	2400.14
1.76	2.98545	5.26	28.3419	8.76	297.229	12.26	591.171	15.76	1523.96	19.26	1901.07	22.76	2406.71
1.765	2.99203	5.265	30.4793	8.765	298.874	12.265	594.459	15.765	1535.47	19.265	1910.27	22.765	2416.58
1.77	3.20247	5.27	30.2491	8.77	299.202	12.27	595.774	15.77	1533.83	19.27	1905.67	22.77	2433.02
1.775	2.96243	5.275	29.5914	8.775	298.216	12.275	598.405	15.775	1528.89	19.275	1889.56	22.775	2442.88
1.78	2.86707	5.28	28.309	8.78	292.297	12.28	592.486	15.78	1532.18	19.28	1882.65	22.78	2442.88
1.785	2.77171	5.285	30.7752	8.785	292.297	12.285	590.513	15.785	1542.05	19.285	1894.16	22.785	2449.46
1.79	3.07752	5.29	29.4599	8.79	293.941	12.29	590.513	15.79	1535.47	19.29	1884.95	22.79	2469.19
1.795	2.91968	5.295	31.0054	8.795	292.297	12.295	589.855	15.795	1532.18	19.295	1878.05	22.795	2465.9
1.8	2.91639	5.3	30.1504	8.8	287.693	12.3	589.855	15.8	1522.32	19.3	1873.44	22.8	2465.9
1.805	2.77829	5.305	31.0383	8.805	291.311	12.305	595.774	15.805	1527.25	19.305	1887.26	22.805	2446.17
1.81	3.15973	5.31	29.427	8.81	294.27	12.31	598.405	15.81	1517.39	19.31	1880.35	22.81	2436.31
1.815	3.16302	5.315	30.4793	8.815	296.572	12.315	599.72	15.815	1515.74	19.315	1875.75	22.815	2400.14
1.82	2.90982	5.32	28.8351	8.82	293.284	12.32	597.09	15.82	1512.45	19.32	1878.05	22.82	2403.42
1.825	2.97887	5.325	29.986	8.825	293.284	12.325	597.09	15.825	1514.1	19.325	1889.56	22.825	2416.58
1.83	3.1663	5.33	29.9202	8.83	293.941	12.33	595.117	15.83	1510.81	19.33	1884.95	22.83	2419.86
1.835	2.96243	5.335	29.1968	8.835	294.928	12.335	593.801	15.835	1505.88	19.335	1882.65	22.835	2429.73
1.84	3.02491	5.34	28.9995	8.84	292.955	12.34	591.171	15.84	1502.59	19.34	1884.95	22.84	2416.58
1.845	2.79473	5.345	31.7617	8.845	294.928	12.345	592.486	15.845	1510.81	19.345	1896.46	22.845	2400.14
1.85	3.09396	5.35	29.1311	8.85	295.914	12.35	588.54	15.85	1500.94	19.35	1889.56	22.85	2423.15
1.855	2.71581	5.355	30.545	8.855	294.27	12.355	585.909	15.855	1499.3	19.355	1891.86	22.855	2436.31
1.86	2.99203	5.36	28.1775	8.86	295.585	12.36	583.279	15.86	1500.94	19.36	1894.16	22.86	2449.46
1.865	3.06766	5.365	30.0847	8.865	298.874	12.365	587.225	15.865	1507.52	19.365	1907.97	22.865	2426.44
1.87	3.10054	5.37	28.9009	8.87	302.491	12.37	587.882	15.87	1504.23	19.37	1907.97	22.87	2413.29
1.875	2.97558	5.375	29.2626	8.875	306.437	12.375	583.279	15.875	1499.3	19.375	1898.76	22.875	2403.42
1.88	3.02491	5.38	27.9802	8.88	305.121	12.38	579.333	15.88	1497.66	19.38	1891.86	22.88	2429.73
1.885	2.91968	5.385	29.5585	8.885	306.108	12.385	583.279	15.885	1512.45	19.385	1903.37	22.885	2452.75
1.89	3.09396	5.39	28.4076	8.89	307.094	12.39	583.279	15.89	1505.88	19.39	1905.67	22.89	2479.05
1.895	2.93941	5.395	29.7558	8.895	307.752	12.395	581.306	15.895	1502.59	19.395	1905.67	22.895	2442.88
1.9	3.03148	5.4	28.5063	8.9	300.847	12.4	578.675	15.9	1500.94	19.4	1903.37	22.9	2456.04
1.905	2.87365	5.405	30.5121	8.905	302.82	12.405	581.306	15.905	1509.17	19.405	1912.58	22.905	2462.61
1.91	3.15973	5.41	29.1639	8.91	303.148	12.41	579.991	15.91	1500.94	19.41	1912.58	22.91	2456.04
1.915	2.8868	5.415	28.6707	8.915	304.793	12.415	581.964	15.915	1486.15	19.415	1914.88	22.915	2459.32
1.92	2.85392	5.42	28.9009	8.92	306.437	12.42	581.306	15.92	1486.15	19.42	1919.48	22.92	2449.46
1.925	2.84076	5.425	30.8738	8.925	307.752	12.425	585.252	15.925	1492.72	19.425	1933.29	22.925	2433.02
1.93	2.8309	5.43	29.1311	8.93	312.684	12.43	588.54	15.93	1489.44	19.43	1935.59	22.93	2442.88
1.935	2.87694	5.435	29.3612	8.935	314	12.435	587.225	15.935	1486.15	19.435	1935.59	22.935	2416.58
1.94	3.06108	5.44	28.4734	8.94	311.369	12.44	585.909	15.94	1477.93	19.44	1935.59	22.94	2406.71
1.945	2.92297	5.445	30.6108	8.945	313.013	12.445	588.54	15.945	1491.08	19.445	1954.01	22.945	2416.58
1.95	3.0841	5.45	29.8216	8.95	313.342	12.45	587.882	15.95	1486.15	19.45	1947.1	22.95	2416.58
1.955	3.03806	5.455	31.3671	8.955	314	12.455	588.54	15.955	1482.86	19.455	1944.8	22.955	2436.31
1.96	2.87694	5.46	29.9531	8.96	309.725	12.46	588.54	15.96	1486.15	19.46	1947.1	22.96	2452.75
1.965	2.87694	5.465	31.5973	8.965	309.067	12.465	593.801	15.965	1494.37	19.465	1958.61	22.965	2449.46
1.97	3.09725	5.47	29.7558	8.97	313.013	12.47	595.117	15.97	1489.44	19.47	1958.61	22.97	2436.31
1.975	2.94928	5.475	30.7752	8.975	315.644	12.475	595.774	15.975	1486.15	19.475	1960.91	22.975	2413.29
1.98	3.06766	5.48	29.2297	8.98	317.946	12.48	593.144	15.98	1491.08	19.48	1965.52	22.98	2413.29
1.985	2.93941	5.485	31.104	8.985	320.576	12.485	596.432	15.985	1505.88	19.485	1970.12	22.985	2416.58
1.99	3.12027	5.49	30.2162	8.99	322.878	12.49	598.405	15.99	1497.66	19.49	1974.72	22.99	2436.31
1.995	2.83748	5.495	30.0847	8.995	325.18	12.495	600.378	15.995	1497.66	19.495	1965.52	22.995	2439.59
2	2.97887	5.5	29.4599	9	321.892	12.5	600.378	16	1497.66	19.5	1965.52	23	2436.31
2.005	2.82761	5.505	30.9396	9.005	324.851	12.505	603.666	16.005	1504.23	19.505	1977.03	23.005	2439.59
2.01	2.92297	5.51	31.2355	9.01	322.878	12.51	599.72	16.01	1502.59	19.51	1979.33	23.01	2449.46
2.015	2.88351	5.515	31.2355	9.015	323.536	12.515	600.378	16.015	1496.01	19.515	1983.93	23.015	2446.17
2.02	3.09396	5.52	30.1504	9.02	322.549	12.52	600.378	16.02	1487.79	19.52	1977.03	23.02	2433.02
2.025	3.02162	5.525	32.5838	9.025	324.522	12.525	605.639	16.025	1489.44	19.525	1995.44	23.025	2396.85
2.03	3.24851	5.53	31.663	9.03	327.81	12.53	608.27	16.03	1486.15	19.53	1995.44	23.03	2390.27
2.035	3.05121	5.535	31.9919	9.035	327.81	12.535	610.9	16.035	1482.86	19.535	1986.23	23.035	2377.12
2.04	3.12684	5.54	30.5779	9.04	326.166	12.54	612.216	16.04	1484.5	19.54	1993.14	23.04	2383.69
2.045	3.09725	5.545	32.6495	9.045	329.126	12.545	620.765	16.045	1492.72	19.545	2002.35	23.045	2386.98
2.05	3.23207	5.55	31.663	9.05	330.441	12.55	625.369	16.05	1491.08	19.55	2002.35	23.05	2370.54
2.055	3.20905	5.555	31.3013	9.055	332.085	12.555	624.711	16.055	1484.5	19.555	2006.95	23.055	2354.1
2.06	3.02491	5.56	29.8874	9.06	323.536	12.56	620.107	16.06	1484.5	19.56	2000.04	23.06	2357.39
2.065	3.02491	5.565	33.4716	9.065	324.193	12.565	617.477	16.065	1496.01	19.565	2013.85	23.065	2357.39
2.07	3.38004	5.57	32.8139	9.07	323.865	12.57	619.45	16.07	1482.86	19.57	2018.46	23.07	2357.39
2.075	3.02491	5.575	33.0112	9.075	323.536	12.575	618.135	16.075	1479.57	19.575	2018.46	23.075	2354.1
2.08	3.07423	5.58	30.7423	9.08	319.919	12.58	620.107	16.08	1486.15	19.58	2020.76	23.08	2340.95
2.085	3.14	5.585	34.3594	9.085	323.536	12.585	629.315	16.085	1497.66	19.585	2032.27	23.085	2340.95
2.09	3.50171	5.59	32.781	9.09	328.468	12.59	629.315	16.09	1499.3	19.59	2034.57	23.09	2331.08
2.095	3.19919	5.595	32.2549	9.095	329.455	12.595	631.288	16.095	1492.72	19.595	2032.27	23.095	2347.52
2.1	3.45567	5.6	31.3671	9.1	327.482	12.6	629.972	16.1	1496.01	19.6	2013.85	23.1	2354.1
2.105	3.0841	5.605	33.5045	9.105	328.797	12.605	635.891	16.105	1499.3	19.605	2036.87	23.105	2344.24
2.11	3.33729	5.61	32.4193	9.11	330.77	12.61	636.549	16.11	1502.59	19.61	2027.67	23.11	2367.25
2.115	3.23536	5.615	32.5838	9.115	331.756	12.615	632.603	16.115	1496.01	19.615	2025.36	23.115	2373.83
2.12	3.07423	5.62	31.3342	9.12	327.153	12.62	633.918	16.12	1499.3	19.62	2025.36	23.12	2383.69
2.125	2.95257	5.625	34.5896	9.125	327.153	12.625	639.179	16.125	1504.23	19.625	2036.87	23.125	2377.12
2.13	3.18932	5.63	32.9126	9.13	328.139	12.63	637.864	16.13	1496.01	19.63	2036.87	23.13	2370.54
2.135	3.05779	5.635	33.7018	9.135	323.207	12.635	639.837	16.135	1491.08	19.635	2029.97	23.135	2357.39
2.14	3.24193	5.64	32.4522	9.14	322.22	12.64	641.152	16.14	1492.72	19.64	2029.97	23.14	2370.54
2.145	3.26166	5.645	34.6225	9.145	324.851	12.645	650.36	16.145	1500.94	19.645	2043.78	23.145	2360.68
2.15	3.63653	5.65	32.518	9.15	324.522	12.65	650.36	16.15	1494.37	19.65	2043.78	23.15	2327.79
2.155	3.26495	5.655	33.2414	9.155	323.536	12.655	652.333	16.155	1492.72	19.655	2029.97	23.155	2281.76
2.16	3.31099	5.66	32.2878	9.16	317.617	12.66	647.729	16.16	1496.01	19.66	2020.76	23.16	2298.2
2.165	3.17946	5.665	34.2279	9.165	318.932	12.665	647.729	16.165	1502.59	19.665	2032.27	23.165	2301.49
2.17	3.58391	5.67	33.6031	9.17	317.617	12.67	645.098	16.17	1500.94	19.67	2018.46	23.17	2317.93
2.175	3.28468	5.675	34.4252	9.175	314.986	12.675	642.468	16.175	1494.37	19.675	2018.46	23.175	2327.79
2.18	3.42608	5.68	32.518	9.18	309.725	12.68	639.179	16.18	1492.72	19.68	2016.16	23.18	2304.78
2.185	3.2518	5.685	35.1157	9.185	307.094	12.685	645.098	16.185	1494.37	19.685	2027.67	23.185	2308.06
2.19	3.5313	5.69	34.3594	9.19	308.41	12.69	648.387	16.19	1487.79	19.69	2020.76	23.19	2308.06
2.195	3.23207	5.695	34.3265	9.195	311.698	12.695	649.044	16.195	1477.93	19.695	2013.85	23.195	2311.35
2.2	3.40306	5.7	31.9919	9.2	310.054	12.7	649.044	16.2	1479.57	19.7	2013.85	23.2	2314.64
2.205	3.44252	5.705	34.6882	9.205	315.973	12.705	653.648	16.205	1489.44	19.705	2023.06	23.205	2321.22
2.21	3.69572	5.71	31.2027	9.21	315.315	12.71	653.648	16.21	1481.21	19.71	2025.36	23.21	2324.51
2.215	3.20905	5.715	33.077	9.215	316.301	12.715	652.99	16.215	1474.64	19.715	2023.06	23.215	2350.81
2.22	3.32414	5.72	31.2027	9.22	314.657	12.72	644.441	16.22	1471.35	19.72	2023.06	23.22	2363.97
2.225	3.16959	5.725	34.754	9.225	315.315	12.725	647.729	16.225	1476.28	19.725	2020.76	23.225	2357.39
2.23	3.35373	5.73	32.9126	9.23	313.342	12.73	644.441	16.23	1472.99	19.73	2018.46	23.23	2373.83
2.235	3.13671	5.735	33.6689	9.235	312.684	12.735	642.468	16.235	1468.06	19.735	2004.65	23.235	2367.25
2.24	3.39648	5.74	32.3865	9.24	309.067	12.74	643.125	16.24	1466.42	19.74	2006.95	23.24	2380.41
2.245	3.25838	5.745	33.9977	9.245	311.04	12.745	646.414	16.245	1474.64	19.745	2009.25	23.245	2367.25
2.25	3.56747	5.75	32.9783	9.25	312.027	12.75	647.071	16.25	1461.49	19.75	2000.04	23.25	2373.83
2.255	3.3077	5.755	32.6495	9.255	311.698	12.755	648.387	16.255	1454.91	19.755	1993.14	23.255	2347.52
2.26	3.23207	5.76	31.4657	9.26	309.067	12.76	648.387	16.26	1453.26	19.76	1993.14	23.26	2357.39
2.265	3.21892	5.765	32.8139	9.265	310.711	12.765	652.99	16.265	1454.91	19.765	2006.95	23.265	2327.79
2.27	3.67927	5.77	30.9725	9.27	312.027	12.77	651.017	16.27	1449.98	19.77	1997.74	23.27	2337.66
2.275	3.32085	5.775	32.0905	9.275	310.383	12.775	646.414	16.275	1443.4	19.775	1990.84	23.275	2337.66
2.28	3.5872	5.78	31.3342	9.28	306.108	12.78	638.522	16.28	1433.54	19.78	1977.03	23.28	2337.66
2.285	3.32414	5.785	33.7346	9.285	305.779	12.785	635.891	16.285	1443.4	19.785	1986.23	23.285	2337.66
2.29	3.39648	5.79	32.3536	9.29	303.806	12.79	631.945	16.29	1438.47	19.79	1986.23	23.29	2340.95
2.295	3.25838	5.795	33.3072	9.295	299.202	12.795	629.972	16.295	1428.6	19.795	1986.23	23.295	2340.95
2.3	3.44252	5.8	31.9261	9.3	293.941	12.8	620.765	16.3	1428.6	19.8	1977.03	23.3	2340.95
2.305	3.51486	5.805	33.6031	9.305	295.914	12.805	622.738	16.305	1430.25	19.805	1981.63	23.305	2340.95
2.31	3.51815	5.81	31.8274	9.31	299.86	12.81	624.053	16.31	1428.6	19.81	1981.63	23.31	2337.66
2.315	3.34058	5.815	31.9919	9.315	302.491	12.815	626.684	16.315	1420.38	19.815	1981.63	23.315	2340.95
2.32	3.44252	5.82	30.0189	9.32	302.82	12.82	622.738	16.32	1423.67	19.82	1970.12	23.32	2350.81
2.325	3.31428	5.825	32.6166	9.325	306.765	12.825	626.026	16.325	1430.25	19.825	1979.33	23.325	2377.12
2.33	3.44252	5.83	31.0383	9.33	308.081	12.83	626.026	16.33	1426.96	19.83	1979.33	23.33	2406.71
2.335	3.15315	5.835	31.6302	9.335	308.081	12.835	624.053	16.335	1418.74	19.835	1970.12	23.335	2403.42
2.34	3.25509	5.84	30.4464	9.34	305.45	12.84	622.08	16.34	1418.74	19.84	1956.31	23.34	2439.59
2.345	3.07423	5.845	32.8468	9.345	307.752	12.845	620.107	16.345	1428.6	19.845	1960.91	23.345	2426.44
2.35	3.45896	5.85	30.841	9.35	305.121	12.85	621.423	16.35	1417.09	19.85	1970.12	23.35	2439.59
2.355	3.14329	5.855	33.0441	9.355	306.108	12.855	623.396	16.355	1410.52	19.855	1965.52	23.355	2446.17
2.36	3.2518	5.86	30.3148	9.36	304.135	12.86	621.423	16.36	1407.23	19.86	1965.52	23.36	2436.31
2.365	3.22878	5.865	33.0112	9.365	308.738	12.865	626.026	16.365	1413.81	19.865	1970.12	23.365	2439.59
2.37	3.64639	5.87	31.2684	9.37	312.027	12.87	624.053	16.37	1412.16	19.87	1970.12	23.37	2426.44
2.375	3.1663	5.875	31.8274	9.375	310.383	12.875	624.711	16.375	1397.36	19.875	1967.82	23.375	2413.29
2.38	3.36689	5.88	29.4599	9.38	309.725	12.88	620.765	16.38	1400.65	19.88	1967.82	23.38	2406.71
2.385	3.1959	5.885	31.7288	9.385	308.738	12.885	622.08	16.385	1408.87	19.885	1977.03	23.385	2419.86
2.39	3.41292	5.89	30.6108	9.39	309.725	12.89	620.765	16.39	1405.59	19.89	1972.42	23.39	2406.71
2.395	3.1663	5.895	31.4657	9.395	308.738	12.895	618.135	16.395	1399.01	19.895	1967.82	23.395	2416.58
2.4	3.21563	5.9	31.2684	9.4	302.162	12.9	612.873	16.4	1399.01	19.9	1963.22	23.4	2413.29
2.405	3.13342	5.905	33.2414	9.405	300.518	12.905	610.9	16.405	1402.3	19.905	1972.42	23.405	2419.86
2.41	3.32085	5.91	31.3013	9.41	300.189	12.91	608.927	16.41	1400.65	19.91	1970.12	23.41	2436.31
2.415	3.26166	5.915	31.7288	9.415	299.86	12.915	611.558	16.415	1394.08	19.915	1963.22	23.415	2436.31
2.42	3.33401	5.92	29.7887	9.42	301.175	12.92	609.585	16.42	1395.72	19.92	1965.52	23.42	2436.31
2.425	3.13342	5.925	31.7617	9.425	306.437	12.925	614.846	16.425	1402.3	19.925	1977.03	23.425	2433.02
2.43	3.38991	5.93	30.5121	9.43	309.725	12.93	615.504	16.43	1397.36	19.93	1974.72	23.43	2459.32
2.435	3.1663	5.935	32.2878	9.435	315.315	12.935	618.135	16.435	1392.43	19.935	1970.12	23.435	2475.77
2.44	3.26495	5.94	30.5121	9.44	315.315	12.94	616.162	16.44	1397.36	19.94	1958.61	23.44	2472.48
2.445	3.16959	5.945	33.5373	9.445	314.329	12.945	618.792	16.445	1407.23	19.945	1972.42	23.445	2482.34
2.45	3.23536	5.95	31.3342	9.45	315.315	12.95	616.162	16.45	1403.94	19.95	1974.72	23.45	2492.21
2.455	3.00189	5.955	31.6959	9.455	316.959	12.955	614.846	16.455	1399.01	19.955	1972.42	23.455	2485.63
2.46	3.02162	5.96	30.5121	9.46	313.013	12.96	611.558	16.46	1397.36	19.96	1970.12	23.46	2485.63
2.465	3.1663	5.965	33.7675	9.465	313.013	12.965	615.504	16.465	1412.16	19.965	1983.93	23.465	2482.34
2.47	3.21892	5.97	31.4	9.47	312.356	12.97	618.135	16.47	1403.94	19.97	1986.23	23.47	2472.48
2.475	3.17617	5.975	32.0905	9.475	315.644	12.975	618.792	16.475	1403.94	19.975	1986.23	23.475	2472.48
2.48	3.11698	5.98	31.0383	9.48	312.356	12.98	619.45	16.48	1405.59	19.98	1988.53	23.48	2485.63
2.485	3.12356	5.985	32.6166	9.485	314.986	12.985	627.342	16.485	1417.09	19.985	1995.44	23.485	2482.34
2.49	3.39648	5.99	30.1504	9.49	316.959	12.99	622.738	16.49	1413.81	19.99	1979.33	23.49	2462.61
2.495	3.14657	5.995	31.7946	9.495	314.986	12.995	622.738	16.495	1408.87	19.995	1981.63	23.495	2449.46
2.5	3.05779	6	30.3477	9.5	310.711	13	620.765	16.5	1412.16	20	1981.63	23.5	2449.46
2.505	3.35373	6.005	32.781	9.505	310.711	13.005	621.423	16.505	1417.09	20.005	1988.53	23.505	2433.02
2.51	3.32743	6.01	32.1891	9.51	308.738	13.01	615.504	16.51	1413.81	20.01	1979.33	23.51	2449.46
2.515	2.92955	6.015	33.0112	9.515	308.081	13.015	611.558	16.515	1408.87	20.015	1979.33	23.515	2433.02
2.52	3.21563	6.02	31.0711	9.52	303.477	13.02	610.243	16.52	1408.87	20.02	1954.01	23.52	2452.75
2.525	3.16959	6.025	34.1621	9.525	305.45	13.025	614.846	16.525	1425.31	20.025	1967.82	23.525	2439.59
2.53	3.38333	6.03	31.8603	9.53	308.738	13.03	617.477	16.53	1426.96	20.03	1972.42	23.53	2456.04
2.535	3.15973	6.035	33.077	9.535	310.383	13.035	618.792	16.535	1426.96	20.035	1981.63	23.535	2449.46
2.54	3.17288	6.04	31.3342	9.54	312.684	13.04	620.107	16.54	1433.54	20.04	1981.63	23.54	2442.88
2.545	3.37675	6.045	33.2743	9.545	315.973	13.045	624.711	16.545	1446.69	20.045	1988.53	23.545	2472.48
2.55	3.28139	6.05	31.6302	9.55	316.63	13.05	624.053	16.55	1446.69	20.05	1972.42	23.55	2482.34
2.555	3.13013	6.055	32.6166	9.555	317.288	13.055	622.08	16.555	1446.69	20.055	1979.33	23.555	2469.19
2.56	3.04464	6.06	31.3671	9.56	313.671	13.06	619.45	16.56	1449.98	20.06	1967.82	23.56	2465.9
2.565	2.91968	6.065	33.2414	9.565	312.356	13.065	624.711	16.565	1461.49	20.065	1983.93	23.565	2482.34
2.57	3.30112	6.07	33.4058	9.57	311.369	13.07	622.738	16.57	1464.77	20.07	1986.23	23.57	2495.49
2.575	3.13013	6.075	32.4522	9.575	312.684	13.075	620.107	16.575	1463.13	20.075	1983.93	23.575	2465.9
2.58	3.12027	6.08	31.663	9.58	307.752	13.08	618.792	16.58	1464.77	20.08	1977.03	23.58	2452.75
2.585	3.1104	6.085	33.7018	9.585	306.437	13.085	627.999	16.585	1474.64	20.085	1977.03	23.585	2442.88
2.59	3.34716	6.09	32.6166	9.59	310.711	13.09	629.315	16.59	1469.71	20.09	1965.52	23.59	2423.15
2.595	3.11369	6.095	32.4851	9.595	311.04	13.095	631.945	16.595	1461.49	20.095	1967.82	23.595	2426.44
2.6	3.35045	6.1	30.0847	9.6	306.765	13.1	627.342	16.6	1461.49	20.1	1970.12	23.6	2426.44
2.605	3.40306	6.105	32.4851	9.605	307.094	13.105	628.657	16.605	1476.28	20.105	1972.42	23.605	2423.15
2.61	3.54117	6.11	30.6765	9.61	303.806	13.11	624.053	16.61	1476.28	20.11	1967.82	23.61	2413.29
2.615	3.24851	6.115	31.2684	9.615	305.45	13.115	621.423	16.615	1476.28	20.115	1958.61	23.615	2383.69
2.62	3.25838	6.12	31.959	9.62	300.847	13.12	615.504	16.62	1479.57	20.12	1942.5	23.62	2390.27
2.625	3.13342	6.125	34.1621	9.625	302.491	13.125	615.504	16.625	1489.44	20.125	1954.01	23.625	2419.86
2.63	3.46882	6.13	32.6166	9.63	302.162	13.13	614.846	16.63	1494.37	20.13	1956.31	23.63	2413.29
2.635	3.2518	6.135	33.1099	9.635	299.531	13.135	616.819	16.635	1486.15	20.135	1956.31	23.635	2413.29
2.64	3.38662	6.14	31.5973	9.64	297.558	13.14	617.477	16.64	1489.44	20.14	1940.2	23.64	2377.12
2.645	3.09725	6.145	33.077	9.645	300.518	13.145	623.396	16.645	1500.94	20.145	1947.1	23.645	2367.25
2.65	3.49184	6.15	32.7153	9.65	300.847	13.15	624.053	16.65	1497.66	20.15	1940.2	23.65	2396.85
2.655	3.09725	6.155	32.222	9.655	300.189	13.155	626.026	16.655	1496.01	20.155	1937.9	23.655	2423.15
2.66	3.10383	6.16	28.9995	9.66	298.874	13.16	624.053	16.66	1500.94	20.16	1940.2	23.66	2436.31
2.665	3.03477	6.165	32.9783	9.665	302.82	13.165	627.342	16.665	1515.74	20.165	1947.1	23.665	2446.17
2.67	3.43265	6.17	30.7094	9.67	302.82	13.17	624.053	16.67	1519.03	20.17	1935.59	23.67	2416.58
2.675	3.04464	6.175	31.8274	9.675	300.518	13.175	622.08	16.675	1519.03	20.175	1933.29	23.675	2436.31
2.68	3.0282	6.18	30.7752	9.68	294.928	13.18	617.477	16.68	1523.96	20.18	1919.48	23.68	2442.88
2.685	2.97558	6.185	33.636	9.685	295.914	13.185	618.792	16.685	1533.83	20.185	1930.99	23.685	2433.02
2.69	3.35702	6.19	32.1563	9.69	295.914	13.19	620.765	16.69	1532.18	20.19	1933.29	23.69	2419.86
2.695	3.26495	6.195	32.1891	9.695	295.914	13.195	622.08	16.695	1528.89	20.195	1928.69	23.695	2410
2.7	3.30112	6.2	30.2819	9.7	293.941	13.2	615.504	16.7	1527.25	20.2	1919.48	23.7	2396.85
2.705	3.29455	6.205	31.6302	9.705	296.572	13.205	620.107	16.705	1538.76	20.205	1933.29	23.705	2403.42
2.71	3.43923	6.21	30.1175	9.71	298.545	13.21	615.504	16.71	1537.12	20.21	1926.39	23.71	2413.29
2.715	3.1663	6.215	30.7423	9.715	299.202	13.215	614.189	16.715	1530.54	20.215	1912.58	23.715	2416.58
2.72	3.3077	6.22	29.1311	9.72	294.27	13.22	608.927	16.72	1533.83	20.22	1910.27	23.72	2413.29
2.725	3.27482	6.225	32.1563	9.725	291.968	13.225	609.585	16.725	1537.12	20.225	1921.78	23.725	2413.29
2.73	3.33729	6.23	31.0711	9.73	295.257	13.23	606.297	16.73	1532.18	20.23	1919.48	23.73	2410
2.735	3.19919	6.235	31.6959	9.735	292.626	13.235	603.666	16.735	1523.96	20.235	1914.88	23.735	2383.69
2.74	3.21234	6.24	31.6302	9.74	291.639	13.24	598.405	16.74	1525.61	20.24	1912.58	23.74	2386.98
2.745	3.23865	6.245	32.1891	9.745	293.284	13.245	599.72	16.745	1538.76	20.245	1917.18	23.745	2390.27
2.75	3.55761	6.25	31.4986	9.75	292.626	13.25	598.405	16.75	1537.12	20.25	1912.58	23.75	2400.14
2.755	2.97887	6.255	31.1369	9.755	295.914	13.255	599.72	16.755	1538.76	20.255	1907.97	23.755	2373.83
2.76	3.09725	6.26	29.3941	9.76	295.257	13.26	596.432	16.76	1533.83	20.26	1905.67	23.76	2386.98
2.765	3.09067	6.265	30.7094	9.765	296.243	13.265	600.378	16.765	1540.4	20.265	1919.48	23.765	2403.42
2.77	3.28139	6.27	30.2162	9.77	298.545	13.27	598.405	16.77	1533.83	20.27	1912.58	23.77	2416.58
2.775	3.00518	6.275	30.6437	9.775	299.531	13.275	596.432	16.775	1530.54	20.275	1905.67	23.775	2419.86
2.78	3.22878	6.28	29.8216	9.78	292.955	13.28	592.486	16.78	1532.18	20.28	1894.16	23.78	2413.29
2.785	2.99203	6.285	30.9396	9.785	294.27	13.285	593.801	16.785	1543.69	20.285	1901.07	23.785	2452.75
2.79	3.25838	6.29	30.9725	9.79	293.284	13.29	592.486	16.79	1542.05	20.29	1898.76	23.79	2459.32
2.795	3.10383	6.295	32.0247	9.795	289.995	13.295	594.459	16.795	1530.54	20.295	1896.46	23.795	2465.9
2.8	3.15315	6.3	30.2162	9.8	289.666	13.3	593.801	16.8	1528.89	20.3	1891.86	23.8	2426.44
2.805	2.98874	6.305	31.2027	9.805	290.982	13.305	595.774	16.805	1527.25	20.305	1910.27	23.805	2406.71
2.81	3.3077	6.31	29.723	9.81	293.941	13.31	596.432	16.81	1523.96	20.31	1903.37	23.81	2416.58
2.815	3.15315	6.315	31.4	9.815	296.243	13.315	595.774	16.815	1519.03	20.315	1896.46	23.815	2406.71
2.82	3.28797	6.32	29.0324	9.82	293.612	13.32	594.459	16.82	1517.39	20.32	1896.46	23.82	2426.44
2.825	3.16959	6.325	31.9261	9.825	296.243	13.325	596.432	16.825	1523.96	20.325	1901.07	23.825	2416.58
2.83	3.1663	6.33	30.3806	9.83	298.216	13.33	594.459	16.83	1514.1	20.33	1891.86	23.83	2386.98
2.835	3.00847	6.335	29.9531	9.835	298.545	13.335	590.513	16.835	1512.45	20.335	1891.86	23.835	2390.27
2.84	3.06108	6.34	29.4928	9.84	296.572	13.34	583.937	16.84	1514.1	20.34	1882.65	23.84	2396.85
2.845	2.92297	6.345	31.4	9.845	296.572	13.345	587.882	16.845	1517.39	20.345	1896.46	23.845	2410
2.85	3.45567	6.35	31.2684	9.85	295.914	13.35	583.279	16.85	1514.1	20.35	1901.07	23.85	2413.29
2.855	2.92955	6.355	31.7617	9.855	297.887	13.355	583.279	16.855	1504.23	20.355	1889.56	23.855	2400.14
2.86	3.21234	6.36	28.9338	9.86	297.887	13.36	583.279	16.86	1505.88	20.36	1889.56	23.86	2416.58
2.865	3.07423	6.365	30.9725	9.865	300.518	13.365	586.567	16.865	1514.1	20.365	1910.27	23.865	2423.15
2.87	2.95914	6.37	29.3284	9.87	302.491	13.37	586.567	16.87	1505.88	20.37	1917.18	23.87	2429.73
2.875	3.04793	6.375	29.4599	9.875	305.45	13.375	585.909	16.875	1504.23	20.375	1905.67	23.875	2439.59
2.88	2.99203	6.38	28.7693	9.88	303.806	13.38	585.252	16.88	1502.59	20.38	1903.37	23.88	2426.44
2.885	3.04135	6.385	30.7094	9.885	305.121	13.385	585.909	16.885	1514.1	20.385	1912.58	23.885	2436.31
2.89	3.22878	6.39	28.9338	9.89	310.054	13.39	583.937	16.89	1509.17	20.39	1910.27	23.89	2449.46
2.895	2.96901	6.395	30.4464	9.895	308.41	13.395	583.279	16.895	1502.59	20.395	1912.58	23.895	2446.17
2.9	3.19261	6.4	29.427	9.9	301.833	13.4	581.306	16.9	1492.72	20.4	1910.27	23.9	2459.32
2.905	2.89667	6.405	32.1234	9.905	302.162	13.405	583.937	16.905	1500.94	20.405	1919.48	23.905	2436.31
2.91	3.31428	6.41	28.8022	9.91	306.437	13.41	583.937	16.91	1492.72	20.41	1921.78	23.91	2433.02
2.915	3.00518	6.415	30.1833	9.915	307.094	13.415	585.252	16.915	1482.86	20.415	1921.78	23.915	2452.75
2.92	3.17288	6.42	29.2626	9.92	308.081	13.42	587.225	16.92	1482.86	20.42	1926.39	23.92	2446.17
2.925	2.95585	6.425	32.2549	9.925	310.054	13.425	591.828	16.925	1492.72	20.425	1940.2	23.925	2439.59
2.93	3.20247	6.43	30.1833	9.93	314.329	13.43	591.171	16.93	1479.57	20.43	1942.5	23.93	2423.15
2.935	2.98545	6.435	30.9067	9.935	315.973	13.435	590.513	16.935	1481.21	20.435	1937.9	23.935	2433.02
2.94	3.04793	6.44	28.868	9.94	315.644	13.44	588.54	16.94	1481.21	20.44	1930.99	23.94	2416.58
2.945	3.10383	6.445	31.104	9.945	316.959	13.445	593.144	16.945	1484.5	20.445	1949.4	23.945	2419.86
2.95	3.20905	6.45	30.4793	9.95	316.63	13.45	592.486	16.95	1484.5	20.45	1954.01	23.95	2433.02
2.955	3.0545	6.455	31.4	9.955	315.973	13.455	587.882	16.955	1481.21	20.455	1954.01	23.955	2416.58
2.96	3.19261	6.46	30.9067	9.96	309.725	13.46	588.54	16.96	1481.21	20.46	1949.4	23.96	2413.29
2.965	2.89667	6.465	32.9455	9.965	310.711	13.465	594.459	16.965	1486.15	20.465	1960.91	23.965	2396.85
2.97	3.37675	6.47	31.5973	9.97	313.342	13.47	595.774	16.97	1487.79	20.47	1970.12	23.97	2416.58
2.975	3.01833	6.475	31.663	9.975	317.617	13.475	595.774	16.975	1487.79	20.475	1972.42	23.975	2410
2.98	3.06766	6.48	29.2626	9.98	316.959	13.48	595.774	16.98	1489.44	20.48	1967.82	23.98	2426.44
2.985	3.24193	6.485	31.5973	9.985	320.905	13.485	601.693	16.985	1499.3	20.485	1974.72	23.985	2439.59
2.99	3.29783	6.49	30.6437	9.99	321.892	13.49	602.351	16.99	1499.3	20.49	1979.33	23.99	2419.86
2.995	2.9427	6.495	31.4	9.995	324.851	13.495	605.639	16.995	1486.15	20.495	1983.93	23.995	2416.58
3	3.01175	6.5	29.6572	10	322.549	13.5	604.324	17	1491.08	20.5	1981.63	24	2433.02
3.005	3.06437	6.505	32.9455	10.005	321.892	13.505	603.008	17.005	1500.94	20.505	1995.44	24.005	2449.46
