# Supplementary material for: Spontaneously established reverse electric field to enhance the performance of triboelectric nanogenerators via improving Coulombic efficiency
Source: Nat Commun. 2024 May 16;15:4167. doi: 10.1038/s41467-024-48456-1 (PMC11099027; doi:10.1038/s41467-024-48456-1)
Supplement: Supplementary file 3 — Source Data [file 41467_2024_48456_MOESM3_ESM.zip › Source Data/Source Data Fig. S32.xlsx]

## Sheet: S32a
voltage (V)	current (μA)
0.19	19
1.75	17.5
8.5	17
16.9	16.9
70	14
133	13.3
331.5	6.63
411	4.11

## Sheet: S32b
voltage (V)	current (μA)
3.08404	3.08404
30.9226	3.09226
307.76	3.0776
614.866	3.07433
1467.83	2.93567
1948.73	2.7839
2414.32	2.41432
