# Supplementary material for: Spontaneously established reverse electric field to enhance the performance of triboelectric nanogenerators via improving Coulombic efficiency
Source: Nat Commun. 2024 May 16;15:4167. doi: 10.1038/s41467-024-48456-1 (PMC11099027; doi:10.1038/s41467-024-48456-1)
Supplement: Supplementary file 3 — Source Data [file 41467_2024_48456_MOESM3_ESM.zip › Source Data/Source Data Fig. S33.xlsx]

## Sheet: S33c
Time (s)	charge (nC)	time (s)	current (nA)
0	0.57074	0	0.11443
0.001	0.63627	0.0006	0.31182
0.002	0.571	0.0012	0.24603
0.003	0.63627	0.0018	-0.34617
0.004	0.571	0.0024	-0.14877
0.005	0.6035	0.003	0.44342
0.006	0.60364	0.0036	0.04863
0.007	0.6364	0.0042	-0.21457
0.008	0.571	0.0048	-0.21457
0.009	0.63627	0.0054	-0.21457
0.01	0.60377	0.006	-0.21457
0.011	0.6364	0.0066	-0.41197
0.012	0.571	0.0072	-0.67516
0.013	0.6035	0.0078	-1.06996
0.014	0.57087	0.0084	-0.93836
0.015	0.6035	0.009	-0.54357
0.016	0.57087	0.0096	-0.54357
0.017	0.6035	0.0102	-0.54357
0.018	0.60364	0.0108	-0.54357
0.019	0.57087	0.0114	-0.41197
0.02	0.57074	0.012	-0.21457
0.021	0.6035	0.0126	-0.21457
0.022	0.60364	0.0132	-0.21457
0.023	0.60364	0.0138	-0.21457
0.024	0.6364	0.0144	-0.08297
0.025	0.571	0.015	0.11443
0.026	0.63627	0.0156	0.31182
0.027	0.60377	0.0162	0.37762
0.028	0.60364	0.0168	0.18023
0.029	0.60364	0.0174	0.11443
0.03	0.60364	0.018	0.11443
0.031	0.60364	0.0186	0.31182
0.032	0.60364	0.0192	0.37762
0.033	0.57087	0.0198	0.18023
0.034	0.6035	0.0204	0.11443
0.035	0.60364	0.021	0.11443
0.036	0.6364	0.0216	0.11443
0.037	0.60377	0.0222	-0.01717
0.038	0.6364	0.0228	-0.41197
0.039	0.6693	0.0234	-0.14877
0.04	0.66944	0.024	0.44342
0.041	0.6039	0.0246	0.44342
0.042	0.60364	0.0252	0.37762
0.043	0.6364	0.0258	0.18023
0.044	0.60377	0.0264	-0.28037
0.045	0.6364	0.027	-0.87256
0.046	0.6693	0.0276	-0.87256
0.047	0.63667	0.0282	-0.87256
0.048	0.63654	0.0288	-0.87256
0.049	0.6693	0.0294	-0.87256
0.05	0.6039	0.03	-0.87256
0.051	0.6364	0.0306	-0.67516
0.052	0.63654	0.0312	-0.60936
0.053	0.63654	0.0318	-0.80676
0.054	0.63654	0.0324	-0.47777
0.055	0.63654	0.033	0.11443
0.056	0.63654	0.0336	-0.08297
0.057	0.63654	0.0342	-0.21457
0.058	0.63654	0.0348	-0.21457
0.059	0.63654	0.0354	0.04863
0.06	0.63654	0.036	0.44342
0.061	0.63654	0.0366	0.44342
0.062	0.63654	0.0372	0.44342
0.063	0.6693	0.0378	0.44342
0.064	0.63667	0.0384	0.57502
0.065	0.6693	0.039	0.77242
0.066	0.73497	0.0396	0.57502
0.067	0.70247	0.0402	0.44342
0.068	0.66957	0.0408	0.44342
0.069	0.66944	0.0414	0.31182
0.07	0.66944	0.042	0.11443
0.071	0.73497	0.0426	0.11443
0.072	0.73523	0.0432	0.04863
0.073	0.63693	0.0438	-0.14877
0.074	0.6693	0.0444	-0.08297
0.075	0.63667	0.045	0.11443
0.076	0.70207	0.0456	-0.28037
0.077	0.70234	0.0462	-0.47777
0.078	0.7351	0.0468	-0.28037
0.079	0.70247	0.0474	-0.47777
0.08	0.66957	0.048	-0.87256
0.081	0.73497	0.0486	-0.87256
0.082	0.6697	0.0492	-0.67516
0.083	0.73497	0.0498	-0.08297
0.084	0.73523	0.0504	-0.01717
0.085	0.73523	0.051	-0.21457
0.086	0.73523	0.0516	-0.21457
0.087	0.768	0.0522	-0.21457
0.088	0.76813	0.0528	-0.21457
0.089	0.73537	0.0534	-0.08297
0.09	0.80077	0.054	0.11443
0.091	0.76827	0.0546	0.50922
0.092	0.8009	0.0552	0.70662
0.093	0.8338	0.0558	0.50922
0.094	0.83393	0.0564	0.31182
0.095	0.89947	0.057	0.11443
0.096	0.9325	0.0576	0.70662
0.097	0.93263	0.0582	1.03562
0.098	1.03094	0.0588	0.83822
0.099	1.12963	0.0594	1.03562
0.1	1.1628	0.06	1.43041
0.101	1.22846	0.0606	1.03562
0.102	1.29426	0.0612	0.77242
0.103	1.39283	0.0618	0.77242
0.104	1.45876	0.0624	0.64082
0.105	1.5901	0.063	0.44342
0.106	1.68893	0.0636	0.44342
0.107	1.82039	0.0642	0.57502
0.108	1.98476	0.0648	0.96982
0.109	2.11649	0.0654	0.70662
0.11	2.24809	0.066	0.11443
0.111	2.37969	0.0666	0.31182
0.112	2.51129	0.0672	0.44342
0.113	2.67565	0.0678	0.44342
0.114	2.90569	0.0684	0.44342
0.115	3.07045	0.069	0.44342
0.116	3.26771	0.0696	0.44342
0.117	3.43234	0.0702	0.44342
0.118	3.62961	0.0708	0.44342
0.119	3.82701	0.0714	0.44342
0.12	4.02441	0.072	0.44342
0.121	4.28734	0.0726	0.83822
0.122	4.41946	0.0732	1.10142
0.123	4.68213	0.0738	1.10142
0.124	4.91256	0.0744	1.23301
0.125	5.07732	0.075	1.43041
0.126	5.30736	0.0756	1.23301
0.127	5.50489	0.0762	1.23301
0.128	5.76782	0.0768	1.62781
0.129	5.99825	0.0774	1.89101
0.13	6.22855	0.078	2.0884
0.131	6.49161	0.0786	1.69361
0.132	6.75481	0.0792	1.43041
0.133	7.01801	0.0798	1.43041
0.134	7.2812	0.0804	1.43041
0.135	7.5444	0.081	1.43041
0.136	7.77483	0.0816	1.23301
0.137	8.07066	0.0822	1.16722
0.138	8.33399	0.0828	1.36461
0.139	8.59719	0.0834	1.29881
0.14	8.86038	0.084	1.10142
0.141	9.15635	0.0846	1.10142
0.142	9.45245	0.0852	1.03562
0.143	9.74854	0.0858	0.83822
0.144	10.0774	0.0864	0.64082
0.145	10.3736	0.087	0.44342
0.146	10.6697	0.0876	0.64082
0.147	10.9986	0.0882	0.77242
0.148	11.2948	0.0888	0.77242
0.149	11.5909	0.0894	0.90402
0.15	11.9198	0.09	1.10142
0.151	12.2815	0.0906	1.10142
0.152	12.5451	0.0912	1.03562
0.153	12.8739	0.0918	0.83822
0.154	13.1701	0.0924	0.90402
0.155	13.5317	0.093	1.10142
0.156	13.7953	0.0936	1.29881
0.157	14.1241	0.0942	1.49621
0.158	14.4858	0.0948	1.69361
0.159	14.8149	0.0954	1.75941
0.16	15.2095	0.096	1.75941
0.161	15.4732	0.0966	1.95681
0.162	15.9002	0.0972	2.0884
0.163	16.2296	0.0978	2.0884
0.164	16.5259	0.0984	2.0884
0.165	16.8547	0.099	2.0884
0.166	17.2165	0.0996	1.69361
0.167	17.5129	0.1002	1.49621
0.168	17.9073	0.1008	1.69361
0.169	18.2037	0.1014	1.62781
0.17	18.5654	0.102	1.43041
0.171	18.8945	0.1026	1.62781
0.172	19.2563	0.1032	1.69361
0.173	19.5854	0.1038	1.49621
0.174	19.9472	0.1044	1.56201
0.175	20.2763	0.105	1.75941
0.176	20.638	0.1056	1.56201
0.177	20.9672	0.1062	1.29881
0.178	21.3289	0.1068	0.90402
0.179	21.6908	0.1074	0.77242
0.18	22.02	0.108	0.77242
0.181	22.4145	0.1086	0.77242
0.182	22.711	0.1092	0.83822
0.183	23.0726	0.1098	1.03562
0.184	23.4345	0.1104	1.23301
0.185	23.862	0.111	1.43041
0.186	24.1586	0.1116	1.03562
0.187	24.553	0.1122	0.96982
0.188	24.8822	0.1128	1.56201
0.189	25.244	0.1134	1.49621
0.19	25.6059	0.114	1.10142
0.191	25.9678	0.1146	1.89101
0.192	26.3297	0.1152	2.3516
0.193	26.6588	0.1158	2.1542
0.194	27.0533	0.1164	2.22
0.195	27.4154	0.117	2.4174
0.196	27.81	0.1176	2.4174
0.197	28.1721	0.1182	2.4832
0.198	28.5667	0.1188	2.6806
0.199	28.9615	0.1194	2.6148
0.2	29.2908	0.12	2.4174
0.201	29.7181	0.1206	2.6148
0.202	30.1458	0.1212	2.7464
0.203	30.5079	0.1218	2.7464
0.204	30.8698	0.1224	2.87799
0.205	31.2973	0.123	3.07539
0.206	31.6594	0.1236	2.4832
0.207	32.0868	0.1242	2.3516
0.208	32.4818	0.1248	3.14119
0.209	32.8438	0.1254	3.14119
0.21	33.2712	0.126	2.7464
0.211	33.6006	0.1266	3.14119
0.212	34.0279	0.1272	3.47019
0.213	34.4556	0.1278	3.66758
0.214	34.785	0.1284	3.73338
0.215	35.1795	0.129	3.73338
0.216	35.5743	0.1296	3.33859
0.217	35.9691	0.1302	3.27279
0.218	36.3312	0.1308	3.86498
0.219	36.6931	0.1314	4.19398
0.22	37.0877	0.132	4.39138
0.221	37.4498	0.1326	4.78617
0.222	37.8444	0.1332	5.18097
0.223	38.272	0.1338	5.57576
0.224	38.6014	0.1344	6.23375
0.225	38.9304	0.135	7.02335
0.226	39.3249	0.1356	7.81294
0.227	39.7197	0.1362	9.06312
0.228	40.0162	0.1368	11.2345
0.229	40.4434	0.1374	13.0111
0.23	40.8383	0.138	14.5903
0.231	41.1675	0.1386	17.1564
0.232	41.4965	0.1392	19.6568
0.233	41.8583	0.1398	22.0256
0.234	42.1874	0.1404	25.1839
0.235	42.6147	0.141	28.7371
0.236	42.9441	0.1416	31.5007
0.237	43.2731	0.1422	34.8564
0.238	43.6349	0.1428	39.3966
0.239	43.964	0.1434	43.1471
0.24	44.293	0.144	46.5029
0.241	44.6548	0.1446	50.2534
0.242	44.9511	0.1452	53.675
0.243	45.3128	0.1458	56.4386
0.244	45.6419	0.1464	59.3337
0.245	45.9381	0.147	62.2947
0.246	46.267	0.1476	66.44
0.247	46.596	0.1482	70.5196
0.248	46.8922	0.1488	74.4675
0.249	47.1555	0.1494	79.4683
0.25	47.517	0.15	84.9954
0.251	47.7806	0.1506	91.1147
0.252	48.0766	0.1512	97.2341
0.253	48.4382	0.1518	103.353
0.254	48.7346	0.1524	109.078
0.255	48.9979	0.153	114.605
0.256	49.2939	0.1536	119.54
0.257	49.5572	0.1542	124.343
0.258	49.8859	0.1548	128.883
0.259	50.2149	0.1554	133.555
0.26	50.4784	0.156	138.293
0.261	50.7743	0.1566	143.03
0.262	51.0377	0.1572	147.439
0.263	51.3664	0.1578	151.189
0.264	51.6299	0.1584	154.94
0.265	51.9258	0.159	158.691
0.266	52.1892	0.1596	161.257
0.267	52.4524	0.1602	163.823
0.268	52.7156	0.1608	166.389
0.269	52.9788	0.1614	168.955
0.27	53.2747	0.162	171.521
0.271	53.5708	0.1626	174.877
0.272	53.7686	0.1632	177.772
0.273	54.0643	0.1638	179.746
0.274	54.1966	0.1644	181.194
0.275	54.492	0.165	182.378
0.276	54.7881	0.1656	184.352
0.277	55.0187	0.1662	186.195
0.278	55.2817	0.1668	187.774
0.279	55.5122	0.1674	189.353
0.28	55.7424	0.168	190.932
0.281	56.0055	0.1686	192.709
0.282	56.2687	0.1692	194.749
0.283	56.4664	0.1698	197.315
0.284	56.6965	0.1704	199.881
0.285	56.9268	0.171	202.447
0.286	57.1571	0.1716	202.842
0.287	57.3219	0.1722	204.355
0.288	57.5192	0.1728	208.106
0.289	57.7166	0.1734	213.041
0.29	57.9467	0.174	218.568
0.291	58.1115	0.1746	222.713
0.292	58.276	0.1752	226.464
0.293	58.4405	0.1758	229.425
0.294	58.5722	0.1764	231.596
0.295	58.7038	0.177	233.373
0.296	58.8354	0.1776	235.149
0.297	58.9342	0.1782	237.321
0.298	59.0657	0.1788	240.282
0.299	59.1645	0.1794	244.295
0.3	59.3288	0.18	248.835
0.301	59.3294	0.1806	253.178
0.302	59.4277	0.1812	257.324
0.303	59.4609	0.1818	261.074
0.304	59.5266	0.1824	254.034
0.305	59.5268	0.183	241.598
0.306	59.5924	0.1836	253.441
0.307	59.6254	0.1842	263.245
0.308	59.6255	0.1848	268.97
0.309	59.5928	0.1854	273.51
0.31	59.5926	0.186	277.458
0.311	59.6254	0.1866	280.222
0.312	59.6911	0.1872	282.59
0.313	59.6586	0.1878	284.17
0.314	59.6584	0.1884	285.749
0.315	59.6584	0.189	287.328
0.316	59.724	0.1896	289.105
0.317	59.7242	0.1902	291.013
0.318	59.6915	0.1908	293.184
0.319	59.7241	0.1914	295.882
0.32	59.6915	0.192	298.843
0.321	59.7241	0.1926	301.014
0.322	59.7242	0.1932	303.317
0.323	59.7242	0.1938	305.883
0.324	59.757	0.1944	308.186
0.325	59.7244	0.195	310.358
0.326	59.7242	0.1956	311.74
0.327	59.7242	0.1962	313.187
0.328	59.757	0.1968	314.766
0.329	59.7899	0.1974	316.214
0.33	59.7573	0.198	317.596
0.331	59.7244	0.1986	318.385
0.332	59.757	0.1992	319.175
0.333	59.7244	0.1998	319.964
0.334	59.7242	0.2004	320.096
0.335	59.757	0.201	319.899
0.336	59.7571	0.2016	320.491
0.337	59.7571	0.2022	321.149
0.338	59.7571	0.2028	321.938
0.339	59.7899	0.2034	322.86
0.34	59.7245	0.204	323.847
0.341	59.7898	0.2046	324.439
0.342	59.7573	0.2052	324.965
0.343	59.8227	0.2058	325.36
0.344	59.7902	0.2064	325.492
0.345	59.79	0.207	325.492
0.346	59.7573	0.2076	326.281
0.347	59.7899	0.2082	326.873
0.348	59.79	0.2088	327.071
0.349	59.79	0.2094	327.663
0.35	59.79	0.21	328.453
0.351	59.7245	0.2106	328.453
0.352	59.8225	0.2112	328.518
0.353	59.7902	0.2118	328.716
0.354	59.79	0.2124	329.703
0.355	59.79	0.213	331.084
0.356	59.79	0.2136	332.861
0.357	59.8228	0.2142	334.572
0.358	59.8557	0.2148	336.151
0.359	59.7903	0.2154	337.204
0.36	59.79	0.216	337.993
0.361	59.79	0.2166	338.98
0.362	59.79	0.2172	339.704
0.363	59.79	0.2178	339.902
0.364	59.8228	0.2184	339.836
0.365	59.7902	0.219	339.638
0.366	59.8556	0.2196	339.441
0.367	59.8231	0.2202	339.375
0.368	59.8557	0.2208	339.573
0.369	59.8231	0.2214	339.902
0.37	59.7902	0.222	340.296
0.371	59.79	0.2226	340.691
0.372	59.79	0.2232	341.152
0.373	59.79	0.2238	341.744
0.374	59.79	0.2244	342.073
0.375	59.8228	0.225	342.27
0.376	59.8229	0.2256	342.073
0.377	59.7902	0.2262	341.876
0.378	59.79	0.2268	341.678
0.379	59.8228	0.2274	345.824
0.38	59.8229	0.228	352.14
0.381	59.7902	0.2286	348.587
0.382	59.79	0.2292	346.021
0.383	59.79	0.2298	345.429
0.384	59.8228	0.2304	345.626
0.385	59.8557	0.231	346.218
0.386	59.8558	0.2316	346.81
0.387	59.8231	0.2322	347.337
0.388	59.8557	0.2328	347.732
0.389	59.8231	0.2334	348.126
0.39	59.8229	0.234	348.521
0.391	59.8229	0.2346	349.311
0.392	59.8557	0.2352	350.035
0.393	59.8886	0.2358	350.627
0.394	59.856	0.2364	351.219
0.395	59.8886	0.237	351.811
0.396	59.856	0.2376	352.601
0.397	59.8231	0.2382	353.588
0.398	59.8229	0.2388	354.97
0.399	59.8229	0.2394	356.351
0.4	59.8229	0.24	357.733
0.401	59.7902	0.2406	359.312
0.402	59.8556	0.2412	360.694
0.403	59.8558	0.2418	361.681
0.404	59.8231	0.2424	362.536
0.405	59.8557	0.243	363.326
0.406	59.8558	0.2436	364.51
0.407	59.8558	0.2442	365.563
0.408	59.8558	0.2448	366.353
0.409	59.8558	0.2454	367.274
0.41	59.8231	0.246	368.261
0.411	59.8557	0.2466	369.84
0.412	59.8231	0.2472	371.551
0.413	59.8229	0.2478	373.525
0.414	59.8229	0.2484	374.973
0.415	59.8557	0.249	376.157
0.416	59.8558	0.2496	378.328
0.417	59.8558	0.2502	380.434
0.418	59.8231	0.2508	382.408
0.419	59.8229	0.2514	384.513
0.42	59.8229	0.252	386.685
0.421	59.8557	0.2526	388.461
0.422	59.8558	0.2532	390.106
0.423	59.8231	0.2538	391.488
0.424	59.8557	0.2544	392.607
0.425	59.8558	0.255	393.594
0.426	59.8558	0.2556	393.002
0.427	59.8558	0.2562	392.344
0.428	59.8231	0.2568	391.554
0.429	59.8229	0.2574	390.37
0.43	59.8557	0.258	388.988
0.431	59.8558	0.2586	387.803
0.432	59.7903	0.2592	386.619
0.433	59.8556	0.2598	385.435
0.434	59.8231	0.2604	384.777
0.435	59.8557	0.261	384.382
0.436	59.8558	0.2616	384.382
0.437	59.8231	0.2622	384.25
0.438	59.8557	0.2628	383.855
0.439	59.8231	0.2634	383.066
0.44	59.8885	0.264	382.079
0.441	59.8887	0.2646	381.289
0.442	59.856	0.2652	380.368
0.443	59.8558	0.2658	379.184
0.444	59.8558	0.2664	377.999
0.445	59.8886	0.267	376.815
0.446	59.856	0.2676	376.42
0.447	59.8231	0.2682	375.894
0.448	59.8557	0.2688	375.104
0.449	59.7903	0.2694	374.578
0.45	59.8228	0.27	374.183
0.451	59.8557	0.2706	373.788
0.452	59.8558	0.2712	373.262
0.453	59.8231	0.2718	372.472
0.454	59.8557	0.2724	371.814
0.455	59.8231	0.273	371.222
0.456	59.8229	0.2736	370.038
0.457	59.8557	0.2742	368.919
0.458	59.8231	0.2748	367.932
0.459	59.8885	0.2754	365.892
0.46	59.856	0.276	363.326
0.461	59.8558	0.2766	362.142
0.462	59.8558	0.2772	360.628
0.463	59.8231	0.2778	358.457
0.464	59.8557	0.2784	356.417
0.465	59.8231	0.279	354.443
0.466	59.8557	0.2796	352.667
0.467	59.8558	0.2802	351.087
0.468	59.8558	0.2808	349.903
0.469	59.8231	0.2814	348.455
0.47	59.7902	0.282	346.876
0.471	59.8556	0.2826	345.1
0.472	59.8558	0.2832	343.323
0.473	59.8558	0.2838	341.547
0.474	59.8231	0.2844	339.902
0.475	59.8229	0.285	338.322
0.476	59.8229	0.2856	336.151
0.477	59.8885	0.2862	333.98
0.478	59.856	0.2868	331.808
0.479	59.8558	0.2874	329.374
0.48	59.8558	0.288	326.808
0.481	59.8558	0.2886	323.847
0.482	59.8558	0.2892	321.017
0.483	59.8558	0.2898	318.451
0.484	59.8231	0.2904	316.148
0.485	59.8229	0.291	313.977
0.486	59.8557	0.2916	312.003
0.487	59.8558	0.2922	310.226
0.488	59.8558	0.2928	308.844
0.489	59.8231	0.2934	307.463
0.49	59.8229	0.294	306.081
0.491	59.7902	0.2946	304.699
0.492	59.8556	0.2952	303.054
0.493	59.8558	0.2958	300.883
0.494	59.8231	0.2964	299.238
0.495	59.7902	0.297	297.856
0.496	59.8556	0.2976	296.277
0.497	59.8231	0.2982	294.763
0.498	59.8229	0.2988	293.382
0.499	59.8557	0.2994	292.131
0.5	59.8558	0.3	290.947
0.501	59.8231	0.3006	290.355
0.502	59.8557	0.3012	289.763
0.503	59.8886	0.3018	289.17
0.504	59.8232	0.3024	288.71
0.505	59.8229	0.303	288.315
0.506	59.8885	0.3036	287.328
0.507	59.856	0.3042	286.407
0.508	59.8558	0.3048	285.617
0.509	59.8558	0.3054	284.433
0.51	59.8231	0.306	283.051
0.511	59.7902	0.3066	281.274
0.512	59.79	0.3072	279.498
0.513	59.8556	0.3078	277.721
0.514	59.8231	0.3084	275.813
0.515	59.8229	0.309	273.839
0.516	59.8557	0.3096	272.852
0.517	59.7903	0.3102	271.734
0.518	59.79	0.3108	270.352
0.519	59.8556	0.3114	269.233
0.52	59.8231	0.312	268.246
0.521	59.8229	0.3126	268.049
0.522	59.8557	0.3132	267.654
0.523	59.8231	0.3138	266.864
0.524	59.8557	0.3144	266.075
0.525	59.8558	0.315	265.285
0.526	59.7903	0.3156	264.298
0.527	59.8556	0.3162	263.245
0.528	59.8558	0.3168	262.061
0.529	59.8231	0.3174	260.877
0.53	59.8229	0.318	259.692
0.531	59.8229	0.3186	257.718
0.532	59.8229	0.3192	255.744
0.533	59.8885	0.3198	253.77
0.534	59.7904	0.3204	252.323
0.535	59.79	0.321	251.138
0.536	59.8228	0.3216	249.954
0.537	59.7902	0.3222	248.704
0.538	59.79	0.3228	247.322
0.539	59.8228	0.3234	245.94
0.54	59.7902	0.324	244.559
0.541	59.8228	0.3246	242.782
0.542	59.8557	0.3252	240.94
0.543	59.7903	0.3258	238.966
0.544	59.7573	0.3264	237.518
0.545	59.8227	0.327	236.334
0.546	59.7902	0.3276	234.557
0.547	59.79	0.3282	232.715
0.548	59.8228	0.3288	230.741
0.549	59.8229	0.3294	228.504
0.55	59.8229	0.33	226.135
0.551	59.8229	0.3306	223.371
0.552	59.7902	0.3312	220.673
0.553	59.7573	0.3318	218.107
0.554	59.7899	0.3324	215.804
0.555	59.79	0.333	213.633
0.556	59.79	0.3336	211.462
0.557	59.8556	0.3342	209.356
0.558	59.8231	0.3348	207.382
0.559	59.8229	0.3354	204.487
0.56	59.8229	0.336	201.131
0.561	59.7902	0.3366	196.591
0.562	59.79	0.3372	191.524
0.563	59.79	0.3378	185.405
0.564	59.79	0.3384	178.496
0.565	59.79	0.339	171.192
0.566	59.8228	0.3396	167.244
0.567	59.7902	0.3402	161.915
0.568	59.8228	0.3408	153.821
0.569	59.7902	0.3414	145.333
0.57	59.8228	0.342	136.648
0.571	59.7246	0.3426	139.411
0.572	59.7898	0.3432	137.372
0.573	59.79	0.3438	125.725
0.574	59.7573	0.3444	116.579
0.575	59.7571	0.345	108.683
0.576	59.7244	0.3456	101.774
0.577	59.757	0.3462	95.2601
0.578	59.7571	0.3468	89.5356
0.579	59.7899	0.3474	87.101
0.58	59.7573	0.348	86.3114
0.581	59.7899	0.3486	77.4285
0.582	59.7573	0.3492	68.6114
0.583	59.7899	0.3498	59.9259
0.584	59.79	0.3504	52.8196
0.585	59.79	0.351	46.5029
0.586	59.7573	0.3516	40.9757
0.587	59.7244	0.3522	35.4486
0.588	59.757	0.3528	29.9215
0.589	59.7571	0.3534	26.1051
0.59	59.7571	0.354	23.1441
0.591	59.6916	0.3546	19.9858
0.592	59.7241	0.3552	17.1564
0.593	59.757	0.3558	14.985
0.594	59.7244	0.3564	13.3401
0.595	59.7242	0.357	11.9583
0.596	59.7242	0.3576	11.3661
0.597	59.7242	0.3582	10.7739
0.598	59.6915	0.3588	10.1817
0.599	59.6913	0.3594	9.72111
0.6	59.7241	0.36	9.32632
0.601	59.7242	0.3606	10.1159
0.602	59.7242	0.3612	10.3133
0.603	59.6587	0.3618	9.32632
0.604	59.6584	0.3624	8.47093
0.605	59.6257	0.363	7.68134
0.606	59.6583	0.3636	7.28654
0.607	59.6584	0.3642	6.95755
0.608	59.6584	0.3648	6.76015
0.609	59.6584	0.3654	6.16796
0.61	59.5929	0.366	5.37837
0.611	59.5599	0.3666	4.78617
0.612	59.5925	0.3672	4.32558
0.613	59.4943	0.3678	4.12818
0.614	59.4939	0.3684	3.79918
0.615	59.4612	0.369	3.40439
0.616	59.3627	0.3696	3.00959
0.617	59.3296	0.3702	2.6806
0.618	59.1984	0.3708	2.4832
0.619	59.0995	0.3714	2.2858
0.62	59.0008	0.372	2.0884
0.621	58.8694	0.3726	2.2858
0.622	58.8033	0.3732	2.4174
0.623	58.672	0.3738	2.4174
0.624	58.5076	0.3744	2.549
0.625	58.2776	0.375	2.7464
0.626	58.1128	0.3756	2.3516
0.627	57.9483	0.3762	2.1542
0.628	57.751	0.3768	2.3516
0.629	57.4553	0.3774	2.549
0.63	57.2903	0.378	2.7464
0.631	57.093	0.3786	2.3516
0.632	56.8629	0.3792	2.0884
0.633	56.6981	0.3798	2.0884
0.634	56.5009	0.3804	2.22
0.635	56.3362	0.381	2.4174
0.636	56.0734	0.3816	2.0226
0.637	55.8758	0.3822	1.69361
0.638	55.7111	0.3828	1.49621
0.639	55.5139	0.3834	1.69361
0.64	55.3165	0.384	2.0884
0.641	55.1191	0.3846	1.89101
0.642	54.9872	0.3852	1.69361
0.643	54.7245	0.3858	1.49621
0.644	54.5924	0.3864	1.29881
0.645	54.3953	0.387	1.10142
0.646	54.2306	0.3876	0.90402
0.647	54.0006	0.3882	0.77242
0.648	53.7703	0.3888	0.77242
0.649	53.6383	0.3894	0.90402
0.65	53.3757	0.39	1.10142
0.651	53.2108	0.3906	0.70662
0.652	52.948	0.3912	0.57502
0.653	52.6848	0.3918	0.96982
0.654	52.4543	0.3924	1.23301
0.655	52.2568	0.393	1.43041
0.656	51.9939	0.3936	1.43041
0.657	51.6979	0.3942	1.49621
0.658	51.4674	0.3948	1.69361
0.659	51.2043	0.3954	1.49621
0.66	50.8755	0.396	1.10142
0.661	50.6121	0.3966	1.29881
0.662	50.2834	0.3972	1.36461
0.663	50.0199	0.3978	1.16722
0.664	49.6912	0.3984	1.36461
0.665	49.3949	0.399	1.75941
0.666	49.0333	0.3996	1.56201
0.667	48.7042	0.4002	1.43041
0.668	48.3752	0.4008	1.43041
0.669	48.0789	0.4014	1.29881
0.67	47.7501	0.402	1.10142
0.671	47.4211	0.4026	1.10142
0.672	47.0593	0.4032	1.03562
0.673	46.7302	0.4038	0.83822
0.674	46.4012	0.4044	0.77242
0.675	46.0067	0.405	0.77242
0.676	45.6119	0.4056	0.77242
0.677	45.3154	0.4062	0.70662
0.678	44.9865	0.4068	0.50922
0.679	44.5592	0.4074	0.31182
0.68	44.2626	0.408	0.11443
0.681	43.8682	0.4086	-0.08297
0.682	43.5389	0.4092	-0.08297
0.683	43.1444	0.4098	0.31182
0.684	42.7824	0.4104	0.44342
0.685	42.4205	0.411	0.44342
0.686	42.0586	0.4116	0.44342
0.687	41.6967	0.4122	0.44342
0.688	41.3348	0.4128	0.44342
0.689	40.9401	0.4134	0.57502
0.69	40.5453	0.414	0.77242
0.691	40.2488	0.4146	1.16721
0.692	39.8872	0.4152	1.36461
0.693	39.5253	0.4158	1.16722
0.694	39.1634	0.4164	1.23301
0.695	38.7032	0.417	1.43041
0.696	38.4065	0.4176	1.62781
0.697	37.9793	0.4182	1.69361
0.698	37.6171	0.4188	1.49621
0.699	37.2552	0.4194	1.43041
0.7	36.9261	0.42	1.43041
0.701	36.4988	0.4206	1.62781
0.702	36.0711	0.4212	1.69361
0.703	35.8073	0.4218	1.49621
0.704	35.3802	0.4224	1.29881
0.705	34.9525	0.423	1.10142
0.706	34.5248	0.4236	1.10142
0.707	34.1627	0.4242	0.96982
0.708	33.768	0.4248	0.57502
0.709	33.3732	0.4254	0.31182
0.71	33.0112	0.426	0.11443
0.711	32.5838	0.4266	-0.08297
0.712	32.1561	0.4272	-0.28037
0.713	31.7611	0.4278	-0.47777
0.714	31.3991	0.4284	-0.67516
0.715	30.9717	0.429	-0.87256
0.716	30.5768	0.4296	-0.47777
0.717	30.182	0.4302	-0.14877
0.718	29.8855	0.4308	0.04863
0.719	29.4583	0.4314	-0.01717
0.72	29.0634	0.432	-0.21457
0.721	28.6686	0.4326	-0.01717
0.722	28.3066	0.4332	0.24603
0.723	27.9119	0.4338	0.64082
0.724	27.5171	0.4344	0.77242
0.725	27.1551	0.435	0.77242
0.726	26.7276	0.4356	0.77242
0.727	26.431	0.4362	0.70662
0.728	26.0366	0.4368	0.50922
0.729	25.6746	0.4374	0.44342
0.73	25.2799	0.438	0.44342
0.731	24.9179	0.4386	0.64082
0.732	24.5888	0.4392	0.77242
0.733	24.2598	0.4398	0.77242
0.734	23.8652	0.4404	0.64082
0.735	23.5032	0.441	0.44342
0.736	23.1413	0.4416	0.44342
0.737	22.7794	0.4422	0.44342
0.738	22.4503	0.4428	0.44342
0.739	22.1213	0.4434	0.44342
0.74	21.8251	0.444	0.44342
0.741	21.4634	0.4446	0.24603
0.742	21.1343	0.4452	0.04863
0.743	20.8053	0.4458	-0.14877
0.744	20.5091	0.4464	-0.21457
0.745	20.1147	0.447	-0.21457
0.746	19.8182	0.4476	-0.21457
0.747	19.4893	0.4482	-0.14877
0.748	19.2259	0.4488	0.04863
0.749	18.8971	0.4494	0.24603
0.75	18.5681	0.45	0.44342
0.751	18.2064	0.4506	0.04863
0.752	17.8445	0.4512	-0.14877
0.753	17.5481	0.4518	0.04863
0.754	17.2848	0.4524	-0.14877
0.755	16.9561	0.453	-0.54357
0.756	16.5943	0.4536	-0.14877
0.757	16.2979	0.4542	0.24603
0.758	15.9691	0.4548	0.64082
0.759	15.6728	0.4554	0.64082
0.76	15.3112	0.456	0.44342
0.761	15.0148	0.4566	0.44342
0.762	14.686	0.4572	0.57502
0.763	14.3898	0.4578	0.96982
0.764	14.0937	0.4584	1.10142
0.765	13.7648	0.459	1.10142
0.766	13.403	0.4596	0.70662
0.767	13.0739	0.4602	0.37762
0.768	12.7449	0.4608	0.18023
0.769	12.4159	0.4614	0.24603
0.77	12.1197	0.462	0.44342
0.771	11.7253	0.4626	0.24603
0.772	11.4943	0.4632	0.18023
0.773	11.1657	0.4638	0.37762
0.774	10.8367	0.4644	0.18023
0.775	10.5733	0.465	-0.21457
0.776	10.2445	0.4656	-0.21457
0.777	9.88277	0.4662	-0.28037
0.778	9.61918	0.4668	-0.47777
0.779	9.32322	0.4674	-0.41197
0.78	9.05989	0.468	-0.21457
0.781	8.76392	0.4686	-0.21457
0.782	8.43506	0.4692	-0.21457
0.783	8.13883	0.4698	-0.21457
0.784	7.84273	0.4704	-0.34617
0.785	7.54664	0.471	-0.54357
0.786	7.28331	0.4716	-0.34617
0.787	6.98734	0.4722	-0.21457
0.788	6.75678	0.4728	-0.21457
0.789	6.49372	0.4734	-0.08297
0.79	6.19775	0.474	0.11443
0.791	5.93442	0.4746	0.31182
0.792	5.704	0.4752	0.44342
0.793	5.4737	0.4758	0.44342
0.794	5.21063	0.4764	0.44342
0.795	4.98021	0.477	0.44342
0.796	4.71714	0.4776	0.44342
0.797	4.48671	0.4782	0.44342
0.798	4.28918	0.4788	0.44342
0.799	4.05902	0.4794	0.57502
0.8	3.82872	0.48	0.77242
0.801	3.59842	0.4806	0.57502
0.802	3.40089	0.4812	0.50922
0.803	3.17073	0.4818	0.70662
0.804	3.00596	0.4824	0.50922
0.805	2.8087	0.483	0.11443
0.806	2.67684	0.4836	0.11443
0.807	2.44694	0.4842	0.18023
0.808	2.28217	0.4848	0.37762
0.809	2.15044	0.4854	0.18023
0.81	2.01885	0.486	-0.21457
0.811	1.88725	0.4866	-0.21457
0.812	1.75565	0.4872	-0.28037
0.813	1.59128	0.4878	-0.47777
0.814	1.49232	0.4884	-0.80676
0.815	1.42639	0.489	-1.20156
0.816	1.32782	0.4896	-0.80676
0.817	1.26189	0.4902	-0.47777
0.818	1.16332	0.4908	-0.28037
0.819	1.13016	0.4914	-0.34617
0.82	1.09726	0.492	-0.54357
0.821	1.03159	0.4926	-0.74096
0.822	0.99856	0.4932	-0.74096
0.823	0.9329	0.4938	-0.34617
0.824	0.93263	0.4944	-0.21457
0.825	0.93263	0.495	-0.21457
0.826	0.89986	0.4956	-0.01717
0.827	0.86696	0.4962	0.24603
0.828	0.83406	0.4968	0.64082
0.829	0.83393	0.4974	0.50922
0.83	0.80116	0.498	0.11443
0.831	0.80103	0.4986	0.31182
0.832	0.80103	0.4992	0.37762
0.833	0.80103	0.4998	0.18023
0.834	0.8338	0.5004	0.24603
0.835	0.80116	0.501	0.44342
0.836	0.80103	0.5016	0.44342
0.837	0.76827	0.5022	0.44342
0.838	0.76813	0.5028	0.44342
0.839	0.76813	0.5034	0.31182
0.84	0.76813	0.504	0.11443
0.841	0.73537	0.5046	0.11443
0.842	0.80077	0.5052	-0.08297
0.843	0.70273	0.5058	-0.67516
0.844	0.7351	0.5064	-1.00416
0.845	0.73523	0.507	-1.20156
0.846	0.80077	0.5076	-1.00416
0.847	0.80103	0.5082	-0.93836
0.848	0.76827	0.5088	-1.13576
0.849	0.7026	0.5094	-0.93836
0.85	0.70234	0.51	-0.54357
0.851	0.7351	0.5106	-0.34617
0.852	0.768	0.5112	-0.28037
0.853	0.73537	0.5118	-0.47777
0.854	0.73523	0.5124	-0.41197
0.855	0.73523	0.513	-0.21457
0.856	0.73523	0.5136	-0.21457
0.857	0.73523	0.5142	-0.21457
0.858	0.70247	0.5148	-0.21457
0.859	0.7351	0.5154	-0.08297
0.86	0.73523	0.516	0.11443
0.861	0.70247	0.5166	0.11443
0.862	0.7351	0.5172	0.11443
0.863	0.70247	0.5178	0.11443
0.864	0.7351	0.5184	0.24603
0.865	0.70247	0.519	0.44342
0.866	0.70234	0.5196	0.04863
0.867	0.76787	0.5202	-0.14877
0.868	0.73537	0.5208	0.04863
0.869	0.6697	0.5214	-0.28037
0.87	0.7022	0.522	-0.87256
0.871	0.7351	0.5226	-0.47777
0.872	0.73523	0.5232	-0.14877
0.873	0.73523	0.5238	0.04863
0.874	0.70247	0.5244	-0.01717
0.875	0.70234	0.525	-0.21457
0.876	0.70234	0.5256	-0.60936
0.877	0.7351	0.5262	-0.87256
0.878	0.70247	0.5268	-0.87256
0.879	0.7351	0.5274	-1.00416
0.88	0.70247	0.528	-1.20156
0.881	0.70234	0.5286	-1.39895
0.882	0.66957	0.5292	-1.53055
0.883	0.66944	0.5298	-1.53055
0.884	0.63667	0.5304	-1.66215
0.885	0.73484	0.531	-1.85955
0.886	0.6697	0.5316	-1.66215
0.887	0.73497	0.5322	-1.53055
0.888	0.6697	0.5328	-1.53055
0.889	0.66944	0.5334	-1.39895
0.89	0.66944	0.534	-1.20156
0.891	0.7022	0.5346	-1.20156
0.892	0.66957	0.5352	-1.20156
0.893	0.7022	0.5358	-1.20156
0.894	0.66957	0.5364	-1.20156
0.895	0.66944	0.537	-1.20156
0.896	0.66944	0.5376	-0.60936
0.897	0.66944	0.5382	-0.14877
0.898	0.6039	0.5388	0.04863
0.899	0.66917	0.5394	0.24603
0.9	0.66944	0.54	0.44342
0.901	0.7022	0.5406	0.24603
0.902	0.66957	0.5412	0.11443
0.903	0.63667	0.5418	0.11443
0.904	0.6693	0.5424	-0.01717
0.905	0.7022	0.543	-0.21457
0.906	0.70234	0.5436	-0.41197
0.907	0.66957	0.5442	-0.47777
0.908	0.66944	0.5448	-0.28037
0.909	0.66944	0.5454	-0.34617
0.91	0.66944	0.546	-0.54357
0.911	0.63667	0.5466	-0.54357
0.912	0.70207	0.5472	-0.54357
0.913	0.66957	0.5478	-0.54357
0.914	0.7022	0.5484	-0.54357
0.915	0.66957	0.549	-0.54357
0.916	0.66944	0.5496	-0.34617
0.917	0.63667	0.5502	-0.14877
0.918	0.70207	0.5508	0.04863
0.919	0.66957	0.5514	0.11443
0.92	0.7022	0.552	0.11443
0.921	0.66957	0.5526	0.31182
0.922	0.66944	0.5532	0.50922
0.923	0.7022	0.5538	0.70662
0.924	0.66957	0.5544	0.90402
0.925	0.63667	0.555	1.10142
0.926	0.6693	0.5556	1.49621
0.927	0.63667	0.5562	1.56201
0.928	0.63654	0.5568	0.96982
0.929	0.60377	0.5574	0.77242
0.93	0.66917	0.558	0.77242
0.931	0.66944	0.5586	0.96982
0.932	0.63667	0.5592	0.96982
0.933	0.70207	0.5598	0.57502
0.934	0.6368	0.5604	0.57502
0.935	0.63654	0.561	0.77242
0.936	0.70207	0.5616	0.57502
0.937	0.66957	0.5622	0.44342
0.938	0.66944	0.5628	0.44342
0.939	0.63667	0.5634	0.44342
0.94	0.6693	0.564	0.44342
0.941	0.7022	0.5646	0.24603
0.942	0.66957	0.5652	-0.01717
0.943	0.66944	0.5658	-0.41197
0.944	0.66944	0.5664	-0.54357
0.945	0.7022	0.567	-0.54357
0.946	0.6368	0.5676	-0.54357
0.947	0.6693	0.5682	-0.60936
0.948	0.66944	0.5688	-0.80676
0.949	0.7022	0.5694	-0.87256
0.95	0.60403	0.57	-0.87256
0.951	0.6364	0.5706	-0.67516
0.952	0.6693	0.5712	-0.60936
0.953	0.66944	0.5718	-0.80676
0.954	0.63667	0.5724	-0.87256
0.955	0.63654	0.573	-0.87256
0.956	0.63654	0.5736	-0.87256
0.957	0.63654	0.5742	-0.74096
0.958	0.70207	0.5748	-0.34617
0.959	0.6368	0.5754	-0.21457
0.96	0.63654	0.576	-0.21457
0.961	0.63654	0.5766	-0.21457
0.962	0.70207	0.5772	-0.14877
0.963	0.66957	0.5778	0.04863
0.964	0.66944	0.5784	-0.01717
0.965	0.66944	0.579	-0.21457
0.966	0.63667	0.5796	-0.41197
0.967	0.70207	0.5802	-0.47777
0.968	0.6368	0.5808	-0.28037
0.969	0.6693	0.5814	-0.34617
0.97	0.7022	0.582	-0.54357
0.971	0.6368	0.5826	-0.54357
0.972	0.63654	0.5832	-0.60936
0.973	0.60377	0.5838	-0.80676
0.974	0.66917	0.5844	-0.87256
0.975	0.66944	0.585	-0.87256
0.976	0.66944	0.5856	-0.87256
0.977	0.63667	0.5862	-1.00416
0.978	0.6693	0.5868	-1.39895
0.979	0.66944	0.5874	-1.39895
0.98	0.63667	0.588	-1.20156
0.981	0.6693	0.5886	-1.39895
0.982	0.66944	0.5892	-1.59635
0.983	0.66944	0.5898	-1.79375
0.984	0.66944	0.5904	-1.85955
0.985	0.66944	0.591	-1.85955
0.986	0.66944	0.5916	-1.46475
0.987	0.63667	0.5922	-1.26736
0.988	0.6693	0.5928	-1.46475
0.989	0.63667	0.5934	-1.39895
0.99	0.6693	0.594	-1.20156
0.991	0.66944	0.5946	-0.80676
0.992	0.7022	0.5952	-0.54357
0.993	0.6368	0.5958	-0.54357
0.994	0.63654	0.5964	-0.28037
0.995	0.63654	0.597	0.11443
0.996	0.6693	0.5976	0.31182
0.997	0.63667	0.5982	0.31182
0.998	0.63654	0.5988	-0.08297
0.999	0.70207	0.5994	-0.21457
1	0.70234	0.6	-0.21457
1.001	0.70234	0.6006	-0.01717
1.002	0.6368	0.6012	-0.01717
1.003	0.6693	0.6018	-0.41197
1.004	0.63667	0.6024	-0.54357
1.005	0.63654	0.603	-0.54357
1.006	0.6693	0.6036	-0.93836
1.007	0.63667	0.6042	-1.20156
1.008	0.70207	0.6048	-1.20156
1.009	0.66957	0.6054	-1.33316
1.01	0.7022	0.606	-1.53055
1.011	0.66957	0.6066	-1.72795
1.012	0.66944	0.6072	-1.85955
1.013	0.63667	0.6078	-1.85955
1.014	0.6693	0.6084	-1.99115
1.015	0.7022	0.609	-2.18855
1.016	0.66957	0.6096	-2.18855
1.017	0.63667	0.6102	-2.18855
1.018	0.70207	0.6108	-2.18855
1.019	0.70234	0.6114	-2.05695
1.02	0.66957	0.612	-1.85955
1.021	0.66944	0.6126	-1.85955
1.022	0.66944	0.6132	-1.72795
1.023	0.66944	0.6138	-1.33316
1.024	0.63667	0.6144	-1.33316
1.025	0.63654	0.615	-1.53055
1.026	0.70207	0.6156	-1.13576
1.027	0.66957	0.6162	-0.80676
1.028	0.7022	0.6168	-0.60936
1.029	0.66957	0.6174	-0.54357
1.03	0.66944	0.618	-0.54357
1.031	0.7022	0.6186	-0.74096
1.032	0.66957	0.6192	-0.80676
1.033	0.73497	0.6198	-0.60936
1.034	0.63693	0.6204	-0.80676
1.035	0.6693	0.621	-1.20156
1.036	0.7022	0.6216	-1.00416
1.037	0.70234	0.6222	-1.06996
1.038	0.7351	0.6228	-1.66215
1.039	0.6697	0.6234	-1.85955
1.04	0.7022	0.624	-1.85955
1.041	0.70234	0.6246	-1.66215
1.042	0.7351	0.6252	-1.66215
1.043	0.6697	0.6258	-2.05695
1.044	0.7022	0.6264	-2.18855
1.045	0.70234	0.627	-2.18855
1.046	0.70234	0.6276	-2.58334
1.047	0.66957	0.6282	-2.78074
1.048	0.73497	0.6288	-2.58334
1.049	0.768	0.6294	-2.51754
1.05	0.7026	0.63	-2.51754
1.051	0.7351	0.6306	-2.51754
1.052	0.70247	0.6312	-2.45174
1.053	0.7351	0.6318	-2.25434
1.054	0.73523	0.6324	-2.18855
1.055	0.73523	0.633	-2.18855
1.056	0.73523	0.6336	-2.18855
1.057	0.768	0.6342	-2.12275
1.058	0.73537	0.6348	-1.92535
1.059	0.73523	0.6354	-1.59635
1.06	0.73523	0.636	-1.20156
1.061	0.73523	0.6366	-1.20156
1.062	0.73523	0.6372	-1.13576
1.063	0.73523	0.6378	-0.93836
1.064	0.768	0.6384	-1.53055
1.065	0.76813	0.639	-2.51754
1.066	0.76813	0.6396	-1.92535
1.067	0.73537	0.6402	-1.72795
1.068	0.768	0.6408	-2.32014
1.069	0.7026	0.6414	-2.12275
1.07	0.76787	0.642	-1.53055
1.071	0.76813	0.6426	-2.12275
1.072	0.76813	0.6432	-2.64914
1.073	0.83367	0.6438	-3.04394
1.074	0.80116	0.6444	-3.17553
1.075	0.76827	0.645	-3.17553
1.076	0.76813	0.6456	-3.57033
1.077	0.8009	0.6462	-4.09672
1.078	0.8338	0.6468	-4.88631
1.079	0.7684	0.6474	-7.51828
1.08	0.76813	0.648	-11.0714
1.081	0.8009	0.6486	-10.0845
1.082	0.80103	0.6492	-9.03166
1.083	0.76827	0.6498	-7.84728
1.084	0.83367	0.6504	-7.32088
1.085	0.80116	0.651	-7.12349
1.086	0.8338	0.6516	-7.32088
1.087	0.80116	0.6522	-7.38668
1.088	0.8338	0.6528	-7.18929
1.089	0.8667	0.6534	-7.38668
1.09	0.83406	0.654	-7.78148
1.091	0.8667	0.6546	-8.17627
1.092	0.83406	0.6552	-8.50527
1.093	0.93224	0.6558	-8.70267
1.094	0.93263	0.6564	-8.90007
1.095	0.99817	0.657	-9.09746
1.096	1.0312	0.6576	-9.88705
1.097	0.99856	0.6582	-10.874
1.098	1.1295	0.6588	-12.2558
1.099	1.22833	0.6594	-14.2956
1.1	1.29426	0.66	-16.6644
1.101	1.3273	0.6606	-20.2175
1.102	1.4585	0.6612	-24.0997
1.103	1.52456	0.6618	-28.6398
1.104	1.6559	0.6624	-34.1012
1.105	1.72196	0.663	-40.0231
1.106	1.88606	0.6636	-47.1294
1.107	1.98502	0.6642	-54.2357
1.108	2.18203	0.6648	-61.342
1.109	2.31389	0.6654	-68.0536
1.11	2.51102	0.666	-74.5677
1.111	2.67565	0.6666	-80.8844
1.112	2.87292	0.6672	-86.9379
1.113	2.93924	0.6678	-92.4651
1.114	3.16888	0.6684	-97.8606
1.115	3.30088	0.669	-103.19
1.116	3.49801	0.6696	-109.112
1.117	3.69541	0.6702	-115.034
1.118	3.86004	0.6708	-120.956
1.119	4.12284	0.6714	-127.273
1.12	4.3205	0.672	-133.787
1.121	4.5179	0.6726	-141.288
1.122	4.68253	0.6732	-148.921
1.123	4.91256	0.6738	-156.817
1.124	5.07732	0.6744	-165.765
1.125	5.34013	0.675	-175.24
1.126	5.53779	0.6756	-185.308
1.127	5.76795	0.6762	-195.112
1.128	5.96548	0.6768	-204.39
1.129	6.26118	0.6774	-223.537
1.13	6.45898	0.678	-247.62
1.131	6.68914	0.6786	-242.093
1.132	6.95221	0.6792	-235.249
1.133	7.18264	0.6798	-225.774
1.134	7.47847	0.6804	-224.722
1.135	7.7418	0.681	-227.88
1.136	8.07053	0.6816	-230.841
1.137	8.30122	0.6822	-233.67
1.138	8.59706	0.6828	-236.236
1.139	8.89315	0.6834	-237.75
1.14	9.15648	0.684	-238.737
1.141	9.48521	0.6846	-238.934
1.142	9.71591	0.6852	-238.868
1.143	10.0117	0.6858	-238.276
1.144	10.3406	0.6864	-238.868
1.145	10.6041	0.687	-240.053
1.146	10.9656	0.6876	-241.435
1.147	11.3275	0.6882	-243.079
1.148	11.6238	0.6888	-245.251
1.149	11.8872	0.6894	-247.159
1.15	12.2486	0.69	-248.936
1.151	12.545	0.6906	-250.515
1.152	12.9066	0.6912	-251.633
1.153	13.203	0.6918	-251.831
1.154	13.5319	0.6924	-252.423
1.155	13.9264	0.693	-253.213
1.156	14.2229	0.6936	-254.594
1.157	14.5518	0.6942	-256.437
1.158	14.8808	0.6948	-259.2
1.159	15.2425	0.6954	-261.832
1.16	15.5716	0.696	-264.398
1.161	15.8679	0.6966	-264.793
1.162	16.2295	0.6972	-265.056
1.163	16.5586	0.6978	-265.056
1.164	16.9204	0.6984	-266.109
1.165	17.2823	0.699	-267.688
1.166	17.5786	0.6996	-269.662
1.167	17.9731	0.7002	-271.439
1.168	18.2695	0.7008	-272.821
1.169	18.5984	0.7014	-274.992
1.17	18.9929	0.702	-277.558
1.171	19.2894	0.7026	-280.124
1.172	19.6511	0.7032	-282.493
1.173	19.9802	0.7038	-284.467
1.174	20.342	0.7044	-286.968
1.175	20.7038	0.705	-289.731
1.176	21.033	0.7056	-292.1
1.177	21.3947	0.7062	-294.008
1.178	21.8222	0.7068	-294.995
1.179	22.086	0.7074	-295.324
1.18	22.4148	0.708	-295.324
1.181	22.7438	0.7086	-295.521
1.182	23.1711	0.7092	-295.85
1.183	23.5005	0.7098	-296.443
1.184	23.8294	0.7104	-298.088
1.185	24.1584	0.711	-300.259
1.186	24.553	0.7116	-303.615
1.187	24.8822	0.7122	-306.839
1.188	25.2768	0.7128	-309.8
1.189	25.6388	0.7134	-312.103
1.19	25.9352	0.714	-314.077
1.191	26.3296	0.7146	-316.248
1.192	26.6916	0.7152	-318.354
1.193	27.0535	0.7158	-320.328
1.194	27.3826	0.7164	-322.697
1.195	27.7444	0.717	-325.263
1.196	28.1718	0.7176	-328.421
1.197	28.534	0.7182	-331.448
1.198	28.9286	0.7188	-334.211
1.199	29.2906	0.7194	-336.449
1.2	29.6525	0.72	-338.423
1.201	30.0472	0.7206	-340.989
1.202	30.442	0.7212	-343.687
1.203	30.804	0.7218	-346.647
1.204	31.1987	0.7224	-348.161
1.205	31.5935	0.723	-348.95
1.206	31.9555	0.7236	-352.504
1.207	32.383	0.7242	-355.267
1.208	32.7451	0.7248	-356.452
1.209	33.1398	0.7254	-357.899
1.21	33.5346	0.726	-359.478
1.211	33.9621	0.7266	-360.465
1.212	34.3243	0.7272	-361.387
1.213	34.7517	0.7278	-362.176
1.214	35.0811	0.7284	-363.229
1.215	35.5084	0.729	-364.413
1.216	35.8378	0.7296	-365.795
1.217	36.1996	0.7302	-367.111
1.218	36.5942	0.7308	-368.295
1.219	37.0218	0.7314	-368.953
1.22	37.3512	0.732	-369.348
1.221	37.7785	0.7326	-369.348
1.222	38.1406	0.7332	-369.414
1.223	38.5025	0.7338	-369.611
1.224	38.8644	0.7344	-369.809
1.225	39.2591	0.735	-370.006
1.226	39.6211	0.7356	-370.796
1.227	40.0158	0.7362	-371.651
1.228	40.3778	0.7368	-372.638
1.229	40.7397	0.7374	-373.362
1.23	41.1344	0.738	-373.954
1.231	41.4309	0.7386	-373.954
1.232	41.7925	0.7392	-373.559
1.233	42.1544	0.7398	-372.375
1.234	42.5163	0.7404	-371.454
1.235	42.8782	0.741	-370.664
1.236	43.2073	0.7416	-370.269
1.237	43.5691	0.7422	-370.138
1.238	43.8982	0.7428	-370.533
1.239	44.26	0.7434	-370.664
1.24	44.5891	0.744	-370.664
1.241	44.8853	0.7446	-370.269
1.242	45.2142	0.7452	-370.204
1.243	45.5759	0.7458	-370.796
1.244	45.9051	0.7464	-371.388
1.245	46.2013	0.747	-371.98
1.246	46.5302	0.7476	-372.178
1.247	46.8592	0.7482	-372.572
1.248	47.1554	0.7488	-373.362
1.249	47.4515	0.7494	-374.546
1.25	47.7476	0.75	-375.928
1.251	48.0437	0.7506	-376.52
1.252	48.3725	0.7512	-377.047
1.253	48.6688	0.7518	-377.442
1.254	48.9649	0.7524	-378.889
1.255	49.261	0.753	-380.863
1.256	49.5898	0.7536	-382.442
1.257	49.8861	0.7542	-384.153
1.258	50.1166	0.7548	-386.127
1.259	50.4452	0.7554	-386.917
1.26	50.7415	0.756	-387.114
1.261	51.0703	0.7566	-386.719
1.262	51.2682	0.7572	-386.193
1.263	51.5967	0.7578	-385.403
1.264	51.8274	0.7584	-385.14
1.265	52.156	0.759	-385.14
1.266	52.4195	0.7596	-385.732
1.267	52.6827	0.7602	-386.324
1.268	52.9131	0.7608	-386.917
1.269	53.2089	0.7614	-387.509
1.27	53.4395	0.762	-388.101
1.271	53.7681	0.7626	-387.509
1.272	53.966	0.7632	-386.785
1.273	54.2617	0.7638	-385.798
1.274	54.5578	0.7644	-384.548
1.275	54.8539	0.765	-383.166
1.276	55.0845	0.7656	-382.574
1.277	55.3148	0.7662	-382.113
1.278	55.5451	0.7668	-381.916
1.279	55.8081	0.7674	-381.455
1.28	56.0058	0.768	-380.863
1.281	56.3015	0.7686	-380.073
1.282	56.532	0.7692	-379.021
1.283	56.6968	0.7698	-377.442
1.284	56.9596	0.7704	-375.862
1.285	57.1573	0.771	-374.283
1.286	57.4202	0.7716	-372.112
1.287	57.6179	0.7722	-370.138
1.288	57.8808	0.7728	-368.559
1.289	58.0785	0.7734	-367.111
1.29	58.2431	0.774	-365.729
1.291	58.4404	0.7746	-364.15
1.292	58.6705	0.7752	-362.702
1.293	58.8025	0.7758	-361.518
1.294	58.9013	0.7764	-360.202
1.295	59.0984	0.777	-358.82
1.296	59.1974	0.7776	-356.846
1.297	59.2961	0.7782	-354.938
1.298	59.4604	0.7788	-353.162
1.299	59.5921	0.7794	-351.517
1.3	59.6582	0.78	-349.937
1.301	59.7567	0.7806	-347.371
1.302	59.7899	0.7812	-345.068
1.303	59.8556	0.7818	-343.292
1.304	59.9214	0.7824	-342.305
1.305	59.9872	0.783	-341.713
1.306	59.9874	0.7836	-341.12
1.307	60.0202	0.7842	-340.331
1.308	60.0203	0.7848	-339.146
1.309	60.0531	0.7854	-337.699
1.31	60.0205	0.786	-336.12
1.311	60.0531	0.7866	-334.738
1.312	60.0205	0.7872	-333.29
1.313	60.0531	0.7878	-331.711
1.314	60.0532	0.7884	-330
1.315	60.086	0.789	-328.224
1.316	60.1189	0.7896	-326.842
1.317	60.0535	0.7902	-325.723
1.318	60.086	0.7908	-325.131
1.319	60.1189	0.7914	-324.671
1.32	60.119	0.792	-324.276
1.321	60.1518	0.7926	-324.078
1.322	60.0864	0.7932	-323.684
1.323	60.0861	0.7938	-322.894
1.324	60.1189	0.7944	-321.578
1.325	60.1518	0.795	-319.999
1.326	60.1519	0.7956	-319.012
1.327	60.1519	0.7962	-317.893
1.328	60.1519	0.7968	-316.511
1.329	60.1192	0.7974	-315.524
1.33	60.1846	0.798	-314.735
1.331	60.1848	0.7986	-313.748
1.332	60.1521	0.7992	-312.892
1.333	60.1519	0.7998	-312.3
1.334	60.1519	0.8004	-311.313
1.335	60.1519	0.801	-310.129
1.336	60.1519	0.8016	-309.142
1.337	60.1847	0.8022	-308.352
1.338	60.1848	0.8028	-307.958
1.339	60.1521	0.8034	-307.826
1.34	60.1519	0.804	-307.826
1.341	60.1847	0.8046	-308.418
1.342	60.2176	0.8052	-309.142
1.343	60.2177	0.8058	-310.129
1.344	60.1522	0.8064	-310.721
1.345	60.1847	0.807	-311.116
1.346	60.1848	0.8076	-310.524
1.347	60.1848	0.8082	-309.997
1.348	60.2176	0.8088	-309.603
1.349	60.185	0.8094	-309.339
1.35	60.2176	0.81	-309.142
1.351	60.185	0.8106	-309.734
1.352	60.1848	0.8112	-310.26
1.353	60.1848	0.8118	-310.655
1.354	60.2176	0.8124	-311.05
1.355	60.185	0.813	-311.445
1.356	60.2176	0.8136	-311.247
1.357	60.1522	0.8142	-311.247
1.358	60.1847	0.8148	-311.642
1.359	60.1848	0.8154	-311.905
1.36	60.1848	0.816	-312.103
1.361	60.2504	0.8166	-312.3
1.362	60.2178	0.8172	-312.234
1.363	60.185	0.8178	-311.642
1.364	60.2176	0.8184	-310.787
1.365	60.2177	0.819	-309.8
1.366	60.185	0.8196	-308.616
1.367	60.2504	0.8202	-307.431
1.368	60.1851	0.8208	-306.247
1.369	60.2176	0.8214	-305.589
1.37	60.2177	0.822	-305.194
1.371	60.185	0.8226	-304.207
1.372	60.1848	0.8232	-303.023
1.373	60.1848	0.8238	-301.443
1.374	60.1848	0.8244	-300.522
1.375	60.2176	0.825	-299.93
1.376	60.185	0.8256	-298.746
1.377	60.2504	0.8262	-297.495
1.378	60.2506	0.8268	-296.114
1.379	60.1851	0.8274	-294.6
1.38	60.2176	0.828	-293.021
1.381	60.185	0.8286	-290.652
1.382	60.2176	0.8292	-288.218
1.383	60.2505	0.8298	-285.652
1.384	60.2506	0.8304	-283.612
1.385	60.2178	0.831	-281.835
1.386	60.2177	0.8316	-280.059
1.387	60.2177	0.8322	-278.15
1.388	60.2177	0.8328	-275.979
1.389	60.2505	0.8334	-274.071
1.39	60.1851	0.834	-272.294
1.391	60.2176	0.8346	-270.518
1.392	60.2177	0.8352	-268.675
1.393	60.2177	0.8358	-266.701
1.394	60.2833	0.8364	-264.464
1.395	60.1852	0.837	-262.095
1.396	60.2176	0.8376	-259.529
1.397	60.2177	0.8382	-257.095
1.398	60.2177	0.8388	-254.923
1.399	60.2833	0.8394	-252.884
1.4	60.218	0.84	-250.91
1.401	60.2505	0.8406	-248.738
1.402	60.2178	0.8412	-246.501
1.403	60.2505	0.8418	-244.132
1.404	60.2506	0.8424	-241.764
1.405	60.2506	0.843	-239.395
1.406	60.2178	0.8436	-237.421
1.407	60.2177	0.8442	-235.447
1.408	60.2177	0.8448	-233.473
1.409	60.2177	0.8454	-231.367
1.41	60.2177	0.846	-229.196
1.411	60.185	0.8466	-226.827
1.412	60.2176	0.8472	-224.064
1.413	60.2177	0.8478	-220.51
1.414	60.2177	0.8484	-217.22
1.415	60.185	0.849	-214.062
1.416	60.2176	0.8496	-210.706
1.417	60.2505	0.8502	-207.416
1.418	60.2178	0.8508	-204.258
1.419	60.2505	0.8514	-201.1
1.42	60.2506	0.852	-197.941
1.421	60.2178	0.8526	-194.98
1.422	60.2505	0.8532	-191.953
1.423	60.2506	0.8538	-188.795
1.424	60.2506	0.8544	-185.374
1.425	60.2506	0.855	-181.82
1.426	60.2178	0.8556	-178.07
1.427	60.2505	0.8562	-174.385
1.428	60.2506	0.8568	-170.832
1.429	60.2506	0.8574	-167.016
1.43	60.2834	0.858	-163.068
1.431	60.2507	0.8586	-159.12
1.432	60.2506	0.8592	-155.04
1.433	60.2178	0.8598	-150.697
1.434	60.2177	0.8604	-145.565
1.435	60.2177	0.861	-140.038
1.436	60.2505	0.8616	-134.116
1.437	60.2178	0.8622	-128.523
1.438	60.2177	0.8628	-123.588
1.439	60.2505	0.8634	-118.39
1.44	60.2178	0.864	-113.06
1.441	60.2833	0.8646	-106.546
1.442	60.2507	0.8652	-99.7688
1.443	60.2506	0.8658	-92.4651
1.444	60.2506	0.8664	-87.7933
1.445	60.2834	0.867	-84.4376
1.446	60.218	0.8676	-80.687
1.447	60.2505	0.8682	-76.5417
1.448	60.2506	0.8688	-71.6067
1.449	60.2178	0.8694	-66.8034
1.45	60.2505	0.87	-62.0658
1.451	60.2506	0.8706	-59.3023
1.452	60.2178	0.8712	-55.4201
1.453	60.2177	0.8718	-49.3008
1.454	60.2505	0.8724	-45.1554
1.455	60.2506	0.873	-41.9971
1.456	60.2834	0.8736	-38.0491
1.457	60.218	0.8742	-34.5618
1.458	60.2505	0.8748	-31.9956
1.459	60.2506	0.8754	-28.1134
1.46	60.2506	0.876	-23.5733
1.461	60.2506	0.8766	-22.1915
1.462	60.2178	0.8772	-20.4149
1.463	60.2505	0.8778	-17.8488
1.464	60.2506	0.8784	-11.203
1.465	60.2178	0.879	-2.51754
1.466	60.2833	0.8796	-3.89932
1.467	60.218	0.8802	-4.95211
1.468	60.2505	0.8808	-5.34691
1.469	60.2506	0.8814	-5.34691
1.47	60.2178	0.882	-5.14951
1.471	60.2833	0.8826	-5.14951
1.472	60.2507	0.8832	-5.08371
1.473	60.2178	0.8838	-4.88631
1.474	60.2505	0.8844	-4.55732
1.475	60.2178	0.885	-4.16252
1.476	60.2505	0.8856	-4.35992
1.477	60.2178	0.8862	-4.49152
1.478	60.185	0.8868	-4.49152
1.479	60.2176	0.8874	-4.49152
1.48	60.2505	0.888	-4.49152
1.481	60.2178	0.8886	-4.49152
1.482	60.2505	0.8892	-4.42572
1.483	60.2506	0.8898	-4.22832
1.484	60.2178	0.8904	-3.10973
1.485	60.2177	0.891	-1.53055
1.486	60.2833	0.8916	-1.92535
1.487	60.2507	0.8922	-2.32014
1.488	60.2178	0.8928	-2.71494
1.489	60.2177	0.8934	-2.84654
1.49	60.185	0.894	-2.84654
1.491	60.2504	0.8946	-3.04394
1.492	60.2506	0.8952	-3.04394
1.493	60.2178	0.8958	-2.64914
1.494	60.2505	0.8964	-2.38594
1.495	60.2178	0.897	-2.18855
1.496	60.2177	0.8976	-1.79375
1.497	60.2505	0.8982	-1.59635
1.498	60.2178	0.8988	-1.79375
1.499	60.185	0.8994	-1.72795
1.5	60.2504	0.9	-1.53055
1.501	60.2506	0.9006	-1.33316
1.502	60.2834	0.9012	-1.20156
1.503	60.218	0.9018	-1.20156
1.504	60.2505	0.9024	-1.33316
1.505	60.2506	0.903	-1.53055
1.506	60.1851	0.9036	-1.33316
1.507	60.2504	0.9042	-1.39895
1.508	60.1851	0.9048	-1.99115
1.509	60.2176	0.9054	-2.18855
1.51	60.2177	0.906	-2.18855
1.511	60.2177	0.9066	-2.38594
1.512	60.2177	0.9072	-2.45174
1.513	60.185	0.9078	-2.25434
1.514	60.2176	0.9084	-2.32014
1.515	60.2177	0.909	-2.51754
1.516	60.2177	0.9096	-2.12275
1.517	60.185	0.9102	-1.79375
1.518	60.2831	0.9108	-1.59635
1.519	60.1852	0.9114	-1.66215
1.52	60.2176	0.912	-1.85955
1.521	60.2505	0.9126	-2.05695
1.522	60.2506	0.9132	-2.05695
1.523	60.2178	0.9138	-1.66215
1.524	60.2177	0.9144	-1.26736
1.525	60.2177	0.915	-0.87256
1.526	60.185	0.9156	-0.87256
1.527	60.1848	0.9162	-0.93836
1.528	60.2504	0.9168	-1.13576
1.529	60.1851	0.9174	-1.06996
1.53	60.2176	0.918	-0.87256
1.531	60.185	0.9186	-0.87256
1.532	60.1848	0.9192	-1.00416
1.533	60.1848	0.9198	-1.39895
1.534	60.1521	0.9204	-1.26736
1.535	60.1847	0.921	-0.87256
1.536	60.2176	0.9216	-1.06996
1.537	60.2177	0.9222	-1.26736
1.538	60.2177	0.9228	-1.46475
1.539	60.1522	0.9234	-1.26736
1.54	60.1847	0.924	-0.87256
1.541	60.2176	0.9246	-1.06996
1.542	60.2177	0.9252	-1.26736
1.543	60.185	0.9258	-1.46475
1.544	60.1848	0.9264	-1.66215
1.545	60.2176	0.927	-1.85955
1.546	60.2177	0.9276	-1.85955
1.547	60.185	0.9282	-1.99115
1.548	60.1848	0.9288	-2.38594
1.549	60.1848	0.9294	-2.25434
1.55	60.2176	0.93	-1.85955
1.551	60.185	0.9306	-1.66215
1.552	60.1848	0.9312	-1.59635
1.553	60.2176	0.9318	-1.79375
1.554	60.2505	0.9324	-1.85955
1.555	60.1851	0.933	-1.85955
1.556	60.2176	0.9336	-1.66215
1.557	60.185	0.9342	-1.53055
1.558	60.1848	0.9348	-1.53055
1.559	60.1848	0.9354	-1.39895
1.56	60.1848	0.936	-1.20156
1.561	60.1521	0.9366	-0.80676
1.562	60.1519	0.9372	-0.54357
1.563	60.1847	0.9378	-0.54357
1.564	60.2176	0.9384	-0.67516
1.565	60.185	0.939	-0.87256
1.566	60.1521	0.9396	-0.87256
1.567	60.1847	0.9402	-0.80676
1.568	60.1848	0.9408	-0.60936
1.569	60.1521	0.9414	-0.54357
1.57	60.1847	0.942	-0.54357
1.571	60.1848	0.9426	-0.54357
1.572	60.1848	0.9432	-0.60936
1.573	60.1521	0.9438	-0.80676
1.574	60.1519	0.9444	-0.87256
1.575	60.1847	0.945	-0.87256
1.576	60.0865	0.9456	-1.26736
1.577	60.1844	0.9462	-1.53055
1.578	60.1848	0.9468	-1.53055
1.579	60.1521	0.9474	-1.53055
1.58	60.1519	0.948	-1.53055
1.581	60.1519	0.9486	-1.53055
1.582	60.1519	0.9492	-1.53055
1.583	60.1519	0.9498	-1.53055
1.584	60.1847	0.9504	-1.53055
1.585	60.1521	0.951	-1.53055
1.586	60.1519	0.9516	-1.33316
1.587	60.1519	0.9522	-1.26736
1.588	60.1192	0.9528	-1.46475
1.589	60.119	0.9534	-1.39895
1.59	60.1518	0.954	-1.20156
1.591	60.1519	0.9546	-1.00416
1.592	60.1192	0.9552	-0.80676
1.593	60.0863	0.9558	-0.60936
1.594	60.1517	0.9564	-0.41197
1.595	60.0864	0.957	-0.21457
1.596	60.1517	0.9576	-0.01717
1.597	60.1192	0.9582	-0.01717
1.598	60.0535	0.9588	-0.41197
1.599	60.086	0.9594	-0.41197
1.6	60.0861	0.96	-0.21457
1.601	60.1189	0.9606	-0.21457
1.602	60.119	0.9612	-0.21457
1.603	60.0535	0.9618	-0.21457
1.604	60.1188	0.9624	-0.21457
1.605	60.0207	0.963	-0.21457
1.606	60.0531	0.9636	-0.41197
1.607	60.0205	0.9642	-0.60936
1.608	60.0203	0.9648	-0.80676
1.609	60.0531	0.9654	-0.74096
1.61	60.0205	0.966	-0.54357
1.611	60.0203	0.9666	-0.93836
1.612	59.9548	0.9672	-1.20156
1.613	59.9218	0.9678	-1.20156
1.614	59.9216	0.9684	-1.20156
1.615	59.8233	0.969	-1.20156
1.616	59.7902	0.9696	-0.80676
1.617	59.6917	0.9702	-0.54357
1.618	59.6258	0.9708	-0.54357
1.619	59.4945	0.9714	-0.80676
1.62	59.4612	0.972	-1.20156
1.621	59.2644	0.9726	-0.80676
1.622	59.1981	0.9732	-0.54357
1.623	59.0668	0.9738	-0.54357
1.624	59.0007	0.9744	-0.28037
1.625	58.7711	0.975	0.11443
1.626	58.6391	0.9756	0.11443
1.627	58.5075	0.9762	-0.01717
1.628	58.3431	0.9768	-0.41197
1.629	58.1131	0.9774	-0.28037
1.63	57.9483	0.978	0.11443
1.631	57.6855	0.9786	0.31182
1.632	57.5206	0.9792	0.44342
1.633	57.3561	0.9798	0.44342
1.634	57.1916	0.9804	0.31182
1.635	57.0271	0.981	0.11443
1.636	56.8626	0.9816	-0.08297
1.637	56.6326	0.9822	-0.21457
1.638	56.4678	0.9828	-0.21457
1.639	56.3033	0.9834	-0.34617
1.64	56.1388	0.984	-0.54357
1.641	55.9743	0.9846	-0.34617
1.642	55.8098	0.9852	-0.28037
1.643	55.6126	0.9858	-0.47777
1.644	55.3824	0.9864	-0.67516
1.645	55.2504	0.987	-0.87256
1.646	55.1188	0.9876	-1.06996
1.647	54.8234	0.9882	-1.20156
1.648	54.6583	0.9888	-1.20156
1.649	54.4283	0.9894	-1.06996
1.65	54.2308	0.99	-0.87256
1.651	53.9678	0.9906	-0.67516
1.652	53.7374	0.9912	-0.54357
1.653	53.5071	0.9918	-0.54357
1.654	53.2113	0.9924	-0.67516
1.655	53.0135	0.993	-0.87256
1.656	52.685	0.9936	-0.67516
1.657	52.4216	0.9942	-0.60936
1.658	52.0928	0.9948	-0.80676
1.659	51.7638	0.9954	-0.47777
1.66	51.4676	0.996	0.11443
1.661	51.2043	0.9966	-0.08297
1.662	50.9083	0.9972	-0.14877
1.663	50.6122	0.9978	0.04863
1.664	50.2834	0.9984	0.11443
1.665	49.9544	0.999	0.11443
1.666	49.6581	0.9996	-0.08297
1.667	49.3293	1.0002	-0.14877
1.668	49.0003	1.0008	0.04863
1.669	48.6385	1.0014	0.11443
1.67	48.3421	1.002	0.11443
1.671	47.9805	1.0026	0.31182
1.672	47.6842	1.0032	0.37762
1.673	47.3225	1.0038	0.18023
1.674	46.9934	1.0044	0.11443
1.675	46.6316	1.005	0.11443
1.676	46.3025	1.0056	-0.28037
1.677	45.9735	1.0062	-0.60936
1.678	45.579	1.0068	-0.80676
1.679	45.2497	1.0074	-0.74096
1.68	44.9207	1.008	-0.54357
1.681	44.559	1.0086	-0.54357
1.682	44.1643	1.0092	-0.47777
1.683	43.8023	1.0098	-0.28037
1.684	43.4076	1.0104	-0.47777
1.685	43.1111	1.011	-0.87256
1.686	42.7167	1.0116	-0.47777
1.687	42.3547	1.0122	-0.28037
1.688	41.9928	1.0128	-0.47777
1.689	41.6637	1.0134	-0.41197
1.69	41.2691	1.014	-0.21457
1.691	40.8416	1.0146	-0.01717
1.692	40.4794	1.0152	0.04863
1.693	40.1503	1.0158	-0.14877
1.694	39.7885	1.0164	-0.08297
1.695	39.4594	1.017	0.11443
1.696	39.0649	1.0176	0.31182
1.697	38.6701	1.0182	0.50922
1.698	38.308	1.0188	0.70662
1.699	37.9134	1.0194	0.64082
1.7	37.4858	1.02	0.44342
1.701	37.1236	1.0206	0.24603
1.702	36.729	1.0212	0.11443
1.703	36.367	1.0218	0.11443
1.704	35.9723	1.0224	0.24603
1.705	35.6103	1.023	0.44342
1.706	35.2156	1.0236	0.44342
1.707	34.8208	1.0242	0.37762
1.708	34.4588	1.0248	0.18023
1.709	33.9986	1.0254	-0.01717
1.71	33.6363	1.026	-0.21457
1.711	33.2416	1.0266	-0.21457
1.712	32.8796	1.0272	-0.28037
1.713	32.4849	1.0278	-0.47777
1.714	32.0574	1.0284	-0.67516
1.715	31.6624	1.029	-0.87256
1.716	31.3004	1.0296	-0.87256
1.717	30.9385	1.0302	-0.80676
1.718	30.4783	1.0308	-0.60936
1.719	30.116	1.0314	-0.41197
1.72	29.7541	1.032	-0.21457
1.721	29.3595	1.0326	-0.21457
1.722	28.9647	1.0332	-0.14877
1.723	28.5699	1.0338	0.04863
1.724	28.1751	1.0344	-0.01717
1.725	27.7803	1.035	-0.21457
1.726	27.4183	1.0356	-0.01717
1.727	27.0564	1.0362	0.11443
1.728	26.6945	1.0368	0.11443
1.729	26.2998	1.0374	0.37762
1.73	25.9705	1.038	0.77242
1.731	25.6415	1.0386	0.77242
1.732	25.2142	1.0392	0.70662
1.733	24.9176	1.0398	0.50922
1.734	24.5232	1.0404	0.31182
1.735	24.2267	1.041	0.11443
1.736	23.7996	1.0416	0.31182
1.737	23.4702	1.0422	0.44342
1.738	23.174	1.0428	0.44342
1.739	22.7796	1.0434	0.57502
1.74	22.4831	1.044	0.77242
1.741	22.1214	1.0446	0.18023
1.742	21.8251	1.0452	-0.14877
1.743	21.4962	1.0458	0.04863
1.744	21.1672	1.0464	-0.14877
1.745	20.8054	1.047	-0.54357
1.746	20.5091	1.0476	-0.93836
1.747	20.1474	1.0482	-1.00416
1.748	19.8511	1.0488	-0.41197
1.749	19.555	1.0494	-0.34617
1.75	19.2261	1.05	-0.54357
1.751	18.8644	1.0506	-0.54357
1.752	18.568	1.0512	-0.41197
1.753	18.2391	1.0518	-0.01717
1.754	17.9757	1.0524	-0.01717
1.755	17.6142	1.053	-0.21457
1.756	17.3506	1.0536	-0.01717
1.757	16.9891	1.0542	0.11443
1.758	16.66	1.0548	0.11443
1.759	16.3637	1.0554	0.50922
1.76	16.0021	1.056	1.10142
1.761	15.673	1.0566	0.70662
1.762	15.4095	1.0572	0.57502
1.763	15.0152	1.0578	0.96982
1.764	14.686	1.0584	0.96982
1.765	14.3898	1.059	0.77242
1.766	14.0281	1.0596	0.57502
1.767	13.7645	1.0602	0.44342
1.768	13.4358	1.0608	0.44342
1.769	13.1396	1.0614	0.70662
1.77	12.7779	1.062	1.10142
1.771	12.4816	1.0626	0.90402
1.772	12.1527	1.0632	0.77242
1.773	11.8565	1.0638	0.77242
1.774	11.5276	1.0644	0.77242
1.775	11.2314	1.065	0.77242
1.776	10.9353	1.0656	0.57502
1.777	10.6392	1.0662	0.37762
1.778	10.3759	1.0668	0.18023
1.779	10.0144	1.0674	0.11443
1.78	9.71801	1.068	0.11443
1.781	9.42192	1.0686	0.11443
1.782	9.12582	1.0692	0.18023
1.783	8.86249	1.0698	0.37762
1.784	8.59929	1.0704	0.44342
1.785	8.3361	1.071	0.44342
1.786	8.00736	1.0716	0.44342
1.787	7.71114	1.0722	0.44342
1.788	7.48058	1.0728	0.44342
1.789	7.21751	1.0734	0.70662
1.79	6.95431	1.074	1.10142
1.791	6.69112	1.0746	1.10142
1.792	6.42792	1.0752	1.16722
1.793	6.13195	1.0758	1.36461
1.794	5.90139	1.0764	1.43041
1.795	5.70386	1.077	1.43041
1.796	5.4737	1.0776	1.62781
1.797	5.2434	1.0782	1.75941
1.798	5.0131	1.0788	1.75941
1.799	4.78281	1.0794	1.49621
1.8	4.61805	1.08	1.10142
1.801	4.38801	1.0806	1.49621
1.802	4.19048	1.0812	1.75941
1.803	4.02585	1.0818	1.75941
1.804	3.82859	1.0824	1.62781
1.805	3.66396	1.083	1.43041
1.806	3.49946	1.0836	1.43041
1.807	3.30219	1.0842	1.56201
1.808	3.2031	1.0848	1.95681
1.809	3.0061	1.0854	1.69361
1.81	2.907	1.086	1.10142
1.811	2.84107	1.0866	1.10142
1.812	2.6442	1.0872	0.96982
1.813	2.54511	1.0878	0.57502
1.814	2.41364	1.0884	0.44342
1.815	2.28204	1.089	0.44342
1.816	2.24875	1.0896	0.64082
1.817	2.21585	1.0902	0.83822
1.818	2.11741	1.0908	1.03562
1.819	2.05148	1.0914	0.96982
1.82	1.95291	1.092	0.77242
1.821	1.91975	1.0926	0.57502
1.822	1.88685	1.0932	0.57502
1.823	1.85395	1.0938	0.96982
1.824	1.85382	1.0944	1.23301
1.825	1.78829	1.095	1.43041
1.826	1.72249	1.0956	1.82521
1.827	1.72222	1.0962	1.95681
1.828	1.72222	1.0968	1.56201
1.829	1.75499	1.0974	1.69361
1.83	1.72235	1.098	2.0884
1.831	1.72222	1.0986	2.0884
1.832	1.68945	1.0992	1.95681
1.833	1.68932	1.0998	1.56201
1.834	1.72209	1.1004	1.69361
1.835	1.75499	1.101	2.0884
1.836	1.65682	1.1016	1.89101
1.837	1.68919	1.1022	1.82521
1.838	1.68932	1.1028	2.0226
1.839	1.65655	1.1034	1.82521
1.84	1.68919	1.104	1.43041
1.841	1.68932	1.1046	1.62781
1.842	1.65655	1.1052	1.69361
1.843	1.62366	1.1058	1.49621
1.844	1.62352	1.1064	1.29881
1.845	1.68906	1.107	1.10142
1.846	1.59102	1.1076	0.90402
1.847	1.68893	1.1082	0.77242
1.848	1.65655	1.1088	0.77242
1.849	1.65642	1.1094	0.90402
1.85	1.62366	1.11	1.10142
1.851	1.62352	1.1106	0.90402
1.852	1.59076	1.1112	0.90402
1.853	1.62339	1.1118	1.29881
1.854	1.62352	1.1124	1.43041
1.855	1.62352	1.113	1.43041
1.856	1.62352	1.1136	1.43041
1.857	1.59076	1.1142	1.49621
1.858	1.62339	1.1148	1.69361
1.859	1.65629	1.1154	1.75941
1.86	1.59089	1.116	1.75941
1.861	1.62339	1.1166	1.75941
1.862	1.62352	1.1172	1.89101
1.863	1.62352	1.1178	2.2858
1.864	1.65629	1.1184	2.6806
1.865	1.65642	1.119	3.07539
1.866	1.65642	1.1196	2.6806
1.867	1.59089	1.1202	2.4174
1.868	1.62339	1.1208	2.4174
1.869	1.65629	1.1214	2.6806
1.87	1.62366	1.122	3.07539
1.871	1.62352	1.1226	2.6806
1.872	1.59076	1.1232	2.4832
1.873	1.62339	1.1238	2.6806
1.874	1.59076	1.1244	3.00959
1.875	1.59062	1.125	3.40439
1.876	1.59062	1.1256	3.20699
1.877	1.59062	1.1262	3.07539
1.878	1.59062	1.1268	3.07539
1.879	1.59062	1.1274	3.07539
1.88	1.59062	1.128	3.07539
1.881	1.62339	1.1286	3.47019
1.882	1.59076	1.1292	3.53599
1.883	1.59062	1.1298	2.94379
1.884	1.52509	1.1304	3.14119
1.885	1.59036	1.131	3.73338
1.886	1.59062	1.1316	3.73338
1.887	1.59062	1.1322	3.79918
1.888	1.55786	1.1328	3.99658
1.889	1.59049	1.1334	4.58877
1.89	1.65616	1.134	5.37837
1.891	1.55812	1.1346	5.18097
1.892	1.59049	1.1352	5.57576
1.893	1.59062	1.1358	7.15494
1.894	1.55786	1.1364	8.20773
1.895	1.59049	1.137	8.99732
1.896	1.59062	1.1376	11.5635
1.897	1.59062	1.1382	13.9323
1.898	1.59062	1.1388	15.9062
1.899	1.59062	1.1394	18.0118
1.9	1.59062	1.14	20.1832
1.901	1.59062	1.1406	23.7364
1.902	1.62339	1.1412	27.2237
1.903	1.59076	1.1418	30.5795
1.904	1.59062	1.1424	34.1984
1.905	1.55786	1.143	37.949
1.906	1.55772	1.1436	41.8969
1.907	1.55772	1.1442	45.7791
1.908	1.55772	1.1448	49.5296
1.909	1.59049	1.1454	52.7538
1.91	1.59062	1.146	55.7148
1.911	1.55786	1.1466	59.2679
1.912	1.55772	1.1472	62.9527
1.913	1.55772	1.1478	66.9006
1.914	1.59049	1.1484	71.2434
1.915	1.59062	1.149	75.7835
1.916	1.59062	1.1496	80.5211
1.917	1.55786	1.1502	85.3244
1.918	1.52496	1.1508	90.2593
1.919	1.59036	1.1514	95.9839
1.92	1.55786	1.152	102.103
1.921	1.59049	1.1526	108.42
1.922	1.59062	1.1532	114.671
1.923	1.59062	1.1538	120.79
1.924	1.59062	1.1544	126.252
1.925	1.59062	1.155	131.384
1.926	1.59062	1.1556	135.727
1.927	1.59062	1.1562	140.135
1.928	1.59062	1.1568	144.675
1.929	1.55786	1.1574	149.347
1.93	1.52496	1.158	154.085
1.931	1.55759	1.1586	157.638
1.932	1.55772	1.1592	161.125
1.933	1.52496	1.1598	164.481
1.934	1.55759	1.1604	167.442
1.935	1.52496	1.161	170.205
1.936	1.52483	1.1616	173.364
1.937	1.55759	1.1622	176.522
1.938	1.55772	1.1628	179.68
1.939	1.55772	1.1634	182.576
1.94	1.55772	1.164	185.339
1.941	1.52496	1.1646	186.326
1.942	1.55759	1.1652	186.918
1.943	1.55772	1.1658	186.721
1.944	1.55772	1.1664	187.445
1.945	1.59049	1.167	188.629
1.946	1.55786	1.1676	190.208
1.947	1.55772	1.1682	191.919
1.948	1.52496	1.1688	193.893
1.949	1.55759	1.1694	195.867
1.95	1.55772	1.17	197.841
1.951	1.55772	1.1706	200.999
1.952	1.55772	1.1712	200.21
1.953	1.55772	1.1718	191.524
1.954	1.59049	1.1724	194.814
1.955	1.52509	1.173	204.092
1.956	1.59036	1.1736	208.83
1.957	1.55786	1.1742	213.106
1.958	1.52496	1.1748	216.462
1.959	1.59036	1.1754	219.555
1.96	1.55786	1.176	222.516
1.961	1.59049	1.1766	224.49
1.962	1.59062	1.1772	226.135
1.963	1.55786	1.1778	227.122
1.964	1.52496	1.1784	228.372
1.965	1.55759	1.179	229.754
1.966	1.59049	1.1796	231.333
1.967	1.55786	1.1802	233.307
1.968	1.55772	1.1808	236.07
1.969	1.52496	1.1814	240.018
1.97	1.55759	1.182	244.559
1.971	1.55772	1.1826	248.309
1.972	1.55772	1.1832	251.796
1.973	1.55772	1.1838	254.757
1.974	1.52496	1.1844	256.797
1.975	1.59036	1.185	258.376
1.976	1.55786	1.1856	259.166
1.977	1.59049	1.1862	260.35
1.978	1.55786	1.1868	262.324
1.979	1.55772	1.1874	265.219
1.98	1.55772	1.188	268.575
1.981	1.55772	1.1886	271.536
1.982	1.55772	1.1892	274.431
1.983	1.59049	1.1898	277.195
1.984	1.55786	1.1904	279.827
1.985	1.52496	1.191	282.393
1.986	1.49206	1.1916	285.551
1.987	1.52469	1.1922	288.578
1.988	1.62313	1.1928	291.342
1.989	1.55799	1.1934	295.29
1.99	1.59049	1.194	299.83
1.991	1.55786	1.1946	302.791
1.992	1.55772	1.1952	305.686
1.993	1.52496	1.1958	308.45
1.994	1.62313	1.1964	310.292
1.995	1.52522	1.197	311.674
1.996	1.59036	1.1976	312.661
1.997	1.52509	1.1982	313.516
1.998	1.52483	1.1988	314.108
[truncated: 1,336 more rows]

## Sheet: S33d
w/o insulator (0.5mm)		w/o insulator (3mm)		w/ insulator
Output voltage (V)	Output charge (nC)	Output voltage (V)	Output charge (nC)	Output voltage (V)	Output charge (nC)
-0.11164	91.33	-0.11164	49.4	0.20934	118
87.5137	89.8159	49.1031	50.4451	110.624	113.175
163.263	77.6431	98.6389	50.7741	216.223	108.24
232.226	70.6872	146.891	49.4582	319.897	106.266
294.021	63.3396	195.464	49.7872	419.399	101.989
350.542	57.9346	242.864	48.5854	516.332	99.3568
401.332	52.0597	291.331	49.6784	610.377	96.3959
447.002	46.8115	338.614	48.4657	702.496	94.4219
488.53	42.5658	382.922	45.4152	791.405	91.132
524.356	36.7222	427.102	45.2845	878.067	88.829
555.812	32.2416	470.014	43.985	962.483	86.526
580.847	25.6617	512.043	43.0793	1044.33	83.894
600.427	20.0688	553.886	42.8892	1122.33	79.9461
615.833	15.7918	593.461	40.5643	1200	79.6171
628.886	13.3792	631.882	39.3818	1275.11	76.9852
637.98	9.32155	671.014	40.1101	1348.29	75.0112
		707.403	37.2991	1417.3	70.7342
		744.986	38.5228	1487.59	72.0502
		780.187	36.0808	1554.36	68.4313
		815.337	36.0287	1619.51	66.7863
		849.697	35.2191	1683.71	65.7993
		882.561	33.6856	1746.62	64.4833
		914.571	32.8101	1806.32	61.1934
		945.792	32.0022		--
		976.927	31.9126
		1008.15	31.9994
		1037.91	30.5099
		1066.8	29.6097
		1095.69	29.6097
		1123.29	28.2937
		1149.96	27.3342
		1175.85	26.54
		1201.1	25.882
		1226.99	26.54
		1251.76	25.381
		1276.12	24.9708
		1300.15	24.6291
		1323.82	24.2699
		1347.97	24.7505
		1371.12	23.7234
		1393.55	22.9941
		1415.7	22.7007
		1438.16	23.0297
		1459.92	22.3014
		1480.53	21.1261
		1501.35	21.3436
		1521.68	20.8355
		1541.84	20.6592
		1561.33	19.9809
		1579.07	18.1827
		1598.35	19.7579
		1616.3	18.4057
		1634.54	18.6907
		1651.93	17.8279
		1670.55	19.0818
		1686.92	16.7788
		1703.93	17.4368
			--

## Sheet: S33f
w/o insulator		w/ insulator
Output voltage (V)	Output charge (nC)	Output voltage (V)	Output charge (nC)
0	201.2	0	630.2
81.7289	174.368	285.108	628.383
156.501	164.498	564.755	615.223
226.786	154.628	839.915	605.353
294.081	148.048	1110.59	595.483
362.871	151.338	1379.77	592.193
428.67	144.758	1647.45	588.903
488.488	131.598	1903.17	562.583
551.296	138.178	2160.39	565.873
609.618	128.308	2413.12	556.004
666.445	125.019	2655.38	532.974
723.271	125.019	2900.63	539.554
780.098	125.019	3135.41	516.524
833.934	118.439	3370.19	516.524
884.778	111.859	3596.01	496.784
937.119	115.149	3817.33	486.914
984.973	105.279	4032.67	473.755
1032.83	105.279	4242.03	460.595
1076.19	95.4089	4445.41	447.435
1119.56	95.4089	4645.8	440.855
1159.94	88.829	4841.71	430.985
1191.34	69.0892	5030.13	414.535
		5214.07	404.665
		5393.52	394.796
		5566.99	381.636

## Sheet: S33g
Resistance (MΩ)	Power （μW）	Resistance (MΩ)	Power （μW）
1	0.721	1	0.0072
10	6.872	10	0.718
100	68.718	100	6.85
1000	575.371	500	29.354
2000	1154.58	1000	52.025
4000	1731.39	2000	83.791
8000	2462	3000	112.246
20000	2071	4000	64.758
30000	1542.15
50000	1187.05
