# Supplementary material for: Spontaneously established reverse electric field to enhance the performance of triboelectric nanogenerators via improving Coulombic efficiency
Source: Nat Commun. 2024 May 16;15:4167. doi: 10.1038/s41467-024-48456-1 (PMC11099027; doi:10.1038/s41467-024-48456-1)
Supplement: Supplementary file 3 — Source Data [file 41467_2024_48456_MOESM3_ESM.zip › Source Data/Source Data Fig. S34.xlsx]

## Sheet: S34b
distance (m)	voltage(V)
2e-07	-1.96801	2.24106	5.60266	11.2053	55.3351	5.56075
3e-07	-3.44797	3.34765	8.36913	16.7383	82.1578	8.27595
4e-07	-5.21947	4.4451	11.1127	22.2255	108.44	10.9491
5e-07	-7.28954	5.53351	13.8338	27.6676	134.198	13.581
6e-07	-9.67455	6.61301	16.5325	33.0651	159.446	16.1729
7e-07	-12.398	7.6837	19.2093	38.4185	184.201	18.7254
8e-07	-15.4898	8.74569	21.8642	43.7285	208.477	21.2395
9e-07	-18.9871	9.79909	24.4977	48.9954	232.286	23.7162
1e-06	-22.9347	10.844	27.11	54.2199	255.643	26.1561
1.1e-06	-27.3864	11.8805	29.7013	59.4025	278.561	28.5602
1.2e-06	-32.407	12.9087	32.2718	64.5436	301.051	30.9291
1.3e-06	-38.0748	13.9288	34.8219	69.6438	323.125	33.2637
1.4e-06	-44.4846	14.9407	37.3517	74.7035	344.795	35.5648
1.5e-06	-51.7522	15.9446	39.8616	79.7232	366.072	37.8329
1.6e-06	-60.0206	16.9407	42.3517	84.7034	386.967	40.0689
1.7e-06	-69.4675	17.9289	44.8223	89.6446	407.489	42.2734
1.8e-06	-80.317	18.9094	47.2736	94.5472	427.649	44.4471
1.9e-06	-92.8552	19.8823	49.7058	99.4116	447.456	46.5906
2e-06	-107.453	20.8477	52.1192	104.238	466.919	48.7045
2.1e-06	-124.601	21.8056	54.5139	109.028	486.047	50.7894
2.2e-06	-144.96	22.7561	56.8902	113.78	504.849	52.846
2.3e-06	-169.441	23.6993	59.2484	118.497	523.333	54.8748
2.4e-06	-199.341	24.6354	61.5885	123.177	541.506	56.8764
2.5e-06	-236.564	25.5643	63.9108	127.822	559.378	58.8512
2.6e-06	-284.029	26.4862	66.2156	132.431	576.955	60.7999
2.7e-06	-346.448	27.4012	68.5029	137.006	594.244	62.723
2.8e-06	-431.949	28.3092	70.7731	141.546	611.252	64.6209
2.9e-06	-555.861	29.2105	73.0263	146.053	627.987	66.4942
3e-06	-750.955	30.1051	75.2627	150.525	644.454	68.3434
3.1e-06	-1102.11	30.993	77.4824	154.965	660.661	70.1688
3.2e-06	-1918.27	31.8743	79.6857	159.371	676.613	71.9709
3.3e-06	-5905.59	32.7491	81.8728	163.746	692.316	73.7503
3.4e-06	6570.48	33.6175	84.0438	168.088	707.776	75.5072
3.5e-06	2239.97	34.4795	86.1988	172.398	722.999	77.2422
3.6e-06	1396.36	35.3353	88.3382	176.676	737.989	78.9557
3.7e-06	1037.6	36.1848	90.462	180.924	752.753	80.648
3.8e-06	839.339	37.0282	92.5704	185.141	767.295	82.3195
3.9e-06	713.784	37.8654	94.6636	189.327	781.621	83.9707
4e-06	627.294	38.6967	96.7417	193.483	795.735	85.6018
4.1e-06	564.209	39.522	98.805	197.61	809.641	87.2133
4.2e-06	516.251	40.3414	100.854	201.707	823.345	88.8054
4.3e-06	478.634	41.155	102.887	205.775	836.851	90.3787
4.4e-06	448.398	41.9628	104.907	209.814	850.163	91.9333
4.5e-06	423.613	42.7649	106.912	213.824	863.285	93.4696
4.6e-06	402.968	43.5613	108.903	217.807	876.221	94.9879
4.7e-06	385.542	44.3522	110.881	221.761	888.975	96.4886
4.8e-06	370.666	45.1376	112.844	225.688	901.551	97.972
4.9e-06	357.847	45.9174	114.794	229.587	913.952	99.4383
5e-06	346.708	46.6919	116.73	233.459	926.183	100.888
5.1e-06	336.961	47.461	118.652	237.305	938.247	102.321
5.2e-06	328.379	48.2248	120.562	241.124	950.147	103.738
5.3e-06	320.783	48.9833	122.458	244.917	961.886	105.139
5.4e-06	314.027	49.7367	124.342	248.683	973.468	106.524
5.5e-06	307.994	50.4849	126.212	252.424	984.895	107.894
5.6e-06	302.587	51.228	128.07	256.14	996.172	109.249
5.7e-06	297.725	51.9661	129.915	259.83	1007.3	110.589
5.8e-06	293.341	52.6992	131.748	263.496	1018.28	111.914
5.9e-06	289.379	53.4274	133.568	267.137	1029.12	113.225
6e-06	285.79	54.1506	135.377	270.753	1039.83	114.521
6.1e-06	282.534	54.8691	137.173	274.345	1050.39	115.804
6.2e-06	279.574	55.5827	138.957	277.914	1060.82	117.073
6.3e-06	276.882	56.2917	140.729	281.458	1071.12	118.329
6.4e-06	274.429	56.9959	142.49	284.979	1081.29	119.571
6.5e-06	272.193	57.6955	144.239	288.477	1091.33	120.8
6.6e-06	270.154	58.3904	145.976	291.952	1101.24	122.016
6.7e-06	268.293	59.0809	147.702	295.404	1111.04	123.22
6.8e-06	266.596	59.7668	149.417	298.834	1120.71	124.411
6.9e-06	265.047	60.4482	151.121	302.241	1130.27	125.59
7e-06	263.635	61.1252	152.813	305.626	1139.71	126.756
7.1e-06	262.348	61.7979	154.495	308.989	1149.04	127.911
7.2e-06	261.177	62.4662	156.165	312.331	1158.26	129.054
7.3e-06	260.113	63.1302	157.825	315.651	1167.36	130.186
7.4e-06	259.147	63.7899	159.475	318.95	1176.36	131.306
7.5e-06	258.272	64.4454	161.114	322.227	1185.26	132.415
7.6e-06	257.481	65.0968	162.742	325.484	1194.04	133.513
7.7e-06	256.77	65.744	164.36	328.72	1202.73	134.6
7.8e-06	256.131	66.3872	165.968	331.936	1211.32	135.677
7.9e-06	255.561	67.0262	167.566	335.131	1219.81	136.743
8e-06	255.054	67.6613	169.153	338.306	1228.2	137.798
8.1e-06	254.607	68.2924	170.731	341.462	1236.5	138.843
8.2e-06	254.215	68.9195	172.299	344.597	1244.7	139.878
8.3e-06	253.876	69.5427	173.857	347.714	1252.81	140.903
8.4e-06	253.586	70.1621	175.405	350.81	1260.83	141.919
8.5e-06	253.341	70.7776	176.944	353.888	1268.76	142.924
8.6e-06	253.14	71.3893	178.473	356.947	1276.6	143.921
8.7e-06	252.98	71.9973	179.993	359.986	1284.36	144.907
8.8e-06	252.859	72.6015	181.504	363.008	1292.04	145.885
8.9e-06	252.773	73.202	183.005	366.01	1299.62	146.853
9e-06	252.722	73.7989	184.497	368.995	1307.13	147.812
9.1e-06	252.703	74.3922	185.98	371.961	1314.56	148.763
9.2e-06	252.715	74.9818	187.455	374.909	1321.91	149.704
9.3e-06	252.756	75.5679	188.92	377.84	1329.18	150.638
9.4e-06	252.824	76.1505	190.376	380.752	1336.37	151.562
9.5e-06	252.919	76.7295	191.824	383.648	1343.49	152.478
9.6e-06	253.038	77.3051	193.263	386.526	1350.53	153.386
9.7e-06	253.18	77.8773	194.693	389.387	1357.5	154.286
9.8e-06	253.345	78.4461	196.115	392.23	1364.4	155.177
9.9e-06	253.532	79.0114	197.529	395.057	1371.22	156.061
1e-05	253.738	79.5735	198.934	397.867	1377.98	156.937
1.01e-05	253.964	80.1322	200.331	400.661	1384.67	157.805
1.02e-05	254.208	80.6877	201.719	403.438	1391.29	158.665
1.03e-05	254.47	81.2398	203.1	406.199	1397.84	159.518
1.04e-05	254.748	81.7888	204.472	408.944	1404.33	160.363
1.05e-05	255.042	82.3345	205.836	411.673	1410.75	161.201
1.06e-05	255.351	82.8771	207.193	414.386	1417.11	162.032
1.07e-05	255.675	83.4166	208.541	417.083	1423.4	162.856
1.08e-05	256.013	83.9529	209.882	419.764	1429.64	163.672
1.09e-05	256.365	84.4861	211.215	422.431	1435.81	164.482
1.1e-05	256.728	85.0163	212.541	425.081	1441.92	165.284
1.11e-05	257.105	85.5434	213.858	427.717	1447.98	166.08
1.12e-05	257.492	86.0675	215.169	430.338	1453.97	166.869
1.13e-05	257.891	86.5886	216.472	432.943	1459.91	167.652
1.14e-05	258.301	87.1068	217.767	435.534	1465.79	168.428
1.15e-05	258.721	87.6221	219.055	438.11	1471.61	169.197
1.16e-05	259.151	88.1344	220.336	440.672	1477.38	169.96
1.17e-05	259.59	88.6438	221.61	443.219	1483.1	170.717
1.18e-05	260.039	89.1504	222.876	445.752	1488.76	171.468
1.19e-05	260.496	89.6541	224.135	448.271	1494.37	172.212
1.2e-05	260.962	90.1551	225.388	450.775	1499.92	172.951
1.21e-05	261.435	90.6532	226.633	453.266	1505.43	173.683
1.22e-05	261.917	91.1486	227.871	455.743	1510.88	174.409
1.23e-05	262.406	91.6412	229.103	458.206	1516.29	175.13
1.24e-05	262.902	92.1311	230.328	460.656	1521.64	175.845
1.25e-05	263.405	92.6183	231.546	463.092	1526.95	176.554
1.26e-05	263.914	93.1029	232.757	465.514	1532.21	177.257
1.27e-05	264.431	93.5847	233.962	467.924	1537.42	177.955
1.28e-05	264.953	94.064	235.16	470.32	1542.58	178.647
1.29e-05	265.481	94.5406	236.352	472.703	1547.7	179.334
1.3e-05	266.015	95.0147	237.537	475.073	1552.78	180.016
1.31e-05	266.554	95.4861	238.715	477.431	1557.8	180.692
1.32e-05	267.099	95.9551	239.888	479.775	1562.79	181.363
1.33e-05	267.649	96.4215	241.054	482.107	1567.73	182.028
1.34e-05	268.204	96.8854	242.213	484.427	1572.63	182.689
1.35e-05	268.763	97.3468	243.367	486.734	1577.48	183.344
1.36e-05	269.328	97.8057	244.514	489.029	1582.29	183.995
1.37e-05	269.896	98.2622	245.655	491.311	1587.06	184.64
1.38e-05	270.469	98.7163	246.791	493.581	1591.79	185.281
1.39e-05	271.046	99.1679	247.92	495.84	1596.48	185.916
1.4e-05	271.627	99.6172	249.043	498.086	1601.13	186.547
1.41e-05	272.212	100.064	250.16	500.32	1605.75	187.173
1.42e-05	272.801	100.509	251.272	502.543	1610.32	187.795
1.43e-05	273.393	100.951	252.377	504.754	1614.85	188.412
1.44e-05	273.989	101.391	253.477	506.954	1619.35	189.024
1.45e-05	274.588	101.828	254.571	509.142	1623.8	189.632
1.46e-05	275.191	102.264	255.659	511.318	1628.22	190.235
1.47e-05	275.796	102.697	256.742	513.484	1632.61	190.834
1.48e-05	276.405	103.128	257.819	515.638	1636.96	191.428
1.49e-05	277.017	103.556	258.89	517.781	1641.27	192.018
1.5e-05	277.631	103.983	259.956	519.913	1645.55	192.604
1.51e-05	278.248	104.407	261.017	522.034	1649.79	193.186
1.52e-05	278.868	104.829	262.072	524.144	1654	193.763
1.53e-05	279.491	105.249	263.122	526.243	1658.18	194.336
1.54e-05	280.116	105.666	264.166	528.332	1662.32	194.905
1.55e-05	280.743	106.082	265.205	530.41	1666.42	195.47
1.56e-05	281.373	106.495	266.238	532.477	1670.5	196.031
1.57e-05	282.004	106.907	267.267	534.534	1674.54	196.588
1.58e-05	282.639	107.316	268.29	536.581	1678.55	197.141
1.59e-05	283.275	107.723	269.308	538.617	1682.53	197.69
1.6e-05	283.913	108.129	270.321	540.643	1686.48	198.236
1.61e-05	284.553	108.532	271.329	542.659	1690.4	198.777
1.62e-05	285.196	108.933	272.332	544.665	1694.29	199.315
1.63e-05	285.84	109.332	273.33	546.66	1698.14	199.849
1.64e-05	286.485	109.729	274.323	548.646	1701.97	200.379
1.65e-05	287.133	110.124	275.311	550.622	1705.77	200.906
1.66e-05	287.782	110.518	276.294	552.588	1709.54	201.429
1.67e-05	288.433	110.909	277.272	554.545	1713.28	201.948
1.68e-05	289.086	111.298	278.246	556.492	1716.99	202.464
1.69e-05	289.74	111.686	279.215	558.429	1720.67	202.977
1.7e-05	290.395	112.071	280.179	560.357	1724.33	203.486
1.71e-05	291.052	112.455	281.138	562.275	1727.96	203.991
1.72e-05	291.71	112.837	282.092	564.185	1731.56	204.493
1.73e-05	292.37	113.217	283.042	566.084	1735.13	204.992
1.74e-05	293.031	113.595	283.987	567.975	1738.68	205.487
1.75e-05	293.693	113.971	284.928	569.856	1742.2	205.979
1.76e-05	294.357	114.346	285.864	571.729	1745.7	206.468
1.77e-05	295.021	114.718	286.796	573.592	1749.17	206.954
1.78e-05	295.687	115.089	287.723	575.446	1752.61	207.436
1.79e-05	296.354	115.458	288.646	577.292	1756.03	207.915
1.8e-05	297.022	115.826	289.564	579.128	1759.43	208.391
1.81e-05	297.691	116.191	290.478	580.956	1762.8	208.864
1.82e-05	298.361	116.555	291.388	582.775	1766.14	209.334
1.83e-05	299.032	116.917	292.293	584.586	1769.46	209.801
1.84e-05	299.704	117.278	293.194	586.388	1772.76	210.265
1.85e-05	300.377	117.636	294.091	588.181	1776.04	210.725
1.86e-05	301.05	117.993	294.983	589.966	1779.29	211.183
1.87e-05	301.725	118.349	295.871	591.743	1782.52	211.638
1.88e-05	302.4	118.702	296.755	593.511	1785.72	212.09
1.89e-05	303.076	119.054	297.635	595.271	1788.9	212.539
1.9e-05	303.753	119.404	298.511	597.022	1792.06	212.985
1.91e-05	304.431	119.753	299.383	598.766	1795.2	213.429
1.92e-05	305.109	120.1	300.251	600.501	1798.32	213.869
1.93e-05	305.788	120.446	301.114	602.229	1801.41	214.307
1.94e-05	306.468	120.79	301.974	603.948	1804.49	214.742
1.95e-05	307.148	121.132	302.83	605.66	1807.54	215.175
1.96e-05	307.829	121.473	303.682	607.363	1810.57	215.604
1.97e-05	308.511	121.812	304.529	609.059	1813.58	216.032
1.98e-05	309.193	122.149	305.373	610.747	1816.57	216.456
1.99e-05	309.876	122.485	306.214	612.427	1819.54	216.878
2e-05	310.559	122.82	307.05	614.1	1822.49	217.297
2.01e-05	311.243	123.153	307.882	615.765	1825.42	217.713
2.02e-05	311.927	123.484	308.711	617.422	1828.33	218.127
2.03e-05	312.612	123.814	309.536	619.072	1831.22	218.539
2.04e-05	313.297	124.143	310.357	620.714	1834.09	218.948
2.05e-05	313.983	124.47	311.175	622.349	1836.94	219.355
2.06e-05	314.669	124.795	311.988	623.977	1839.78	219.759
2.07e-05	315.355	125.119	312.799	625.597	1842.59	220.16
2.08e-05	316.042	125.442	313.605	627.21	1845.39	220.56
2.09e-05	316.729	125.763	314.408	628.816	1848.16	220.956
2.1e-05	317.417	126.083	315.207	630.415	1850.92	221.351
2.11e-05	318.105	126.401	316.003	632.006	1853.66	221.743
2.12e-05	318.793	126.718	316.795	633.591	1856.39	222.133
2.13e-05	319.482	127.034	317.584	635.168	1859.09	222.52
2.14e-05	320.171	127.348	318.369	636.739	1861.78	222.906
2.15e-05	320.86	127.66	319.151	638.302	1864.45	223.288
2.16e-05	321.55	127.972	319.929	639.859	1867.1	223.669
2.17e-05	322.24	128.282	320.704	641.409	1869.74	224.048
2.18e-05	322.93	128.59	321.476	642.952	1872.36	224.424
2.19e-05	323.62	128.898	322.244	644.488	1874.96	224.798
2.2e-05	324.311	129.204	323.009	646.018	1877.55	225.17
2.21e-05	325.002	129.508	323.77	647.54	1880.12	225.54
2.22e-05	325.693	129.811	324.528	649.057	1882.67	225.907
2.23e-05	326.384	130.113	325.283	650.566	1885.21	226.273
2.24e-05	327.075	130.414	326.035	652.07	1887.73	226.636
2.25e-05	327.767	130.713	326.783	653.566	1890.24	226.998
2.26e-05	328.459	131.011	327.528	655.057	1892.73	227.357
2.27e-05	329.151	131.308	328.27	656.54	1895.21	227.714
2.28e-05	329.843	131.604	329.009	658.018	1897.67	228.069
2.29e-05	330.535	131.898	329.744	659.489	1900.11	228.423
2.3e-05	331.227	132.191	330.477	660.954	1902.54	228.774
2.31e-05	331.92	132.482	331.206	662.412	1904.96	229.123
2.32e-05	332.612	132.773	331.932	663.865	1907.36	229.47
2.33e-05	333.305	133.062	332.655	665.311	1909.74	229.816
2.34e-05	333.998	133.35	333.375	666.751	1912.11	230.159
2.35e-05	334.691	133.637	334.093	668.185	1914.47	230.501
2.36e-05	335.384	133.923	334.806	669.613	1916.81	230.84
2.37e-05	336.077	134.207	335.517	671.035	1919.14	231.178
2.38e-05	336.77	134.49	336.225	672.451	1921.45	231.514
2.39e-05	337.463	134.772	336.93	673.861	1923.75	231.848
2.4e-05	338.156	135.053	337.633	675.265	1926.04	232.18
2.41e-05	338.85	135.333	338.332	676.663	1928.31	232.511
2.42e-05	339.543	135.611	339.028	678.056	1930.57	232.839
2.43e-05	340.236	135.888	339.721	679.442	1932.82	233.166
2.44e-05	340.93	136.165	340.412	680.823	1935.05	233.491
2.45e-05	341.623	136.44	341.099	682.199	1937.27	233.814
2.46e-05	342.317	136.714	341.784	683.568	1939.48	234.136
2.47e-05	343.01	136.986	342.466	684.932	1941.67	234.456
2.48e-05	343.703	137.258	343.145	686.29	1943.85	234.774
2.49e-05	344.397	137.529	343.821	687.643	1946.02	235.09
2.5e-05	345.09	137.798	344.495	688.99	1948.18	235.405
2.51e-05	345.784	138.066	345.166	690.332	1950.32	235.718
2.52e-05	346.477	138.334	345.834	691.668	1952.45	236.029
2.53e-05	347.17	138.6	346.499	692.998	1954.57	236.339
2.54e-05	347.864	138.865	347.162	694.324	1956.68	236.647
2.55e-05	348.557	139.129	347.822	695.644	1958.77	236.954
2.56e-05	349.25	139.392	348.479	696.958	1960.86	237.258
2.57e-05	349.944	139.654	349.134	698.267	1962.93	237.562
2.58e-05	350.637	139.914	349.786	699.571	1964.99	237.863
2.59e-05	351.33	140.174	350.435	700.87	1967.03	238.164
2.6e-05	352.023	140.433	351.082	702.164	1969.07	238.462
2.61e-05	352.716	140.69	351.726	703.452	1971.1	238.759
2.62e-05	353.409	140.947	352.368	704.735	1973.11	239.055
2.63e-05	354.102	141.203	353.007	706.013	1975.11	239.349
2.64e-05	354.795	141.457	353.643	707.286	1977.1	239.641
2.65e-05	355.488	141.711	354.277	708.554	1979.08	239.932
2.66e-05	356.18	141.963	354.909	709.817	1981.05	240.221
2.67e-05	356.873	142.215	355.538	711.075	1983.01	240.509
2.68e-05	357.565	142.466	356.164	712.328	1984.96	240.796
2.69e-05	358.258	142.715	356.788	713.576	1986.89	241.081
2.7e-05	358.95	142.964	357.409	714.819	1988.82	241.365
2.71e-05	359.642	143.211	358.029	716.057	1990.73	241.647
2.72e-05	360.334	143.458	358.645	717.29	1992.64	241.927
2.73e-05	361.026	143.704	359.26	718.519	1994.53	242.207
2.74e-05	361.718	143.949	359.871	719.743	1996.42	242.485
2.75e-05	362.41	144.192	360.481	720.962	1998.29	242.761
2.76e-05	363.102	144.435	361.088	722.176	2000.16	243.036
2.77e-05	363.793	144.677	361.693	723.385	2002.01	243.31
2.78e-05	364.485	144.918	362.295	724.59	2003.85	243.583
2.79e-05	365.176	145.158	362.895	725.79	2005.69	243.854
2.8e-05	365.867	145.397	363.493	726.986	2007.51	244.124
2.81e-05	366.558	145.635	364.088	728.177	2009.33	244.392
2.82e-05	367.249	145.873	364.681	729.363	2011.13	244.659
2.83e-05	367.94	146.109	365.272	730.545	2012.93	244.925
2.84e-05	368.63	146.344	365.861	731.722	2014.72	245.189
2.85e-05	369.321	146.579	366.447	732.895	2016.49	245.453
2.86e-05	370.011	146.813	367.031	734.063	2018.26	245.715
2.87e-05	370.702	147.045	367.613	735.227	2020.02	245.975
2.88e-05	371.392	147.277	368.193	736.386	2021.77	246.235
2.89e-05	372.082	147.508	368.771	737.541	2023.51	246.493
2.9e-05	372.772	147.738	369.346	738.692	2025.24	246.75
2.91e-05	373.461	147.968	369.919	739.838	2026.96	247.005
2.92e-05	374.151	148.196	370.49	740.98	2028.67	247.26
2.93e-05	374.84	148.423	371.059	742.117	2030.38	247.513
2.94e-05	375.529	148.65	371.625	743.251	2032.07	247.765
2.95e-05	376.218	148.876	372.19	744.38	2033.76	248.016
2.96e-05	376.907	149.101	372.752	745.505	2035.44	248.266
2.97e-05	377.596	149.325	373.313	746.625	2037.11	248.514
2.98e-05	378.284	149.548	373.871	747.742	2038.77	248.761
2.99e-05	378.973	149.771	374.427	748.854	2040.42	249.007
3e-05	379.661	149.993	374.981	749.962	2042.07	249.252
3.01e-05	380.349	150.213	375.533	751.067	2043.7	249.496
3.02e-05	381.037	150.433	376.083	752.167	2045.33	249.739
3.03e-05	381.725	150.653	376.631	753.263	2046.95	249.98
3.04e-05	382.412	150.871	377.177	754.354	2048.56	250.221
3.05e-05	383.1	151.088	377.721	755.442	2050.17	250.46
3.06e-05	383.787	151.305	378.263	756.526	2051.76	250.698
3.07e-05	384.474	151.521	378.803	757.606	2053.35	250.935
3.08e-05	385.161	151.736	379.341	758.682	2054.93	251.171
3.09e-05	385.847	151.951	379.877	759.754	2056.5	251.406
3.1e-05	386.534	152.164	380.411	760.822	2058.06	251.64
3.11e-05	387.22	152.377	380.943	761.886	2059.62	251.872
3.12e-05	387.906	152.589	381.473	762.947	2061.17	252.104
3.13e-05	388.592	152.801	382.002	764.003	2062.71	252.335
3.14e-05	389.278	153.011	382.528	765.056	2064.24	252.564
3.15e-05	389.963	153.221	383.052	766.105	2065.77	252.793
3.16e-05	390.649	153.43	383.575	767.15	2067.29	253.02
3.17e-05	391.334	153.638	384.095	768.191	2068.8	253.247
3.18e-05	392.019	153.846	384.614	769.229	2070.3	253.472
3.19e-05	392.704	154.052	385.131	770.262	2071.8	253.696
3.2e-05	393.388	154.258	385.646	771.292	2073.29	253.92
3.21e-05	394.072	154.464	386.159	772.319	2074.77	254.142
3.22e-05	394.757	154.668	386.671	773.342	2076.25	254.364
3.23e-05	395.441	154.872	387.18	774.361	2077.72	254.584
3.24e-05	396.125	155.075	387.688	775.376	2079.18	254.804
3.25e-05	396.808	155.278	388.194	776.388	2080.63	255.022
3.26e-05	397.492	155.479	388.698	777.397	2082.08	255.239
3.27e-05	398.175	155.68	389.201	778.401	2083.52	255.456
3.28e-05	398.858	155.881	389.701	779.402	2084.95	255.672
3.29e-05	399.541	156.08	390.2	780.4	2086.38	255.886
3.3e-05	400.223	156.279	390.697	781.394	2087.8	256.1
3.31e-05	400.906	156.477	391.192	782.385	2089.22	256.313
3.32e-05	401.588	156.674	391.686	783.372	2090.62	256.524
3.33e-05	402.27	156.871	392.178	784.356	2092.02	256.735
3.34e-05	402.952	157.067	392.668	785.336	2093.42	256.945
3.35e-05	403.633	157.263	393.156	786.313	2094.8	257.154
3.36e-05	404.315	157.457	393.643	787.286	2096.18	257.362
3.37e-05	404.996	157.651	394.128	788.257	2097.56	257.57
3.38e-05	405.677	157.845	394.612	789.223	2098.93	257.776
3.39e-05	406.358	158.037	395.093	790.187	2100.29	257.981
3.4e-05	407.038	158.229	395.573	791.147	2101.65	258.186
3.41e-05	407.719	158.421	396.052	792.103	2102.99	258.39
3.42e-05	408.399	158.611	396.528	793.057	2104.34	258.593
3.43e-05	409.079	158.801	397.003	794.007	2105.68	258.794
3.44e-05	409.758	158.991	397.477	794.954	2107.01	258.996
3.45e-05	410.438	159.179	397.949	795.897	2108.33	259.196
3.46e-05	411.117	159.368	398.419	796.838	2109.65	259.395
3.47e-05	411.796	159.555	398.887	797.775	2110.96	259.594
3.48e-05	412.475	159.742	399.354	798.709	2112.27	259.791
3.49e-05	413.154	159.928	399.82	799.64	2113.57	259.988
3.5e-05	413.832	160.113	400.284	800.567	2114.87	260.184
3.51e-05	414.511	160.298	400.746	801.492	2116.16	260.38
3.52e-05	415.189	160.483	401.207	802.413	2117.44	260.574
3.53e-05	415.867	160.666	401.666	803.331	2118.72	260.768
3.54e-05	416.544	160.849	402.123	804.246	2119.99	260.96
3.55e-05	417.222	161.032	402.579	805.158	2121.26	261.152
3.56e-05	417.899	161.213	403.034	806.067	2122.52	261.343
3.57e-05	418.576	161.395	403.487	806.973	2123.78	261.534
3.58e-05	419.252	161.575	403.938	807.876	2125.03	261.723
3.59e-05	419.929	161.755	404.388	808.776	2126.27	261.912
3.6e-05	420.605	161.935	404.836	809.673	2127.51	262.1
3.61e-05	421.281	162.113	405.283	810.567	2128.74	262.288
3.62e-05	421.957	162.292	405.729	811.458	2129.97	262.474
3.63e-05	422.633	162.469	406.173	812.346	2131.19	262.66
3.64e-05	423.309	162.646	406.615	813.23	2132.41	262.845
3.65e-05	423.984	162.822	407.056	814.112	2133.62	263.029
3.66e-05	424.659	162.998	407.496	814.992	2134.83	263.212
3.67e-05	425.334	163.174	407.934	815.868	2136.03	263.395
3.68e-05	426.008	163.348	408.371	816.741	2137.23	263.577
3.69e-05	426.683	163.522	408.806	817.611	2138.42	263.758
3.7e-05	427.357	163.696	409.24	818.479	2139.61	263.939
3.71e-05	428.031	163.869	409.672	819.344	2140.79	264.119
3.72e-05	428.704	164.041	410.103	820.206	2141.96	264.298
3.73e-05	429.378	164.213	410.532	821.065	2143.13	264.476
3.74e-05	430.051	164.384	410.96	821.921	2144.3	264.654
3.75e-05	430.724	164.555	411.387	822.774	2145.46	264.831
3.76e-05	431.397	164.725	411.813	823.625	2146.62	265.007
3.77e-05	432.07	164.895	412.236	824.473	2147.77	265.182
3.78e-05	432.742	165.064	412.659	825.318	2148.92	265.357
3.79e-05	433.415	165.232	413.08	826.161	2150.06	265.531
3.8e-05	434.087	165.4	413.5	827	2151.2	265.705
3.81e-05	434.758	165.567	413.919	827.837	2152.33	265.877
3.82e-05	435.43	165.734	414.336	828.672	2153.45	266.049
3.83e-05	436.101	165.901	414.752	829.503	2154.58	266.221
3.84e-05	436.772	166.066	415.166	830.332	2155.7	266.391
3.85e-05	437.443	166.232	415.579	831.158	2156.81	266.561
3.86e-05	438.114	166.396	415.991	831.982	2157.92	266.731
3.87e-05	438.784	166.561	416.401	832.803	2159.02	266.899
3.88e-05	439.455	166.724	416.811	833.621	2160.12	267.068
3.89e-05	440.125	166.887	417.218	834.437	2161.22	267.235
3.9e-05	440.794	167.05	417.625	835.25	2162.31	267.402
3.91e-05	441.464	167.212	418.03	836.061	2163.39	267.568
3.92e-05	442.133	167.374	418.434	836.869	2164.47	267.733
3.93e-05	442.803	167.535	418.837	837.674	2165.55	267.898
3.94e-05	443.471	167.695	419.238	838.477	2166.62	268.062
3.95e-05	444.14	167.855	419.639	839.277	2167.69	268.226
3.96e-05	444.809	168.015	420.038	840.075	2168.76	268.389
3.97e-05	445.477	168.174	420.435	840.87	2169.82	268.551
3.98e-05	446.145	168.333	420.832	841.663	2170.87	268.713
3.99e-05	446.813	168.491	421.227	842.454	2171.92	268.874
4e-05	447.48	168.648	421.621	843.241	2172.97	269.034
4.01e-05	448.148	168.805	422.013	844.027	2174.01	269.194
4.02e-05	448.815	168.962	422.405	844.81	2175.05	269.353
4.03e-05	449.482	169.118	422.795	845.59	2176.08	269.512
4.04e-05	450.149	169.274	423.184	846.368	2177.11	269.67
4.05e-05	450.815	169.429	423.572	847.144	2178.14	269.827
4.06e-05	451.482	169.583	423.959	847.917	2179.16	269.984
4.07e-05	452.148	169.738	424.344	848.688	2180.18	270.14
4.08e-05	452.814	169.891	424.728	849.456	2181.19	270.296
4.09e-05	453.479	170.044	425.111	850.222	2182.2	270.451
4.1e-05	454.145	170.197	425.493	850.986	2183.21	270.606
4.11e-05	454.81	170.349	425.874	851.747	2184.21	270.76
4.12e-05	455.475	170.501	426.253	852.506	2185.21	270.913
4.13e-05	456.14	170.653	426.632	853.263	2186.2	271.066
4.14e-05	456.804	170.803	427.009	854.017	2187.19	271.218
4.15e-05	457.469	170.954	427.385	854.77	2188.18	271.37
4.16e-05	458.133	171.104	427.76	855.519	2189.16	271.521
4.17e-05	458.797	171.253	428.133	856.267	2190.14	271.671
4.18e-05	459.46	171.402	428.506	857.012	2191.11	271.821
4.19e-05	460.124	171.551	428.877	857.755	2192.08	271.971
4.2e-05	460.787	171.699	429.248	858.495	2193.05	272.119
4.21e-05	461.45	171.847	429.617	859.234	2194.01	272.268
4.22e-05	462.113	171.994	429.985	859.97	2194.97	272.416
4.23e-05	462.776	172.141	430.352	860.704	2195.93	272.563
4.24e-05	463.438	172.287	430.718	861.436	2196.88	272.709
4.25e-05	464.1	172.433	431.083	862.165	2197.83	272.856
4.26e-05	464.762	172.578	431.446	862.892	2198.78	273.001
4.27e-05	465.424	172.724	431.809	863.618	2199.72	273.146
4.28e-05	466.086	172.868	432.17	864.341	2200.65	273.291
4.29e-05	466.747	173.012	432.531	865.061	2201.59	273.435
4.3e-05	467.408	173.156	432.89	865.78	2202.52	273.579
4.31e-05	468.069	173.299	433.248	866.496	2203.45	273.722
4.32e-05	468.73	173.442	433.605	867.211	2204.37	273.864
4.33e-05	469.39	173.585	433.961	867.923	2205.29	274.006
4.34e-05	470.051	173.727	434.317	868.633	2206.21	274.148
4.35e-05	470.711	173.868	434.671	869.341	2207.12	274.289
4.36e-05	471.37	174.009	435.023	870.047	2208.03	274.429
4.37e-05	472.03	174.15	435.375	870.751	2208.93	274.569
4.38e-05	472.69	174.29	435.726	871.452	2209.84	274.709
4.39e-05	473.349	174.43	436.076	872.152	2210.74	274.848
4.4e-05	474.008	174.57	436.425	872.85	2211.63	274.986
4.41e-05	474.666	174.709	436.773	873.545	2212.53	275.124
4.42e-05	475.325	174.848	437.119	874.239	2213.42	275.262
4.43e-05	475.983	174.986	437.465	874.93	2214.3	275.399
4.44e-05	476.642	175.124	437.81	875.619	2215.18	275.535
4.45e-05	477.299	175.261	438.153	876.307	2216.06	275.672
4.46e-05	477.957	175.398	438.496	876.992	2216.94	275.807
4.47e-05	478.615	175.535	438.838	877.676	2217.81	275.942
4.48e-05	479.272	175.671	439.178	878.357	2218.68	276.077
4.49e-05	479.929	175.807	439.518	879.036	2219.55	276.211
4.5e-05	480.586	175.943	439.857	879.714	2220.41	276.345
4.51e-05	481.243	176.078	440.195	880.389	2221.27	276.478
4.52e-05	481.899	176.213	440.531	881.063	2222.13	276.611
4.53e-05	482.555	176.347	440.867	881.734	2222.98	276.743
4.54e-05	483.211	176.481	441.202	882.404	2223.84	276.875
4.55e-05	483.867	176.614	441.536	883.072	2224.68	277.007
4.56e-05	484.523	176.747	441.869	883.737	2225.53	277.138
4.57e-05	485.178	176.88	442.201	884.401	2226.37	277.268
4.58e-05	485.833	177.013	442.532	885.063	2227.21	277.398
4.59e-05	486.488	177.145	442.862	885.723	2228.04	277.528
4.6e-05	487.143	177.276	443.191	886.381	2228.88	277.657
4.61e-05	487.798	177.408	443.519	887.038	2229.71	277.786
4.62e-05	488.452	177.538	443.846	887.692	2230.53	277.914
4.63e-05	489.106	177.669	444.172	888.345	2231.36	278.042
4.64e-05	489.76	177.799	444.498	888.995	2232.18	278.169
4.65e-05	490.414	177.929	444.822	889.644	2233	278.296
4.66e-05	491.068	178.058	445.145	890.291	2233.81	278.423
4.67e-05	491.721	178.187	445.468	890.936	2234.62	278.549
4.68e-05	492.374	178.316	445.79	891.579	2235.43	278.675
4.69e-05	493.027	178.444	446.11	892.221	2236.24	278.8
4.7e-05	493.68	178.572	446.43	892.861	2237.04	278.925
4.71e-05	494.332	178.7	446.749	893.498	2237.84	279.05
4.72e-05	494.985	178.827	447.067	894.134	2238.64	279.174
4.73e-05	495.637	178.954	447.384	894.769	2239.43	279.297
4.74e-05	496.289	179.08	447.701	895.401	2240.23	279.421
4.75e-05	496.94	179.206	448.016	896.032	2241.02	279.543
4.76e-05	497.592	179.332	448.33	896.661	2241.8	279.666
4.77e-05	498.243	179.458	448.644	897.288	2242.59	279.788
4.78e-05	498.894	179.583	448.957	897.914	2243.37	279.909
4.79e-05	499.545	179.707	449.269	898.537	2244.15	280.03
4.8e-05	500.196	179.832	449.58	899.159	2244.92	280.151
4.81e-05	500.846	179.956	449.89	899.78	2245.69	280.272
4.82e-05	501.497	180.08	450.199	900.398	2246.46	280.392
4.83e-05	502.147	180.203	450.507	901.015	2247.23	280.511
4.84e-05	502.796	180.326	450.815	901.63	2248	280.63
4.85e-05	503.446	180.449	451.122	902.243	2248.76	280.749
4.86e-05	504.096	180.571	451.428	902.855	2249.52	280.868
4.87e-05	504.745	180.693	451.733	903.465	2250.28	280.986
4.88e-05	505.394	180.815	452.037	904.073	2251.03	281.103
4.89e-05	506.043	180.936	452.34	904.68	2251.78	281.221
4.9e-05	506.691	181.057	452.643	905.285	2252.53	281.338
4.91e-05	507.34	181.178	452.944	905.888	2253.28	281.454
4.92e-05	507.988	181.298	453.245	906.49	2254.02	281.57
4.93e-05	508.636	181.418	453.545	907.09	2254.76	281.686
4.94e-05	509.284	181.538	453.844	907.688	2255.5	281.801
4.95e-05	509.932	181.657	454.143	908.285	2256.24	281.916
4.96e-05	510.579	181.776	454.44	908.88	2256.97	282.031
4.97e-05	511.227	181.895	454.737	909.474	2257.71	282.145
4.98e-05	511.874	182.013	455.033	910.066	2258.44	282.259
4.99e-05	512.52	182.131	455.328	910.656	2259.16	282.373
5e-05	513.167	182.249	455.622	911.245	2259.89	282.486
5.01e-05	513.814	182.366	455.916	911.832	2260.61	282.599
5.02e-05	514.46	182.483	456.209	912.417	2261.33	282.711
5.03e-05	515.106	182.6	456.501	913.001	2262.05	282.823
5.04e-05	515.752	182.717	456.792	913.584	2262.76	282.935
5.05e-05	516.398	182.833	457.082	914.164	2263.47	283.046
5.06e-05	517.043	182.949	457.372	914.744	2264.18	283.157
5.07e-05	517.688	183.064	457.661	915.321	2264.89	283.268
5.08e-05	518.333	183.18	457.949	915.898	2265.6	283.378
5.09e-05	518.978	183.294	458.236	916.472	2266.3	283.488
5.1e-05	519.623	183.409	458.523	917.045	2267	283.598
5.11e-05	520.268	183.523	458.808	917.617	2267.7	283.707
5.12e-05	520.912	183.637	459.093	918.187	2268.39	283.816
5.13e-05	521.556	183.751	459.378	918.755	2269.09	283.925
5.14e-05	522.2	183.864	459.661	919.322	2269.78	284.033
5.15e-05	522.844	183.978	459.944	919.888	2270.47	284.141
5.16e-05	523.487	184.09	460.226	920.452	2271.15	284.249
5.17e-05	524.131	184.203	460.507	921.014	2271.84	284.356
5.18e-05	524.774	184.315	460.788	921.575	2272.52	284.463
5.19e-05	525.417	184.427	461.067	922.135	2273.2	284.569
5.2e-05	526.06	184.539	461.346	922.693	2273.88	284.676
5.21e-05	526.702	184.65	461.625	923.249	2274.56	284.782
5.22e-05	527.345	184.761	461.902	923.804	2275.23	284.887
5.23e-05	527.987	184.872	462.179	924.358	2275.9	284.993
5.24e-05	528.629	184.982	462.455	924.91	2276.57	285.097
5.25e-05	529.271	185.092	462.73	925.461	2277.24	285.202
5.26e-05	529.912	185.202	463.005	926.01	2277.9	285.306
5.27e-05	530.554	185.312	463.279	926.558	2278.57	285.41
5.28e-05	531.195	185.421	463.552	927.104	2279.23	285.514
5.29e-05	531.836	185.53	463.825	927.649	2279.88	285.617
5.3e-05	532.477	185.639	464.096	928.193	2280.54	285.72
5.31e-05	533.117	185.747	464.368	928.735	2281.2	285.823
5.32e-05	533.758	185.855	464.638	929.276	2281.85	285.926
5.33e-05	534.398	185.963	464.908	929.815	2282.5	286.028
5.34e-05	535.038	186.071	465.177	930.353	2283.15	286.129
5.35e-05	535.678	186.178	465.445	930.89	2283.79	286.231
5.36e-05	536.318	186.285	465.712	931.425	2284.44	286.332
5.37e-05	536.958	186.392	465.979	931.959	2285.08	286.433
5.38e-05	537.597	186.498	466.246	932.491	2285.72	286.534
5.39e-05	538.236	186.604	466.511	933.022	2286.36	286.634
5.4e-05	538.875	186.71	466.776	933.552	2286.99	286.734
5.41e-05	539.514	186.816	467.04	934.08	2287.63	286.833
5.42e-05	540.153	186.921	467.304	934.607	2288.26	286.933
5.43e-05	540.791	187.027	467.566	935.133	2288.89	287.032
5.44e-05	541.429	187.131	467.829	935.657	2289.52	287.131
5.45e-05	542.067	187.236	468.09	936.18	2290.14	287.229
5.46e-05	542.705	187.34	468.351	936.702	2290.77	287.327
5.47e-05	543.343	187.444	468.611	937.222	2291.39	287.425
5.48e-05	543.98	187.548	468.87	937.741	2292.01	287.523
5.49e-05	544.618	187.652	469.129	938.258	2292.63	287.62
5.5e-05	545.255	187.755	469.387	938.775	2293.24	287.717
5.51e-05	545.892	187.858	469.645	939.29	2293.86	287.814
5.52e-05	546.529	187.961	469.902	939.804	2294.47	287.91
5.53e-05	547.165	188.063	470.158	940.316	2295.08	288.006
5.54e-05	547.802	188.165	470.414	940.827	2295.69	288.102
5.55e-05	548.438	188.267	470.668	941.337	2296.3	288.198
5.56e-05	549.074	188.369	470.923	941.845	2296.9	288.293
5.57e-05	549.71	188.471	471.176	942.353	2297.51	288.388
5.58e-05	550.345	188.572	471.429	942.859	2298.11	288.483
5.59e-05	550.981	188.673	471.682	943.363	2298.71	288.577
5.6e-05	551.616	188.773	471.933	943.867	2299.3	288.672
5.61e-05	552.251	188.874	472.185	944.369	2299.9	288.766
5.62e-05	552.886	188.974	472.435	944.87	2300.49	288.859
5.63e-05	553.521	189.074	472.685	945.37	2301.09	288.953
5.64e-05	554.156	189.174	472.934	945.868	2301.68	289.046
5.65e-05	554.79	189.273	473.183	946.365	2302.26	289.139
5.66e-05	555.424	189.372	473.431	946.861	2302.85	289.231
5.67e-05	556.058	189.471	473.678	947.356	2303.44	289.324
5.68e-05	556.692	189.57	473.925	947.85	2304.02	289.416
5.69e-05	557.326	189.668	474.171	948.342	2304.6	289.507
5.7e-05	557.959	189.767	474.416	948.833	2305.18	289.599
5.71e-05	558.593	189.865	474.661	949.323	2305.76	289.69
5.72e-05	559.226	189.962	474.906	949.811	2306.34	289.781
5.73e-05	559.859	190.06	475.149	950.299	2306.91	289.872
5.74e-05	560.492	190.157	475.393	950.785	2307.48	289.962
5.75e-05	561.124	190.254	475.635	951.27	2308.06	290.052
5.76e-05	561.757	190.351	475.877	951.754	2308.62	290.142
5.77e-05	562.389	190.447	476.118	952.237	2309.19	290.232
5.78e-05	563.021	190.544	476.359	952.718	2309.76	290.322
5.79e-05	563.653	190.64	476.599	953.198	2310.32	290.411
5.8e-05	564.285	190.736	476.839	953.678	2310.89	290.5
5.81e-05	564.916	190.831	477.078	954.156	2311.45	290.588
5.82e-05	565.548	190.926	477.316	954.632	2312.01	290.677
5.83e-05	566.179	191.022	477.554	955.108	2312.56	290.765
5.84e-05	566.81	191.116	477.791	955.582	2313.12	290.853
5.85e-05	567.441	191.211	478.028	956.056	2313.68	290.941
5.86e-05	568.072	191.306	478.264	956.528	2314.23	291.028
5.87e-05	568.702	191.4	478.499	956.999	2314.78	291.115
5.88e-05	569.332	191.494	478.734	957.469	2315.33	291.202
5.89e-05	569.963	191.588	478.969	957.938	2315.88	291.289
5.9e-05	570.593	191.681	479.203	958.405	2316.42	291.375
5.91e-05	571.222	191.774	479.436	958.872	2316.97	291.462
5.92e-05	571.852	191.867	479.669	959.337	2317.51	291.547
5.93e-05	572.482	191.96	479.901	959.801	2318.05	291.633
5.94e-05	573.111	192.053	480.132	960.264	2318.59	291.719
5.95e-05	573.74	192.145	480.363	960.726	2319.13	291.804
5.96e-05	574.369	192.237	480.594	961.187	2319.67	291.889
5.97e-05	574.998	192.329	480.824	961.647	2320.2	291.974
5.98e-05	575.626	192.421	481.053	962.106	2320.74	292.058
5.99e-05	576.255	192.513	481.282	962.564	2321.27	292.143
6e-05	576.883	192.604	481.51	963.02	2321.8	292.227
6.01e-05	577.511	192.695	481.738	963.475	2322.33	292.311
6.02e-05	578.139	192.786	481.965	963.93	2322.86	292.394
6.03e-05	578.767	192.877	482.192	964.383	2323.39	292.478
6.04e-05	579.395	192.967	482.418	964.835	2323.91	292.561
6.05e-05	580.022	193.057	482.643	965.286	2324.43	292.644
6.06e-05	580.649	193.147	482.868	965.736	2324.96	292.726
6.07e-05	581.276	193.237	483.093	966.185	2325.48	292.809
6.08e-05	581.903	193.327	483.317	966.633	2325.99	292.891
6.09e-05	582.53	193.416	483.54	967.08	2326.51	292.973
6.1e-05	583.157	193.505	483.763	967.526	2327.03	293.055
6.11e-05	583.783	193.594	483.985	967.971	2327.54	293.137
6.12e-05	584.409	193.683	484.207	968.414	2328.05	293.218
6.13e-05	585.035	193.771	484.429	968.857	2328.57	293.299
6.14e-05	585.661	193.86	484.649	969.299	2329.08	293.38
6.15e-05	586.287	193.948	484.87	969.739	2329.59	293.461
6.16e-05	586.913	194.036	485.089	970.179	2330.09	293.541
6.17e-05	587.538	194.124	485.309	970.617	2330.6	293.622
6.18e-05	588.163	194.211	485.528	971.055	2331.1	293.702
6.19e-05	588.788	194.298	485.746	971.492	2331.61	293.782
6.2e-05	589.413	194.385	485.963	971.927	2332.11	293.861
6.21e-05	590.038	194.472	486.181	972.361	2332.61	293.941
6.22e-05	590.663	194.559	486.397	972.795	2333.11	294.02
6.23e-05	591.287	194.645	486.614	973.227	2333.6	294.099
6.24e-05	591.911	194.732	486.829	973.659	2334.1	294.178
6.25e-05	592.535	194.818	487.045	974.089	2334.59	294.256
6.26e-05	593.159	194.904	487.259	974.519	2335.09	294.334
6.27e-05	593.783	194.989	487.474	974.947	2335.58	294.413
6.28e-05	594.407	195.075	487.687	975.375	2336.07	294.491
6.29e-05	595.03	195.16	487.901	975.801	2336.56	294.568
6.3e-05	595.654	195.245	488.113	976.227	2337.05	294.646
6.31e-05	596.277	195.33	488.326	976.651	2337.53	294.723
6.32e-05	596.9	195.415	488.537	977.075	2338.02	294.8
6.33e-05	597.522	195.499	488.749	977.497	2338.5	294.877
6.34e-05	598.145	195.584	488.959	977.919	2338.98	294.954
6.35e-05	598.768	195.668	489.17	978.339	2339.47	295.03
6.36e-05	599.39	195.752	489.38	978.759	2339.95	295.107
6.37e-05	600.012	195.836	489.589	979.178	2340.42	295.183
6.38e-05	600.634	195.919	489.798	979.596	2340.9	295.259
6.39e-05	601.256	196.002	490.006	980.012	2341.38	295.335
6.4e-05	601.877	196.086	490.214	980.428	2341.85	295.41
6.41e-05	602.499	196.169	490.422	980.843	2342.33	295.485
6.42e-05	603.12	196.251	490.629	981.257	2342.8	295.561
6.43e-05	603.741	196.334	490.835	981.67	2343.27	295.635
6.44e-05	604.362	196.416	491.041	982.082	2343.74	295.71
6.45e-05	604.983	196.499	491.247	982.493	2344.21	295.785
6.46e-05	605.604	196.581	491.452	982.904	2344.67	295.859
6.47e-05	606.225	196.663	491.656	983.313	2345.14	295.933
6.48e-05	606.845	196.744	491.861	983.721	2345.6	296.007
6.49e-05	607.465	196.826	492.064	984.129	2346.07	296.081
6.5e-05	608.085	196.907	492.268	984.535	2346.53	296.155
6.51e-05	608.705	196.988	492.47	984.941	2346.99	296.228
6.52e-05	609.325	197.069	492.673	985.346	2347.45	296.301
6.53e-05	609.945	197.15	492.875	985.749	2347.91	296.374
6.54e-05	610.564	197.23	493.076	986.152	2348.36	296.447
6.55e-05	611.183	197.311	493.277	986.554	2348.82	296.52
6.56e-05	611.802	197.391	493.478	986.955	2349.27	296.592
6.57e-05	612.421	197.471	493.678	987.356	2349.73	296.664
6.58e-05	613.04	197.551	493.877	987.755	2350.18	296.736
6.59e-05	613.659	197.631	494.077	988.153	2350.63	296.808
6.6e-05	614.277	197.71	494.275	988.551	2351.08	296.88
6.61e-05	614.896	197.789	494.474	988.947	2351.53	296.952
6.62e-05	615.514	197.869	494.672	989.343	2351.98	297.023
6.63e-05	616.132	197.948	494.869	989.738	2352.42	297.094
6.64e-05	616.75	198.026	495.066	990.132	2352.87	297.165
6.65e-05	617.368	198.105	495.263	990.525	2353.31	297.236
6.66e-05	617.985	198.184	495.459	990.917	2353.75	297.307
6.67e-05	618.603	198.262	495.654	991.309	2354.2	297.377
6.68e-05	619.22	198.34	495.85	991.699	2354.64	297.447
6.69e-05	619.837	198.418	496.045	992.089	2355.08	297.517
6.7e-05	620.454	198.496	496.239	992.478	2355.51	297.587
6.71e-05	621.071	198.573	496.433	992.866	2355.95	297.657
6.72e-05	621.687	198.651	496.626	993.253	2356.39	297.727
6.73e-05	622.304	198.728	496.82	993.639	2356.82	297.796
6.74e-05	622.92	198.805	497.012	994.025	2357.25	297.865
6.75e-05	623.536	198.882	497.205	994.409	2357.69	297.934
6.76e-05	624.152	198.959	497.396	994.793	2358.12	298.003
6.77e-05	624.768	199.035	497.588	995.176	2358.55	298.072
6.78e-05	625.384	199.112	497.779	995.558	2358.98	298.14
6.79e-05	626	199.188	497.97	995.939	2359.41	298.209
6.8e-05	626.615	199.264	498.16	996.319	2359.83	298.277
6.81e-05	627.23	199.34	498.35	996.699	2360.26	298.345
6.82e-05	627.845	199.416	498.539	997.078	2360.68	298.413
6.83e-05	628.46	199.491	498.728	997.456	2361.11	298.481
6.84e-05	629.075	199.567	498.916	997.833	2361.53	298.548
6.85e-05	629.69	199.642	499.105	998.209	2361.95	298.615
6.86e-05	630.304	199.717	499.292	998.585	2362.37	298.683
6.87e-05	630.919	199.792	499.48	998.959	2362.79	298.75
6.88e-05	631.533	199.867	499.666	999.333	2363.21	298.817
6.89e-05	632.147	199.941	499.853	999.706	2363.63	298.883
6.9e-05	632.761	200.016	500.039	1000.08	2364.04	298.95
6.91e-05	633.375	200.09	500.225	1000.45	2364.46	299.016
6.92e-05	633.989	200.164	500.41	1000.82	2364.87	299.082
6.93e-05	634.602	200.238	500.595	1001.19	2365.28	299.148
6.94e-05	635.215	200.312	500.78	1001.56	2365.7	299.214
6.95e-05	635.829	200.385	500.964	1001.93	2366.11	299.28
6.96e-05	636.442	200.459	501.147	1002.29	2366.52	299.346
6.97e-05	637.054	200.532	501.331	1002.66	2366.92	299.411
6.98e-05	637.667	200.606	501.514	1003.03	2367.33	299.476
6.99e-05	638.28	200.679	501.696	1003.39	2367.74	299.541
7e-05	638.892	200.751	501.878	1003.76	2368.15	299.606
7.01e-05	639.505	200.824	502.06	1004.12	2368.55	299.671
7.02e-05	640.117	200.897	502.242	1004.48	2368.95	299.736
7.03e-05	640.729	200.969	502.423	1004.85	2369.36	299.8
7.04e-05	641.341	201.041	502.603	1005.21	2369.76	299.864
7.05e-05	641.952	201.113	502.784	1005.57	2370.16	299.929
7.06e-05	642.564	201.185	502.963	1005.93	2370.56	299.993
7.07e-05	643.175	201.257	503.143	1006.29	2370.96	300.056
7.08e-05	643.787	201.329	503.322	1006.64	2371.35	300.12
7.09e-05	644.398	201.4	503.501	1007	2371.75	300.184
7.1e-05	645.009	201.472	503.679	1007.36	2372.15	300.247
7.11e-05	645.62	201.543	503.857	1007.71	2372.54	300.31
7.12e-05	646.23	201.614	504.035	1008.07	2372.93	300.373
7.13e-05	646.841	201.685	504.212	1008.42	2373.33	300.436
7.14e-05	647.451	201.755	504.389	1008.78	2373.72	300.499
7.15e-05	648.062	201.826	504.565	1009.13	2374.11	300.562
7.16e-05	648.672	201.896	504.741	1009.48	2374.5	300.624
7.17e-05	649.282	201.967	504.917	1009.83	2374.89	300.686
7.18e-05	649.892	202.037	505.092	1010.18	2375.28	300.749
7.19e-05	650.501	202.107	505.267	1010.53	2375.66	300.811
7.2e-05	651.111	202.177	505.442	1010.88	2376.05	300.873
7.21e-05	651.72	202.246	505.616	1011.23	2376.43	300.934
7.22e-05	652.33	202.316	505.79	1011.58	2376.82	300.996
7.23e-05	652.939	202.385	505.964	1011.93	2377.2	301.057
7.24e-05	653.548	202.455	506.137	1012.27	2377.58	301.119
7.25e-05	654.156	202.524	506.31	1012.62	2377.97	301.18
7.26e-05	654.765	202.593	506.482	1012.96	2378.35	301.241
7.27e-05	655.374	202.662	506.654	1013.31	2378.73	301.302
7.28e-05	655.982	202.73	506.826	1013.65	2379.1	301.362
7.29e-05	656.59	202.799	506.997	1013.99	2379.48	301.423
7.3e-05	657.199	202.867	507.168	1014.34	2379.86	301.483
7.31e-05	657.807	202.936	507.339	1014.68	2380.23	301.544
7.32e-05	658.414	203.004	507.509	1015.02	2380.61	301.604
7.33e-05	659.022	203.072	507.679	1015.36	2380.98	301.664
7.34e-05	659.63	203.14	507.849	1015.7	2381.36	301.724
7.35e-05	660.237	203.207	508.018	1016.04	2381.73	301.784
7.36e-05	660.845	203.275	508.187	1016.37	2382.1	301.843
7.37e-05	661.452	203.342	508.356	1016.71	2382.47	301.903
7.38e-05	662.059	203.41	508.524	1017.05	2382.84	301.962
7.39e-05	662.666	203.477	508.692	1017.38	2383.21	302.021
7.4e-05	663.272	203.544	508.86	1017.72	2383.58	302.08
7.41e-05	663.879	203.611	509.027	1018.05	2383.94	302.139
7.42e-05	664.485	203.678	509.194	1018.39	2384.31	302.198
7.43e-05	665.092	203.744	509.36	1018.72	2384.67	302.257
7.44e-05	665.698	203.811	509.526	1019.05	2385.04	302.315
7.45e-05	666.304	203.877	509.692	1019.38	2385.4	302.374
7.46e-05	666.91	203.943	509.858	1019.72	2385.76	302.432
7.47e-05	667.516	204.009	510.023	1020.05	2386.12	302.49
7.48e-05	668.121	204.075	510.188	1020.38	2386.49	302.548
7.49e-05	668.727	204.141	510.352	1020.7	2386.85	302.606
7.5e-05	669.332	204.207	510.517	1021.03	2387.2	302.663
7.51e-05	669.938	204.272	510.68	1021.36	2387.56	302.721
7.52e-05	670.543	204.338	510.844	1021.69	2387.92	302.778
7.53e-05	671.148	204.403	511.007	1022.01	2388.28	302.836
7.54e-05	671.752	204.468	511.17	1022.34	2388.63	302.893
7.55e-05	672.357	204.533	511.333	1022.67	2388.99	302.95
7.56e-05	672.962	204.598	511.495	1022.99	2389.34	303.007
7.57e-05	673.566	204.663	511.657	1023.31	2389.69	303.064
7.58e-05	674.17	204.727	511.818	1023.64	2390.05	303.12
7.59e-05	674.775	204.792	511.98	1023.96	2390.4	303.177
7.6e-05	675.379	204.856	512.14	1024.28	2390.75	303.233
7.61e-05	675.982	204.92	512.301	1024.6	2391.1	303.29
7.62e-05	676.586	204.985	512.461	1024.92	2391.45	303.346
7.63e-05	677.19	205.048	512.621	1025.24	2391.8	303.402
7.64e-05	677.793	205.112	512.781	1025.56	2392.14	303.458
7.65e-05	678.397	205.176	512.94	1025.88	2392.49	303.514
7.66e-05	679	205.24	513.099	1026.2	2392.84	303.569
7.67e-05	679.603	205.303	513.258	1026.52	2393.18	303.625
7.68e-05	680.206	205.366	513.416	1026.83	2393.53	303.68
7.69e-05	680.809	205.43	513.574	1027.15	2393.87	303.736
7.7e-05	681.411	205.493	513.732	1027.46	2394.21	303.791
7.71e-05	682.014	205.556	513.889	1027.78	2394.55	303.846
7.72e-05	682.616	205.619	514.047	1028.09	2394.89	303.901
7.73e-05	683.219	205.681	514.203	1028.41	2395.23	303.955
7.74e-05	683.821	205.744	514.36	1028.72	2395.57	304.01
7.75e-05	684.423	205.806	514.516	1029.03	2395.91	304.065
7.76e-05	685.025	205.869	514.672	1029.34	2396.25	304.119
7.77e-05	685.626	205.931	514.827	1029.65	2396.59	304.173
7.78e-05	686.228	205.993	514.983	1029.97	2396.92	304.228
7.79e-05	686.83	206.055	515.138	1030.28	2397.26	304.282
7.8e-05	687.431	206.117	515.292	1030.58	2397.6	304.336
7.81e-05	688.032	206.179	515.447	1030.89	2397.93	304.389
7.82e-05	688.633	206.24	515.601	1031.2	2398.26	304.443
7.83e-05	689.234	206.302	515.754	1031.51	2398.6	304.497
7.84e-05	689.835	206.363	515.908	1031.82	2398.93	304.55
7.85e-05	690.436	206.424	516.061	1032.12	2399.26	304.604
7.86e-05	691.036	206.486	516.214	1032.43	2399.59	304.657
7.87e-05	691.637	206.547	516.366	1032.73	2399.92	304.71
7.88e-05	692.237	206.607	516.519	1033.04	2400.25	304.763
7.89e-05	692.837	206.668	516.671	1033.34	2400.57	304.816
7.9e-05	693.437	206.729	516.822	1033.64	2400.9	304.869
7.91e-05	694.037	206.789	516.974	1033.95	2401.23	304.921
7.92e-05	694.637	206.85	517.125	1034.25	2401.55	304.974
7.93e-05	695.237	206.91	517.275	1034.55	2401.88	305.026
7.94e-05	695.836	206.97	517.426	1034.85	2402.2	305.079
7.95e-05	696.436	207.03	517.576	1035.15	2402.53	305.131
7.96e-05	697.035	207.09	517.726	1035.45	2402.85	305.183
7.97e-05	697.634	207.15	517.876	1035.75	2403.17	305.235
7.98e-05	698.233	207.21	518.025	1036.05	2403.49	305.287
7.99e-05	698.832	207.27	518.174	1036.35	2403.82	305.338
8e-05	699.431	207.329	518.323	1036.65	2404.14	305.39
8.01e-05	700.03	207.388	518.471	1036.94	2404.45	305.442
8.02e-05	700.628	207.448	518.619	1037.24	2404.77	305.493
8.03e-05	701.226	207.507	518.767	1037.53	2405.09	305.544
8.04e-05	701.825	207.566	518.915	1037.83	2405.41	305.596
8.05e-05	702.423	207.625	519.062	1038.12	2405.72	305.647
8.06e-05	703.021	207.684	519.209	1038.42	2406.04	305.698
8.07e-05	703.619	207.742	519.356	1038.71	2406.36	305.749
8.08e-05	704.217	207.801	519.502	1039	2406.67	305.799
8.09e-05	704.814	207.859	519.649	1039.3	2406.98	305.85
8.1e-05	705.412	207.918	519.795	1039.59	2407.3	305.9
8.11e-05	706.009	207.976	519.94	1039.88	2407.61	305.951
8.12e-05	706.606	208.034	520.086	1040.17	2407.92	306.001
8.13e-05	707.203	208.092	520.231	1040.46	2408.23	306.051
8.14e-05	707.8	208.15	520.375	1040.75	2408.54	306.102
8.15e-05	708.397	208.208	520.52	1041.04	2408.85	306.152
8.16e-05	708.994	208.266	520.664	1041.33	2409.16	306.201
8.17e-05	709.591	208.323	520.808	1041.62	2409.47	306.251
8.18e-05	710.187	208.381	520.952	1041.9	2409.78	306.301
8.19e-05	710.784	208.438	521.095	1042.19	2410.08	306.351
8.2e-05	711.38	208.495	521.239	1042.48	2410.39	306.4
8.21e-05	711.976	208.553	521.381	1042.76	2410.69	306.449
8.22e-05	712.572	208.61	521.524	1043.05	2411	306.499
8.23e-05	713.168	208.667	521.666	1043.33	2411.3	306.548
8.24e-05	713.764	208.723	521.809	1043.62	2411.61	306.597
8.25e-05	714.359	208.78	521.95	1043.9	2411.91	306.646
8.26e-05	714.955	208.837	522.092	1044.18	2412.21	306.695
8.27e-05	715.55	208.893	522.233	1044.47	2412.51	306.743
8.28e-05	716.146	208.95	522.374	1044.75	2412.82	306.792
8.29e-05	716.741	209.006	522.515	1045.03	2413.12	306.841
8.3e-05	717.336	209.062	522.656	1045.31	2413.42	306.889
8.31e-05	717.931	209.118	522.796	1045.59	2413.71	306.937
8.32e-05	718.525	209.174	522.936	1045.87	2414.01	306.986
8.33e-05	719.12	209.23	523.075	1046.15	2414.31	307.034
8.34e-05	719.715	209.286	523.215	1046.43	2414.61	307.082
8.35e-05	720.309	209.342	523.354	1046.71	2414.9	307.13
8.36e-05	720.903	209.397	523.493	1046.99	2415.2	307.178
8.37e-05	721.498	209.453	523.632	1047.26	2415.49	307.225
8.38e-05	722.092	209.508	523.77	1047.54	2415.79	307.273
8.39e-05	722.686	209.563	523.908	1047.82	2416.08	307.321
8.4e-05	723.279	209.618	524.046	1048.09	2416.38	307.368
8.41e-05	723.873	209.674	524.184	1048.37	2416.67	307.415
8.42e-05	724.467	209.729	524.321	1048.64	2416.96	307.463
8.43e-05	725.06	209.783	524.458	1048.92	2417.25	307.51
8.44e-05	725.653	209.838	524.595	1049.19	2417.54	307.557
8.45e-05	726.247	209.893	524.732	1049.46	2417.83	307.604
8.46e-05	726.84	209.947	524.868	1049.74	2418.12	307.651
8.47e-05	727.433	210.002	525.004	1050.01	2418.41	307.697
8.48e-05	728.026	210.056	525.14	1050.28	2418.7	307.744
8.49e-05	728.618	210.11	525.276	1050.55	2418.99	307.791
8.5e-05	729.211	210.165	525.411	1050.82	2419.27	307.837
8.51e-05	729.803	210.219	525.547	1051.09	2419.56	307.884
8.52e-05	730.396	210.273	525.681	1051.36	2419.85	307.93
8.53e-05	730.988	210.326	525.816	1051.63	2420.13	307.976
8.54e-05	731.58	210.38	525.95	1051.9	2420.42	308.022
8.55e-05	732.172	210.434	526.085	1052.17	2420.7	308.068
8.56e-05	732.764	210.487	526.218	1052.44	2420.98	308.114
8.57e-05	733.356	210.541	526.352	1052.7	2421.27	308.16
8.58e-05	733.948	210.594	526.486	1052.97	2421.55	308.206
8.59e-05	734.539	210.647	526.619	1053.24	2421.83	308.251
8.6e-05	735.131	210.701	526.752	1053.5	2422.11	308.297
8.61e-05	735.722	210.754	526.884	1053.77	2422.39	308.342
8.62e-05	736.313	210.807	527.017	1054.03	2422.67	308.388
8.63e-05	736.904	210.86	527.149	1054.3	2422.95	308.433
8.64e-05	737.495	210.912	527.281	1054.56	2423.23	308.478
8.65e-05	738.086	210.965	527.413	1054.83	2423.51	308.523
8.66e-05	738.677	211.018	527.544	1055.09	2423.79	308.568
8.67e-05	739.267	211.07	527.675	1055.35	2424.06	308.613
8.68e-05	739.858	211.123	527.806	1055.61	2424.34	308.658
8.69e-05	740.448	211.175	527.937	1055.87	2424.62	308.702
8.7e-05	741.039	211.227	528.068	1056.14	2424.89	308.747
8.71e-05	741.629	211.279	528.198	1056.4	2425.17	308.792
8.72e-05	742.219	211.331	528.328	1056.66	2425.44	308.836
8.73e-05	742.809	211.383	528.458	1056.92	2425.71	308.88
8.74e-05	743.398	211.435	528.588	1057.18	2425.99	308.925
8.75e-05	743.988	211.487	528.717	1057.43	2426.26	308.969
8.76e-05	744.578	211.538	528.846	1057.69	2426.53	309.013
8.77e-05	745.167	211.59	528.975	1057.95	2426.8	309.057
8.78e-05	745.756	211.641	529.104	1058.21	2427.07	309.101
8.79e-05	746.346	211.693	529.232	1058.46	2427.34	309.145
8.8e-05	746.935	211.744	529.36	1058.72	2427.61	309.189
8.81e-05	747.524	211.795	529.488	1058.98	2427.88	309.232
8.82e-05	748.113	211.846	529.616	1059.23	2428.15	309.276
8.83e-05	748.701	211.897	529.744	1059.49	2428.42	309.319
8.84e-05	749.29	211.948	529.871	1059.74	2428.69	309.363
8.85e-05	749.879	211.999	529.998	1060	2428.95	309.406
8.86e-05	750.467	212.05	530.125	1060.25	2429.22	309.449
8.87e-05	751.055	212.101	530.251	1060.5	2429.49	309.492
8.88e-05	751.644	212.151	530.378	1060.76	2429.75	309.535
8.89e-05	752.232	212.202	530.504	1061.01	2430.02	309.578
8.9e-05	752.82	212.252	530.63	1061.26	2430.28	309.621
8.91e-05	753.408	212.302	530.756	1061.51	2430.54	309.664
8.92e-05	753.995	212.352	530.881	1061.76	2430.81	309.707
8.93e-05	754.583	212.403	531.006	1062.01	2431.07	309.749
8.94e-05	755.17	212.453	531.131	1062.26	2431.33	309.792
8.95e-05	755.758	212.503	531.256	1062.51	2431.59	309.834
8.96e-05	756.345	212.552	531.381	1062.76	2431.85	309.877
8.97e-05	756.932	212.602	531.505	1063.01	2432.11	309.919
8.98e-05	757.519	212.652	531.629	1063.26	2432.37	309.961
8.99e-05	758.106	212.701	531.753	1063.51	2432.63	310.003
9e-05	758.693	212.751	531.877	1063.75	2432.89	310.045
9.01e-05	759.28	212.8	532.001	1064	2433.15	310.087
9.02e-05	759.867	212.85	532.124	1064.25	2433.41	310.129
9.03e-05	760.453	212.899	532.247	1064.49	2433.67	310.171
9.04e-05	761.039	212.948	532.37	1064.74	2433.92	310.213
9.05e-05	761.626	212.997	532.493	1064.99	2434.18	310.255
9.06e-05	762.212	213.046	532.615	1065.23	2434.44	310.296
9.07e-05	762.798	213.095	532.737	1065.47	2434.69	310.338
9.08e-05	763.384	213.144	532.859	1065.72	2434.95	310.379
9.09e-05	763.97	213.192	532.981	1065.96	2435.2	310.42
9.1e-05	764.556	213.241	533.103	1066.21	2435.45	310.462
9.11e-05	765.141	213.29	533.224	1066.45	2435.71	310.503
9.12e-05	765.727	213.338	533.345	1066.69	2435.96	310.544
9.13e-05	766.312	213.387	533.466	1066.93	2436.21	310.585
9.14e-05	766.897	213.435	533.587	1067.17	2436.46	310.626
9.15e-05	767.483	213.483	533.708	1067.42	2436.72	310.667
9.16e-05	768.068	213.531	533.828	1067.66	2436.97	310.707
9.17e-05	768.653	213.579	533.948	1067.9	2437.22	310.748
9.18e-05	769.238	213.627	534.068	1068.14	2437.47	310.789
9.19e-05	769.822	213.675	534.188	1068.38	2437.72	310.829
9.2e-05	770.407	213.723	534.307	1068.61	2437.96	310.87
9.21e-05	770.991	213.771	534.426	1068.85	2438.21	310.91
9.22e-05	771.576	213.818	534.546	1069.09	2438.46	310.95
9.23e-05	772.16	213.866	534.664	1069.33	2438.71	310.991
9.24e-05	772.744	213.913	534.783	1069.57	2438.95	311.031
9.25e-05	773.329	213.961	534.902	1069.8	2439.2	311.071
9.26e-05	773.913	214.008	535.02	1070.04	2439.45	311.111
9.27e-05	774.496	214.055	535.138	1070.28	2439.69	311.151
9.28e-05	775.08	214.102	535.256	1070.51	2439.94	311.191
9.29e-05	775.664	214.149	535.373	1070.75	2440.18	311.23
9.3e-05	776.247	214.196	535.491	1070.98	2440.43	311.27
9.31e-05	776.831	214.243	535.608	1071.22	2440.67	311.31
9.32e-05	777.414	214.29	535.725	1071.45	2440.91	311.349
9.33e-05	777.997	214.337	535.842	1071.68	2441.16	311.389
9.34e-05	778.581	214.384	535.959	1071.92	2441.4	311.428
9.35e-05	779.164	214.43	536.075	1072.15	2441.64	311.467
9.36e-05	779.747	214.477	536.192	1072.38	2441.88	311.507
9.37e-05	780.329	214.523	536.308	1072.62	2442.12	311.546
9.38e-05	780.912	214.569	536.423	1072.85	2442.36	311.585
9.39e-05	781.495	214.616	536.539	1073.08	2442.6	311.624
9.4e-05	782.077	214.662	536.655	1073.31	2442.84	311.663
9.41e-05	782.66	214.708	536.77	1073.54	2443.08	311.702
9.42e-05	783.242	214.754	536.885	1073.77	2443.32	311.74
9.43e-05	783.824	214.8	537	1074	2443.56	311.779
9.44e-05	784.406	214.846	537.115	1074.23	2443.79	311.818
9.45e-05	784.988	214.892	537.229	1074.46	2444.03	311.856
9.46e-05	785.57	214.937	537.343	1074.69	2444.27	311.895
9.47e-05	786.152	214.983	537.458	1074.92	2444.5	311.933
9.48e-05	786.733	215.029	537.571	1075.14	2444.74	311.972
9.49e-05	787.315	215.074	537.685	1075.37	2444.97	312.01
9.5e-05	787.896	215.119	537.799	1075.6	2445.21	312.048
9.51e-05	788.478	215.165	537.912	1075.82	2445.44	312.087
9.52e-05	789.059	215.21	538.025	1076.05	2445.68	312.125
9.53e-05	789.64	215.255	538.138	1076.28	2445.91	312.163
9.54e-05	790.221	215.3	538.251	1076.5	2446.14	312.201
9.55e-05	790.802	215.345	538.364	1076.73	2446.38	312.238
9.56e-05	791.383	215.39	538.476	1076.95	2446.61	312.276
9.57e-05	791.963	215.435	538.588	1077.18	2446.84	312.314
9.58e-05	792.544	215.48	538.7	1077.4	2447.07	312.352
9.59e-05	793.124	215.525	538.812	1077.62	2447.3	312.389
9.6e-05	793.705	215.57	538.924	1077.85	2447.53	312.427
9.61e-05	794.285	215.614	539.035	1078.07	2447.76	312.464
9.62e-05	794.865	215.659	539.147	1078.29	2447.99	312.502
9.63e-05	795.445	215.703	539.258	1078.52	2448.22	312.539
9.64e-05	796.025	215.747	539.369	1078.74	2448.45	312.576
9.65e-05	796.605	215.792	539.479	1078.96	2448.68	312.613
9.66e-05	797.185	215.836	539.59	1079.18	2448.9	312.651
9.67e-05	797.765	215.88	539.7	1079.4	2449.13	312.688
9.68e-05	798.344	215.924	539.81	1079.62	2449.36	312.725
9.69e-05	798.924	215.968	539.92	1079.84	2449.58	312.761
9.7e-05	799.503	216.012	540.03	1080.06	2449.81	312.798
9.71e-05	800.082	216.056	540.14	1080.28	2450.04	312.835
9.72e-05	800.661	216.1	540.249	1080.5	2450.26	312.872
9.73e-05	801.241	216.143	540.359	1080.72	2450.49	312.908
9.74e-05	801.819	216.187	540.468	1080.94	2450.71	312.945
9.75e-05	802.398	216.231	540.577	1081.15	2450.93	312.982
9.76e-05	802.977	216.274	540.685	1081.37	2451.16	313.018
9.77e-05	803.556	216.318	540.794	1081.59	2451.38	313.054
9.78e-05	804.134	216.361	540.902	1081.8	2451.6	313.091
9.79e-05	804.713	216.404	541.01	1082.02	2451.83	313.127
9.8e-05	805.291	216.447	541.118	1082.24	2452.05	313.163
9.81e-05	805.869	216.49	541.226	1082.45	2452.27	313.199
9.82e-05	806.447	216.534	541.334	1082.67	2452.49	313.235
9.83e-05	807.025	216.577	541.441	1082.88	2452.71	313.271
9.84e-05	807.603	216.619	541.549	1083.1	2452.93	313.307
9.85e-05	808.181	216.662	541.656	1083.31	2453.15	313.343
9.86e-05	808.759	216.705	541.763	1083.53	2453.37	313.379
9.87e-05	809.337	216.748	541.87	1083.74	2453.59	313.415
9.88e-05	809.914	216.79	541.976	1083.95	2453.81	313.45
9.89e-05	810.492	216.833	542.083	1084.17	2454.03	313.486
9.9e-05	811.069	216.876	542.189	1084.38	2454.24	313.521
9.91e-05	811.646	216.918	542.295	1084.59	2454.46	313.557
9.92e-05	812.223	216.96	542.401	1084.8	2454.68	313.592
9.93e-05	812.8	217.003	542.507	1085.01	2454.89	313.628
9.94e-05	813.377	217.045	542.612	1085.22	2455.11	313.663
9.95e-05	813.954	217.087	542.718	1085.44	2455.33	313.698
9.96e-05	814.531	217.129	542.823	1085.65	2455.54	313.733
9.97e-05	815.107	217.171	542.928	1085.86	2455.76	313.768
9.98e-05	815.684	217.213	543.033	1086.07	2455.97	313.803
9.99e-05	816.26	217.255	543.138	1086.28	2456.19	313.838
0.0001	816.837	217.297	543.242	1086.48	2456.4	313.873
0.0001001	817.413	217.339	543.346	1086.69	2456.61	313.908
0.0001002	817.989	217.38	543.451	1086.9	2456.83	313.943
0.0001003	818.565	217.422	543.555	1087.11	2457.04	313.978
0.0001004	819.141	217.463	543.659	1087.32	2457.25	314.012
0.0001005	819.717	217.505	543.762	1087.52	2457.46	314.047
0.0001006	820.293	217.546	543.866	1087.73	2457.67	314.081
0.0001007	820.868	217.588	543.969	1087.94	2457.88	314.116
0.0001008	821.444	217.629	544.072	1088.14	2458.1	314.15
0.0001009	822.019	217.67	544.176	1088.35	2458.31	314.185
0.000101	822.595	217.711	544.278	1088.56	2458.52	314.219
0.0001011	823.17	217.752	544.381	1088.76	2458.73	314.253
0.0001012	823.745	217.793	544.484	1088.97	2458.93	314.287
0.0001013	824.32	217.834	544.586	1089.17	2459.14	314.321
0.0001014	824.895	217.875	544.688	1089.38	2459.35	314.355
0.0001015	825.47	217.916	544.79	1089.58	2459.56	314.389
0.0001016	826.045	217.957	544.892	1089.78	2459.77	314.423
0.0001017	826.62	217.998	544.994	1089.99	2459.97	314.457
0.0001018	827.194	218.038	545.096	1090.19	2460.18	314.491
0.0001019	827.769	218.079	545.197	1090.39	2460.39	314.525
0.000102	828.343	218.119	545.298	1090.6	2460.59	314.559
0.0001021	828.917	218.16	545.399	1090.8	2460.8	314.592
0.0001022	829.491	218.2	545.5	1091	2461.01	314.626
0.0001023	830.066	218.24	545.601	1091.2	2461.21	314.659
0.0001024	830.64	218.281	545.702	1091.4	2461.42	314.693
0.0001025	831.213	218.321	545.802	1091.6	2461.62	314.726
0.0001026	831.787	218.361	545.902	1091.8	2461.82	314.759
0.0001027	832.361	218.401	546.003	1092.01	2462.03	314.793
0.0001028	832.935	218.441	546.103	1092.21	2462.23	314.826
0.0001029	833.508	218.481	546.202	1092.4	2462.43	314.859
0.000103	834.081	218.521	546.302	1092.6	2462.64	314.892
0.0001031	834.655	218.561	546.402	1092.8	2462.84	314.925
0.0001032	835.228	218.6	546.501	1093	2463.04	314.958
0.0001033	835.801	218.64	546.6	1093.2	2463.24	314.991
0.0001034	836.374	218.68	546.699	1093.4	2463.44	315.024
0.0001035	836.947	218.719	546.798	1093.6	2463.64	315.057
0.0001036	837.52	218.759	546.897	1093.79	2463.84	315.09
0.0001037	838.093	218.798	546.995	1093.99	2464.04	315.122
0.0001038	838.665	218.837	547.094	1094.19	2464.24	315.155
0.0001039	839.238	218.877	547.192	1094.38	2464.44	315.188
0.000104	839.81	218.916	547.29	1094.58	2464.64	315.22
0.0001041	840.383	218.955	547.388	1094.78	2464.84	315.253
0.0001042	840.955	218.994	547.486	1094.97	2465.04	315.285
0.0001043	841.527	219.033	547.583	1095.17	2465.24	315.318
0.0001044	842.099	219.072	547.681	1095.36	2465.43	315.35
0.0001045	842.671	219.111	547.778	1095.56	2465.63	315.382
0.0001046	843.243	219.15	547.876	1095.75	2465.83	315.414
0.0001047	843.815	219.189	547.973	1095.95	2466.03	315.447
0.0001048	844.387	219.228	548.069	1096.14	2466.22	315.479
0.0001049	844.958	219.266	548.166	1096.33	2466.42	315.511
0.000105	845.53	219.305	548.263	1096.53	2466.61	315.543
0.0001051	846.101	219.344	548.359	1096.72	2466.81	315.575
0.0001052	846.673	219.382	548.456	1096.91	2467	315.607
0.0001053	847.244	219.421	548.552	1097.1	2467.2	315.638
0.0001054	847.815	219.459	548.648	1097.3	2467.39	315.67
0.0001055	848.386	219.497	548.744	1097.49	2467.59	315.702
0.0001056	848.957	219.536	548.839	1097.68	2467.78	315.734
0.0001057	849.528	219.574	548.935	1097.87	2467.97	315.765
0.0001058	850.099	219.612	549.03	1098.06	2468.16	315.797
0.0001059	850.67	219.65	549.125	1098.25	2468.36	315.828
0.000106	851.24	219.688	549.221	1098.44	2468.55	315.86
0.0001061	851.811	219.726	549.315	1098.63	2468.74	315.891
0.0001062	852.381	219.764	549.41	1098.82	2468.93	315.922
0.0001063	852.951	219.802	549.505	1099.01	2469.12	315.954
0.0001064	853.522	219.84	549.599	1099.2	2469.31	315.985
0.0001065	854.092	219.878	549.694	1099.39	2469.51	316.016
0.0001066	854.662	219.915	549.788	1099.58	2469.7	316.047
0.0001067	855.232	219.953	549.882	1099.76	2469.89	316.078
0.0001068	855.802	219.99	549.976	1099.95	2470.07	316.11
0.0001069	856.372	220.028	550.07	1100.14	2470.26	316.14
0.000107	856.941	220.065	550.164	1100.33	2470.45	316.171
0.0001071	857.511	220.103	550.257	1100.51	2470.64	316.202
0.0001072	858.08	220.14	550.351	1100.7	2470.83	316.233
0.0001073	858.65	220.177	550.444	1100.89	2471.02	316.264
0.0001074	859.219	220.215	550.537	1101.07	2471.2	316.295
0.0001075	859.788	220.252	550.63	1101.26	2471.39	316.325
0.0001076	860.357	220.289	550.723	1101.45	2471.58	316.356
0.0001077	860.926	220.326	550.815	1101.63	2471.77	316.387
0.0001078	861.495	220.363	550.908	1101.82	2471.95	316.417
0.0001079	862.064	220.4	551	1102	2472.14	316.448
0.000108	862.633	220.437	551.092	1102.18	2472.32	316.478
0.0001081	863.202	220.474	551.184	1102.37	2472.51	316.508
0.0001082	863.77	220.511	551.276	1102.55	2472.69	316.539
0.0001083	864.339	220.547	551.368	1102.74	2472.88	316.569
0.0001084	864.907	220.584	551.46	1102.92	2473.06	316.599
0.0001085	865.476	220.621	551.552	1103.1	2473.25	316.629
0.0001086	866.044	220.657	551.643	1103.29	2473.43	316.659
0.0001087	866.612	220.694	551.734	1103.47	2473.61	316.69
0.0001088	867.18	220.73	551.825	1103.65	2473.8	316.72
0.0001089	867.748	220.767	551.916	1103.83	2473.98	316.75
0.000109	868.316	220.803	552.007	1104.01	2474.16	316.779
0.0001091	868.884	220.839	552.098	1104.2	2474.35	316.809
0.0001092	869.451	220.875	552.188	1104.38	2474.53	316.839
0.0001093	870.019	220.912	552.279	1104.56	2474.71	316.869
0.0001094	870.586	220.948	552.369	1104.74	2474.89	316.899
0.0001095	871.154	220.984	552.459	1104.92	2475.07	316.928
0.0001096	871.721	221.02	552.549	1105.1	2475.25	316.958
0.0001097	872.288	221.056	552.639	1105.28	2475.43	316.988
0.0001098	872.856	221.092	552.729	1105.46	2475.61	317.017
0.0001099	873.423	221.128	552.819	1105.64	2475.79	317.047
0.00011	873.99	221.163	552.908	1105.82	2475.97	317.076
0.0001101	874.557	221.199	552.998	1106	2476.15	317.105
0.0001102	875.123	221.235	553.087	1106.17	2476.33	317.135
0.0001103	875.69	221.27	553.176	1106.35	2476.51	317.164
0.0001104	876.257	221.306	553.265	1106.53	2476.69	317.193
0.0001105	876.823	221.342	553.354	1106.71	2476.86	317.222
0.0001106	877.39	221.377	553.443	1106.89	2477.04	317.252
0.0001107	877.956	221.412	553.531	1107.06	2477.22	317.281
0.0001108	878.522	221.448	553.62	1107.24	2477.4	317.31
0.0001109	879.089	221.483	553.708	1107.42	2477.57	317.339
0.000111	879.655	221.518	553.796	1107.59	2477.75	317.368
0.0001111	880.221	221.554	553.884	1107.77	2477.93	317.397
0.0001112	880.787	221.589	553.972	1107.94	2478.1	317.426
0.0001113	881.353	221.624	554.06	1108.12	2478.28	317.454
0.0001114	881.918	221.659	554.147	1108.29	2478.45	317.483
0.0001115	882.484	221.694	554.235	1108.47	2478.63	317.512
0.0001116	883.05	221.729	554.322	1108.64	2478.8	317.541
0.0001117	883.615	221.764	554.41	1108.82	2478.98	317.569
0.0001118	884.181	221.799	554.497	1108.99	2479.15	317.598
0.0001119	884.746	221.834	554.584	1109.17	2479.33	317.626
0.000112	885.311	221.868	554.671	1109.34	2479.5	317.655
0.0001121	885.876	221.903	554.757	1109.51	2479.67	317.683
0.0001122	886.441	221.938	554.844	1109.69	2479.85	317.712
0.0001123	887.006	221.972	554.931	1109.86	2480.02	317.74
0.0001124	887.571	222.007	555.017	1110.03	2480.19	317.768
0.0001125	888.136	222.041	555.103	1110.21	2480.36	317.797
0.0001126	888.701	222.076	555.189	1110.38	2480.54	317.825
0.0001127	889.265	222.11	555.275	1110.55	2480.71	317.853
0.0001128	889.83	222.144	555.361	1110.72	2480.88	317.881
0.0001129	890.394	222.179	555.447	1110.89	2481.05	317.909
0.000113	890.959	222.213	555.533	1111.07	2481.22	317.937
0.0001131	891.523	222.247	555.618	1111.24	2481.39	317.965
0.0001132	892.087	222.281	555.703	1111.41	2481.56	317.993
0.0001133	892.651	222.315	555.789	1111.58	2481.73	318.021
0.0001134	893.215	222.35	555.874	1111.75	2481.9	318.049
0.0001135	893.779	222.384	555.959	1111.92	2482.07	318.077
0.0001136	894.343	222.417	556.044	1112.09	2482.24	318.105
0.0001137	894.907	222.451	556.128	1112.26	2482.41	318.132
0.0001138	895.471	222.485	556.213	1112.43	2482.58	318.16
0.0001139	896.034	222.519	556.298	1112.6	2482.75	318.188
0.000114	896.598	222.553	556.382	1112.76	2482.91	318.215
0.0001141	897.161	222.587	556.466	1112.93	2483.08	318.243
0.0001142	897.725	222.62	556.55	1113.1	2483.25	318.27
0.0001143	898.288	222.654	556.634	1113.27	2483.42	318.298
0.0001144	898.851	222.687	556.718	1113.44	2483.58	318.325
0.0001145	899.414	222.721	556.802	1113.6	2483.75	318.353
0.0001146	899.977	222.754	556.886	1113.77	2483.92	318.38
0.0001147	900.54	222.788	556.969	1113.94	2484.08	318.407
0.0001148	901.103	222.821	557.053	1114.11	2484.25	318.435
0.0001149	901.666	222.854	557.136	1114.27	2484.41	318.462
0.000115	902.228	222.888	557.219	1114.44	2484.58	318.489
0.0001151	902.791	222.921	557.302	1114.6	2484.74	318.516
0.0001152	903.354	222.954	557.385	1114.77	2484.91	318.543
0.0001153	903.916	222.987	557.468	1114.94	2485.07	318.57
0.0001154	904.478	223.02	557.551	1115.1	2485.24	318.597
0.0001155	905.041	223.053	557.633	1115.27	2485.4	318.624
0.0001156	905.603	223.086	557.716	1115.43	2485.57	318.651
0.0001157	906.165	223.119	557.798	1115.6	2485.73	318.678
0.0001158	906.727	223.152	557.88	1115.76	2485.89	318.705
0.0001159	907.289	223.185	557.962	1115.92	2486.06	318.732
0.000116	907.851	223.218	558.044	1116.09	2486.22	318.758
0.0001161	908.412	223.25	558.126	1116.25	2486.38	318.785
0.0001162	908.974	223.283	558.208	1116.42	2486.54	318.812
0.0001163	909.536	223.316	558.29	1116.58	2486.71	318.838
0.0001164	910.097	223.348	558.371	1116.74	2486.87	318.865
0.0001165	910.659	223.381	558.452	1116.9	2487.03	318.892
0.0001166	911.22	223.414	558.534	1117.07	2487.19	318.918
0.0001167	911.781	223.446	558.615	1117.23	2487.35	318.944
0.0001168	912.342	223.478	558.696	1117.39	2487.51	318.971
0.0001169	912.904	223.511	558.777	1117.55	2487.67	318.997
0.000117	913.465	223.543	558.858	1117.72	2487.83	319.024
0.0001171	914.026	223.575	558.938	1117.88	2487.99	319.05
0.0001172	914.586	223.608	559.019	1118.04	2488.15	319.076
0.0001173	915.147	223.64	559.1	1118.2	2488.31	319.102
0.0001174	915.708	223.672	559.18	1118.36	2488.47	319.129
0.0001175	916.269	223.704	559.26	1118.52	2488.63	319.155
0.0001176	916.829	223.736	559.34	1118.68	2488.79	319.181
0.0001177	917.389	223.768	559.42	1118.84	2488.95	319.207
0.0001178	917.95	223.8	559.5	1119	2489.1	319.233
0.0001179	918.51	223.832	559.58	1119.16	2489.26	319.259
0.000118	919.07	223.864	559.66	1119.32	2489.42	319.285
0.0001181	919.63	223.896	559.739	1119.48	2489.58	319.311
0.0001182	920.191	223.928	559.819	1119.64	2489.73	319.337
0.0001183	920.75	223.959	559.898	1119.8	2489.89	319.362
0.0001184	921.31	223.991	559.977	1119.95	2490.05	319.388
0.0001185	921.87	224.023	560.056	1120.11	2490.2	319.414
0.0001186	922.43	224.054	560.136	1120.27	2490.36	319.44
0.0001187	922.99	224.086	560.214	1120.43	2490.52	319.465
0.0001188	923.549	224.117	560.293	1120.59	2490.67	319.491
0.0001189	924.109	224.149	560.372	1120.74	2490.83	319.516
0.000119	924.668	224.18	560.45	1120.9	2490.98	319.542
0.0001191	925.227	224.212	560.529	1121.06	2491.14	319.568
0.0001192	925.787	224.243	560.607	1121.21	2491.29	319.593
0.0001193	926.346	224.274	560.686	1121.37	2491.45	319.618
0.0001194	926.905	224.305	560.764	1121.53	2491.6	319.644
0.0001195	927.464	224.337	560.842	1121.68	2491.76	319.669
0.0001196	928.023	224.368	560.92	1121.84	2491.91	319.694
0.0001197	928.582	224.399	560.997	1121.99	2492.06	319.72
0.0001198	929.14	224.43	561.075	1122.15	2492.22	319.745
0.0001199	929.699	224.461	561.153	1122.31	2492.37	319.77
0.00012	930.258	224.492	561.23	1122.46	2492.52	319.795
0.0001201	930.816	224.523	561.308	1122.62	2492.68	319.82
0.0001202	931.374	224.554	561.385	1122.77	2492.83	319.846
0.0001203	931.933	224.585	561.462	1122.92	2492.98	319.871
0.0001204	932.491	224.616	561.539	1123.08	2493.13	319.896
0.0001205	933.049	224.646	561.616	1123.23	2493.28	319.921
0.0001206	933.607	224.677	561.693	1123.39	2493.43	319.945
0.0001207	934.165	224.708	561.77	1123.54	2493.59	319.97
0.0001208	934.723	224.738	561.846	1123.69	2493.74	319.995
0.0001209	935.281	224.769	561.923	1123.85	2493.89	320.02
0.000121	935.839	224.8	561.999	1124	2494.04	320.045
0.0001211	936.397	224.83	562.076	1124.15	2494.19	320.07
0.0001212	936.955	224.861	562.152	1124.3	2494.34	320.094
0.0001213	937.512	224.891	562.228	1124.46	2494.49	320.119
0.0001214	938.07	224.922	562.304	1124.61	2494.64	320.144
0.0001215	938.627	224.952	562.38	1124.76	2494.79	320.168
0.0001216	939.184	224.982	562.456	1124.91	2494.94	320.193
0.0001217	939.742	225.012	562.531	1125.06	2495.09	320.217
0.0001218	940.299	225.043	562.607	1125.21	2495.23	320.242
0.0001219	940.856	225.073	562.682	1125.36	2495.38	320.266
0.000122	941.413	225.103	562.758	1125.52	2495.53	320.291
0.0001221	941.97	225.133	562.833	1125.67	2495.68	320.315
0.0001222	942.527	225.163	562.908	1125.82	2495.83	320.339
0.0001223	943.083	225.193	562.983	1125.97	2495.97	320.364
0.0001224	943.64	225.223	563.058	1126.12	2496.12	320.388
0.0001225	944.197	225.253	563.133	1126.27	2496.27	320.412
0.0001226	944.753	225.283	563.208	1126.42	2496.42	320.436
0.0001227	945.31	225.313	563.282	1126.56	2496.56	320.461
0.0001228	945.866	225.343	563.357	1126.71	2496.71	320.485
0.0001229	946.423	225.373	563.431	1126.86	2496.85	320.509
0.000123	946.979	225.402	563.506	1127.01	2497	320.533
0.0001231	947.535	225.432	563.58	1127.16	2497.15	320.557
0.0001232	948.091	225.462	563.654	1127.31	2497.29	320.581
0.0001233	948.647	225.491	563.728	1127.46	2497.44	320.605
0.0001234	949.203	225.521	563.802	1127.6	2497.58	320.629
0.0001235	949.759	225.55	563.876	1127.75	2497.73	320.653
0.0001236	950.315	225.58	563.95	1127.9	2497.87	320.676
0.0001237	950.87	225.609	564.023	1128.05	2498.02	320.7
0.0001238	951.426	225.639	564.097	1128.19	2498.16	320.724
0.0001239	951.981	225.668	564.17	1128.34	2498.3	320.748
0.000124	952.537	225.697	564.244	1128.49	2498.45	320.772
0.0001241	953.092	225.727	564.317	1128.63	2498.59	320.795
0.0001242	953.648	225.756	564.39	1128.78	2498.74	320.819
0.0001243	954.203	225.785	564.463	1128.93	2498.88	320.842
0.0001244	954.758	225.814	564.536	1129.07	2499.02	320.866
0.0001245	955.313	225.844	564.609	1129.22	2499.16	320.89
0.0001246	955.868	225.873	564.682	1129.36	2499.31	320.913
0.0001247	956.423	225.902	564.754	1129.51	2499.45	320.936
0.0001248	956.978	225.931	564.827	1129.65	2499.59	320.96
0.0001249	957.533	225.96	564.899	1129.8	2499.73	320.983
0.000125	958.087	225.989	564.972	1129.94	2499.88	321.007
0.0001251	958.642	226.018	565.044	1130.09	2500.02	321.03
0.0001252	959.197	226.046	565.116	1130.23	2500.16	321.053
0.0001253	959.751	226.075	565.188	1130.38	2500.3	321.077
0.0001254	960.306	226.104	565.26	1130.52	2500.44	321.1
0.0001255	960.86	226.133	565.332	1130.66	2500.58	321.123
0.0001256	961.414	226.162	565.404	1130.81	2500.72	321.146
0.0001257	961.968	226.19	565.476	1130.95	2500.86	321.169
0.0001258	962.522	226.219	565.547	1131.09	2501	321.192
0.0001259	963.077	226.247	565.619	1131.24	2501.14	321.215
0.000126	963.63	226.276	565.69	1131.38	2501.28	321.238
0.0001261	964.184	226.305	565.761	1131.52	2501.42	321.261
0.0001262	964.738	226.333	565.833	1131.67	2501.56	321.284
0.0001263	965.292	226.361	565.904	1131.81	2501.7	321.307
0.0001264	965.846	226.39	565.975	1131.95	2501.84	321.33
0.0001265	966.399	226.418	566.046	1132.09	2501.98	321.353
0.0001266	966.953	226.447	566.117	1132.23	2502.11	321.376
0.0001267	967.506	226.475	566.187	1132.37	2502.25	321.399
0.0001268	968.059	226.503	566.258	1132.52	2502.39	321.421
0.0001269	968.613	226.531	566.328	1132.66	2502.53	321.444
0.000127	969.166	226.56	566.399	1132.8	2502.67	321.467
0.0001271	969.719	226.588	566.469	1132.94	2502.8	321.49
0.0001272	970.272	226.616	566.54	1133.08	2502.94	321.512
0.0001273	970.825	226.644	566.61	1133.22	2503.08	321.535
0.0001274	971.378	226.672	566.68	1133.36	2503.21	321.557
0.0001275	971.931	226.7	566.75	1133.5	2503.35	321.58
0.0001276	972.484	226.728	566.82	1133.64	2503.49	321.602
0.0001277	973.036	226.756	566.889	1133.78	2503.62	321.625
0.0001278	973.589	226.784	566.959	1133.92	2503.76	321.647
0.0001279	974.141	226.812	567.029	1134.06	2503.89	321.67
0.000128	974.694	226.839	567.098	1134.2	2504.03	321.692
0.0001281	975.246	226.867	567.168	1134.34	2504.17	321.714
0.0001282	975.799	226.895	567.237	1134.47	2504.3	321.737
0.0001283	976.351	226.923	567.306	1134.61	2504.44	321.759
0.0001284	976.903	226.95	567.376	1134.75	2504.57	321.781
0.0001285	977.455	226.978	567.445	1134.89	2504.7	321.803
0.0001286	978.007	227.005	567.514	1135.03	2504.84	321.826
0.0001287	978.559	227.033	567.583	1135.17	2504.97	321.848
0.0001288	979.111	227.061	567.651	1135.3	2505.11	321.87
0.0001289	979.663	227.088	567.72	1135.44	2505.24	321.892
0.000129	980.215	227.115	567.789	1135.58	2505.37	321.914
0.0001291	980.766	227.143	567.857	1135.71	2505.51	321.936
0.0001292	981.318	227.17	567.926	1135.85	2505.64	321.958
0.0001293	981.869	227.198	567.994	1135.99	2505.77	321.98
0.0001294	982.421	227.225	568.062	1136.12	2505.91	322.002
0.0001295	982.972	227.252	568.13	1136.26	2506.04	322.024
0.0001296	983.523	227.279	568.199	1136.4	2506.17	322.046
0.0001297	984.075	227.307	568.267	1136.53	2506.3	322.068
0.0001298	984.626	227.334	568.334	1136.67	2506.44	322.089
0.0001299	985.177	227.361	568.402	1136.8	2506.57	322.111
0.00013	985.728	227.388	568.47	1136.94	2506.7	322.133
0.0001301	986.279	227.415	568.538	1137.08	2506.83	322.155
0.0001302	986.83	227.442	568.605	1137.21	2506.96	322.176
0.0001303	987.38	227.469	568.673	1137.35	2507.09	322.198
0.0001304	987.931	227.496	568.74	1137.48	2507.23	322.22
0.0001305	988.482	227.523	568.807	1137.61	2507.36	322.241
0.0001306	989.032	227.55	568.875	1137.75	2507.49	322.263
0.0001307	989.583	227.577	568.942	1137.88	2507.62	322.284
0.0001308	990.133	227.603	569.009	1138.02	2507.75	322.306
0.0001309	990.684	227.63	569.076	1138.15	2507.88	322.327
0.000131	991.234	227.657	569.143	1138.29	2508.01	322.349
0.0001311	991.784	227.684	569.209	1138.42	2508.14	322.37
0.0001312	992.334	227.71	569.276	1138.55	2508.27	322.392
0.0001313	992.884	227.737	569.343	1138.69	2508.4	322.413
0.0001314	993.434	227.764	569.409	1138.82	2508.52	322.434
0.0001315	993.984	227.79	569.476	1138.95	2508.65	322.456
0.0001316	994.534	227.817	569.542	1139.08	2508.78	322.477
0.0001317	995.084	227.843	569.608	1139.22	2508.91	322.498
0.0001318	995.634	227.87	569.674	1139.35	2509.04	322.519
0.0001319	996.183	227.896	569.74	1139.48	2509.17	322.541
0.000132	996.733	227.923	569.806	1139.61	2509.3	322.562
0.0001321	997.283	227.949	569.872	1139.74	2509.42	322.583
0.0001322	997.832	227.975	569.938	1139.88	2509.55	322.604
0.0001323	998.381	228.002	570.004	1140.01	2509.68	322.625
0.0001324	998.931	228.028	570.07	1140.14	2509.81	322.646
0.0001325	999.48	228.054	570.135	1140.27	2509.93	322.667
0.0001326	1000.03	228.08	570.201	1140.4	2510.06	322.688
0.0001327	1000.58	228.106	570.266	1140.53	2510.19	322.709
0.0001328	1001.13	228.133	570.331	1140.66	2510.31	322.73
0.0001329	1001.68	228.159	570.397	1140.79	2510.44	322.751
0.000133	1002.22	228.185	570.462	1140.92	2510.57	322.772
0.0001331	1002.77	228.211	570.527	1141.05	2510.69	322.793
0.0001332	1003.32	228.237	570.592	1141.18	2510.82	322.813
0.0001333	1003.87	228.263	570.657	1141.31	2510.94	322.834
0.0001334	1004.42	228.289	570.722	1141.44	2511.07	322.855
0.0001335	1004.97	228.315	570.787	1141.57	2511.19	322.876
0.0001336	1005.52	228.34	570.851	1141.7	2511.32	322.896
0.0001337	1006.06	228.366	570.916	1141.83	2511.44	322.917
0.0001338	1006.61	228.392	570.98	1141.96	2511.57	322.938
0.0001339	1007.16	228.418	571.045	1142.09	2511.69	322.958
0.000134	1007.71	228.444	571.109	1142.22	2511.82	322.979
0.0001341	1008.26	228.469	571.173	1142.35	2511.94	322.999
0.0001342	1008.81	228.495	571.237	1142.47	2512.07	323.02
0.0001343	1009.35	228.521	571.302	1142.6	2512.19	323.04
0.0001344	1009.9	228.546	571.366	1142.73	2512.31	323.061
0.0001345	1010.45	228.572	571.43	1142.86	2512.44	323.081
0.0001346	1011	228.597	571.493	1142.99	2512.56	323.102
0.0001347	1011.54	228.623	571.557	1143.11	2512.69	323.122
0.0001348	1012.09	228.648	571.621	1143.24	2512.81	323.142
0.0001349	1012.64	228.674	571.684	1143.37	2512.93	323.163
0.000135	1013.19	228.699	571.748	1143.5	2513.05	323.183
0.0001351	1013.73	228.725	571.811	1143.62	2513.18	323.203
0.0001352	1014.28	228.75	571.875	1143.75	2513.3	323.224
0.0001353	1014.83	228.775	571.938	1143.88	2513.42	323.244
0.0001354	1015.38	228.801	572.001	1144	2513.54	323.264
0.0001355	1015.92	228.826	572.065	1144.13	2513.67	323.284
0.0001356	1016.47	228.851	572.128	1144.26	2513.79	323.304
0.0001357	1017.02	228.876	572.191	1144.38	2513.91	323.324
0.0001358	1017.56	228.901	572.253	1144.51	2514.03	323.344
0.0001359	1018.11	228.927	572.316	1144.63	2514.15	323.364
0.000136	1018.66	228.952	572.379	1144.76	2514.27	323.385
0.0001361	1019.21	228.977	572.442	1144.88	2514.39	323.405
0.0001362	1019.75	229.002	572.504	1145.01	2514.51	323.424
0.0001363	1020.3	229.027	572.567	1145.13	2514.63	323.444
0.0001364	1020.85	229.052	572.629	1145.26	2514.75	323.464
0.0001365	1021.39	229.077	572.692	1145.38	2514.88	323.484
0.0001366	1021.94	229.102	572.754	1145.51	2515	323.504
0.0001367	1022.48	229.126	572.816	1145.63	2515.12	323.524
0.0001368	1023.03	229.151	572.878	1145.76	2515.23	323.544
0.0001369	1023.58	229.176	572.94	1145.88	2515.35	323.564
0.000137	1024.12	229.201	573.002	1146	2515.47	323.583
0.0001371	1024.67	229.226	573.064	1146.13	2515.59	323.603
0.0001372	1025.21	229.25	573.126	1146.25	2515.71	323.623
0.0001373	1025.76	229.275	573.188	1146.38	2515.83	323.642
0.0001374	1026.31	229.3	573.249	1146.5	2515.95	323.662
0.0001375	1026.85	229.324	573.311	1146.62	2516.07	323.682
0.0001376	1027.4	229.349	573.372	1146.74	2516.19	323.701
0.0001377	1027.94	229.374	573.434	1146.87	2516.31	323.721
0.0001378	1028.49	229.398	573.495	1146.99	2516.42	323.74
0.0001379	1029.03	229.423	573.556	1147.11	2516.54	323.76
0.000138	1029.58	229.447	573.618	1147.24	2516.66	323.779
0.0001381	1030.13	229.471	573.679	1147.36	2516.78	323.799
0.0001382	1030.67	229.496	573.74	1147.48	2516.89	323.818
0.0001383	1031.22	229.52	573.801	1147.6	2517.01	323.838
0.0001384	1031.76	229.545	573.862	1147.72	2517.13	323.857
0.0001385	1032.31	229.569	573.922	1147.84	2517.25	323.877
0.0001386	1032.85	229.593	573.983	1147.97	2517.36	323.896
0.0001387	1033.4	229.618	574.044	1148.09	2517.48	323.915
0.0001388	1033.94	229.642	574.104	1148.21	2517.6	323.935
0.0001389	1034.49	229.666	574.165	1148.33	2517.71	323.954
0.000139	1035.03	229.69	574.225	1148.45	2517.83	323.973
0.0001391	1035.58	229.714	574.286	1148.57	2517.94	323.992
0.0001392	1036.12	229.738	574.346	1148.69	2518.06	324.011
0.0001393	1036.66	229.763	574.406	1148.81	2518.18	324.031
0.0001394	1037.21	229.787	574.467	1148.93	2518.29	324.05
0.0001395	1037.75	229.811	574.527	1149.05	2518.41	324.069
0.0001396	1038.3	229.835	574.587	1149.17	2518.52	324.088
0.0001397	1038.84	229.859	574.647	1149.29	2518.64	324.107
0.0001398	1039.39	229.883	574.706	1149.41	2518.75	324.126
0.0001399	1039.93	229.906	574.766	1149.53	2518.87	324.145
0.00014	1040.47	229.93	574.826	1149.65	2518.98	324.164
0.0001401	1041.02	229.954	574.886	1149.77	2519.1	324.183
0.0001402	1041.56	229.978	574.945	1149.89	2519.21	324.202
0.0001403	1042.11	230.002	575.005	1150.01	2519.33	324.221
0.0001404	1042.65	230.026	575.064	1150.13	2519.44	324.24
0.0001405	1043.19	230.049	575.123	1150.25	2519.55	324.259
0.0001406	1043.74	230.073	575.183	1150.37	2519.67	324.278
0.0001407	1044.28	230.097	575.242	1150.48	2519.78	324.296
0.0001408	1044.83	230.12	575.301	1150.6	2519.89	324.315
0.0001409	1045.37	230.144	575.36	1150.72	2520.01	324.334
0.000141	1045.91	230.168	575.419	1150.84	2520.12	324.353
0.0001411	1046.46	230.191	575.478	1150.96	2520.23	324.371
0.0001412	1047	230.215	575.537	1151.07	2520.35	324.39
0.0001413	1047.54	230.238	575.596	1151.19	2520.46	324.409
0.0001414	1048.09	230.262	575.654	1151.31	2520.57	324.427
0.0001415	1048.63	230.285	575.713	1151.43	2520.68	324.446
0.0001416	1049.17	230.309	575.772	1151.54	2520.8	324.465
0.0001417	1049.71	230.332	575.83	1151.66	2520.91	324.483
0.0001418	1050.26	230.355	575.888	1151.78	2521.02	324.502
0.0001419	1050.8	230.379	575.947	1151.89	2521.13	324.52
0.000142	1051.34	230.402	576.005	1152.01	2521.24	324.539
0.0001421	1051.89	230.425	576.063	1152.13	2521.36	324.557
0.0001422	1052.43	230.449	576.121	1152.24	2521.47	324.576
0.0001423	1052.97	230.472	576.18	1152.36	2521.58	324.594
0.0001424	1053.51	230.495	576.238	1152.48	2521.69	324.613
0.0001425	1054.06	230.518	576.295	1152.59	2521.8	324.631
0.0001426	1054.6	230.541	576.353	1152.71	2521.91	324.649
0.0001427	1055.14	230.564	576.411	1152.82	2522.02	324.668
0.0001428	1055.68	230.588	576.469	1152.94	2522.13	324.686
0.0001429	1056.23	230.611	576.526	1153.05	2522.24	324.704
0.000143	1056.77	230.634	576.584	1153.17	2522.35	324.723
0.0001431	1057.31	230.657	576.642	1153.28	2522.46	324.741
0.0001432	1057.85	230.68	576.699	1153.4	2522.57	324.759
0.0001433	1058.39	230.703	576.756	1153.51	2522.68	324.777
0.0001434	1058.94	230.725	576.814	1153.63	2522.79	324.795
0.0001435	1059.48	230.748	576.871	1153.74	2522.9	324.813
0.0001436	1060.02	230.771	576.928	1153.86	2523.01	324.832
0.0001437	1060.56	230.794	576.985	1153.97	2523.12	324.85
0.0001438	1061.1	230.817	577.042	1154.08	2523.23	324.868
0.0001439	1061.64	230.84	577.099	1154.2	2523.34	324.886
0.000144	1062.19	230.862	577.156	1154.31	2523.45	324.904
0.0001441	1062.73	230.885	577.213	1154.43	2523.56	324.922
0.0001442	1063.27	230.908	577.27	1154.54	2523.66	324.94
0.0001443	1063.81	230.931	577.326	1154.65	2523.77	324.958
0.0001444	1064.35	230.953	577.383	1154.77	2523.88	324.976
0.0001445	1064.89	230.976	577.44	1154.88	2523.99	324.994
0.0001446	1065.43	230.998	577.496	1154.99	2524.1	325.012
0.0001447	1065.97	231.021	577.553	1155.11	2524.2	325.029
0.0001448	1066.51	231.044	577.609	1155.22	2524.31	325.047
0.0001449	1067.06	231.066	577.665	1155.33	2524.42	325.065
0.000145	1067.6	231.089	577.721	1155.44	2524.53	325.083
0.0001451	1068.14	231.111	577.778	1155.56	2524.63	325.101
0.0001452	1068.68	231.133	577.834	1155.67	2524.74	325.118
0.0001453	1069.22	231.156	577.89	1155.78	2524.85	325.136
0.0001454	1069.76	231.178	577.946	1155.89	2524.96	325.154
0.0001455	1070.3	231.201	578.002	1156	2525.06	325.172
0.0001456	1070.84	231.223	578.057	1156.11	2525.17	325.189
0.0001457	1071.38	231.245	578.113	1156.23	2525.27	325.207
0.0001458	1071.92	231.268	578.169	1156.34	2525.38	325.225
0.0001459	1072.46	231.29	578.225	1156.45	2525.49	325.242
0.000146	1073	231.312	578.28	1156.56	2525.59	325.26
0.0001461	1073.54	231.334	578.336	1156.67	2525.7	325.277
0.0001462	1074.08	231.356	578.391	1156.78	2525.8	325.295
0.0001463	1074.62	231.379	578.446	1156.89	2525.91	325.312
0.0001464	1075.16	231.401	578.502	1157	2526.02	325.33
0.0001465	1075.7	231.423	578.557	1157.11	2526.12	325.347
0.0001466	1076.24	231.445	578.612	1157.22	2526.23	325.365
0.0001467	1076.78	231.467	578.667	1157.33	2526.33	325.382
0.0001468	1077.32	231.489	578.722	1157.44	2526.44	325.4
0.0001469	1077.86	231.511	578.777	1157.55	2526.54	325.417
0.000147	1078.4	231.533	578.832	1157.66	2526.65	325.434
0.0001471	1078.94	231.555	578.887	1157.77	2526.75	325.452
0.0001472	1079.48	231.577	578.942	1157.88	2526.85	325.469
0.0001473	1080.02	231.599	578.997	1157.99	2526.96	325.486
0.0001474	1080.56	231.62	579.051	1158.1	2527.06	325.504
0.0001475	1081.1	231.642	579.106	1158.21	2527.17	325.521
0.0001476	1081.64	231.664	579.16	1158.32	2527.27	325.538
0.0001477	1082.18	231.686	579.215	1158.43	2527.37	325.555
0.0001478	1082.72	231.708	579.269	1158.54	2527.48	325.572
0.0001479	1083.25	231.729	579.324	1158.65	2527.58	325.59
0.000148	1083.79	231.751	579.378	1158.76	2527.68	325.607
0.0001481	1084.33	231.773	579.432	1158.86	2527.79	325.624
0.0001482	1084.87	231.795	579.486	1158.97	2527.89	325.641
0.0001483	1085.41	231.816	579.54	1159.08	2527.99	325.658
0.0001484	1085.95	231.838	579.594	1159.19	2528.1	325.675
0.0001485	1086.49	231.859	579.648	1159.3	2528.2	325.692
0.0001486	1087.03	231.881	579.702	1159.4	2528.3	325.709
0.0001487	1087.56	231.902	579.756	1159.51	2528.4	325.726
0.0001488	1088.1	231.924	579.81	1159.62	2528.51	325.743
0.0001489	1088.64	231.945	579.864	1159.73	2528.61	325.76
0.000149	1089.18	231.967	579.917	1159.83	2528.71	325.777
0.0001491	1089.72	231.988	579.971	1159.94	2528.81	325.794
0.0001492	1090.26	232.01	580.024	1160.05	2528.91	325.811
0.0001493	1090.79	232.031	580.078	1160.16	2529.02	325.828
0.0001494	1091.33	232.053	580.131	1160.26	2529.12	325.845
0.0001495	1091.87	232.074	580.185	1160.37	2529.22	325.861
0.0001496	1092.41	232.095	580.238	1160.48	2529.32	325.878
0.0001497	1092.95	232.116	580.291	1160.58	2529.42	325.895
0.0001498	1093.48	232.138	580.344	1160.69	2529.52	325.912
0.0001499	1094.02	232.159	580.397	1160.79	2529.62	325.929
0.00015	1094.56	232.18	580.45	1160.9	2529.72	325.945
0.0001501	1095.1	232.201	580.503	1161.01	2529.82	325.962
0.0001502	1095.64	232.223	580.556	1161.11	2529.93	325.979
0.0001503	1096.17	232.244	580.609	1161.22	2530.03	325.995
0.0001504	1096.71	232.265	580.662	1161.32	2530.13	326.012
0.0001505	1097.25	232.286	580.715	1161.43	2530.23	326.029
0.0001506	1097.79	232.307	580.767	1161.53	2530.33	326.045
0.0001507	1098.32	232.328	580.82	1161.64	2530.43	326.062
0.0001508	1098.86	232.349	580.873	1161.75	2530.53	326.078
0.0001509	1099.4	232.37	580.925	1161.85	2530.63	326.095
0.000151	1099.93	232.391	580.977	1161.95	2530.72	326.111
0.0001511	1100.47	232.412	581.03	1162.06	2530.82	326.128
0.0001512	1101.01	232.433	581.082	1162.16	2530.92	326.144
0.0001513	1101.55	232.454	581.134	1162.27	2531.02	326.161
0.0001514	1102.08	232.475	581.187	1162.37	2531.12	326.177
0.0001515	1102.62	232.496	581.239	1162.48	2531.22	326.194
0.0001516	1103.16	232.516	581.291	1162.58	2531.32	326.21
0.0001517	1103.69	232.537	581.343	1162.69	2531.42	326.226
0.0001518	1104.23	232.558	581.395	1162.79	2531.52	326.243
0.0001519	1104.77	232.579	581.447	1162.89	2531.61	326.259
0.000152	1105.3	232.599	581.499	1163	2531.71	326.275
0.0001521	1105.84	232.62	581.55	1163.1	2531.81	326.292
0.0001522	1106.38	232.641	581.602	1163.2	2531.91	326.308
0.0001523	1106.91	232.661	581.654	1163.31	2532.01	326.324
0.0001524	1107.45	232.682	581.705	1163.41	2532.1	326.341
0.0001525	1107.99	232.703	581.757	1163.51	2532.2	326.357
0.0001526	1108.52	232.723	581.808	1163.62	2532.3	326.373
0.0001527	1109.06	232.744	581.86	1163.72	2532.4	326.389
0.0001528	1109.59	232.764	581.911	1163.82	2532.49	326.405
0.0001529	1110.13	232.785	581.962	1163.92	2532.59	326.421
0.000153	1110.67	232.805	582.014	1164.03	2532.69	326.438
0.0001531	1111.2	232.826	582.065	1164.13	2532.79	326.454
0.0001532	1111.74	232.846	582.116	1164.23	2532.88	326.47
0.0001533	1112.27	232.867	582.167	1164.33	2532.98	326.486
0.0001534	1112.81	232.887	582.218	1164.44	2533.08	326.502
0.0001535	1113.34	232.908	582.269	1164.54	2533.17	326.518
0.0001536	1113.88	232.928	582.32	1164.64	2533.27	326.534
0.0001537	1114.42	232.948	582.371	1164.74	2533.37	326.55
0.0001538	1114.95	232.969	582.422	1164.84	2533.46	326.566
0.0001539	1115.49	232.989	582.472	1164.94	2533.56	326.582
0.000154	1116.02	233.009	582.523	1165.05	2533.65	326.598
0.0001541	1116.56	233.029	582.574	1165.15	2533.75	326.614
0.0001542	1117.09	233.05	582.624	1165.25	2533.84	326.63
0.0001543	1117.63	233.07	582.675	1165.35	2533.94	326.645
0.0001544	1118.16	233.09	582.725	1165.45	2534.04	326.661
0.0001545	1118.7	233.11	582.776	1165.55	2534.13	326.677
0.0001546	1119.23	233.13	582.826	1165.65	2534.23	326.693
0.0001547	1119.77	233.151	582.876	1165.75	2534.32	326.709
0.0001548	1120.3	233.171	582.926	1165.85	2534.42	326.725
0.0001549	1120.84	233.191	582.977	1165.95	2534.51	326.74
0.000155	1121.37	233.211	583.027	1166.05	2534.61	326.756
0.0001551	1121.91	233.231	583.077	1166.15	2534.7	326.772
0.0001552	1122.44	233.251	583.127	1166.25	2534.79	326.787
0.0001553	1122.98	233.271	583.177	1166.35	2534.89	326.803
0.0001554	1123.51	233.291	583.227	1166.45	2534.98	326.819
0.0001555	1124.05	233.311	583.277	1166.55	2535.08	326.834
0.0001556	1124.58	233.331	583.326	1166.65	2535.17	326.85
0.0001557	1125.11	233.35	583.376	1166.75	2535.27	326.866
0.0001558	1125.65	233.37	583.426	1166.85	2535.36	326.881
0.0001559	1126.18	233.39	583.475	1166.95	2535.45	326.897
0.000156	1126.72	233.41	583.525	1167.05	2535.55	326.912
0.0001561	1127.25	233.43	583.574	1167.15	2535.64	326.928
0.0001562	1127.79	233.45	583.624	1167.25	2535.73	326.943
0.0001563	1128.32	233.469	583.673	1167.35	2535.83	326.959
0.0001564	1128.85	233.489	583.723	1167.45	2535.92	326.974
0.0001565	1129.39	233.509	583.772	1167.54	2536.01	326.99
0.0001566	1129.92	233.528	583.821	1167.64	2536.11	327.005
0.0001567	1130.46	233.548	583.87	1167.74	2536.2	327.021
0.0001568	1130.99	233.568	583.919	1167.84	2536.29	327.036
0.0001569	1131.52	233.587	583.968	1167.94	2536.38	327.052
0.000157	1132.06	233.607	584.017	1168.03	2536.48	327.067
0.0001571	1132.59	233.627	584.066	1168.13	2536.57	327.082
0.0001572	1133.12	233.646	584.115	1168.23	2536.66	327.098
0.0001573	1133.66	233.666	584.164	1168.33	2536.75	327.113
0.0001574	1134.19	233.685	584.213	1168.43	2536.84	327.128
0.0001575	1134.72	233.705	584.262	1168.52	2536.94	327.144
0.0001576	1135.26	233.724	584.31	1168.62	2537.03	327.159
0.0001577	1135.79	233.744	584.359	1168.72	2537.12	327.174
0.0001578	1136.32	233.763	584.408	1168.82	2537.21	327.189
0.0001579	1136.86	233.782	584.456	1168.91	2537.3	327.205
0.000158	1137.39	233.802	584.505	1169.01	2537.39	327.22
0.0001581	1137.92	233.821	584.553	1169.11	2537.49	327.235
0.0001582	1138.46	233.841	584.601	1169.2	2537.58	327.25
0.0001583	1138.99	233.86	584.65	1169.3	2537.67	327.265
0.0001584	1139.52	233.879	584.698	1169.4	2537.76	327.28
0.0001585	1140.05	233.898	584.746	1169.49	2537.85	327.295
0.0001586	1140.59	233.918	584.794	1169.59	2537.94	327.31
0.0001587	1141.12	233.937	584.842	1169.68	2538.03	327.326
0.0001588	1141.65	233.956	584.89	1169.78	2538.12	327.341
0.0001589	1142.18	233.975	584.938	1169.88	2538.21	327.356
0.000159	1142.72	233.995	584.986	1169.97	2538.3	327.371
0.0001591	1143.25	234.014	585.034	1170.07	2538.39	327.386
0.0001592	1143.78	234.033	585.082	1170.16	2538.48	327.401
0.0001593	1144.31	234.052	585.13	1170.26	2538.57	327.416
0.0001594	1144.85	234.071	585.178	1170.36	2538.66	327.431
0.0001595	1145.38	234.09	585.225	1170.45	2538.75	327.445
0.0001596	1145.91	234.109	585.273	1170.55	2538.84	327.46
0.0001597	1146.44	234.128	585.321	1170.64	2538.93	327.475
0.0001598	1146.98	234.147	585.368	1170.74	2539.02	327.49
0.0001599	1147.51	234.166	585.416	1170.83	2539.11	327.505
0.00016	1148.04	234.185	585.463	1170.93	2539.2	327.52
0.0001601	1148.57	234.204	585.51	1171.02	2539.29	327.535
0.0001602	1149.1	234.223	585.558	1171.12	2539.38	327.549
0.0001603	1149.63	234.242	585.605	1171.21	2539.47	327.564
0.0001604	1150.17	234.261	585.652	1171.3	2539.55	327.579
0.0001605	1150.7	234.28	585.699	1171.4	2539.64	327.594
0.0001606	1151.23	234.299	585.746	1171.49	2539.73	327.609
0.0001607	1151.76	234.317	585.793	1171.59	2539.82	327.623
0.0001608	1152.29	234.336	585.841	1171.68	2539.91	327.638
0.0001609	1152.82	234.355	585.887	1171.77	2540	327.653
0.000161	1153.36	234.374	585.934	1171.87	2540.09	327.667
0.0001611	1153.89	234.392	585.981	1171.96	2540.17	327.682
0.0001612	1154.42	234.411	586.028	1172.06	2540.26	327.697
0.0001613	1154.95	234.43	586.075	1172.15	2540.35	327.711
0.0001614	1155.48	234.449	586.122	1172.24	2540.44	327.726
0.0001615	1156.01	234.467	586.168	1172.34	2540.52	327.74
0.0001616	1156.54	234.486	586.215	1172.43	2540.61	327.755
0.0001617	1157.07	234.505	586.261	1172.52	2540.7	327.77
0.0001618	1157.6	234.523	586.308	1172.62	2540.79	327.784
0.0001619	1158.14	234.542	586.354	1172.71	2540.87	327.799
0.000162	1158.67	234.56	586.401	1172.8	2540.96	327.813
0.0001621	1159.2	234.579	586.447	1172.89	2541.05	327.828
0.0001622	1159.73	234.597	586.493	1172.99	2541.14	327.842
0.0001623	1160.26	234.616	586.54	1173.08	2541.22	327.857
0.0001624	1160.79	234.634	586.586	1173.17	2541.31	327.871
0.0001625	1161.32	234.653	586.632	1173.26	2541.4	327.885
0.0001626	1161.85	234.671	586.678	1173.36	2541.48	327.9
0.0001627	1162.38	234.69	586.724	1173.45	2541.57	327.914
0.0001628	1162.91	234.708	586.77	1173.54	2541.65	327.929
0.0001629	1163.44	234.726	586.816	1173.63	2541.74	327.943
0.000163	1163.97	234.745	586.862	1173.72	2541.83	327.957
0.0001631	1164.5	234.763	586.908	1173.82	2541.91	327.972
0.0001632	1165.03	234.781	586.954	1173.91	2542	327.986
0.0001633	1165.56	234.8	587	1174	2542.08	328
0.0001634	1166.09	234.818	587.045	1174.09	2542.17	328.014
0.0001635	1166.62	234.836	587.091	1174.18	2542.26	328.029
0.0001636	1167.15	234.855	587.137	1174.27	2542.34	328.043
0.0001637	1167.68	234.873	587.182	1174.36	2542.43	328.057
0.0001638	1168.21	234.891	587.228	1174.46	2542.51	328.071
0.0001639	1168.74	234.909	587.273	1174.55	2542.6	328.086
0.000164	1169.27	234.927	587.318	1174.64	2542.68	328.1
0.0001641	1169.8	234.946	587.364	1174.73	2542.77	328.114
0.0001642	1170.33	234.964	587.409	1174.82	2542.85	328.128
0.0001643	1170.86	234.982	587.454	1174.91	2542.94	328.142
0.0001644	1171.39	235	587.5	1175	2543.02	328.156
0.0001645	1171.92	235.018	587.545	1175.09	2543.11	328.17
0.0001646	1172.45	235.036	587.59	1175.18	2543.19	328.184
0.0001647	1172.98	235.054	587.635	1175.27	2543.28	328.199
0.0001648	1173.51	235.072	587.68	1175.36	2543.36	328.213
0.0001649	1174.04	235.09	587.725	1175.45	2543.44	328.227
0.000165	1174.57	235.108	587.77	1175.54	2543.53	328.241
0.0001651	1175.1	235.126	587.815	1175.63	2543.61	328.255
0.0001652	1175.62	235.144	587.86	1175.72	2543.7	328.269
0.0001653	1176.15	235.162	587.905	1175.81	2543.78	328.283
0.0001654	1176.68	235.18	587.949	1175.9	2543.86	328.297
0.0001655	1177.21	235.198	587.994	1175.99	2543.95	328.31
0.0001656	1177.74	235.216	588.039	1176.08	2544.03	328.324
0.0001657	1178.27	235.233	588.083	1176.17	2544.12	328.338
0.0001658	1178.8	235.251	588.128	1176.26	2544.2	328.352
0.0001659	1179.33	235.269	588.172	1176.34	2544.28	328.366
0.000166	1179.85	235.287	588.217	1176.43	2544.37	328.38
0.0001661	1180.38	235.305	588.261	1176.52	2544.45	328.394
0.0001662	1180.91	235.322	588.306	1176.61	2544.53	328.408
0.0001663	1181.44	235.34	588.35	1176.7	2544.61	328.421
0.0001664	1181.97	235.358	588.394	1176.79	2544.7	328.435
0.0001665	1182.5	235.375	588.439	1176.88	2544.78	328.449
0.0001666	1183.03	235.393	588.483	1176.97	2544.86	328.463
0.0001667	1183.55	235.411	588.527	1177.05	2544.95	328.477
0.0001668	1184.08	235.428	588.571	1177.14	2545.03	328.49
0.0001669	1184.61	235.446	588.615	1177.23	2545.11	328.504
0.000167	1185.14	235.464	588.659	1177.32	2545.19	328.518
0.0001671	1185.67	235.481	588.703	1177.41	2545.27	328.531
0.0001672	1186.19	235.499	588.747	1177.49	2545.36	328.545
0.0001673	1186.72	235.516	588.791	1177.58	2545.44	328.559
0.0001674	1187.25	235.534	588.835	1177.67	2545.52	328.572
0.0001675	1187.78	235.551	588.878	1177.76	2545.6	328.586
0.0001676	1188.31	235.569	588.922	1177.84	2545.68	328.6
0.0001677	1188.83	235.586	588.966	1177.93	2545.77	328.613
0.0001678	1189.36	235.604	589.01	1178.02	2545.85	328.627
0.0001679	1189.89	235.621	589.053	1178.11	2545.93	328.64
0.000168	1190.42	235.639	589.097	1178.19	2546.01	328.654
0.0001681	1190.94	235.656	589.14	1178.28	2546.09	328.667
0.0001682	1191.47	235.673	589.184	1178.37	2546.17	328.681
0.0001683	1192	235.691	589.227	1178.45	2546.25	328.695
0.0001684	1192.53	235.708	589.27	1178.54	2546.33	328.708
0.0001685	1193.05	235.725	589.314	1178.63	2546.42	328.721
0.0001686	1193.58	235.743	589.357	1178.71	2546.5	328.735
0.0001687	1194.11	235.76	589.4	1178.8	2546.58	328.748
0.0001688	1194.64	235.777	589.443	1178.89	2546.66	328.762
0.0001689	1195.16	235.795	589.487	1178.97	2546.74	328.775
0.000169	1195.69	235.812	589.53	1179.06	2546.82	328.789
0.0001691	1196.22	235.829	589.573	1179.15	2546.9	328.802
0.0001692	1196.74	235.846	589.616	1179.23	2546.98	328.815
0.0001693	1197.27	235.863	589.659	1179.32	2547.06	328.829
0.0001694	1197.8	235.881	589.702	1179.4	2547.14	328.842
0.0001695	1198.32	235.898	589.745	1179.49	2547.22	328.855
0.0001696	1198.85	235.915	589.787	1179.57	2547.3	328.869
0.0001697	1199.38	235.932	589.83	1179.66	2547.38	328.882
0.0001698	1199.9	235.949	589.873	1179.75	2547.46	328.895
0.0001699	1200.43	235.966	589.916	1179.83	2547.54	328.909
0.00017	1200.96	235.983	589.958	1179.92	2547.62	328.922
0.0001701	1201.48	236	590.001	1180	2547.7	328.935
0.0001702	1202.01	236.017	590.043	1180.09	2547.78	328.948
0.0001703	1202.54	236.034	590.086	1180.17	2547.86	328.962
0.0001704	1203.06	236.051	590.128	1180.26	2547.94	328.975
0.0001705	1203.59	236.068	590.171	1180.34	2548.01	328.988
0.0001706	1204.12	236.085	590.213	1180.43	2548.09	329.001
0.0001707	1204.64	236.102	590.256	1180.51	2548.17	329.014
0.0001708	1205.17	236.119	590.298	1180.6	2548.25	329.027
0.0001709	1205.69	236.136	590.34	1180.68	2548.33	329.041
0.000171	1206.22	236.153	590.382	1180.76	2548.41	329.054
0.0001711	1206.75	236.17	590.425	1180.85	2548.49	329.067
0.0001712	1207.27	236.187	590.467	1180.93	2548.57	329.08
0.0001713	1207.8	236.203	590.509	1181.02	2548.64	329.093
0.0001714	1208.32	236.22	590.551	1181.1	2548.72	329.106
0.0001715	1208.85	236.237	590.593	1181.19	2548.8	329.119
0.0001716	1209.38	236.254	590.635	1181.27	2548.88	329.132
0.0001717	1209.9	236.271	590.677	1181.35	2548.96	329.145
0.0001718	1210.43	236.287	590.719	1181.44	2549.03	329.158
0.0001719	1210.95	236.304	590.76	1181.52	2549.11	329.171
0.000172	1211.48	236.321	590.802	1181.6	2549.19	329.184
0.0001721	1212	236.338	590.844	1181.69	2549.27	329.197
0.0001722	1212.53	236.354	590.886	1181.77	2549.35	329.21
0.0001723	1213.05	236.371	590.927	1181.85	2549.42	329.223
0.0001724	1213.58	236.388	590.969	1181.94	2549.5	329.236
0.0001725	1214.1	236.404	591.01	1182.02	2549.58	329.249
0.0001726	1214.63	236.421	591.052	1182.1	2549.66	329.262
0.0001727	1215.16	236.437	591.093	1182.19	2549.73	329.275
0.0001728	1215.68	236.454	591.135	1182.27	2549.81	329.287
0.0001729	1216.21	236.471	591.176	1182.35	2549.89	329.3
0.000173	1216.73	236.487	591.218	1182.44	2549.96	329.313
0.0001731	1217.26	236.504	591.259	1182.52	2550.04	329.326
0.0001732	1217.78	236.52	591.3	1182.6	2550.12	329.339
0.0001733	1218.3	236.537	591.342	1182.68	2550.19	329.351
0.0001734	1218.83	236.553	591.383	1182.77	2550.27	329.364
0.0001735	1219.35	236.57	591.424	1182.85	2550.35	329.377
0.0001736	1219.88	236.586	591.465	1182.93	2550.42	329.39
0.0001737	1220.4	236.602	591.506	1183.01	2550.5	329.402
0.0001738	1220.93	236.619	591.547	1183.09	2550.58	329.415
0.0001739	1221.45	236.635	591.588	1183.18	2550.65	329.428
0.000174	1221.98	236.652	591.629	1183.26	2550.73	329.441
0.0001741	1222.5	236.668	591.67	1183.34	2550.8	329.453
0.0001742	1223.03	236.684	591.711	1183.42	2550.88	329.466
0.0001743	1223.55	236.701	591.752	1183.5	2550.96	329.479
0.0001744	1224.08	236.717	591.792	1183.58	2551.03	329.491
0.0001745	1224.6	236.733	591.833	1183.67	2551.11	329.504
0.0001746	1225.12	236.75	591.874	1183.75	2551.18	329.517
0.0001747	1225.65	236.766	591.915	1183.83	2551.26	329.529
0.0001748	1226.17	236.782	591.955	1183.91	2551.33	329.542
0.0001749	1226.7	236.798	591.996	1183.99	2551.41	329.554
0.000175	1227.22	236.815	592.036	1184.07	2551.49	329.567
0.0001751	1227.74	236.831	592.077	1184.15	2551.56	329.579
0.0001752	1228.27	236.847	592.117	1184.23	2551.64	329.592
0.0001753	1228.79	236.863	592.158	1184.32	2551.71	329.604
0.0001754	1229.32	236.879	592.198	1184.4	2551.79	329.617
0.0001755	1229.84	236.895	592.238	1184.48	2551.86	329.629
0.0001756	1230.36	236.911	592.279	1184.56	2551.94	329.642
0.0001757	1230.89	236.928	592.319	1184.64	2552.01	329.654
0.0001758	1231.41	236.944	592.359	1184.72	2552.08	329.667
0.0001759	1231.93	236.96	592.399	1184.8	2552.16	329.679
0.000176	1232.46	236.976	592.439	1184.88	2552.23	329.692
0.0001761	1232.98	236.992	592.479	1184.96	2552.31	329.704
0.0001762	1233.5	237.008	592.52	1185.04	2552.38	329.717
0.0001763	1234.03	237.024	592.56	1185.12	2552.46	329.729
0.0001764	1234.55	237.04	592.6	1185.2	2552.53	329.741
0.0001765	1235.07	237.056	592.639	1185.28	2552.6	329.754
0.0001766	1235.6	237.072	592.679	1185.36	2552.68	329.766
0.0001767	1236.12	237.088	592.719	1185.44	2552.75	329.778
0.0001768	1236.64	237.104	592.759	1185.52	2552.83	329.791
0.0001769	1237.17	237.12	592.799	1185.6	2552.9	329.803
0.000177	1237.69	237.135	592.839	1185.68	2552.97	329.815
0.0001771	1238.21	237.151	592.878	1185.76	2553.05	329.828
0.0001772	1238.74	237.167	592.918	1185.84	2553.12	329.84
0.0001773	1239.26	237.183	592.957	1185.91	2553.19	329.852
0.0001774	1239.78	237.199	592.997	1185.99	2553.27	329.864
0.0001775	1240.3	237.215	593.037	1186.07	2553.34	329.877
0.0001776	1240.83	237.23	593.076	1186.15	2553.41	329.889
0.0001777	1241.35	237.246	593.116	1186.23	2553.49	329.901
0.0001778	1241.87	237.262	593.155	1186.31	2553.56	329.913
0.0001779	1242.39	237.278	593.194	1186.39	2553.63	329.925
0.000178	1242.92	237.293	593.234	1186.47	2553.71	329.938
0.0001781	1243.44	237.309	593.273	1186.55	2553.78	329.95
0.0001782	1243.96	237.325	593.312	1186.62	2553.85	329.962
0.0001783	1244.48	237.341	593.351	1186.7	2553.92	329.974
0.0001784	1245.01	237.356	593.391	1186.78	2554	329.986
0.0001785	1245.53	237.372	593.43	1186.86	2554.07	329.998
0.0001786	1246.05	237.388	593.469	1186.94	2554.14	330.01
0.0001787	1246.57	237.403	593.508	1187.02	2554.21	330.022
0.0001788	1247.09	237.419	593.547	1187.09	2554.29	330.034
0.0001789	1247.62	237.434	593.586	1187.17	2554.36	330.047
0.000179	1248.14	237.45	593.625	1187.25	2554.43	330.059
0.0001791	1248.66	237.466	593.664	1187.33	2554.5	330.071
0.0001792	1249.18	237.481	593.703	1187.41	2554.58	330.083
0.0001793	1249.7	237.497	593.742	1187.48	2554.65	330.095
0.0001794	1250.23	237.512	593.78	1187.56	2554.72	330.107
0.0001795	1250.75	237.528	593.819	1187.64	2554.79	330.119
0.0001796	1251.27	237.543	593.858	1187.72	2554.86	330.131
0.0001797	1251.79	237.559	593.897	1187.79	2554.93	330.143
0.0001798	1252.31	237.574	593.935	1187.87	2555.01	330.154
0.0001799	1252.84	237.59	593.974	1187.95	2555.08	330.166
0.00018	1253.36	237.605	594.012	1188.02	2555.15	330.178
0.0001801	1253.88	237.62	594.051	1188.1	2555.22	330.19
0.0001802	1254.4	237.636	594.089	1188.18	2555.29	330.202
0.0001803	1254.92	237.651	594.128	1188.26	2555.36	330.214
0.0001804	1255.44	237.667	594.166	1188.33	2555.43	330.226
0.0001805	1255.96	237.682	594.205	1188.41	2555.5	330.238
0.0001806	1256.48	237.697	594.243	1188.49	2555.58	330.25
0.0001807	1257.01	237.713	594.281	1188.56	2555.65	330.261
0.0001808	1257.53	237.728	594.32	1188.64	2555.72	330.273
0.0001809	1258.05	237.743	594.358	1188.72	2555.79	330.285
0.000181	1258.57	237.758	594.396	1188.79	2555.86	330.297
0.0001811	1259.09	237.774	594.434	1188.87	2555.93	330.309
0.0001812	1259.61	237.789	594.472	1188.94	2556	330.32
0.0001813	1260.13	237.804	594.51	1189.02	2556.07	330.332
0.0001814	1260.65	237.819	594.548	1189.1	2556.14	330.344
0.0001815	1261.17	237.835	594.586	1189.17	2556.21	330.356
0.0001816	1261.69	237.85	594.624	1189.25	2556.28	330.367
0.0001817	1262.22	237.865	594.662	1189.32	2556.35	330.379
0.0001818	1262.74	237.88	594.7	1189.4	2556.42	330.391
0.0001819	1263.26	237.895	594.738	1189.48	2556.49	330.402
0.000182	1263.78	237.91	594.776	1189.55	2556.56	330.414
0.0001821	1264.3	237.925	594.814	1189.63	2556.63	330.426
0.0001822	1264.82	237.941	594.851	1189.7	2556.7	330.437
0.0001823	1265.34	237.956	594.889	1189.78	2556.77	330.449
0.0001824	1265.86	237.971	594.927	1189.85	2556.84	330.461
0.0001825	1266.38	237.986	594.964	1189.93	2556.91	330.472
0.0001826	1266.9	238.001	595.002	1190	2556.98	330.484
0.0001827	1267.42	238.016	595.04	1190.08	2557.05	330.495
0.0001828	1267.94	238.031	595.077	1190.15	2557.12	330.507
0.0001829	1268.46	238.046	595.115	1190.23	2557.19	330.519
0.000183	1268.98	238.061	595.152	1190.3	2557.26	330.53
0.0001831	1269.5	238.076	595.19	1190.38	2557.32	330.542
0.0001832	1270.02	238.091	595.227	1190.45	2557.39	330.553
0.0001833	1270.54	238.106	595.264	1190.53	2557.46	330.565
0.0001834	1271.06	238.121	595.302	1190.6	2557.53	330.576
0.0001835	1271.58	238.136	595.339	1190.68	2557.6	330.588
0.0001836	1272.1	238.15	595.376	1190.75	2557.67	330.599
0.0001837	1272.62	238.165	595.413	1190.83	2557.74	330.611
0.0001838	1273.14	238.18	595.451	1190.9	2557.81	330.622
0.0001839	1273.66	238.195	595.488	1190.98	2557.87	330.634
0.000184	1274.18	238.21	595.525	1191.05	2557.94	330.645
0.0001841	1274.7	238.225	595.562	1191.12	2558.01	330.656
0.0001842	1275.22	238.24	595.599	1191.2	2558.08	330.668
0.0001843	1275.74	238.254	595.636	1191.27	2558.15	330.679
0.0001844	1276.26	238.269	595.673	1191.35	2558.22	330.691
0.0001845	1276.78	238.284	595.71	1191.42	2558.28	330.702
0.0001846	1277.3	238.299	595.747	1191.49	2558.35	330.713
0.0001847	1277.81	238.313	595.783	1191.57	2558.42	330.725
0.0001848	1278.33	238.328	595.82	1191.64	2558.49	330.736
0.0001849	1278.85	238.343	595.857	1191.71	2558.56	330.747
0.000185	1279.37	238.358	595.894	1191.79	2558.62	330.759
0.0001851	1279.89	238.372	595.931	1191.86	2558.69	330.77
0.0001852	1280.41	238.387	595.967	1191.93	2558.76	330.781
0.0001853	1280.93	238.402	596.004	1192.01	2558.83	330.793
0.0001854	1281.45	238.416	596.04	1192.08	2558.89	330.804
0.0001855	1281.97	238.431	596.077	1192.15	2558.96	330.815
0.0001856	1282.49	238.445	596.114	1192.23	2559.03	330.826
0.0001857	1283.01	238.46	596.15	1192.3	2559.1	330.838
0.0001858	1283.52	238.475	596.187	1192.37	2559.16	330.849
0.0001859	1284.04	238.489	596.223	1192.45	2559.23	330.86
0.000186	1284.56	238.504	596.259	1192.52	2559.3	330.871
0.0001861	1285.08	238.518	596.296	1192.59	2559.36	330.883
0.0001862	1285.6	238.533	596.332	1192.66	2559.43	330.894
0.0001863	1286.12	238.547	596.368	1192.74	2559.5	330.905
0.0001864	1286.64	238.562	596.405	1192.81	2559.56	330.916
0.0001865	1287.15	238.576	596.441	1192.88	2559.63	330.927
0.0001866	1287.67	238.591	596.477	1192.95	2559.7	330.938
0.0001867	1288.19	238.605	596.513	1193.03	2559.76	330.95
0.0001868	1288.71	238.62	596.549	1193.1	2559.83	330.961
0.0001869	1289.23	238.634	596.585	1193.17	2559.9	330.972
0.000187	1289.75	238.649	596.621	1193.24	2559.96	330.983
0.0001871	1290.26	238.663	596.657	1193.31	2560.03	330.994
0.0001872	1290.78	238.677	596.693	1193.39	2560.1	331.005
0.0001873	1291.3	238.692	596.729	1193.46	2560.16	331.016
0.0001874	1291.82	238.706	596.765	1193.53	2560.23	331.027
0.0001875	1292.34	238.72	596.801	1193.6	2560.29	331.038
0.0001876	1292.85	238.735	596.837	1193.67	2560.36	331.049
0.0001877	1293.37	238.749	596.873	1193.75	2560.43	331.06
0.0001878	1293.89	238.763	596.909	1193.82	2560.49	331.071
0.0001879	1294.41	238.778	596.944	1193.89	2560.56	331.082
0.000188	1294.93	238.792	596.98	1193.96	2560.62	331.093
0.0001881	1295.44	238.806	597.016	1194.03	2560.69	331.104
0.0001882	1295.96	238.821	597.051	1194.1	2560.76	331.115
0.0001883	1296.48	238.835	597.087	1194.17	2560.82	331.126
0.0001884	1297	238.849	597.123	1194.25	2560.89	331.137
0.0001885	1297.51	238.863	597.158	1194.32	2560.95	331.148
0.0001886	1298.03	238.877	597.194	1194.39	2561.02	331.159
0.0001887	1298.55	238.892	597.229	1194.46	2561.08	331.17
0.0001888	1299.07	238.906	597.265	1194.53	2561.15	331.181
0.0001889	1299.58	238.92	597.3	1194.6	2561.21	331.192
0.000189	1300.1	238.934	597.335	1194.67	2561.28	331.202
0.0001891	1300.62	238.948	597.371	1194.74	2561.34	331.213
0.0001892	1301.14	238.962	597.406	1194.81	2561.41	331.224
0.0001893	1301.65	238.976	597.441	1194.88	2561.47	331.235
0.0001894	1302.17	238.991	597.476	1194.95	2561.54	331.246
0.0001895	1302.69	239.005	597.512	1195.02	2561.6	331.257
0.0001896	1303.2	239.019	597.547	1195.09	2561.67	331.267
0.0001897	1303.72	239.033	597.582	1195.16	2561.73	331.278
0.0001898	1304.24	239.047	597.617	1195.23	2561.8	331.289
0.0001899	1304.75	239.061	597.652	1195.3	2561.86	331.3
0.00019	1305.27	239.075	597.687	1195.37	2561.92	331.311
0.0001901	1305.79	239.089	597.722	1195.44	2561.99	331.321
0.0001902	1306.31	239.103	597.757	1195.51	2562.05	331.332
0.0001903	1306.82	239.117	597.792	1195.58	2562.12	331.343
0.0001904	1307.34	239.131	597.827	1195.65	2562.18	331.354
0.0001905	1307.86	239.145	597.862	1195.72	2562.25	331.364
0.0001906	1308.37	239.159	597.897	1195.79	2562.31	331.375
0.0001907	1308.89	239.173	597.932	1195.86	2562.37	331.386
0.0001908	1309.4	239.187	597.966	1195.93	2562.44	331.396
0.0001909	1309.92	239.2	598.001	1196	2562.5	331.407
0.000191	1310.44	239.214	598.036	1196.07	2562.56	331.418
0.0001911	1310.95	239.228	598.071	1196.14	2562.63	331.428
0.0001912	1311.47	239.242	598.105	1196.21	2562.69	331.439
0.0001913	1311.99	239.256	598.14	1196.28	2562.76	331.45
0.0001914	1312.5	239.27	598.174	1196.35	2562.82	331.46
0.0001915	1313.02	239.284	598.209	1196.42	2562.88	331.471
0.0001916	1313.54	239.297	598.244	1196.49	2562.95	331.481
0.0001917	1314.05	239.311	598.278	1196.56	2563.01	331.492
0.0001918	1314.57	239.325	598.313	1196.63	2563.07	331.503
0.0001919	1315.08	239.339	598.347	1196.69	2563.14	331.513
0.000192	1315.6	239.353	598.381	1196.76	2563.2	331.524
0.0001921	1316.12	239.366	598.416	1196.83	2563.26	331.534
0.0001922	1316.63	239.38	598.45	1196.9	2563.32	331.545
0.0001923	1317.15	239.394	598.484	1196.97	2563.39	331.555
0.0001924	1317.66	239.407	598.519	1197.04	2563.45	331.566
0.0001925	1318.18	239.421	598.553	1197.11	2563.51	331.576
0.0001926	1318.69	239.435	598.587	1197.17	2563.58	331.587
0.0001927	1319.21	239.449	598.621	1197.24	2563.64	331.597
0.0001928	1319.73	239.462	598.655	1197.31	2563.7	331.608
0.0001929	1320.24	239.476	598.69	1197.38	2563.76	331.618
0.000193	1320.76	239.489	598.724	1197.45	2563.83	331.629
0.0001931	1321.27	239.503	598.758	1197.52	2563.89	331.639
0.0001932	1321.79	239.517	598.792	1197.58	2563.95	331.65
0.0001933	1322.3	239.53	598.826	1197.65	2564.01	331.66
0.0001934	1322.82	239.544	598.86	1197.72	2564.08	331.671
0.0001935	1323.33	239.557	598.894	1197.79	2564.14	331.681
0.0001936	1323.85	239.571	598.927	1197.85	2564.2	331.691
0.0001937	1324.36	239.585	598.961	1197.92	2564.26	331.702
0.0001938	1324.88	239.598	598.995	1197.99	2564.32	331.712
0.0001939	1325.39	239.612	599.029	1198.06	2564.39	331.722
0.000194	1325.91	239.625	599.063	1198.13	2564.45	331.733
0.0001941	1326.42	239.639	599.096	1198.19	2564.51	331.743
0.0001942	1326.94	239.652	599.13	1198.26	2564.57	331.753
0.0001943	1327.45	239.666	599.164	1198.33	2564.63	331.764
0.0001944	1327.97	239.679	599.198	1198.4	2564.7	331.774
0.0001945	1328.48	239.692	599.231	1198.46	2564.76	331.784
0.0001946	1329	239.706	599.265	1198.53	2564.82	331.795
0.0001947	1329.51	239.719	599.298	1198.6	2564.88	331.805
0.0001948	1330.03	239.733	599.332	1198.66	2564.94	331.815
0.0001949	1330.54	239.746	599.365	1198.73	2565	331.826
0.000195	1331.06	239.76	599.399	1198.8	2565.06	331.836
0.0001951	1331.57	239.773	599.432	1198.86	2565.13	331.846
0.0001952	1332.09	239.786	599.466	1198.93	2565.19	331.856
0.0001953	1332.6	239.8	599.499	1199	2565.25	331.867
0.0001954	1333.12	239.813	599.532	1199.06	2565.31	331.877
0.0001955	1333.63	239.826	599.566	1199.13	2565.37	331.887
0.0001956	1334.14	239.84	599.599	1199.2	2565.43	331.897
0.0001957	1334.66	239.853	599.632	1199.26	2565.49	331.907
0.0001958	1335.17	239.866	599.665	1199.33	2565.55	331.918
0.0001959	1335.69	239.879	599.699	1199.4	2565.61	331.928
0.000196	1336.2	239.893	599.732	1199.46	2565.67	331.938
0.0001961	1336.72	239.906	599.765	1199.53	2565.73	331.948
0.0001962	1337.23	239.919	599.798	1199.6	2565.79	331.958
0.0001963	1337.74	239.932	599.831	1199.66	2565.86	331.968
0.0001964	1338.26	239.946	599.864	1199.73	2565.92	331.978
0.0001965	1338.77	239.959	599.897	1199.79	2565.98	331.988
0.0001966	1339.29	239.972	599.93	1199.86	2566.04	331.999
0.0001967	1339.8	239.985	599.963	1199.93	2566.1	332.009
0.0001968	1340.31	239.998	599.996	1199.99	2566.16	332.019
0.0001969	1340.83	240.012	600.029	1200.06	2566.22	332.029
0.000197	1341.34	240.025	600.062	1200.12	2566.28	332.039
0.0001971	1341.85	240.038	600.094	1200.19	2566.34	332.049
0.0001972	1342.37	240.051	600.127	1200.25	2566.4	332.059
0.0001973	1342.88	240.064	600.16	1200.32	2566.46	332.069
0.0001974	1343.4	240.077	600.193	1200.39	2566.52	332.079
0.0001975	1343.91	240.09	600.226	1200.45	2566.58	332.089
0.0001976	1344.42	240.103	600.258	1200.52	2566.64	332.099
0.0001977	1344.94	240.116	600.291	1200.58	2566.7	332.109
0.0001978	1345.45	240.129	600.323	1200.65	2566.76	332.119
0.0001979	1345.96	240.142	600.356	1200.71	2566.82	332.129
0.000198	1346.48	240.155	600.389	1200.78	2566.87	332.139
0.0001981	1346.99	240.168	600.421	1200.84	2566.93	332.149
0.0001982	1347.5	240.181	600.454	1200.91	2566.99	332.159
0.0001983	1348.02	240.194	600.486	1200.97	2567.05	332.169
0.0001984	1348.53	240.207	600.519	1201.04	2567.11	332.179
0.0001985	1349.04	240.22	600.551	1201.1	2567.17	332.189
0.0001986	1349.56	240.233	600.583	1201.17	2567.23	332.199
0.0001987	1350.07	240.246	600.616	1201.23	2567.29	332.208
0.0001988	1350.58	240.259	600.648	1201.3	2567.35	332.218
0.0001989	1351.09	240.272	600.68	1201.36	2567.41	332.228
0.000199	1351.61	240.285	600.713	1201.43	2567.47	332.238
0.0001991	1352.12	240.298	600.745	1201.49	2567.53	332.248
0.0001992	1352.63	240.311	600.777	1201.55	2567.58	332.258
0.0001993	1353.15	240.324	600.809	1201.62	2567.64	332.268
0.0001994	1353.66	240.337	600.841	1201.68	2567.7	332.278
0.0001995	1354.17	240.349	600.874	1201.75	2567.76	332.287
0.0001996	1354.68	240.362	600.906	1201.81	2567.82	332.297
0.0001997	1355.2	240.375	600.938	1201.88	2567.88	332.307
0.0001998	1355.71	240.388	600.97	1201.94	2567.94	332.317
0.0001999	1356.22	240.401	601.002	1202	2568	332.327
0.0002	1356.73	240.414	601.034	1202.07	2568.05	332.336
[truncated: 8,002 more rows]
