# Supplementary material for: Spontaneously established reverse electric field to enhance the performance of triboelectric nanogenerators via improving Coulombic efficiency
Source: Nat Commun. 2024 May 16;15:4167. doi: 10.1038/s41467-024-48456-1 (PMC11099027; doi:10.1038/s41467-024-48456-1)
Supplement: Supplementary file 3 — Source Data [file 41467_2024_48456_MOESM3_ESM.zip › Source Data/Source Data Fig. S35.xlsx]

## Sheet: Sheet1
	surface charge density (μC m-2)
	w/ insulator	w/o insulator
PVDF	90.85	54.05
PI	143	57.5
ETFE	146.15	58
PTFE	158.55	44.45
PVC	161.05	52.3
FEP	212.7	49.55
