# Supplementary material for: Spontaneously established reverse electric field to enhance the performance of triboelectric nanogenerators via improving Coulombic efficiency
Source: Nat Commun. 2024 May 16;15:4167. doi: 10.1038/s41467-024-48456-1 (PMC11099027; doi:10.1038/s41467-024-48456-1)
Supplement: Supplementary file 3 — Source Data [file 41467_2024_48456_MOESM3_ESM.zip › Source Data/Source Data Fig. S36.xlsx]

## Sheet: S36b
-500		-300		-100		0
Position (μm)	Electric field strength (V m-1)	Position (μm)	Electric field strength (V m-1)	Position (μm)	Electric field strength (V m-1)	Position (μm)	Electric field strength (V m-1)
0	12424500	0	7.60204e+06	0	2.77962e+06	0	368416
0.06965	12423300	0.06965	7.60135e+06	0.06965	2.77935e+06	0.06965	368360
0.1393	12422300	0.1393	7.60073e+06	0.1393	2.77912e+06	0.1393	368325
0.20895	12421400	0.20895	7.60018e+06	0.20895	2.77891e+06	0.20895	368312
0.28541	12417900	0.28541	7.59795e+06	0.28541	2.77805e+06	0.28541	368165
0.36187	12414400	0.36187	7.59579e+06	0.36187	2.77723e+06	0.36187	368042
0.43833	12411000	0.43833	7.59373e+06	0.43833	2.77645e+06	0.43833	367947
0.52273	12404200	0.52273	7.58953e+06	0.52273	2.77483e+06	0.52273	367684
0.60713	12397600	0.60713	7.58541e+06	0.60713	2.77325e+06	0.60713	367449
0.69153	12391100	0.69153	7.58141e+06	0.69153	2.77173e+06	0.69153	367248
0.78303	12380500	0.78303	7.57486e+06	0.78303	2.76922e+06	0.78303	366847
0.87453	12370100	0.87453	7.56839e+06	0.87453	2.76674e+06	0.87453	366479
0.96604	12359800	0.96604	7.56201e+06	0.96604	2.76431e+06	0.96604	366144
1.05623	12346200	1.05623	7.55362e+06	1.05623	2.76108e+06	1.05623	365637
1.14643	12332900	1.14643	7.54535e+06	1.14643	2.75792e+06	1.14643	365166
1.23662	12319600	1.23662	7.53713e+06	1.23662	2.75478e+06	1.23662	364723
1.31824	12304900	1.31824	7.52803e+06	1.31824	2.75128e+06	1.31824	364180
1.39986	12290400	1.39986	7.51906e+06	1.39986	2.74785e+06	1.39986	363668
1.48147	12276000	1.48147	7.51013e+06	1.48147	2.74443e+06	1.48147	363180
1.55533	12260900	1.55533	7.50081e+06	1.55533	2.74085e+06	1.55533	362629
1.62918	12246000	1.62918	7.4916e+06	1.62918	2.73732e+06	1.62918	362103
1.70304	12231200	1.70304	7.48241e+06	1.70304	2.7338e+06	1.70304	361595
1.76986	12216300	1.76986	7.47318e+06	1.76986	2.73026e+06	1.76986	361054
1.83669	12201500	1.83669	7.46403e+06	1.83669	2.72675e+06	1.83669	360531
1.90352	12186800	1.90352	7.4549e+06	1.90352	2.72325e+06	1.90352	360023
1.96399	12172300	1.96399	7.44597e+06	1.96399	2.71981e+06	1.96399	359501
2.02446	12158000	2.02446	7.43709e+06	2.02446	2.71641e+06	2.02446	358994
2.08493	12143700	2.08493	7.42823e+06	2.08493	2.71301e+06	2.08493	358499
2.13965	12130000	2.13965	7.41971e+06	2.13965	2.70973e+06	2.13965	358003
2.19436	12116300	2.19436	7.41125e+06	2.19436	2.70648e+06	2.19436	357519
2.24908	12102600	2.24908	7.40279e+06	2.24908	2.70323e+06	2.24908	357044
2.29859	12089700	2.29859	7.39477e+06	2.29859	2.70015e+06	2.29859	356578
2.34811	12076800	2.34811	7.38678e+06	2.34811	2.69708e+06	2.34811	356122
2.39762	12063900	2.39762	7.37881e+06	2.39762	2.69402e+06	2.39762	355673
2.44429	12051300	2.44429	7.37101e+06	2.44429	2.69102e+06	2.44429	355221
2.49096	12038800	2.49096	7.36323e+06	2.49096	2.68803e+06	2.49096	354777
2.53763	12026300	2.53763	7.35547e+06	2.53763	2.68504e+06	2.53763	354339
2.58428	12013300	2.58428	7.34746e+06	2.58428	2.68196e+06	2.58428	353875
2.63093	12000400	2.63093	7.33947e+06	2.63093	2.67889e+06	2.63093	353418
2.67758	11987600	2.67758	7.3315e+06	2.67758	2.67582e+06	2.67758	352968
2.72424	11974300	2.72424	7.3233e+06	2.72424	2.67266e+06	2.72424	352493
2.77089	11961100	2.77089	7.31512e+06	2.77089	2.66951e+06	2.77089	352025
2.81754	11948000	2.81754	7.30695e+06	2.81754	2.66636e+06	2.81754	351564
2.86419	11934500	2.86419	7.29859e+06	2.86419	2.66314e+06	2.86419	351079
2.91084	11921000	2.91084	7.29024e+06	2.91084	2.65992e+06	2.91084	350601
2.95749	11907600	2.95749	7.2819e+06	2.95749	2.65671e+06	2.95749	350130
3.00414	11893800	3.00414	7.2734e+06	3.00414	2.65343e+06	3.00414	349638
3.05079	11880100	3.05079	7.2649e+06	3.05079	2.65016e+06	3.05079	349151
3.09744	11866500	3.09744	7.25642e+06	3.09744	2.64689e+06	3.09744	348671
3.14409	11852600	3.14409	7.24779e+06	3.14409	2.64356e+06	3.14409	348172
3.19074	11838700	3.19074	7.23918e+06	3.19074	2.64023e+06	3.19074	347678
3.23739	11824800	3.23739	7.23057e+06	3.23739	2.63692e+06	3.23739	347191
3.28404	11810700	3.28404	7.22185e+06	3.28404	2.63354e+06	3.28404	346686
3.3307	11796700	3.3307	7.21313e+06	3.3307	2.63018e+06	3.3307	346186
3.37735	11782600	3.37735	7.20442e+06	3.37735	2.62682e+06	3.37735	345693
3.424	11768400	3.424	7.19561e+06	3.424	2.62341e+06	3.424	345183
3.47065	11754200	3.47065	7.18681e+06	3.47065	2.62001e+06	3.47065	344679
3.5173	11740100	3.5173	7.17802e+06	3.5173	2.61662e+06	3.5173	344180
3.56395	11725800	3.56395	7.16915e+06	3.56395	2.61318e+06	3.56395	343666
3.6106	11711500	3.6106	7.16029e+06	3.6106	2.60976e+06	3.6106	343158
3.65725	11697200	3.65725	7.15143e+06	3.65725	2.60633e+06	3.65725	342656
3.7039	11682800	3.7039	7.14252e+06	3.7039	2.60288e+06	3.7039	342140
3.75055	11668500	3.75055	7.13361e+06	3.75055	2.59943e+06	3.75055	341629
3.7972	11654100	3.7972	7.1247e+06	3.7972	2.59599e+06	3.7972	341123
3.84385	11639700	3.84385	7.11576e+06	3.84385	2.59252e+06	3.84385	340605
3.89051	11625300	3.89051	7.10681e+06	3.89051	2.58906e+06	3.89051	340092
3.93716	11610900	3.93716	7.09788e+06	3.93716	2.5856e+06	3.93716	339585
3.98381	11596500	3.98381	7.08892e+06	3.98381	2.58212e+06	3.98381	339066
4.03046	11582100	4.03046	7.07996e+06	4.03046	2.57865e+06	4.03046	338552
4.07711	11567700	4.07711	7.07101e+06	4.07711	2.57518e+06	4.07711	338043
4.12376	11553200	4.12376	7.06205e+06	4.12376	2.5717e+06	4.12376	337524
4.17041	11538800	4.17041	7.05309e+06	4.17041	2.56822e+06	4.17041	337010
4.21706	11524400	4.21706	7.04413e+06	4.21706	2.56475e+06	4.21706	336501
4.26371	11510000	4.26371	7.03518e+06	4.26371	2.56127e+06	4.26371	335983
4.31036	11495600	4.31036	7.02623e+06	4.31036	2.55779e+06	4.31036	335469
4.35701	11481200	4.35701	7.01728e+06	4.35701	2.55432e+06	4.35701	334960
4.40366	11466800	4.40366	7.00835e+06	4.40366	2.55084e+06	4.40366	334443
4.45032	11452400	4.45032	6.99942e+06	4.45032	2.54737e+06	4.45032	333931
4.49697	11438100	4.49697	6.9905e+06	4.49697	2.5439e+06	4.49697	333423
4.54362	11423800	4.54362	6.9816e+06	4.54362	2.54044e+06	4.54362	332908
4.59027	11409400	4.59027	6.9727e+06	4.59027	2.53697e+06	4.59027	332397
4.63692	11395100	4.63692	6.96381e+06	4.63692	2.53351e+06	4.63692	331891
4.68357	11380900	4.68357	6.95495e+06	4.68357	2.53006e+06	4.68357	331378
4.73022	11366600	4.73022	6.9461e+06	4.73022	2.52661e+06	4.73022	330870
4.77687	11352400	4.77687	6.93725e+06	4.77687	2.52316e+06	4.77687	330366
4.82352	11338200	4.82352	6.92844e+06	4.82352	2.51973e+06	4.82352	329856
4.87017	11324100	4.87017	6.91963e+06	4.87017	2.51629e+06	4.87017	329351
4.91682	11309900	4.91682	6.91083e+06	4.91682	2.51286e+06	4.91682	328849
4.96347	11295900	4.96347	6.90208e+06	4.96347	2.50944e+06	4.96347	328343
5.01013	11281800	5.01013	6.89333e+06	5.01013	2.50603e+06	5.01013	327841
5.05678	11267700	5.05678	6.88459e+06	5.05678	2.50261e+06	5.05678	327343
5.10343	11253800	5.10343	6.8759e+06	5.10343	2.49922e+06	5.10343	326840
5.15008	11239800	5.15008	6.86722e+06	5.15008	2.49582e+06	5.15008	326342
5.19673	11225900	5.19673	6.85854e+06	5.19673	2.49243e+06	5.19673	325847
5.24338	11212000	5.24338	6.84992e+06	5.24338	2.48906e+06	5.24338	325349
5.29003	11198200	5.29003	6.84131e+06	5.29003	2.48569e+06	5.29003	324855
5.33668	11184400	5.33668	6.8327e+06	5.33668	2.48232e+06	5.33668	324364
5.38333	11170700	5.38333	6.82416e+06	5.38333	2.47897e+06	5.38333	323870
5.42998	11157000	5.42998	6.81562e+06	5.42998	2.47563e+06	5.42998	323380
5.47663	11143200	5.47663	6.80709e+06	5.47663	2.47228e+06	5.47663	322894
5.52328	11129700	5.52328	6.79863e+06	5.52328	2.46896e+06	5.52328	322405
5.56993	11116100	5.56993	6.79017e+06	5.56993	2.46565e+06	5.56993	321920
5.61659	11102500	5.61659	6.78172e+06	5.61659	2.46233e+06	5.61659	321438
5.66324	11089100	5.66324	6.77335e+06	5.66324	2.45904e+06	5.66324	320955
5.70989	11075600	5.70989	6.76498e+06	5.70989	2.45576e+06	5.70989	320474
5.75654	11062200	5.75654	6.75661e+06	5.75654	2.45247e+06	5.75654	319998
5.80319	11048900	5.80319	6.74832e+06	5.80319	2.44921e+06	5.80319	319519
5.84984	11035600	5.84984	6.74004e+06	5.84984	2.44595e+06	5.84984	319044
5.89649	11022300	5.89649	6.73176e+06	5.89649	2.4427e+06	5.89649	318572
5.94314	11009200	5.94314	6.72357e+06	5.94314	2.43947e+06	5.94314	318100
5.98979	10996100	5.98979	6.71538e+06	5.98979	2.43625e+06	5.98979	317630
6.03644	10982900	6.03644	6.70719e+06	6.03644	2.43302e+06	6.03644	317164
6.08309	10970000	6.08309	6.69909e+06	6.08309	2.42983e+06	6.08309	316697
6.12974	10957000	6.12974	6.691e+06	6.12974	2.42664e+06	6.12974	316232
6.1764	10944000	6.1764	6.6829e+06	6.1764	2.42345e+06	6.1764	315772
6.22305	10931200	6.22305	6.6749e+06	6.22305	2.42029e+06	6.22305	315310
6.2697	10918400	6.2697	6.66691e+06	6.2697	2.41713e+06	6.2697	314852
6.31635	10905500	6.31635	6.65891e+06	6.31635	2.41398e+06	6.31635	314397
6.363	10892900	6.363	6.65101e+06	6.363	2.41085e+06	6.363	313942
6.40965	10880200	6.40965	6.64311e+06	6.40965	2.40773e+06	6.40965	313489
6.4563	10867600	6.4563	6.63521e+06	6.4563	2.40461e+06	6.4563	313040
6.50295	10855100	6.50295	6.62741e+06	6.50295	2.40152e+06	6.50295	312590
6.5496	10842600	6.5496	6.61961e+06	6.5496	2.39844e+06	6.5496	312144
6.59625	10830100	6.59625	6.61181e+06	6.59625	2.39535e+06	6.59625	311701
6.6429	10817800	6.6429	6.60412e+06	6.6429	2.3923e+06	6.6429	311258
6.68955	10805400	6.68955	6.59642e+06	6.68955	2.38925e+06	6.68955	310817
6.73621	10793100	6.73621	6.58872e+06	6.73621	2.3862e+06	6.73621	310380
6.78286	10781000	6.78286	6.58113e+06	6.78286	2.38318e+06	6.78286	309943
6.82951	10768800	6.82951	6.57353e+06	6.82951	2.38017e+06	6.82951	309509
6.87616	10756700	6.87616	6.56594e+06	6.87616	2.37715e+06	6.87616	309077
6.92281	10744700	6.92281	6.55845e+06	6.92281	2.37417e+06	6.92281	308647
6.96946	10732700	6.96946	6.55096e+06	6.96946	2.3712e+06	6.96946	308219
7.01611	10720700	7.01611	6.54347e+06	7.01611	2.36822e+06	7.01611	307794
7.06276	10708900	7.06276	6.53608e+06	7.06276	2.36528e+06	7.06276	307369
7.10941	10697100	7.10941	6.52869e+06	7.10941	2.36234e+06	7.10941	306948
7.15606	10685300	7.15606	6.52131e+06	7.15606	2.35939e+06	7.15606	306529
7.20271	10673600	7.20271	6.51402e+06	7.20271	2.35649e+06	7.20271	306111
7.24936	10662000	7.24936	6.50674e+06	7.24936	2.35359e+06	7.24936	305695
7.29602	10650300	7.29602	6.49946e+06	7.29602	2.35068e+06	7.29602	305283
7.34267	10638900	7.34267	6.49228e+06	7.34267	2.34782e+06	7.34267	304871
7.38932	10627400	7.38932	6.4851e+06	7.38932	2.34495e+06	7.38932	304462
7.43597	10615900	7.43597	6.47792e+06	7.43597	2.34208e+06	7.43597	304055
7.48262	10604600	7.48262	6.47085e+06	7.48262	2.33925e+06	7.48262	303650
7.52927	10593300	7.52927	6.46377e+06	7.52927	2.33642e+06	7.52927	303248
7.57592	10582000	7.57592	6.4567e+06	7.57592	2.33359e+06	7.57592	302847
7.62257	10570900	7.62257	6.44973e+06	7.62257	2.3308e+06	7.62257	302449
7.66922	10559800	7.66922	6.44276e+06	7.66922	2.32801e+06	7.66922	302052
7.71587	10548700	7.71587	6.43579e+06	7.71587	2.32521e+06	7.71587	301658
7.76252	10537700	7.76252	6.42892e+06	7.76252	2.32246e+06	7.76252	301266
7.80917	10526700	7.80917	6.42205e+06	7.80917	2.3197e+06	7.80917	300876
7.85582	10515800	7.85582	6.41519e+06	7.85582	2.31695e+06	7.85582	300488
7.90248	10505000	7.90248	6.40842e+06	7.90248	2.31423e+06	7.90248	300102
7.94913	10494200	7.94913	6.40166e+06	7.94913	2.31151e+06	7.94913	299718
7.99578	10483400	7.99578	6.39489e+06	7.99578	2.30879e+06	7.99578	299336
8.04243	10472800	8.04243	6.38823e+06	8.04243	2.3061e+06	8.04243	298957
8.08908	10462200	8.08908	6.38157e+06	8.08908	2.30342e+06	8.08908	298579
8.13573	10451500	8.13573	6.37491e+06	8.13573	2.30074e+06	8.13573	298204
8.18238	10441100	8.18238	6.36834e+06	8.18238	2.29809e+06	8.18238	297830
8.22903	10430600	8.22903	6.36178e+06	8.22903	2.29545e+06	8.22903	297459
8.27568	10420200	8.27568	6.35522e+06	8.27568	2.2928e+06	8.27568	297090
8.32233	10409900	8.32233	6.34876e+06	8.32233	2.29019e+06	8.32233	296723
8.36898	10399600	8.36898	6.3423e+06	8.36898	2.28758e+06	8.36898	296358
8.41563	10389300	8.41563	6.33584e+06	8.41563	2.28497e+06	8.41563	295995
8.46229	10379200	8.46229	6.32948e+06	8.46229	2.28239e+06	8.46229	295634
8.50894	10369100	8.50894	6.32312e+06	8.50894	2.27982e+06	8.50894	295275
8.55559	10358900	8.55559	6.31676e+06	8.55559	2.27724e+06	8.55559	294918
8.60224	10349000	8.60224	6.3105e+06	8.60224	2.2747e+06	8.60224	294563
8.64889	10339000	8.64889	6.30424e+06	8.64889	2.27216e+06	8.64889	294210
8.69554	10329100	8.69554	6.29798e+06	8.69554	2.26962e+06	8.69554	293860
8.74219	10319300	8.74219	6.29181e+06	8.74219	2.26712e+06	8.74219	293511
8.78884	10309400	8.78884	6.28565e+06	8.78884	2.26461e+06	8.78884	293164
8.83549	10299600	8.83549	6.27949e+06	8.83549	2.26211e+06	8.83549	292819
8.88214	10290000	8.88214	6.27342e+06	8.88214	2.25964e+06	8.88214	292477
8.92879	10280400	8.92879	6.26735e+06	8.92879	2.25717e+06	8.92879	292136
8.97544	10270700	8.97544	6.26128e+06	8.97544	2.2547e+06	8.97544	291797
9.0221	10261200	9.0221	6.25531e+06	9.0221	2.25226e+06	9.0221	291461
9.06875	10251700	9.06875	6.24934e+06	9.06875	2.24983e+06	9.06875	291126
9.1154	10242300	9.1154	6.24337e+06	9.1154	2.24739e+06	9.1154	290793
9.16205	10232900	9.16205	6.23749e+06	9.16205	2.24499e+06	9.16205	290463
9.2087	10223600	9.2087	6.23162e+06	9.2087	2.24259e+06	9.2087	290134
9.25535	10214300	9.25535	6.22574e+06	9.25535	2.24019e+06	9.25535	289807
9.302	10205100	9.302	6.21996e+06	9.302	2.23782e+06	9.302	289482
9.34865	10195900	9.34865	6.21417e+06	9.34865	2.23545e+06	9.34865	289159
9.3953	10186700	9.3953	6.20839e+06	9.3953	2.23308e+06	9.3953	288838
9.44195	10177700	9.44195	6.2027e+06	9.44195	2.23074e+06	9.44195	288519
9.4886	10168700	9.4886	6.197e+06	9.4886	2.22841e+06	9.4886	288202
9.53525	10159700	9.53525	6.19131e+06	9.53525	2.22607e+06	9.53525	287887
9.58191	10150800	9.58191	6.18571e+06	9.58191	2.22377e+06	9.58191	287573
9.62856	10141900	9.62856	6.18011e+06	9.62856	2.22147e+06	9.62856	287262
9.67521	10133000	9.67521	6.17451e+06	9.67521	2.21916e+06	9.67521	286952
9.72186	10124300	9.72186	6.169e+06	9.72186	2.21689e+06	9.72186	286645
9.76851	10115600	9.76851	6.16349e+06	9.76851	2.21462e+06	9.76851	286339
9.81516	10106800	9.81516	6.15798e+06	9.81516	2.21235e+06	9.81516	286035
9.86181	10098200	9.86181	6.15256e+06	9.86181	2.21011e+06	9.86181	285733
9.90846	10089700	9.90846	6.14713e+06	9.90846	2.20787e+06	9.90846	285433
9.95511	10081100	9.95511	6.14171e+06	9.95511	2.20563e+06	9.95511	285135
10.0018	10072600	10.0018	6.13638e+06	10.0018	2.20342e+06	10.0018	284839
10.0484	10064200	10.0484	6.13104e+06	10.0484	2.20121e+06	10.0484	284544
10.0951	10055800	10.0951	6.12571e+06	10.0951	2.199e+06	10.0951	284251
10.1417	10047500	10.1417	6.12046e+06	10.1417	2.19683e+06	10.1417	283961
10.1884	10039200	10.1884	6.11521e+06	10.1884	2.19465e+06	10.1884	283672
10.235	10030900	10.235	6.10996e+06	10.235	2.19247e+06	10.235	283384
10.2817	10022700	10.2817	6.10479e+06	10.2817	2.19032e+06	10.2817	283099
10.3283	10014500	10.3283	6.09963e+06	10.3283	2.18817e+06	10.3283	282815
10.375	10006400	10.375	6.09446e+06	10.375	2.18603e+06	10.375	282533
10.4216	9.99835e+06	10.4216	6.08938e+06	10.4216	2.18391e+06	10.4216	282253
10.4683	9.99033e+06	10.4683	6.0843e+06	10.4683	2.18179e+06	10.4683	281975
10.5149	9.98231e+06	10.5149	6.07922e+06	10.5149	2.17967e+06	10.5149	281698
10.5616	9.97442e+06	10.5616	6.07422e+06	10.5616	2.17759e+06	10.5616	281424
10.6082	9.96653e+06	10.6082	6.06922e+06	10.6082	2.1755e+06	10.6082	281151
10.6549	9.95864e+06	10.6549	6.06422e+06	10.6549	2.17341e+06	10.6549	280880
10.7015	9.95089e+06	10.7015	6.05931e+06	10.7015	2.17135e+06	10.7015	280610
10.7482	9.94314e+06	10.7482	6.05439e+06	10.7482	2.16929e+06	10.7482	280342
10.7948	9.93538e+06	10.7948	6.04947e+06	10.7948	2.16723e+06	10.7948	280076
10.8415	9.92776e+06	10.8415	6.04463e+06	10.8415	2.1652e+06	10.8415	279812
10.8881	9.92013e+06	10.8881	6.0398e+06	10.8881	2.16317e+06	10.8881	279550
10.9348	9.91251e+06	10.9348	6.03496e+06	10.9348	2.16114e+06	10.9348	279289
10.9814	9.90502e+06	10.9814	6.0302e+06	10.9814	2.15913e+06	10.9814	279030
11.0281	9.89752e+06	11.0281	6.02544e+06	11.0281	2.15713e+06	11.0281	278772
11.0747	9.89003e+06	11.0747	6.02068e+06	11.0747	2.15513e+06	11.0747	278516
11.1214	9.88266e+06	11.1214	6.016e+06	11.1214	2.15315e+06	11.1214	278262
11.168	9.8753e+06	11.168	6.01132e+06	11.168	2.15118e+06	11.168	278010
11.2147	9.86793e+06	11.2147	6.00664e+06	11.2147	2.1492e+06	11.2147	277759
11.2613	9.86069e+06	11.2613	6.00203e+06	11.2613	2.14725e+06	11.2613	277510
11.308	9.85345e+06	11.308	5.99743e+06	11.308	2.1453e+06	11.308	277263
11.3546	9.84621e+06	11.3546	5.99282e+06	11.3546	2.14336e+06	11.3546	277017
11.4013	9.83909e+06	11.4013	5.98829e+06	11.4013	2.14143e+06	11.4013	276773
11.4479	9.83198e+06	11.4479	5.98376e+06	11.4479	2.13951e+06	11.4479	276530
11.4946	9.82486e+06	11.4946	5.97923e+06	11.4946	2.13759e+06	11.4946	276289
11.5412	9.81786e+06	11.5412	5.97478e+06	11.5412	2.13569e+06	11.5412	276050
11.5879	9.81087e+06	11.5879	5.97032e+06	11.5879	2.1338e+06	11.5879	275813
11.6345	9.80387e+06	11.6345	5.96587e+06	11.6345	2.1319e+06	11.6345	275576
11.6812	9.797e+06	11.6812	5.96148e+06	11.6812	2.13003e+06	11.6812	275342
11.7278	9.79012e+06	11.7278	5.9571e+06	11.7278	2.12816e+06	11.7278	275109
11.7745	9.78325e+06	11.7745	5.95272e+06	11.7745	2.12629e+06	11.7745	274878
11.8211	9.77649e+06	11.8211	5.94841e+06	11.8211	2.12445e+06	11.8211	274648
11.8678	9.76973e+06	11.8678	5.94409e+06	11.8678	2.12261e+06	11.8678	274420
11.9145	9.76298e+06	11.9145	5.93978e+06	11.9145	2.12076e+06	11.9145	274194
11.9611	9.75634e+06	11.9611	5.93554e+06	11.9611	2.11894e+06	11.9611	273969
12.0077	9.7497e+06	12.0077	5.9313e+06	12.0077	2.11712e+06	12.0077	273745
12.0544	9.74306e+06	12.0544	5.92706e+06	12.0544	2.11531e+06	12.0544	273523
12.1011	9.73653e+06	12.1011	5.92289e+06	12.1011	2.11351e+06	12.1011	273303
12.1477	9.73e+06	12.1477	5.91872e+06	12.1477	2.11172e+06	12.1477	273084
12.1944	9.72348e+06	12.1944	5.91455e+06	12.1944	2.10992e+06	12.1944	272867
12.241	9.71706e+06	12.241	5.91045e+06	12.241	2.10815e+06	12.241	272652
12.2876	9.71065e+06	12.2876	5.90634e+06	12.2876	2.10638e+06	12.2876	272437
12.3343	9.70424e+06	12.3343	5.90224e+06	12.3343	2.10461e+06	12.3343	272224
12.381	9.69794e+06	12.381	5.89821e+06	12.381	2.10287e+06	12.381	272013
12.4276	9.69163e+06	12.4276	5.89417e+06	12.4276	2.10112e+06	12.4276	271804
12.4743	9.68533e+06	12.4743	5.89014e+06	12.4743	2.09937e+06	12.4743	271595
12.5209	9.67914e+06	12.5209	5.88617e+06	12.5209	2.09765e+06	12.5209	271389
12.5676	9.67295e+06	12.5676	5.8822e+06	12.5676	2.09593e+06	12.5676	271184
12.6142	9.66676e+06	12.6142	5.87823e+06	12.6142	2.0942e+06	12.6142	270980
12.6609	9.66067e+06	12.6609	5.87433e+06	12.6609	2.0925e+06	12.6609	270778
12.7075	9.65459e+06	12.7075	5.87043e+06	12.7075	2.0908e+06	12.7075	270577
12.7542	9.6485e+06	12.7542	5.86653e+06	12.7542	2.0891e+06	12.7542	270377
12.8008	9.64252e+06	12.8008	5.86269e+06	12.8008	2.08743e+06	12.8008	270180
12.8475	9.63654e+06	12.8475	5.85885e+06	12.8475	2.08575e+06	12.8475	269983
12.8941	9.63057e+06	12.8941	5.85501e+06	12.8941	2.08407e+06	12.8941	269788
12.9408	9.62469e+06	12.9408	5.85124e+06	12.9408	2.08242e+06	12.9408	269594
12.9874	9.61882e+06	12.9874	5.84746e+06	12.9874	2.08076e+06	12.9874	269402
13.0341	9.61295e+06	13.0341	5.84369e+06	13.0341	2.07911e+06	13.0341	269211
13.0807	9.60718e+06	13.0807	5.83998e+06	13.0807	2.07748e+06	13.0807	269022
13.1274	9.60141e+06	13.1274	5.83626e+06	13.1274	2.07584e+06	13.1274	268834
13.174	9.59564e+06	13.174	5.83255e+06	13.174	2.07421e+06	13.174	268648
13.2207	9.58997e+06	13.2207	5.8289e+06	13.2207	2.0726e+06	13.2207	268463
13.2673	9.5843e+06	13.2673	5.82525e+06	13.2673	2.07099e+06	13.2673	268279
13.314	9.57863e+06	13.314	5.8216e+06	13.314	2.06938e+06	13.314	268097
13.3606	9.57306e+06	13.3606	5.81801e+06	13.3606	2.06779e+06	13.3606	267916
13.4073	9.56749e+06	13.4073	5.81442e+06	13.4073	2.0662e+06	13.4073	267736
13.4539	9.56193e+06	13.4539	5.81083e+06	13.4539	2.06461e+06	13.4539	267558
13.5006	9.55646e+06	13.5006	5.8073e+06	13.5006	2.06304e+06	13.5006	267381
13.5472	9.55099e+06	13.5472	5.80377e+06	13.5472	2.06147e+06	13.5472	267206
13.5939	9.54552e+06	13.5939	5.80024e+06	13.5939	2.0599e+06	13.5939	267032
13.6405	9.54014e+06	13.6405	5.79677e+06	13.6405	2.05835e+06	13.6405	266859
13.6872	9.53477e+06	13.6872	5.7933e+06	13.6872	2.05681e+06	13.6872	266687
13.7338	9.5294e+06	13.7338	5.78983e+06	13.7338	2.05526e+06	13.7338	266517
13.7805	9.52412e+06	13.7805	5.78642e+06	13.7805	2.05373e+06	13.7805	266349
13.8271	9.51885e+06	13.8271	5.78301e+06	13.8271	2.0522e+06	13.8271	266181
13.8738	9.51357e+06	13.8738	5.77959e+06	13.8738	2.05067e+06	13.8738	266015
13.9204	9.50839e+06	13.9204	5.77624e+06	13.9204	2.04917e+06	13.9204	265851
13.9671	9.50321e+06	13.9671	5.77288e+06	13.9671	2.04766e+06	13.9671	265687
14.0137	9.49803e+06	14.0137	5.76953e+06	14.0137	2.04615e+06	14.0137	265525
14.0604	9.49294e+06	14.0604	5.76623e+06	14.0604	2.04466e+06	14.0604	265364
14.107	9.48785e+06	14.107	5.76293e+06	14.107	2.04317e+06	14.107	265205
14.1537	9.48276e+06	14.1537	5.75963e+06	14.1537	2.04169e+06	14.1537	265046
14.2003	9.47776e+06	14.2003	5.75639e+06	14.2003	2.04022e+06	14.2003	264890
14.247	9.47276e+06	14.247	5.75314e+06	14.247	2.03875e+06	14.247	264734
14.2936	9.46777e+06	14.2936	5.7499e+06	14.2936	2.03728e+06	14.2936	264580
14.3403	9.46286e+06	14.3403	5.74671e+06	14.3403	2.03583e+06	14.3403	264427
14.3869	9.45796e+06	14.3869	5.74352e+06	14.3869	2.03438e+06	14.3869	264275
14.4336	9.45305e+06	14.4336	5.74034e+06	14.4336	2.03293e+06	14.4336	264124
14.4802	9.44823e+06	14.4802	5.7372e+06	14.4802	2.0315e+06	14.4802	263975
14.5269	9.44342e+06	14.5269	5.73407e+06	14.5269	2.03007e+06	14.5269	263827
14.5735	9.4386e+06	14.5735	5.73093e+06	14.5735	2.02864e+06	14.5735	263680
14.6202	9.43387e+06	14.6202	5.72785e+06	14.6202	2.02723e+06	14.6202	263535
14.6668	9.42914e+06	14.6668	5.72477e+06	14.6668	2.02581e+06	14.6668	263391
14.7135	9.42442e+06	14.7135	5.72169e+06	14.7135	2.0244e+06	14.7135	263248
14.7601	9.41977e+06	14.7601	5.71866e+06	14.7601	2.02301e+06	14.7601	263106
14.8068	9.41513e+06	14.8068	5.71563e+06	14.8068	2.02161e+06	14.8068	262965
14.8535	9.41049e+06	14.8535	5.71261e+06	14.8535	2.02022e+06	14.8535	262826
14.9001	9.40594e+06	14.9001	5.70963e+06	14.9001	2.01884e+06	14.9001	262688
14.9467	9.40138e+06	14.9467	5.70665e+06	14.9467	2.01747e+06	14.9467	262551
14.9934	9.39683e+06	14.9934	5.70368e+06	14.9934	2.01609e+06	14.9934	262416
15.0401	9.39235e+06	15.0401	5.70075e+06	15.0401	2.01473e+06	15.0401	262281
15.0867	9.38788e+06	15.0867	5.69783e+06	15.0867	2.01337e+06	15.0867	262148
15.1334	9.38341e+06	15.1334	5.6949e+06	15.1334	2.01201e+06	15.1334	262016
15.18	9.37902e+06	15.18	5.69203e+06	15.18	2.01067e+06	15.18	261885
15.2266	9.37464e+06	15.2266	5.68915e+06	15.2266	2.00933e+06	15.2266	261756
15.2733	9.37025e+06	15.2733	5.68628e+06	15.2733	2.00799e+06	15.2733	261627
15.32	9.36594e+06	15.32	5.68345e+06	15.32	2.00666e+06	15.32	261500
15.3666	9.36164e+06	15.3666	5.68063e+06	15.3666	2.00534e+06	15.3666	261374
15.4133	9.35734e+06	15.4133	5.6778e+06	15.4133	2.00402e+06	15.4133	261249
15.4599	9.35311e+06	15.4599	5.67503e+06	15.4599	2.00271e+06	15.4599	261126
15.5066	9.34889e+06	15.5066	5.67225e+06	15.5066	2.0014e+06	15.5066	261003
15.5532	9.34467e+06	15.5532	5.66948e+06	15.5532	2.00009e+06	15.5532	260882
15.5999	9.34052e+06	15.5999	5.66675e+06	15.5999	1.9988e+06	15.5999	260762
15.6465	9.33638e+06	15.6465	5.66402e+06	15.6465	1.99751e+06	15.6465	260643
15.6932	9.33224e+06	15.6932	5.66129e+06	15.6932	1.99622e+06	15.6932	260525
15.7398	9.32817e+06	15.7398	5.65861e+06	15.7398	1.99495e+06	15.7398	260408
15.7865	9.32411e+06	15.7865	5.65594e+06	15.7865	1.99367e+06	15.7865	260293
15.8331	9.32005e+06	15.8331	5.65326e+06	15.8331	1.9924e+06	15.8331	260178
15.8798	9.31606e+06	15.8798	5.65062e+06	15.8798	1.99114e+06	15.8798	260065
15.9264	9.31207e+06	15.9264	5.64799e+06	15.9264	1.98988e+06	15.9264	259953
15.9731	9.30809e+06	15.9731	5.64536e+06	15.9731	1.98863e+06	15.9731	259842
16.0197	9.30418e+06	16.0197	5.64278e+06	16.0197	1.98738e+06	16.0197	259732
16.0664	9.30027e+06	16.0664	5.64019e+06	16.0664	1.98614e+06	16.0664	259624
16.113	9.29637e+06	16.113	5.63761e+06	16.113	1.9849e+06	16.113	259516
16.1597	9.29253e+06	16.1597	5.63507e+06	16.1597	1.98367e+06	16.1597	259410
16.2063	9.2887e+06	16.2063	5.63253e+06	16.2063	1.98245e+06	16.2063	259304
16.253	9.28487e+06	16.253	5.62999e+06	16.253	1.98122e+06	16.253	259200
16.2996	9.28112e+06	16.2996	5.62749e+06	16.2996	1.98001e+06	16.2996	259097
16.3463	9.27736e+06	16.3463	5.625e+06	16.3463	1.9788e+06	16.3463	258995
16.3929	9.27361e+06	16.3929	5.62251e+06	16.3929	1.97759e+06	16.3929	258894
16.4396	9.26992e+06	16.4396	5.62006e+06	16.4396	1.97639e+06	16.4396	258795
16.4862	9.26624e+06	16.4862	5.61761e+06	16.4862	1.9752e+06	16.4862	258696
16.5329	9.26256e+06	16.5329	5.61516e+06	16.5329	1.974e+06	16.5329	258599
16.5795	9.25896e+06	16.5795	5.61276e+06	16.5795	1.97282e+06	16.5795	258502
16.6262	9.25535e+06	16.6262	5.61035e+06	16.6262	1.97164e+06	16.6262	258407
16.6728	9.25174e+06	16.6728	5.60795e+06	16.6728	1.97046e+06	16.6728	258312
16.7195	9.24821e+06	16.7195	5.60559e+06	16.7195	1.96929e+06	16.7195	258219
16.7661	9.24467e+06	16.7661	5.60323e+06	16.7661	1.96813e+06	16.7661	258127
16.8128	9.24114e+06	16.8128	5.60087e+06	16.8128	1.96696e+06	16.8128	258036
16.8594	9.23768e+06	16.8594	5.59855e+06	16.8594	1.96581e+06	16.8594	257946
16.9061	9.23421e+06	16.9061	5.59623e+06	16.9061	1.96466e+06	16.9061	257857
16.9527	9.23075e+06	16.9527	5.59392e+06	16.9527	1.96351e+06	16.9527	257770
16.9994	9.22736e+06	16.9994	5.59164e+06	16.9994	1.96237e+06	16.9994	257683
17.046	9.22397e+06	17.046	5.58937e+06	17.046	1.96123e+06	17.046	257597
17.0927	9.22058e+06	17.0927	5.5871e+06	17.0927	1.9601e+06	17.0927	257513
17.1393	9.21726e+06	17.1393	5.58486e+06	17.1393	1.95897e+06	17.1393	257429
17.186	9.21394e+06	17.186	5.58263e+06	17.186	1.95785e+06	17.186	257347
17.2326	9.21062e+06	17.2326	5.5804e+06	17.2326	1.95673e+06	17.2326	257265
17.2793	9.20737e+06	17.2793	5.57821e+06	17.2793	1.95562e+06	17.2793	257185
17.3259	9.20412e+06	17.3259	5.57602e+06	17.3259	1.95451e+06	17.3259	257106
17.3726	9.20087e+06	17.3726	5.57383e+06	17.3726	1.9534e+06	17.3726	257027
17.4192	9.19769e+06	17.4192	5.57168e+06	17.4192	1.95231e+06	17.4192	256950
17.4659	9.1945e+06	17.4659	5.56954e+06	17.4659	1.95121e+06	17.4659	256874
17.5125	9.19132e+06	17.5125	5.56739e+06	17.5125	1.95012e+06	17.5125	256799
17.5592	9.18821e+06	17.5592	5.56528e+06	17.5592	1.94904e+06	17.5592	256725
17.6059	9.1851e+06	17.6059	5.56317e+06	17.6059	1.94796e+06	17.6059	256652
17.6525	9.18199e+06	17.6525	5.56107e+06	17.6525	1.94688e+06	17.6525	256580
17.6991	9.17894e+06	17.6991	5.559e+06	17.6991	1.94581e+06	17.6991	256509
17.7458	9.17589e+06	17.7458	5.55693e+06	17.7458	1.94474e+06	17.7458	256439
17.7924	9.17285e+06	17.7924	5.55487e+06	17.7924	1.94367e+06	17.7924	256370
17.8391	9.16987e+06	17.8391	5.55284e+06	17.8391	1.94262e+06	17.8391	256302
17.8858	9.16689e+06	17.8858	5.55081e+06	17.8858	1.94156e+06	17.8858	256235
17.9324	9.16391e+06	17.9324	5.54879e+06	17.9324	1.94051e+06	17.9324	256169
17.9791	9.161e+06	17.9791	5.5468e+06	17.9791	1.93947e+06	17.9791	256104
18.0257	9.15808e+06	18.0257	5.54481e+06	18.0257	1.93843e+06	18.0257	256040
18.0724	9.15517e+06	18.0724	5.54283e+06	18.0724	1.93739e+06	18.0724	255978
18.119	9.15233e+06	18.119	5.54088e+06	18.119	1.93636e+06	18.119	255916
18.1657	9.14948e+06	18.1657	5.53893e+06	18.1657	1.93533e+06	18.1657	255855
18.2123	9.14663e+06	18.2123	5.53699e+06	18.2123	1.9343e+06	18.2123	255795
18.259	9.14385e+06	18.259	5.53508e+06	18.259	1.93329e+06	18.259	255736
18.3056	9.14107e+06	18.3056	5.53317e+06	18.3056	1.93227e+06	18.3056	255678
18.3523	9.13829e+06	18.3523	5.53126e+06	18.3523	1.93126e+06	18.3523	255622
18.3989	9.13557e+06	18.3989	5.52939e+06	18.3989	1.93025e+06	18.3989	255566
18.4456	9.13285e+06	18.4456	5.52752e+06	18.4456	1.92925e+06	18.4456	255511
18.4922	9.13013e+06	18.4922	5.52565e+06	18.4922	1.92825e+06	18.4922	255457
18.5389	9.12748e+06	18.5389	5.52382e+06	18.5389	1.92726e+06	18.5389	255404
18.5855	9.12482e+06	18.5855	5.52199e+06	18.5855	1.92627e+06	18.5855	255352
18.6322	9.12217e+06	18.6322	5.52015e+06	18.6322	1.92528e+06	18.6322	255302
18.6788	9.11958e+06	18.6788	5.51836e+06	18.6788	1.9243e+06	18.6788	255252
18.7255	9.11699e+06	18.7255	5.51657e+06	18.7255	1.92332e+06	18.7255	255203
18.7721	9.1144e+06	18.7721	5.51477e+06	18.7721	1.92235e+06	18.7721	255155
18.8188	9.11187e+06	18.8188	5.51301e+06	18.8188	1.92138e+06	18.8188	255108
18.8654	9.10934e+06	18.8654	5.51126e+06	18.8654	1.92041e+06	18.8654	255062
18.9121	9.10681e+06	18.9121	5.5095e+06	18.9121	1.91945e+06	18.9121	255017
18.9587	9.10435e+06	18.9587	5.50778e+06	18.9587	1.9185e+06	18.9587	254973
19.0054	9.10188e+06	19.0054	5.50606e+06	19.0054	1.91754e+06	19.0054	254930
19.052	9.09942e+06	19.052	5.50434e+06	19.052	1.91659e+06	19.052	254888
19.0987	9.09701e+06	19.0987	5.50266e+06	19.0987	1.91565e+06	19.0987	254847
19.1453	9.0946e+06	19.1453	5.50098e+06	19.1453	1.91471e+06	19.1453	254807
19.192	9.0922e+06	19.192	5.49929e+06	19.192	1.91376e+06	19.192	254768
19.2386	9.08985e+06	19.2386	5.49765e+06	19.2386	1.91283e+06	19.2386	254729
19.2853	9.08751e+06	19.2853	5.496e+06	19.2853	1.9119e+06	19.2853	254692
19.3319	9.08517e+06	19.3319	5.49436e+06	19.3319	1.91097e+06	19.3319	254656
19.3786	9.08288e+06	19.3786	5.49274e+06	19.3786	1.91006e+06	19.3786	254620
19.4252	9.0806e+06	19.4252	5.49113e+06	19.4252	1.90914e+06	19.4252	254586
19.4719	9.07832e+06	19.4719	5.48952e+06	19.4719	1.90822e+06	19.4719	254553
19.5185	9.07609e+06	19.5185	5.48795e+06	19.5185	1.90731e+06	19.5185	254520
19.5652	9.07387e+06	19.5652	5.48637e+06	19.5652	1.90641e+06	19.5652	254489
19.6118	9.07165e+06	19.6118	5.4848e+06	19.6118	1.9055e+06	19.6118	254458
19.6585	9.06948e+06	19.6585	5.48326e+06	19.6585	1.9046e+06	19.6585	254429
19.7051	9.06732e+06	19.7051	5.48172e+06	19.7051	1.90371e+06	19.7051	254400
19.7518	9.06515e+06	19.7518	5.48018e+06	19.7518	1.90281e+06	19.7518	254372
19.7984	9.06305e+06	19.7984	5.47868e+06	19.7984	1.90193e+06	19.7984	254346
19.8451	9.06094e+06	19.8451	5.47717e+06	19.8451	1.90105e+06	19.8451	254320
19.8917	9.05884e+06	19.8917	5.47567e+06	19.8917	1.90016e+06	19.8917	254295
19.9384	9.05679e+06	19.9384	5.4742e+06	19.9384	1.89929e+06	19.9384	254271
19.985	9.05474e+06	19.985	5.47273e+06	19.985	1.89842e+06	19.985	254248
20.0317	9.0527e+06	20.0317	5.47126e+06	20.0317	1.89754e+06	20.0317	254226
20.0783	9.05071e+06	20.0783	5.46983e+06	20.0783	1.89668e+06	20.0783	254205
20.125	9.04872e+06	20.125	5.46839e+06	20.125	1.89582e+06	20.125	254185
20.1716	9.04673e+06	20.1716	5.46696e+06	20.1716	1.89496e+06	20.1716	254166
20.2183	9.0448e+06	20.2183	5.46556e+06	20.2183	1.89411e+06	20.2183	254147
20.2649	9.04287e+06	20.2649	5.46416e+06	20.2649	1.89326e+06	20.2649	254130
20.3116	9.04094e+06	20.3116	5.46276e+06	20.3116	1.89241e+06	20.3116	254113
20.3582	9.03907e+06	20.3582	5.46139e+06	20.3582	1.89157e+06	20.3582	254098
20.4049	9.03719e+06	20.4049	5.46003e+06	20.4049	1.89073e+06	20.4049	254083
20.4516	9.03532e+06	20.4516	5.45866e+06	20.4516	1.88989e+06	20.4516	254070
20.4982	9.0335e+06	20.4982	5.45733e+06	20.4982	1.88906e+06	20.4982	254057
20.5449	9.03169e+06	20.5449	5.456e+06	20.5449	1.88823e+06	20.5449	254045
20.5915	9.02987e+06	20.5915	5.45466e+06	20.5915	1.8874e+06	20.5915	254034
20.6381	9.02811e+06	20.6381	5.45336e+06	20.6381	1.88658e+06	20.6381	254024
20.6848	9.02635e+06	20.6848	5.45207e+06	20.6848	1.88576e+06	20.6848	254015
20.7314	9.02459e+06	20.7314	5.45077e+06	20.7314	1.88494e+06	20.7314	254007
20.7781	9.02289e+06	20.7781	5.4495e+06	20.7781	1.88413e+06	20.7781	254000
20.8248	9.02118e+06	20.8248	5.44824e+06	20.8248	1.88333e+06	20.8248	253994
20.8714	9.01948e+06	20.8714	5.44697e+06	20.8714	1.88252e+06	20.8714	253989
20.9181	9.01783e+06	20.9181	5.44574e+06	20.9181	1.88172e+06	20.9181	253984
20.9647	9.01618e+06	20.9647	5.44451e+06	20.9647	1.88092e+06	20.9647	253981
21.0114	9.01454e+06	21.0114	5.44328e+06	21.0114	1.88012e+06	21.0114	253978
21.058	9.01294e+06	21.058	5.44208e+06	21.058	1.87934e+06	21.058	253976
21.1047	9.01135e+06	21.1047	5.44088e+06	21.1047	1.87855e+06	21.1047	253976
21.1513	9.00976e+06	21.1513	5.43968e+06	21.1513	1.87776e+06	21.1513	253976
21.198	9.00822e+06	21.198	5.43851e+06	21.198	1.87698e+06	21.198	253977
21.2446	9.00668e+06	21.2446	5.43734e+06	21.2446	1.87621e+06	21.2446	253979
21.2913	9.00515e+06	21.2913	5.43618e+06	21.2913	1.87543e+06	21.2913	253982
21.3379	9.00366e+06	21.3379	5.43504e+06	21.3379	1.87466e+06	21.3379	253986
21.3846	9.00218e+06	21.3846	5.43391e+06	21.3846	1.87389e+06	21.3846	253990
21.4312	9.0007e+06	21.4312	5.43278e+06	21.4312	1.87313e+06	21.4312	253996
21.4779	8.99927e+06	21.4779	5.43167e+06	21.4779	1.87237e+06	21.4779	254003
21.5245	8.99784e+06	21.5245	5.43057e+06	21.5245	1.87161e+06	21.5245	254010
21.5712	8.99642e+06	21.5712	5.42947e+06	21.5712	1.87085e+06	21.5712	254019
21.6178	8.99504e+06	21.6178	5.4284e+06	21.6178	1.87011e+06	21.6178	254028
21.6645	8.99367e+06	21.6645	5.42733e+06	21.6645	1.86936e+06	21.6645	254038
21.7111	8.9923e+06	21.7111	5.42626e+06	21.7111	1.86861e+06	21.7111	254049
21.7578	8.99097e+06	21.7578	5.42523e+06	21.7578	1.86787e+06	21.7578	254061
21.8044	8.98966e+06	21.8044	5.42419e+06	21.8044	1.86714e+06	21.8044	254074
21.8511	8.98834e+06	21.8511	5.42315e+06	21.8511	1.8664e+06	21.8511	254088
21.8977	8.98707e+06	21.8977	5.42215e+06	21.8977	1.86567e+06	21.8977	254103
21.9444	8.9858e+06	21.9444	5.42114e+06	21.9444	1.86494e+06	21.9444	254118
21.991	8.98454e+06	21.991	5.42013e+06	21.991	1.86421e+06	21.991	254135
22.0377	8.98333e+06	22.0377	5.41916e+06	22.0377	1.8635e+06	22.0377	254152
22.0843	8.98211e+06	22.0843	5.41819e+06	22.0843	1.86278e+06	22.0843	254171
22.131	8.9809e+06	22.131	5.41721e+06	22.131	1.86206e+06	22.131	254190
22.1776	8.97974e+06	22.1776	5.41627e+06	22.1776	1.86135e+06	22.1776	254210
22.2243	8.97858e+06	22.2243	5.41533e+06	22.2243	1.86064e+06	22.2243	254231
22.2709	8.97743e+06	22.2709	5.41438e+06	22.2709	1.85993e+06	22.2709	254253
22.3176	8.97632e+06	22.3176	5.41347e+06	22.3176	1.85923e+06	22.3176	254276
22.3642	8.97521e+06	22.3642	5.41256e+06	22.3642	1.85853e+06	22.3642	254300
22.4109	8.97411e+06	22.4109	5.41165e+06	22.4109	1.85783e+06	22.4109	254325
22.4575	8.97305e+06	22.4575	5.41077e+06	22.4575	1.85714e+06	22.4575	254350
22.5042	8.972e+06	22.5042	5.40989e+06	22.5042	1.85645e+06	22.5042	254376
22.5508	8.97095e+06	22.5508	5.40901e+06	22.5508	1.85577e+06	22.5508	254404
22.5975	8.96995e+06	22.5975	5.40816e+06	22.5975	1.85508e+06	22.5975	254432
22.6441	8.96894e+06	22.6441	5.40731e+06	22.6441	1.8544e+06	22.6441	254461
22.6908	8.96795e+06	22.6908	5.40646e+06	22.6908	1.85372e+06	22.6908	254491
22.7374	8.967e+06	22.7374	5.40564e+06	22.7374	1.85305e+06	22.7374	254522
22.7841	8.96605e+06	22.7841	5.40483e+06	22.7841	1.85238e+06	22.7841	254554
22.8307	8.9651e+06	22.8307	5.40401e+06	22.8307	1.85171e+06	22.8307	254587
22.8774	8.9642e+06	22.8774	5.40322e+06	22.8774	1.85105e+06	22.8774	254621
22.924	8.96331e+06	22.924	5.40243e+06	22.924	1.85039e+06	22.924	254655
22.9707	8.96241e+06	22.9707	5.40165e+06	22.9707	1.84972e+06	22.9707	254691
23.0173	8.96157e+06	23.0173	5.40089e+06	23.0173	1.84907e+06	23.0173	254727
23.064	8.96072e+06	23.064	5.40013e+06	23.064	1.84842e+06	23.064	254764
23.1106	8.95988e+06	23.1106	5.39938e+06	23.1106	1.84777e+06	23.1106	254803
23.1573	8.95909e+06	23.1573	5.39865e+06	23.1573	1.84712e+06	23.1573	254841
23.2039	8.95829e+06	23.2039	5.39792e+06	23.2039	1.84648e+06	23.2039	254881
23.2506	8.95751e+06	23.2506	5.3972e+06	23.2506	1.84583e+06	23.2506	254922
23.2972	8.95676e+06	23.2972	5.3965e+06	23.2972	1.8452e+06	23.2972	254964
23.3439	8.95602e+06	23.3439	5.3958e+06	23.3439	1.84456e+06	23.3439	255007
23.3906	8.95528e+06	23.3906	5.39511e+06	23.3906	1.84393e+06	23.3906	255050
23.4372	8.95459e+06	23.4372	5.39444e+06	23.4372	1.8433e+06	23.4372	255095
23.4839	8.9539e+06	23.4839	5.39378e+06	23.4839	1.84268e+06	23.4839	255140
23.5305	8.95322e+06	23.5305	5.39311e+06	23.5305	1.84205e+06	23.5305	255186
23.5771	8.95258e+06	23.5771	5.39248e+06	23.5771	1.84143e+06	23.5771	255233
23.6238	8.95194e+06	23.6238	5.39184e+06	23.6238	1.84082e+06	23.6238	255282
23.6704	8.95131e+06	23.6704	5.39121e+06	23.6704	1.8402e+06	23.6704	255331
23.7171	8.95072e+06	23.7171	5.3906e+06	23.7171	1.83959e+06	23.7171	255380
23.7638	8.95013e+06	23.7638	5.39e+06	23.7638	1.83898e+06	23.7638	255431
23.8104	8.94955e+06	23.8104	5.38939e+06	23.8104	1.83838e+06	23.8104	255483
23.8571	8.94901e+06	23.8571	5.38882e+06	23.8571	1.83778e+06	23.8571	255535
23.9037	8.94848e+06	23.9037	5.38824e+06	23.9037	1.83718e+06	23.9037	255589
23.9504	8.94795e+06	23.9504	5.38767e+06	23.9504	1.83658e+06	23.9504	255643
23.997	8.94746e+06	23.997	5.38712e+06	23.997	1.83599e+06	23.997	255698
24.0437	8.94698e+06	24.0437	5.38658e+06	24.0437	1.8354e+06	24.0437	255755
24.0903	8.9465e+06	24.0903	5.38603e+06	24.0903	1.83481e+06	24.0903	255812
24.137	8.94606e+06	24.137	5.38552e+06	24.137	1.83422e+06	24.137	255870
24.1836	8.94563e+06	24.1836	5.385e+06	24.1836	1.83364e+06	24.1836	255929
24.2303	8.9452e+06	24.2303	5.38449e+06	24.2303	1.83306e+06	24.2303	255989
24.2769	8.94482e+06	24.2769	5.384e+06	24.2769	1.83249e+06	24.2769	256049
24.3236	8.94443e+06	24.3236	5.38352e+06	24.3236	1.83191e+06	24.3236	256111
24.3702	8.94406e+06	24.3702	5.38303e+06	24.3702	1.83134e+06	24.3702	256173
24.4169	8.94372e+06	24.4169	5.38258e+06	24.4169	1.83078e+06	24.4169	256237
24.4635	8.94339e+06	24.4635	5.38212e+06	24.4635	1.83021e+06	24.4635	256301
24.5102	8.94306e+06	24.5102	5.38167e+06	24.5102	1.82965e+06	24.5102	256366
24.5568	8.94278e+06	24.5568	5.38124e+06	24.5568	1.82909e+06	24.5568	256432
24.6035	8.9425e+06	24.6035	5.38082e+06	24.6035	1.82854e+06	24.6035	256499
24.6501	8.94223e+06	24.6501	5.38039e+06	24.6501	1.82798e+06	24.6501	256567
24.6968	8.942e+06	24.6968	5.38e+06	24.6968	1.82743e+06	24.6968	256636
24.7434	8.94177e+06	24.7434	5.3796e+06	24.7434	1.82688e+06	24.7434	256706
24.7901	8.94154e+06	24.7901	5.37921e+06	24.7901	1.82634e+06	24.7901	256777
24.8367	8.94136e+06	24.8367	5.37884e+06	24.8367	1.8258e+06	24.8367	256848
24.8834	8.94118e+06	24.8834	5.37847e+06	24.8834	1.82526e+06	24.8834	256921
24.93	8.94101e+06	24.93	5.37811e+06	24.93	1.82472e+06	24.93	256994
24.9767	8.94088e+06	24.9767	5.37777e+06	24.9767	1.82419e+06	24.9767	257068
25.0233	8.94075e+06	25.0233	5.37744e+06	25.0233	1.82366e+06	25.0233	257144
25.07	8.94063e+06	25.07	5.3771e+06	25.07	1.82313e+06	25.07	257220
25.1166	8.94055e+06	25.1166	5.37679e+06	25.1166	1.8226e+06	25.1166	257297
25.1633	8.94047e+06	25.1633	5.37649e+06	25.1633	1.82208e+06	25.1633	257375
25.2099	8.9404e+06	25.2099	5.37618e+06	25.2099	1.82156e+06	25.2099	257454
25.2566	8.94037e+06	25.2566	5.3759e+06	25.2566	1.82105e+06	25.2566	257533
25.3032	8.94035e+06	25.3032	5.37563e+06	25.3032	1.82053e+06	25.3032	257614
25.3499	8.94033e+06	25.3499	5.37535e+06	25.3499	1.82002e+06	25.3499	257696
25.3965	8.94035e+06	25.3965	5.3751e+06	25.3965	1.81951e+06	25.3965	257778
25.4432	8.94037e+06	25.4432	5.37486e+06	25.4432	1.81901e+06	25.4432	257862
25.4898	8.9404e+06	25.4898	5.37461e+06	25.4898	1.8185e+06	25.4898	257947
25.5365	8.94048e+06	25.5365	5.37439e+06	25.5365	1.818e+06	25.5365	258032
25.5831	8.94055e+06	25.5831	5.37417e+06	25.5831	1.81751e+06	25.5831	258118
25.6298	8.94063e+06	25.6298	5.37396e+06	25.6298	1.81701e+06	25.6298	258205
25.6764	8.94076e+06	25.6764	5.37377e+06	25.6764	1.81652e+06	25.6764	258293
25.7231	8.94088e+06	25.7231	5.37358e+06	25.7231	1.81603e+06	25.7231	258382
25.7697	8.94101e+06	25.7697	5.3734e+06	25.7697	1.81554e+06	25.7697	258473
25.8164	8.94119e+06	25.8164	5.37324e+06	25.8164	1.81506e+06	25.8164	258563
25.863	8.94137e+06	25.863	5.37308e+06	25.863	1.81458e+06	25.863	258655
25.9097	8.94155e+06	25.9097	5.37292e+06	25.9097	1.8141e+06	25.9097	258748
25.9563	8.94178e+06	25.9563	5.37279e+06	25.9563	1.81363e+06	25.9563	258842
26.003	8.94201e+06	26.003	5.37266e+06	26.003	1.81316e+06	26.003	258936
26.0496	8.94224e+06	26.0496	5.37254e+06	26.0496	1.81268e+06	26.0496	259032
26.0963	8.94252e+06	26.0963	5.37244e+06	26.0963	1.81222e+06	26.0963	259128
26.1429	8.9428e+06	26.1429	5.37234e+06	26.1429	1.81176e+06	26.1429	259226
26.1896	8.94308e+06	26.1896	5.37224e+06	26.1896	1.81129e+06	26.1896	259324
26.2362	8.94341e+06	26.2362	5.37217e+06	26.2362	1.81084e+06	26.2362	259423
26.2829	8.94374e+06	26.2829	5.3721e+06	26.2829	1.81038e+06	26.2829	259524
26.3296	8.94407e+06	26.3296	5.37203e+06	26.3296	1.80992e+06	26.3296	259625
26.3762	8.94445e+06	26.3762	5.37199e+06	26.3762	1.80948e+06	26.3762	259727
26.4229	8.94484e+06	26.4229	5.37195e+06	26.4229	1.80903e+06	26.4229	259830
26.4695	8.94522e+06	26.4695	5.37192e+06	26.4695	1.80858e+06	26.4695	259934
26.5161	8.94565e+06	26.5161	5.37191e+06	26.5161	1.80814e+06	26.5161	260039
26.5628	8.94609e+06	26.5628	5.3719e+06	26.5628	1.8077e+06	26.5628	260145
26.6094	8.94652e+06	26.6094	5.37189e+06	26.6094	1.80726e+06	26.6094	260252
26.6561	8.94701e+06	26.6561	5.37191e+06	26.6561	1.80683e+06	26.6561	260360
26.7028	8.94749e+06	26.7028	5.37193e+06	26.7028	1.8064e+06	26.7028	260469
26.7494	8.94798e+06	26.7494	5.37195e+06	26.7494	1.80597e+06	26.7494	260578
26.7961	8.94852e+06	26.7961	5.372e+06	26.7961	1.80554e+06	26.7961	260689
26.8427	8.94905e+06	26.8427	5.37205e+06	26.8427	1.80512e+06	26.8427	260801
26.8894	8.94959e+06	26.8894	5.3721e+06	26.8894	1.8047e+06	26.8894	260913
26.936	8.95018e+06	26.936	5.37218e+06	26.936	1.80428e+06	26.936	261027
26.9827	8.95077e+06	26.9827	5.37226e+06	26.9827	1.80386e+06	26.9827	261141
27.0293	8.95136e+06	27.0293	5.37235e+06	27.0293	1.80345e+06	27.0293	261257
27.076	8.952e+06	27.076	5.37245e+06	27.076	1.80304e+06	27.076	261373
27.1226	8.95264e+06	27.1226	5.37257e+06	27.1226	1.80264e+06	27.1226	261491
27.1693	8.95328e+06	27.1693	5.37268e+06	27.1693	1.80223e+06	27.1693	261609
27.2159	8.95397e+06	27.2159	5.37282e+06	27.2159	1.80183e+06	27.2159	261728
27.2626	8.95466e+06	27.2626	5.37296e+06	27.2626	1.80143e+06	27.2626	261849
27.3092	8.95536e+06	27.3092	5.3731e+06	27.3092	1.80103e+06	27.3092	261970
27.3559	8.9561e+06	27.3559	5.37327e+06	27.3559	1.80064e+06	27.3559	262092
27.4025	8.95685e+06	27.4025	5.37344e+06	27.4025	1.80025e+06	27.4025	262216
27.4492	8.95759e+06	27.4492	5.37361e+06	27.4492	1.79986e+06	27.4492	262340
27.4958	8.95839e+06	27.4958	5.37381e+06	27.4958	1.79948e+06	27.4958	262465
27.5425	8.95918e+06	27.5425	5.37401e+06	27.5425	1.79909e+06	27.5425	262591
27.5891	8.95998e+06	27.5891	5.37422e+06	27.5891	1.79871e+06	27.5891	262718
27.6358	8.96083e+06	27.6358	5.37445e+06	27.6358	1.79833e+06	27.6358	262846
27.6824	8.96168e+06	27.6824	5.37468e+06	27.6824	1.79796e+06	27.6824	262976
27.7291	8.96253e+06	27.7291	5.37491e+06	27.7291	1.79759e+06	27.7291	263106
27.7757	8.96343e+06	27.7757	5.37517e+06	27.7757	1.79722e+06	27.7757	263237
27.8224	8.96433e+06	27.8224	5.37544e+06	27.8224	1.79685e+06	27.8224	263369
27.869	8.96524e+06	27.869	5.3757e+06	27.869	1.79649e+06	27.869	263502
27.9157	8.96619e+06	27.9157	5.37599e+06	27.9157	1.79613e+06	27.9157	263636
27.9623	8.96715e+06	27.9623	5.37628e+06	27.9623	1.79577e+06	27.9623	263771
28.009	8.9681e+06	28.009	5.37658e+06	28.009	1.79541e+06	28.009	263907
28.0556	8.96911e+06	28.0556	5.3769e+06	28.0556	1.79506e+06	28.0556	264044
28.1023	8.97012e+06	28.1023	5.37722e+06	28.1023	1.79471e+06	28.1023	264182
28.1489	8.97113e+06	28.1489	5.37755e+06	28.1489	1.79436e+06	28.1489	264322
28.1956	8.97219e+06	28.1956	5.3779e+06	28.1956	1.79402e+06	28.1956	264462
28.2422	8.97325e+06	28.2422	5.37826e+06	28.2422	1.79367e+06	28.2422	264603
28.2889	8.97431e+06	28.2889	5.37861e+06	28.2889	1.79333e+06	28.2889	264745
28.3355	8.97543e+06	28.3355	5.379e+06	28.3355	1.793e+06	28.3355	264888
28.3822	8.97654e+06	28.3822	5.37938e+06	28.3822	1.79266e+06	28.3822	265032
28.4288	8.97766e+06	28.4288	5.37977e+06	28.4288	1.79233e+06	28.4288	265177
28.4755	8.97883e+06	28.4755	5.38019e+06	28.4755	1.792e+06	28.4755	265323
28.5221	8.98e+06	28.5221	5.3806e+06	28.5221	1.79168e+06	28.5221	265471
28.5688	8.98117e+06	28.5688	5.38102e+06	28.5688	1.79135e+06	28.5688	265619
28.6154	8.98239e+06	28.6154	5.38147e+06	28.6154	1.79103e+06	28.6154	265768
28.6621	8.98361e+06	28.6621	5.38191e+06	28.6621	1.79071e+06	28.6621	265918
28.7087	8.98484e+06	28.7087	5.38236e+06	28.7087	1.7904e+06	28.7087	266070
28.7554	8.98611e+06	28.7554	5.38284e+06	28.7554	1.79009e+06	28.7554	266222
28.802	8.98739e+06	28.802	5.38332e+06	28.802	1.78978e+06	28.802	266375
28.8487	8.98867e+06	28.8487	5.3838e+06	28.8487	1.78947e+06	28.8487	266530
28.8953	8.99e+06	28.8953	5.38431e+06	28.8953	1.78917e+06	28.8953	266685
28.942	8.99133e+06	28.942	5.38482e+06	28.942	1.78887e+06	28.942	266842
28.9886	8.99267e+06	28.9886	5.38533e+06	28.9886	1.78856e+06	28.9886	267000
29.0353	8.99405e+06	29.0353	5.38588e+06	29.0353	1.78827e+06	29.0353	267158
29.0819	8.99544e+06	29.0819	5.38642e+06	29.0819	1.78798e+06	29.0819	267318
29.1286	8.99683e+06	29.1286	5.38696e+06	29.1286	1.78768e+06	29.1286	267479
29.1752	8.99827e+06	29.1752	5.38754e+06	29.1752	1.7874e+06	29.1752	267640
29.2219	8.99971e+06	29.2219	5.38811e+06	29.2219	1.78711e+06	29.2219	267803
29.2686	9.00116e+06	29.2686	5.38869e+06	29.2686	1.78683e+06	29.2686	267967
29.3152	9.00265e+06	29.3152	5.38929e+06	29.3152	1.78655e+06	29.3152	268132
29.3619	9.00415e+06	29.3619	5.3899e+06	29.3619	1.78628e+06	29.3619	268298
29.4085	9.00565e+06	29.4085	5.39051e+06	29.4085	1.786e+06	29.4085	268465
29.4551	9.0072e+06	29.4551	5.39114e+06	29.4551	1.78573e+06	29.4551	268633
29.5018	9.00876e+06	29.5018	5.39178e+06	29.5018	1.78546e+06	29.5018	268802
29.5484	9.01032e+06	29.5484	5.39242e+06	29.5484	1.78519e+06	29.5484	268973
29.5951	9.01192e+06	29.5951	5.39309e+06	29.5951	1.78493e+06	29.5951	269144
29.6418	9.01353e+06	29.6418	5.39377e+06	29.6418	1.78467e+06	29.6418	269316
29.6884	9.01515e+06	29.6884	5.39444e+06	29.6884	1.78441e+06	29.6884	269490
29.7351	9.01681e+06	29.7351	5.39514e+06	29.7351	1.78416e+06	29.7351	269664
29.7817	9.01848e+06	29.7817	5.39585e+06	29.7817	1.78391e+06	29.7817	269840
29.8284	9.02015e+06	29.8284	5.39655e+06	29.8284	1.78366e+06	29.8284	270017
29.875	9.02187e+06	29.875	5.39729e+06	29.875	1.78341e+06	29.875	270195
29.9217	9.0236e+06	29.9217	5.39802e+06	29.9217	1.78317e+06	29.9217	270374
29.9683	9.02532e+06	29.9683	5.39876e+06	29.9683	1.78293e+06	29.9683	270554
30.015	9.0271e+06	30.015	5.39953e+06	30.015	1.78269e+06	30.015	270735
30.0616	9.02889e+06	30.0616	5.4003e+06	30.0616	1.78246e+06	30.0616	270917
30.1083	9.03067e+06	30.1083	5.40107e+06	30.1083	1.78222e+06	30.1083	271101
30.1549	9.03251e+06	30.1549	5.40187e+06	30.1549	1.782e+06	30.1549	271285
30.2016	9.03435e+06	30.2016	5.40268e+06	30.2016	1.78177e+06	30.2016	271471
30.2482	9.03619e+06	30.2482	5.40348e+06	30.2482	1.78154e+06	30.2482	271658
30.2949	9.03809e+06	30.2949	5.40432e+06	30.2949	1.78132e+06	30.2949	271845
30.3415	9.03999e+06	30.3415	5.40516e+06	30.3415	1.78111e+06	30.3415	272034
30.3882	9.04189e+06	30.3882	5.40599e+06	30.3882	1.78089e+06	30.3882	272225
30.4348	9.04384e+06	30.4348	5.40686e+06	30.4348	1.78068e+06	30.4348	272416
30.4815	9.0458e+06	30.4815	5.40773e+06	30.4815	1.78047e+06	30.4815	272608
30.5281	9.04776e+06	30.5281	5.40861e+06	30.5281	1.78026e+06	30.5281	272802
30.5748	9.04977e+06	30.5748	5.40951e+06	30.5748	1.78006e+06	30.5748	272996
30.6214	9.05179e+06	30.6214	5.41042e+06	30.6214	1.77986e+06	30.6214	273192
30.6681	9.05381e+06	30.6681	5.41132e+06	30.6681	1.77966e+06	30.6681	273389
30.7147	9.05588e+06	30.7147	5.41226e+06	30.7147	1.77946e+06	30.7147	273587
30.7614	9.05796e+06	30.7614	5.4132e+06	30.7614	1.77927e+06	30.7614	273786
30.808	9.06004e+06	30.808	5.41414e+06	30.808	1.77908e+06	30.808	273987
30.8547	9.06217e+06	30.8547	5.41511e+06	30.8547	1.7789e+06	30.8547	274188
30.9013	9.06431e+06	30.9013	5.41609e+06	30.9013	1.77871e+06	30.9013	274391
30.948	9.06644e+06	30.948	5.41706e+06	30.948	1.77853e+06	30.948	274595
30.9946	9.06864e+06	30.9946	5.41807e+06	30.9946	1.77835e+06	30.9946	274800
31.0413	9.07084e+06	31.0413	5.41908e+06	31.0413	1.77818e+06	31.0413	275006
31.0879	9.07304e+06	31.0879	5.42009e+06	31.0879	1.77801e+06	31.0879	275214
31.1346	9.07529e+06	31.1346	5.42113e+06	31.1346	1.77784e+06	31.1346	275422
31.1812	9.07755e+06	31.1812	5.42217e+06	31.1812	1.77767e+06	31.1812	275632
31.2279	9.07981e+06	31.2279	5.42322e+06	31.2279	1.77751e+06	31.2279	275843
31.2745	9.08213e+06	31.2745	5.4243e+06	31.2745	1.77735e+06	31.2745	276055
31.3212	9.08445e+06	31.3212	5.42538e+06	31.3212	1.77719e+06	31.3212	276269
31.3678	9.08677e+06	31.3678	5.42646e+06	31.3678	1.77704e+06	31.3678	276484
31.4145	9.08915e+06	31.4145	5.42757e+06	31.4145	1.77689e+06	31.4145	276699
31.4611	9.09153e+06	31.4611	5.42869e+06	31.4611	1.77674e+06	31.4611	276916
31.5078	9.09392e+06	31.5078	5.4298e+06	31.5078	1.77659e+06	31.5078	277134
31.5544	9.09636e+06	31.5544	5.43095e+06	31.5544	1.77645e+06	31.5544	277354
31.6011	9.09881e+06	31.6011	5.43211e+06	31.6011	1.77631e+06	31.6011	277574
31.6477	9.10125e+06	31.6477	5.43326e+06	31.6477	1.77617e+06	31.6477	277796
31.6944	9.10376e+06	31.6944	5.43445e+06	31.6944	1.77604e+06	31.6944	278019
31.741	9.10627e+06	31.741	5.43563e+06	31.741	1.77591e+06	31.741	278244
31.7877	9.10878e+06	31.7877	5.43682e+06	31.7877	1.77578e+06	31.7877	278469
31.8343	9.11135e+06	31.8343	5.43805e+06	31.8343	1.77566e+06	31.8343	278696
31.881	9.11392e+06	31.881	5.43927e+06	31.881	1.77554e+06	31.881	278924
31.9276	9.1165e+06	31.9276	5.4405e+06	31.9276	1.77542e+06	31.9276	279153
31.9743	9.11913e+06	31.9743	5.44176e+06	31.9743	1.77531e+06	31.9743	279384
32.0209	9.12177e+06	32.0209	5.44302e+06	32.0209	1.7752e+06	32.0209	279616
32.0676	9.12441e+06	32.0676	5.44428e+06	32.0676	1.77508e+06	32.0676	279849
32.1142	9.12711e+06	32.1142	5.44558e+06	32.1142	1.77498e+06	32.1142	280083
32.1609	9.12981e+06	32.1609	5.44688e+06	32.1609	1.77488e+06	32.1609	280318
32.2075	9.13252e+06	32.2075	5.44818e+06	32.2075	1.77478e+06	32.2075	280555
32.2542	9.13529e+06	32.2542	5.44951e+06	32.2542	1.77468e+06	32.2542	280793
32.3008	9.13805e+06	32.3008	5.45085e+06	32.3008	1.77459e+06	32.3008	281033
32.3475	9.14083e+06	32.3475	5.45219e+06	32.3475	1.7745e+06	32.3475	281274
32.3942	9.14366e+06	32.3942	5.45356e+06	32.3942	1.77441e+06	32.3942	281515
32.4408	9.14649e+06	32.4408	5.45494e+06	32.4408	1.77433e+06	32.4408	281759
32.4875	9.14933e+06	32.4875	5.45632e+06	32.4875	1.77424e+06	32.4875	282003
32.5341	9.15223e+06	32.5341	5.45773e+06	32.5341	1.77417e+06	32.5341	282249
32.5808	9.15513e+06	32.5808	5.45914e+06	32.5808	1.7741e+06	32.5808	282496
32.6274	9.15804e+06	32.6274	5.46056e+06	32.6274	1.77402e+06	32.6274	282745
32.6741	9.16101e+06	32.6741	5.46201e+06	32.6741	1.77396e+06	32.6741	282995
32.7207	9.16398e+06	32.7207	5.46346e+06	32.7207	1.77389e+06	32.7207	283246
32.7674	9.16695e+06	32.7674	5.46492e+06	32.7674	1.77383e+06	32.7674	283498
32.814	9.16999e+06	32.814	5.46641e+06	32.814	1.77377e+06	32.814	283752
32.8607	9.17303e+06	32.8607	5.4679e+06	32.8607	1.77372e+06	32.8607	284007
32.9073	9.17607e+06	32.9073	5.46939e+06	32.9073	1.77366e+06	32.9073	284264
32.954	9.17918e+06	32.954	5.47092e+06	32.954	1.77362e+06	32.954	284521
33.0006	9.18229e+06	33.0006	5.47246e+06	33.0006	1.77357e+06	33.0006	284780
33.0473	9.1854e+06	33.0473	5.47399e+06	33.0473	1.77353e+06	33.0473	285041
33.0939	9.18857e+06	33.0939	5.47556e+06	33.0939	1.77349e+06	33.0939	285303
33.1406	9.19175e+06	33.1406	5.47713e+06	33.1406	1.77346e+06	33.1406	285566
33.1872	9.19493e+06	33.1872	5.47871e+06	33.1872	1.77342e+06	33.1872	285831
33.2339	9.19818e+06	33.2339	5.48032e+06	33.2339	1.7734e+06	33.2339	286096
33.2805	9.20143e+06	33.2805	5.48193e+06	33.2805	1.77337e+06	33.2805	286364
33.3272	9.20468e+06	33.3272	5.48355e+06	33.3272	1.77335e+06	33.3272	286633
33.3738	9.208e+06	33.3738	5.4852e+06	33.3738	1.77333e+06	33.3738	286903
33.4205	9.21133e+06	33.4205	5.48685e+06	33.4205	1.77331e+06	33.4205	287174
33.4671	9.21465e+06	33.4671	5.48851e+06	33.4671	1.7733e+06	33.4671	287447
33.5138	9.21804e+06	33.5138	5.4902e+06	33.5138	1.77329e+06	33.5138	287721
33.5604	9.22144e+06	33.5604	5.4919e+06	33.5604	1.77329e+06	33.5604	287997
33.6071	9.22484e+06	33.6071	5.4936e+06	33.6071	1.77328e+06	33.6071	288274
33.6537	9.2283e+06	33.6537	5.49533e+06	33.6537	1.77329e+06	33.6537	288553
33.7004	9.23177e+06	33.7004	5.49707e+06	33.7004	1.77329e+06	33.7004	288833
33.747	9.23524e+06	33.747	5.49881e+06	33.747	1.7733e+06	33.747	289114
33.7937	9.23878e+06	33.7937	5.50059e+06	33.7937	1.77332e+06	33.7937	289397
33.8403	9.24232e+06	33.8403	5.50237e+06	33.8403	1.77333e+06	33.8403	289681
33.887	9.24587e+06	33.887	5.50415e+06	33.887	1.77335e+06	33.887	289967
33.9336	9.24948e+06	33.9336	5.50598e+06	33.9336	1.77337e+06	33.9336	290254
33.9803	9.2531e+06	33.9803	5.5078e+06	33.9803	1.7734e+06	33.9803	290543
34.0269	9.25672e+06	34.0269	5.50963e+06	34.0269	1.77343e+06	34.0269	290833
34.0736	9.26041e+06	34.0736	5.51149e+06	34.0736	1.77346e+06	34.0736	291124
34.1202	9.26411e+06	34.1202	5.51336e+06	34.1202	1.7735e+06	34.1202	291418
34.1669	9.2678e+06	34.1669	5.51523e+06	34.1669	1.77354e+06	34.1669	291712
34.2135	9.27157e+06	34.2135	5.51714e+06	34.2135	1.77358e+06	34.2135	292008
34.2602	9.27535e+06	34.2602	5.51905e+06	34.2602	1.77363e+06	34.2602	292306
34.3068	9.27912e+06	34.3068	5.52096e+06	34.3068	1.77368e+06	34.3068	292605
34.3535	9.28297e+06	34.3535	5.52292e+06	34.3535	1.77374e+06	34.3535	292905
34.4001	9.28682e+06	34.4001	5.52488e+06	34.4001	1.7738e+06	34.4001	293207
34.4468	9.29067e+06	34.4468	5.52683e+06	34.4468	1.77386e+06	34.4468	293511
34.4934	9.29459e+06	34.4934	5.52883e+06	34.4934	1.77393e+06	34.4934	293816
34.5401	9.29852e+06	34.5401	5.53084e+06	34.5401	1.774e+06	34.5401	294122
34.5867	9.30245e+06	34.5867	5.53284e+06	34.5867	1.77407e+06	34.5867	294431
34.6334	9.30646e+06	34.6334	5.53489e+06	34.6334	1.77415e+06	34.6334	294740
34.68	9.31047e+06	34.68	5.53693e+06	34.68	1.77423e+06	34.68	295051
34.7267	9.31448e+06	34.7267	5.53898e+06	34.7267	1.77431e+06	34.7267	295364
34.7734	9.31857e+06	34.7734	5.54108e+06	34.7734	1.7744e+06	34.7734	295678
34.82	9.32266e+06	34.82	5.54317e+06	34.82	1.77449e+06	34.82	295994
34.8666	9.32675e+06	34.8666	5.54527e+06	34.8666	1.77459e+06	34.8666	296312
34.9133	9.33092e+06	34.9133	5.54741e+06	34.9133	1.77469e+06	34.9133	296631
34.9599	9.33509e+06	34.9599	5.54955e+06	34.9599	1.77479e+06	34.9599	296952
35.0066	9.33926e+06	35.0066	5.55169e+06	35.0066	1.7749e+06	35.0066	297274
35.0532	9.34352e+06	35.0532	5.55388e+06	35.0532	1.77501e+06	35.0532	297598
35.0999	9.34777e+06	35.0999	5.55607e+06	35.0999	1.77513e+06	35.0999	297923
35.1465	9.35203e+06	35.1465	5.55826e+06	35.1465	1.77524e+06	35.1465	298250
35.1932	9.35637e+06	35.1932	5.56049e+06	35.1932	1.77537e+06	35.1932	298579
35.2398	9.36071e+06	35.2398	5.56273e+06	35.2398	1.7755e+06	35.2398	298909
35.2865	9.36505e+06	35.2865	5.56497e+06	35.2865	1.77563e+06	35.2865	299241
35.3332	9.36947e+06	35.3332	5.56726e+06	35.3332	1.77577e+06	35.3332	299575
35.3798	9.3739e+06	35.3798	5.56954e+06	35.3798	1.77591e+06	35.3798	299910
35.4265	9.37833e+06	35.4265	5.57183e+06	35.4265	1.77605e+06	35.4265	300247
35.4731	9.38284e+06	35.4731	5.57416e+06	35.4731	1.7762e+06	35.4731	300585
35.5198	9.38735e+06	35.5198	5.5765e+06	35.5198	1.77635e+06	35.5198	300925
35.5664	9.39186e+06	35.5664	5.57884e+06	35.5664	1.7765e+06	35.5664	301267
35.6131	9.39646e+06	35.6131	5.58122e+06	35.6131	1.77666e+06	35.6131	301611
35.6597	9.40106e+06	35.6597	5.58361e+06	35.6597	1.77683e+06	35.6597	301956
35.7064	9.40566e+06	35.7064	5.586e+06	35.7064	1.77699e+06	35.7064	302303
35.753	9.41035e+06	35.753	5.58844e+06	35.753	1.77717e+06	35.753	302651
35.7997	9.41504e+06	35.7997	5.59087e+06	35.7997	1.77734e+06	35.7997	303002
35.8463	9.41973e+06	35.8463	5.59331e+06	35.8463	1.77752e+06	35.8463	303354
35.893	9.42451e+06	35.893	5.5958e+06	35.893	1.77771e+06	35.893	303707
35.9396	9.42929e+06	35.9396	5.59829e+06	35.9396	1.7779e+06	35.9396	304063
35.9863	9.43407e+06	35.9863	5.60078e+06	35.9863	1.77809e+06	35.9863	304420
36.0329	9.43894e+06	36.0329	5.60332e+06	36.0329	1.77829e+06	36.0329	304779
36.0796	9.44381e+06	36.0796	5.60586e+06	36.0796	1.77849e+06	36.0796	305140
36.1262	9.44868e+06	36.1262	5.60841e+06	36.1262	1.77869e+06	36.1262	305503
36.1729	9.45364e+06	36.1729	5.611e+06	36.1729	1.77891e+06	36.1729	305867
36.2195	9.45861e+06	36.2195	5.6136e+06	36.2195	1.77912e+06	36.2195	306233
36.2662	9.46357e+06	36.2662	5.61619e+06	36.2662	1.77934e+06	36.2662	306601
36.3128	9.46863e+06	36.3128	5.61884e+06	36.3128	1.77957e+06	36.3128	306970
36.3595	9.47369e+06	36.3595	5.62149e+06	36.3595	1.77979e+06	36.3595	307341
36.4061	9.47875e+06	36.4061	5.62414e+06	36.4061	1.78002e+06	36.4061	307715
36.4528	9.4839e+06	36.4528	5.62684e+06	36.4528	1.78026e+06	36.4528	308090
36.4994	9.48905e+06	36.4994	5.62955e+06	36.4994	1.78051e+06	36.4994	308467
36.5461	9.49421e+06	36.5461	5.63225e+06	36.5461	1.78075e+06	36.5461	308845
36.5927	9.49946e+06	36.5927	5.63501e+06	36.5927	1.781e+06	36.5927	309226
36.6394	9.50471e+06	36.6394	5.63777e+06	36.6394	1.78126e+06	36.6394	309608
36.686	9.50996e+06	36.686	5.64053e+06	36.686	1.78152e+06	36.686	309992
36.7327	9.51531e+06	36.7327	5.64335e+06	36.7327	1.78178e+06	36.7327	310378
36.7793	9.52066e+06	36.7793	5.64617e+06	36.7793	1.78205e+06	36.7793	310766
36.826	9.52601e+06	36.826	5.64898e+06	36.826	1.78232e+06	36.826	311156
36.8726	9.53146e+06	36.8726	5.65186e+06	36.8726	1.78261e+06	36.8726	311548
36.9193	9.53691e+06	36.9193	5.65473e+06	36.9193	1.78289e+06	36.9193	311941
36.9659	9.54236e+06	36.9659	5.65761e+06	36.9659	1.78317e+06	36.9659	312337
37.0126	9.54791e+06	37.0126	5.66054e+06	37.0126	1.78347e+06	37.0126	312734
37.0592	9.55346e+06	37.0592	5.66347e+06	37.0592	1.78377e+06	37.0592	313134
37.1059	9.55901e+06	37.1059	5.6664e+06	37.1059	1.78407e+06	37.1059	313535
37.1525	9.56466e+06	37.1525	5.66939e+06	37.1525	1.78438e+06	37.1525	313938
37.1992	9.57032e+06	37.1992	5.67238e+06	37.1992	1.78469e+06	37.1992	314343
37.2458	9.57597e+06	37.2458	5.67538e+06	37.2458	1.785e+06	37.2458	314750
37.2925	9.58173e+06	37.2925	5.67843e+06	37.2925	1.78533e+06	37.2925	315159
37.3391	9.58749e+06	37.3391	5.68148e+06	37.3391	1.78566e+06	37.3391	315570
37.3858	9.59325e+06	37.3858	5.68453e+06	37.3858	1.78599e+06	37.3858	315984
37.4324	9.59911e+06	37.4324	5.68764e+06	37.4324	1.78633e+06	37.4324	316398
37.4791	9.60497e+06	37.4791	5.69075e+06	37.4791	1.78667e+06	37.4791	316815
37.5257	9.61084e+06	37.5257	5.69386e+06	37.5257	1.78701e+06	37.5257	317235
37.5724	9.61681e+06	37.5724	5.69704e+06	37.5724	1.78737e+06	37.5724	317655
37.6191	9.62278e+06	37.6191	5.70021e+06	37.6191	1.78773e+06	37.6191	318079
37.6657	9.62876e+06	37.6657	5.70339e+06	37.6657	1.78809e+06	37.6657	318504
37.7124	9.63484e+06	37.7124	5.70662e+06	37.7124	1.78846e+06	37.7124	318931
37.759	9.64092e+06	37.759	5.70986e+06	37.759	1.78883e+06	37.759	319360
37.8056	9.647e+06	37.8056	5.71309e+06	37.8056	1.78921e+06	37.8056	319791
37.8523	9.65319e+06	37.8523	5.71639e+06	37.8523	1.78959e+06	37.8523	320224
37.8989	9.65938e+06	37.8989	5.71969e+06	37.8989	1.78998e+06	37.8989	320660
37.9456	9.66558e+06	37.9456	5.723e+06	37.9456	1.79037e+06	37.9456	321097
37.9922	9.67188e+06	37.9922	5.72636e+06	37.9922	1.79078e+06	37.9922	321537
38.0389	9.67818e+06	38.0389	5.72972e+06	38.0389	1.79118e+06	38.0389	321978
38.0855	9.68449e+06	38.0855	5.73309e+06	38.0855	1.79159e+06	38.0855	322422
38.1322	9.69091e+06	38.1322	5.73652e+06	38.1322	1.79201e+06	38.1322	322868
38.1789	9.69733e+06	38.1789	5.73995e+06	38.1789	1.79243e+06	38.1789	323316
38.2255	9.70375e+06	38.2255	5.74338e+06	38.2255	1.79285e+06	38.2255	323766
38.2722	9.71028e+06	38.2722	5.74688e+06	38.2722	1.79329e+06	38.2722	324219
38.3188	9.71682e+06	38.3188	5.75038e+06	38.3188	1.79373e+06	38.3188	324673
38.3655	9.72335e+06	38.3655	5.75387e+06	38.3655	1.79417e+06	38.3655	325130
38.4121	9.73001e+06	38.4121	5.75744e+06	38.4121	1.79462e+06	38.4121	325589
38.4588	9.73666e+06	38.4588	5.761e+06	38.4588	1.79508e+06	38.4588	326050
38.5054	9.74331e+06	38.5054	5.76457e+06	38.5054	1.79553e+06	38.5054	326513
38.5521	9.75008e+06	38.5521	5.7682e+06	38.5521	1.79601e+06	38.5521	326978
38.5987	9.75686e+06	38.5987	5.77184e+06	38.5987	1.79648e+06	38.5987	327446
38.6454	9.76363e+06	38.6454	5.77547e+06	38.6454	1.79695e+06	38.6454	327916
38.692	9.77052e+06	38.692	5.77917e+06	38.692	1.79744e+06	38.692	328388
38.7387	9.77742e+06	38.7387	5.78288e+06	38.7387	1.79793e+06	38.7387	328862
38.7853	9.78431e+06	38.7853	5.78658e+06	38.7853	1.79842e+06	38.7853	329339
38.832	9.79133e+06	38.832	5.79036e+06	38.832	1.79893e+06	38.832	329818
38.8786	9.79835e+06	38.8786	5.79413e+06	38.8786	1.79944e+06	38.8786	330299
38.9253	9.80537e+06	38.9253	5.79791e+06	38.9253	1.79994e+06	38.9253	330783
38.9719	9.81251e+06	38.9719	5.80175e+06	38.9719	1.80047e+06	38.9719	331268
39.0186	9.81965e+06	39.0186	5.8056e+06	39.0186	1.801e+06	39.0186	331756
39.0652	9.8268e+06	39.0652	5.80945e+06	39.0652	1.80152e+06	39.0652	332247
39.1119	9.83407e+06	39.1119	5.81337e+06	39.1119	1.80207e+06	39.1119	332739
39.1585	9.84134e+06	39.1585	5.81729e+06	39.1585	1.80261e+06	39.1585	333234
39.2052	9.84861e+06	39.2052	5.82121e+06	39.2052	1.80316e+06	39.2052	333732
39.2518	9.85601e+06	39.2518	5.8252e+06	39.2518	1.80372e+06	39.2518	334231
39.2985	9.86341e+06	39.2985	5.8292e+06	39.2985	1.80428e+06	39.2985	334734
39.3451	9.87081e+06	39.3451	5.83319e+06	39.3451	1.80485e+06	39.3451	335238
39.3918	9.87834e+06	39.3918	5.83726e+06	39.3918	1.80543e+06	39.3918	335745
39.4384	9.88587e+06	39.4384	5.84133e+06	39.4384	1.80601e+06	39.4384	336254
39.4851	9.8934e+06	39.4851	5.8454e+06	39.4851	1.80659e+06	39.4851	336766
39.5317	9.90106e+06	39.5317	5.84955e+06	39.5317	1.80719e+06	39.5317	337280
39.5784	9.90872e+06	39.5784	5.8537e+06	39.5784	1.8078e+06	39.5784	337796
39.625	9.91639e+06	39.625	5.85784e+06	39.625	1.8084e+06	39.625	338315
39.6717	9.92419e+06	39.6717	5.86207e+06	39.6717	1.80902e+06	39.6717	338836
39.7183	9.93198e+06	39.7183	5.86629e+06	39.7183	1.80964e+06	39.7183	339360
39.765	9.93978e+06	39.765	5.87052e+06	39.765	1.81026e+06	39.765	339887
39.8116	9.94772e+06	39.8116	5.87482e+06	39.8116	1.8109e+06	39.8116	340415
39.8583	9.95565e+06	39.8583	5.87912e+06	39.8583	1.81155e+06	39.8583	340946
39.9049	9.96359e+06	39.9049	5.88343e+06	39.9049	1.81219e+06	39.9049	341480
39.9516	9.97166e+06	39.9516	5.88781e+06	39.9516	1.81285e+06	39.9516	342016
39.9982	9.97974e+06	39.9982	5.89219e+06	39.9982	1.81351e+06	39.9982	342555
40.0449	9.98781e+06	40.0449	5.89658e+06	40.0449	1.81418e+06	40.0449	343097
40.0915	9.99603e+06	40.0915	5.90104e+06	40.0915	1.81486e+06	40.0915	343640
40.1382	10004200	40.1382	5.90551e+06	40.1382	1.81554e+06	40.1382	344186
40.1848	10012500	40.1848	5.90997e+06	40.1848	1.81623e+06	40.1848	344735
40.2315	10020800	40.2315	5.91452e+06	40.2315	1.81693e+06	40.2315	345286
40.2781	10029200	40.2781	5.91906e+06	40.2781	1.81764e+06	40.2781	345840
40.3248	10037500	40.3248	5.92361e+06	40.3248	1.81834e+06	40.3248	346397
40.3714	10046000	40.3714	5.92824e+06	40.3714	1.81907e+06	40.3714	346956
40.4181	10054500	40.4181	5.93287e+06	40.4181	1.81979e+06	40.4181	347518
40.4648	10063000	40.4648	5.93751e+06	40.4648	1.82052e+06	40.4648	348082
40.5114	10071700	40.5114	5.94222e+06	40.5114	1.82127e+06	40.5114	348649
40.5581	10080300	40.5581	5.94694e+06	40.5581	1.82201e+06	40.5581	349218
40.6047	10089000	40.6047	5.95165e+06	40.6047	1.82276e+06	40.6047	349791
40.6514	10097800	40.6514	5.95645e+06	40.6514	1.82353e+06	40.6514	350365
40.698	10106600	40.698	5.96126e+06	40.698	1.8243e+06	40.698	350943
40.7447	10115400	40.7447	5.96606e+06	40.7447	1.82507e+06	40.7447	351523
40.7913	10124300	40.7913	5.97095e+06	40.7913	1.82587e+06	40.7913	352106
40.8379	10133300	40.8379	5.97584e+06	40.8379	1.82666e+06	40.8379	352691
40.8846	10142200	40.8846	5.98072e+06	40.8846	1.82745e+06	40.8846	353280
40.9312	10151300	40.9312	5.9857e+06	40.9312	1.82827e+06	40.9312	353870
40.9779	10160400	40.9779	5.99068e+06	40.9779	1.82909e+06	40.9779	354463
41.0246	10169600	41.0246	5.99566e+06	41.0246	1.8299e+06	41.0246	355060
41.0712	10178800	41.0712	6.00072e+06	41.0712	1.83074e+06	41.0712	355658
41.1179	10188100	41.1179	6.00579e+06	41.1179	1.83158e+06	41.1179	356260
41.1645	10197300	41.1645	6.01086e+06	41.1645	1.83242e+06	41.1645	356865
41.2112	10206700	41.2112	6.01601e+06	41.2112	1.83328e+06	41.2112	357471
41.2578	10216200	41.2578	6.02117e+06	41.2578	1.83415e+06	41.2578	358081
41.3045	10225600	41.3045	6.02633e+06	41.3045	1.83501e+06	41.3045	358694
41.3511	10235100	41.3511	6.03158e+06	41.3511	1.8359e+06	41.3511	359309
41.3978	10244700	41.3978	6.03682e+06	41.3978	1.83678e+06	41.3978	359927
41.4444	10254300	41.4444	6.04207e+06	41.4444	1.83767e+06	41.4444	360549
41.4911	10264000	41.4911	6.04741e+06	41.4911	1.83858e+06	41.4911	361171
41.5377	10273700	41.5377	6.05276e+06	41.5377	1.8395e+06	41.5377	361798
41.5844	10283500	41.5844	6.0581e+06	41.5844	1.84041e+06	41.5844	362427
41.631	10293400	41.631	6.06353e+06	41.631	1.84134e+06	41.631	363058
41.6777	10303300	41.6777	6.06897e+06	41.6777	1.84228e+06	41.6777	363693
41.7243	10313200	41.7243	6.0744e+06	41.7243	1.84322e+06	41.7243	364332
41.771	10323200	41.771	6.07993e+06	41.771	1.84418e+06	41.771	364971
41.8176	10333300	41.8176	6.08546e+06	41.8176	1.84514e+06	41.8176	365614
41.8643	10343300	41.8643	6.09099e+06	41.8643	1.8461e+06	41.8643	366261
41.9109	10353500	41.9109	6.09661e+06	41.9109	1.84709e+06	41.9109	366908
41.9576	10363800	41.9576	6.10224e+06	41.9576	1.84808e+06	41.9576	367560
42.0042	10374000	42.0042	6.10786e+06	42.0042	1.84907e+06	42.0042	368215
42.0509	10384400	42.0509	6.11358e+06	42.0509	1.85008e+06	42.0509	368871
42.0975	10394800	42.0975	6.1193e+06	42.0975	1.85109e+06	42.0975	369531
42.1442	10405100	42.1442	6.12502e+06	42.1442	1.85211e+06	42.1442	370195
42.1908	10415700	42.1908	6.13084e+06	42.1908	1.85315e+06	42.1908	370859
42.2375	10426200	42.2375	6.13666e+06	42.2375	1.85419e+06	42.2375	371528
42.2841	10436800	42.2841	6.14247e+06	42.2841	1.85522e+06	42.2841	372200
42.3308	10447500	42.3308	6.14839e+06	42.3308	1.85629e+06	42.3308	372873
42.3774	10458200	42.3774	6.1543e+06	42.3774	1.85736e+06	42.3774	373550
42.4241	10469000	42.4241	6.16022e+06	42.4241	1.85842e+06	42.4241	374230
42.4707	10479800	42.4707	6.16623e+06	42.4707	1.85951e+06	42.4707	374911
42.5174	10490700	42.5174	6.17224e+06	42.5174	1.86061e+06	42.5174	375597
42.564	10501600	42.564	6.17825e+06	42.564	1.8617e+06	42.564	376286
42.6107	10512700	42.6107	6.18437e+06	42.6107	1.86282e+06	42.6107	376976
42.6573	10523700	42.6573	6.19048e+06	42.6573	1.86394e+06	42.6573	377669
42.704	10534800	42.704	6.19659e+06	42.704	1.86506e+06	42.704	378367
42.7506	10546000	42.7506	6.2028e+06	42.7506	1.8662e+06	42.7506	379065
42.7973	10557200	42.7973	6.20901e+06	42.7973	1.86735e+06	42.7973	379767
42.8439	10568500	42.8439	6.21521e+06	42.8439	1.8685e+06	42.8439	380474
42.8906	10579900	42.8906	6.22152e+06	42.8906	1.86967e+06	42.8906	381179
42.9372	10591300	42.9372	6.22783e+06	42.9372	1.87084e+06	42.9372	381890
42.9839	10602700	42.9839	6.23414e+06	42.9839	1.87202e+06	42.9839	382605
43.0305	10614200	43.0305	6.24054e+06	43.0305	1.87322e+06	43.0305	383319
43.0772	10625800	43.0772	6.24695e+06	43.0772	1.87442e+06	43.0772	384037
43.1238	10637300	43.1238	6.25336e+06	43.1238	1.87562e+06	43.1238	384761
43.1705	10649100	43.1705	6.25986e+06	43.1705	1.87685e+06	43.1705	385483
43.2171	10660800	43.2171	6.26636e+06	43.2171	1.87808e+06	43.2171	386210
43.2638	10672500	43.2638	6.27287e+06	43.2638	1.87931e+06	43.2638	386941
43.3105	10684400	43.3105	6.27947e+06	43.3105	1.88056e+06	43.3105	387671
43.3571	10696300	43.3571	6.28607e+06	43.3571	1.88182e+06	43.3571	388406
43.4038	10708200	43.4038	6.29268e+06	43.4038	1.88308e+06	43.4038	389146
43.4504	10720300	43.4504	6.29937e+06	43.4504	1.88436e+06	43.4504	389884
43.4971	10732400	43.4971	6.30607e+06	43.4971	1.88564e+06	43.4971	390627
43.5437	10744400	43.5437	6.31277e+06	43.5437	1.88693e+06	43.5437	391375
43.5904	10756700	43.5904	6.31957e+06	43.5904	1.88824e+06	43.5904	392120
43.637	10768900	43.637	6.32636e+06	43.637	1.88955e+06	43.637	392870
43.6837	10781100	43.6837	6.33316e+06	43.6837	1.89086e+06	43.6837	393626
43.7303	10793500	43.7303	6.34005e+06	43.7303	1.8922e+06	43.7303	394379
43.7769	10805900	43.7769	6.34694e+06	43.7769	1.89354e+06	43.7769	395137
43.8236	10818300	43.8236	6.35383e+06	43.8236	1.89488e+06	43.8236	395901
43.8703	10830800	43.8703	6.36081e+06	43.8703	1.89624e+06	43.8703	396660
43.9169	10843400	43.9169	6.36779e+06	43.9169	1.89761e+06	43.9169	397426
43.9636	10855900	43.9636	6.37478e+06	43.9636	1.89898e+06	43.9636	398197
44.0102	10868600	44.0102	6.38185e+06	44.0102	1.90037e+06	44.0102	398963
44.0569	10881400	44.0569	6.38893e+06	44.0569	1.90176e+06	44.0569	399736
44.1035	10894100	44.1035	6.396e+06	44.1035	1.90316e+06	44.1035	400514
44.1502	10906900	44.1502	6.40316e+06	44.1502	1.90457e+06	44.1502	401288
44.1968	10919800	44.1968	6.41033e+06	44.1968	1.90599e+06	44.1968	402067
44.2435	10932600	44.2435	6.41749e+06	44.2435	1.90741e+06	44.2435	402852
44.2901	10945600	44.2901	6.42474e+06	44.2901	1.90886e+06	44.2901	403632
44.3368	10958600	44.3368	6.43199e+06	44.3368	1.9103e+06	44.3368	404417
44.3834	10971600	44.3834	6.43924e+06	44.3834	1.91175e+06	44.3834	405209
44.4301	10984800	44.4301	6.44657e+06	44.4301	1.91322e+06	44.4301	405994
44.4767	10997900	44.4767	6.4539e+06	44.4767	1.91469e+06	44.4767	406786
44.5234	11011100	44.5234	6.46124e+06	44.5234	1.91616e+06	44.5234	407584
44.57	11024300	44.57	6.46865e+06	44.57	1.91766e+06	44.57	408375
44.6167	11037600	44.6167	6.47606e+06	44.6167	1.91916e+06	44.6167	409172
44.6633	11050900	44.6633	6.48347e+06	44.6633	1.92065e+06	44.6633	409976
44.71	11064300	44.71	6.49096e+06	44.71	1.92217e+06	44.71	410772
44.7566	11077700	44.7566	6.49845e+06	44.7566	1.92369e+06	44.7566	411575
44.8033	11091100	44.8033	6.50594e+06	44.8033	1.92521e+06	44.8033	412384
44.8499	11104600	44.8499	6.51349e+06	44.8499	1.92675e+06	44.8499	413184
44.8966	11118100	44.8966	6.52105e+06	44.8966	1.9283e+06	44.8966	413991
44.9432	11131600	44.9432	6.52861e+06	44.9432	1.92984e+06	44.9432	414805
44.9899	11145300	44.9899	6.53623e+06	44.9899	1.93141e+06	44.9899	415609
45.0365	11158900	45.0365	6.54385e+06	45.0365	1.93297e+06	45.0365	416420
45.0832	11172500	45.0832	6.55148e+06	45.0832	1.93454e+06	45.0832	417238
45.1298	11186200	45.1298	6.55916e+06	45.1298	1.93612e+06	45.1298	418045
45.1765	11199900	45.1765	6.56684e+06	45.1765	1.93771e+06	45.1765	418860
45.2231	11213700	45.2231	6.57452e+06	45.2231	1.93929e+06	45.2231	419682
45.2698	11227500	45.2698	6.58225e+06	45.2698	1.9409e+06	45.2698	420491
45.3164	11241300	45.3164	6.58999e+06	45.3164	1.9425e+06	45.3164	421308
45.3631	11255100	45.3631	6.59772e+06	45.3631	1.94411e+06	45.3631	422133
45.4097	11269000	45.4097	6.6055e+06	45.4097	1.94573e+06	45.4097	422944
45.4564	11282900	45.4564	6.61328e+06	45.4564	1.94735e+06	45.4564	423763
45.503	11296700	45.503	6.62106e+06	45.503	1.94898e+06	45.503	424590
45.5497	11310700	45.5497	6.62887e+06	45.5497	1.95062e+06	45.5497	425401
45.5963	11324600	45.5963	6.63669e+06	45.5963	1.95225e+06	45.5963	426221
45.643	11338500	45.643	6.6445e+06	45.643	1.95389e+06	45.643	427050
45.6896	11352500	45.6896	6.65234e+06	45.6896	1.95555e+06	45.6896	427861
45.7363	11366500	45.7363	6.66018e+06	45.7363	1.9572e+06	45.7363	428681
45.7829	11380500	45.7829	6.66803e+06	45.7829	1.95885e+06	45.7829	429509
45.8296	11394500	45.8296	6.67588e+06	45.8296	1.96051e+06	45.8296	430319
45.8762	11408500	45.8762	6.68374e+06	45.8762	1.96218e+06	45.8762	431138
45.9229	11422500	45.9229	6.6916e+06	45.9229	1.96384e+06	45.9229	431966
45.9695	11436500	45.9695	6.69946e+06	45.9695	1.96551e+06	45.9695	432774
46.0162	11450500	46.0162	6.70733e+06	46.0162	1.96719e+06	46.0162	433590
46.0628	11464500	46.0628	6.71519e+06	46.0628	1.96886e+06	46.0628	434416
46.1095	11478400	46.1095	6.72305e+06	46.1095	1.97054e+06	46.1095	435220
46.1561	11492400	46.1561	6.7309e+06	46.1561	1.97222e+06	46.1561	436034
46.2028	11506400	46.2028	6.73877e+06	46.2028	1.9739e+06	46.2028	436857
46.2495	11520300	46.2495	6.7466e+06	46.2495	1.97558e+06	46.2495	437656
46.2961	11534300	46.2961	6.75444e+06	46.2961	1.97726e+06	46.2961	438465
46.3428	11548200	46.3428	6.76228e+06	46.3428	1.97894e+06	46.3428	439283
46.3894	11562100	46.3894	6.77008e+06	46.3894	1.98063e+06	46.3894	440076
46.4361	11576000	46.4361	6.77788e+06	46.4361	1.98231e+06	46.4361	440879
46.4827	11589800	46.4827	6.78569e+06	46.4827	1.98399e+06	46.4827	441692
46.5294	11603600	46.5294	6.79344e+06	46.5294	1.98567e+06	46.5294	442476
46.576	11617400	46.576	6.80119e+06	46.576	1.98735e+06	46.576	443272
46.6227	11631200	46.6227	6.80895e+06	46.6227	1.98902e+06	46.6227	444077
46.6693	11644800	46.6693	6.81664e+06	46.6693	1.99069e+06	46.6693	444853
46.716	11658500	46.716	6.82433e+06	46.716	1.99236e+06	46.716	445639
46.7626	11672100	46.7626	6.83202e+06	46.7626	1.99404e+06	46.7626	446436
46.8093	11685600	46.8093	6.83962e+06	46.8093	1.99569e+06	46.8093	447200
46.8559	11699100	46.8559	6.84722e+06	46.8559	1.99735e+06	46.8559	447975
46.9026	11712600	46.9026	6.85484e+06	46.9026	1.99901e+06	46.9026	448762
46.9492	11725900	46.9492	6.86233e+06	46.9492	2.00066e+06	46.9492	449513
46.9959	11739300	46.9959	6.86984e+06	46.9959	2.0023e+06	46.9959	450276
47.0425	11752600	47.0425	6.87735e+06	47.0425	2.00394e+06	47.0425	451050
47.0892	11765700	47.0892	6.88472e+06	47.0892	2.00556e+06	47.0892	451787
47.1358	11778800	47.1358	6.8921e+06	47.1358	2.00718e+06	47.1358	452535
47.1825	11791900	47.1825	6.89949e+06	47.1825	2.00881e+06	47.1825	453295
47.2291	11804700	47.2291	6.90673e+06	47.2291	2.0104e+06	47.2291	454015
47.2758	11817500	47.2758	6.91396e+06	47.2758	2.012e+06	47.2758	454747
47.3224	11830400	47.3224	6.92121e+06	47.3224	2.01359e+06	47.3224	455491
47.3691	11842900	47.3691	6.92828e+06	47.3691	2.01516e+06	47.3691	456192
47.4157	11855400	47.4157	6.93535e+06	47.4157	2.01672e+06	47.4157	456905
47.4624	11868000	47.4624	6.94244e+06	47.4624	2.01829e+06	47.4624	457632
47.509	11880200	47.509	6.94932e+06	47.509	2.01982e+06	47.509	458312
47.5557	11892400	47.5557	6.95621e+06	47.5557	2.02135e+06	47.5557	459005
47.6024	11904600	47.6024	6.96312e+06	47.6024	2.02288e+06	47.6024	459712
47.6519	11917200	47.6519	6.97019e+06	47.6519	2.02445e+06	47.6519	460408
47.7014	11929700	47.7014	6.97727e+06	47.7014	2.02603e+06	47.7014	461118
47.7509	11942300	47.7509	6.98438e+06	47.7509	2.02761e+06	47.7509	461846
47.8056	11955600	47.8056	6.99189e+06	47.8056	2.02928e+06	47.8056	462581
47.8603	11968900	47.8603	6.9994e+06	47.8603	2.03096e+06	47.8603	463333
47.9151	11982200	47.9151	7.00695e+06	47.9151	2.03264e+06	47.9151	464107
47.9755	11996200	47.9755	7.01482e+06	47.9755	2.03441e+06	47.9755	464872
48.036	12010100	48.036	7.0227e+06	48.036	2.03617e+06	48.036	465659
48.0965	12024100	48.0965	7.03063e+06	48.0965	2.03795e+06	48.0965	466473
48.1633	12038500	48.1633	7.03875e+06	48.1633	2.03977e+06	48.1633	467256
48.2301	12052900	48.2301	7.04688e+06	48.2301	2.0416e+06	48.2301	468065
48.297	12067400	48.297	7.05506e+06	48.297	2.04344e+06	48.297	468910
48.3708	12081800	48.3708	7.06324e+06	48.3708	2.04528e+06	48.3708	469690
48.4447	12096300	48.4447	7.07144e+06	48.4447	2.04713e+06	48.4447	470503
48.5185	12110900	48.5185	7.07971e+06	48.5185	2.04899e+06	48.5185	471362
48.6001	12125000	48.6001	7.08767e+06	48.6001	2.05079e+06	48.6001	472110
48.6818	12139100	48.6818	7.09564e+06	48.6818	2.0526e+06	48.6818	472899
48.7634	12153400	48.7634	7.10373e+06	48.7634	2.05442e+06	48.7634	473747
48.8536	12166400	48.8536	7.11107e+06	48.8536	2.05609e+06	48.8536	474422
48.9438	12179300	48.9438	7.11842e+06	48.9438	2.05776e+06	48.9438	475148
49.034	12192500	49.034	7.12587e+06	49.034	2.05944e+06	49.034	475940
49.1255	12202600	49.1255	7.13158e+06	49.1255	2.06074e+06	49.1255	476447
49.217	12212800	49.217	7.13734e+06	49.217	2.06205e+06	49.217	477014
49.3085	12223100	49.3085	7.14315e+06	49.3085	2.06337e+06	49.3085	477642
49.3929	12229400	49.3929	7.14674e+06	49.3929	2.06419e+06	49.3929	477943
49.4773	12235900	49.4773	7.15042e+06	49.4773	2.06503e+06	49.4773	478304
49.5617	12242500	49.5617	7.15414e+06	49.5617	2.06587e+06	49.5617	478717
49.6381	12245700	49.6381	7.15599e+06	49.6381	2.0663e+06	49.6381	478855
49.7146	12249100	49.7146	7.15792e+06	49.7146	2.06674e+06	49.7146	479044
49.791	12252600	49.791	7.15989e+06	49.791	2.06718e+06	49.791	479278
49.8607	12253500	49.8607	7.16038e+06	49.8607	2.0673e+06	49.8607	479290
49.9303	12254500	49.9303	7.16094e+06	49.9303	2.06743e+06	49.9303	479344
50	12255500	50	7.16155e+06	50	2.06756e+06	50	479437
50	NaN	50	NaN	50	NaN	50	NaN
50.0697	NaN	50.0697	NaN	50.0697	NaN	50.0697	NaN
50.1393	NaN	50.1393	NaN	50.1393	NaN	50.1393	NaN
50.209	NaN	50.209	NaN	50.209	NaN	50.209	NaN
50.209	NaN	50.209	NaN	50.209	NaN	50.209	NaN
50.2854	NaN	50.2854	NaN	50.2854	NaN	50.2854	NaN
50.3619	NaN	50.3619	NaN	50.3619	NaN	50.3619	NaN
50.4383	NaN	50.4383	NaN	50.4383	NaN	50.4383	NaN
50.4383	NaN	50.4383	NaN	50.4383	NaN	50.4383	NaN
50.5227	NaN	50.5227	NaN	50.5227	NaN	50.5227	NaN
50.6071	NaN	50.6071	NaN	50.6071	NaN	50.6071	NaN
50.6915	NaN	50.6915	NaN	50.6915	NaN	50.6915	NaN
50.6915	NaN	50.6915	NaN	50.6915	NaN	50.6915	NaN
50.783	NaN	50.783	NaN	50.783	NaN	50.783	NaN
50.8745	NaN	50.8745	NaN	50.8745	NaN	50.8745	NaN
50.966	NaN	50.966	NaN	50.966	NaN	50.966	NaN
50.966	NaN	50.966	NaN	50.966	NaN	50.966	NaN
51.0562	NaN	51.0562	NaN	51.0562	NaN	51.0562	NaN
51.1464	NaN	51.1464	NaN	51.1464	NaN	51.1464	NaN
51.2366	NaN	51.2366	NaN	51.2366	NaN	51.2366	NaN
51.2366	NaN	51.2366	NaN	51.2366	NaN	51.2366	NaN
51.3182	NaN	51.3182	NaN	51.3182	NaN	51.3182	NaN
51.3999	NaN	51.3999	NaN	51.3999	NaN	51.3999	NaN
51.4815	NaN	51.4815	NaN	51.4815	NaN	51.4815	NaN
51.4815	NaN	51.4815	NaN	51.4815	NaN	51.4815	NaN
51.5553	NaN	51.5553	NaN	51.5553	NaN	51.5553	NaN
51.6292	NaN	51.6292	NaN	51.6292	NaN	51.6292	NaN
51.703	NaN	51.703	NaN	51.703	NaN	51.703	NaN
51.703	NaN	51.703	NaN	51.703	NaN	51.703	NaN
51.7699	NaN	51.7699	NaN	51.7699	NaN	51.7699	NaN
51.8367	NaN	51.8367	NaN	51.8367	NaN	51.8367	NaN
51.9035	NaN	51.9035	NaN	51.9035	NaN	51.9035	NaN
51.9035	NaN	51.9035	NaN	51.9035	NaN	51.9035	NaN
51.964	NaN	51.964	NaN	51.964	NaN	51.964	NaN
52.0245	NaN	52.0245	NaN	52.0245	NaN	52.0245	NaN
52.0849	NaN	52.0849	NaN	52.0849	NaN	52.0849	NaN
52.0849	NaN	52.0849	NaN	52.0849	NaN	52.0849	NaN
52.1397	NaN	52.1397	NaN	52.1397	NaN	52.1397	NaN
52.1944	NaN	52.1944	NaN	52.1944	NaN	52.1944	NaN
52.2491	NaN	52.2491	NaN	52.2491	NaN	52.2491	NaN
52.2491	NaN	52.2491	NaN	52.2491	NaN	52.2491	NaN
52.2986	NaN	52.2986	NaN	52.2986	NaN	52.2986	NaN
52.3481	NaN	52.3481	NaN	52.3481	NaN	52.3481	NaN
52.3976	NaN	52.3976	NaN	52.3976	NaN	52.3976	NaN
52.3976	NaN	52.3976	NaN	52.3976	NaN	52.3976	NaN
52.4443	NaN	52.4443	NaN	52.4443	NaN	52.4443	NaN
52.491	NaN	52.491	NaN	52.491	NaN	52.491	NaN
52.5376	NaN	52.5376	NaN	52.5376	NaN	52.5376	NaN
52.5376	NaN	52.5376	NaN	52.5376	NaN	52.5376	NaN
52.5843	NaN	52.5843	NaN	52.5843	NaN	52.5843	NaN
52.6309	NaN	52.6309	NaN	52.6309	NaN	52.6309	NaN
52.6776	NaN	52.6776	NaN	52.6776	NaN	52.6776	NaN
52.6776	NaN	52.6776	NaN	52.6776	NaN	52.6776	NaN
52.7242	NaN	52.7242	NaN	52.7242	NaN	52.7242	NaN
52.7709	NaN	52.7709	NaN	52.7709	NaN	52.7709	NaN
52.8175	NaN	52.8175	NaN	52.8175	NaN	52.8175	NaN
52.8175	NaN	52.8175	NaN	52.8175	NaN	52.8175	NaN
52.8642	NaN	52.8642	NaN	52.8642	NaN	52.8642	NaN
52.9108	NaN	52.9108	NaN	52.9108	NaN	52.9108	NaN
52.9575	NaN	52.9575	NaN	52.9575	NaN	52.9575	NaN
52.9575	NaN	52.9575	NaN	52.9575	NaN	52.9575	NaN
53.0041	NaN	53.0041	NaN	53.0041	NaN	53.0041	NaN
53.0508	NaN	53.0508	NaN	53.0508	NaN	53.0508	NaN
53.0974	NaN	53.0974	NaN	53.0974	NaN	53.0974	NaN
53.0974	NaN	53.0974	NaN	53.0974	NaN	53.0974	NaN
53.1441	NaN	53.1441	NaN	53.1441	NaN	53.1441	NaN
53.1907	NaN	53.1907	NaN	53.1907	NaN	53.1907	NaN
53.2374	NaN	53.2374	NaN	53.2374	NaN	53.2374	NaN
53.2374	NaN	53.2374	NaN	53.2374	NaN	53.2374	NaN
53.284	NaN	53.284	NaN	53.284	NaN	53.284	NaN
53.3307	NaN	53.3307	NaN	53.3307	NaN	53.3307	NaN
53.3773	NaN	53.3773	NaN	53.3773	NaN	53.3773	NaN
53.3773	NaN	53.3773	NaN	53.3773	NaN	53.3773	NaN
53.424	NaN	53.424	NaN	53.424	NaN	53.424	NaN
53.4706	NaN	53.4706	NaN	53.4706	NaN	53.4706	NaN
53.5173	NaN	53.5173	NaN	53.5173	NaN	53.5173	NaN
53.5173	NaN	53.5173	NaN	53.5173	NaN	53.5173	NaN
53.5639	NaN	53.5639	NaN	53.5639	NaN	53.5639	NaN
53.6106	NaN	53.6106	NaN	53.6106	NaN	53.6106	NaN
53.6572	NaN	53.6572	NaN	53.6572	NaN	53.6572	NaN
53.6572	NaN	53.6572	NaN	53.6572	NaN	53.6572	NaN
53.7039	NaN	53.7039	NaN	53.7039	NaN	53.7039	NaN
53.7505	NaN	53.7505	NaN	53.7505	NaN	53.7505	NaN
53.7972	NaN	53.7972	NaN	53.7972	NaN	53.7972	NaN
53.7972	NaN	53.7972	NaN	53.7972	NaN	53.7972	NaN
53.8439	NaN	53.8439	NaN	53.8439	NaN	53.8439	NaN
53.8905	NaN	53.8905	NaN	53.8905	NaN	53.8905	NaN
53.9372	NaN	53.9372	NaN	53.9372	NaN	53.9372	NaN
53.9372	NaN	53.9372	NaN	53.9372	NaN	53.9372	NaN
53.9838	NaN	53.9838	NaN	53.9838	NaN	53.9838	NaN
54.0305	NaN	54.0305	NaN	54.0305	NaN	54.0305	NaN
54.0771	NaN	54.0771	NaN	54.0771	NaN	54.0771	NaN
54.0771	NaN	54.0771	NaN	54.0771	NaN	54.0771	NaN
54.1238	NaN	54.1238	NaN	54.1238	NaN	54.1238	NaN
54.1704	NaN	54.1704	NaN	54.1704	NaN	54.1704	NaN
54.2171	NaN	54.2171	NaN	54.2171	NaN	54.2171	NaN
54.2171	NaN	54.2171	NaN	54.2171	NaN	54.2171	NaN
54.2637	NaN	54.2637	NaN	54.2637	NaN	54.2637	NaN
54.3104	NaN	54.3104	NaN	54.3104	NaN	54.3104	NaN
54.357	NaN	54.357	NaN	54.357	NaN	54.357	NaN
54.357	NaN	54.357	NaN	54.357	NaN	54.357	NaN
54.4037	NaN	54.4037	NaN	54.4037	NaN	54.4037	NaN
54.4503	NaN	54.4503	NaN	54.4503	NaN	54.4503	NaN
54.497	NaN	54.497	NaN	54.497	NaN	54.497	NaN
54.497	NaN	54.497	NaN	54.497	NaN	54.497	NaN
54.5436	NaN	54.5436	NaN	54.5436	NaN	54.5436	NaN
54.5903	NaN	54.5903	NaN	54.5903	NaN	54.5903	NaN
54.6369	NaN	54.6369	NaN	54.6369	NaN	54.6369	NaN
54.6369	NaN	54.6369	NaN	54.6369	NaN	54.6369	NaN
54.6836	NaN	54.6836	NaN	54.6836	NaN	54.6836	NaN
54.7302	NaN	54.7302	NaN	54.7302	NaN	54.7302	NaN
54.7769	NaN	54.7769	NaN	54.7769	NaN	54.7769	NaN
54.7769	NaN	54.7769	NaN	54.7769	NaN	54.7769	NaN
54.8235	NaN	54.8235	NaN	54.8235	NaN	54.8235	NaN
54.8702	NaN	54.8702	NaN	54.8702	NaN	54.8702	NaN
54.9168	NaN	54.9168	NaN	54.9168	NaN	54.9168	NaN
54.9168	NaN	54.9168	NaN	54.9168	NaN	54.9168	NaN
54.9635	NaN	54.9635	NaN	54.9635	NaN	54.9635	NaN
55.0101	NaN	55.0101	NaN	55.0101	NaN	55.0101	NaN
55.0568	NaN	55.0568	NaN	55.0568	NaN	55.0568	NaN
55.0568	NaN	55.0568	NaN	55.0568	NaN	55.0568	NaN
55.1034	NaN	55.1034	NaN	55.1034	NaN	55.1034	NaN
55.1501	NaN	55.1501	NaN	55.1501	NaN	55.1501	NaN
55.1967	NaN	55.1967	NaN	55.1967	NaN	55.1967	NaN
55.1967	NaN	55.1967	NaN	55.1967	NaN	55.1967	NaN
55.2434	NaN	55.2434	NaN	55.2434	NaN	55.2434	NaN
55.29	NaN	55.29	NaN	55.29	NaN	55.29	NaN
55.3367	NaN	55.3367	NaN	55.3367	NaN	55.3367	NaN
55.3367	NaN	55.3367	NaN	55.3367	NaN	55.3367	NaN
55.3833	NaN	55.3833	NaN	55.3833	NaN	55.3833	NaN
55.43	NaN	55.43	NaN	55.43	NaN	55.43	NaN
55.4766	NaN	55.4766	NaN	55.4766	NaN	55.4766	NaN
55.4766	NaN	55.4766	NaN	55.4766	NaN	55.4766	NaN
55.5233	NaN	55.5233	NaN	55.5233	NaN	55.5233	NaN
55.5699	NaN	55.5699	NaN	55.5699	NaN	55.5699	NaN
55.6166	NaN	55.6166	NaN	55.6166	NaN	55.6166	NaN
55.6166	NaN	55.6166	NaN	55.6166	NaN	55.6166	NaN
55.6632	NaN	55.6632	NaN	55.6632	NaN	55.6632	NaN
55.7099	NaN	55.7099	NaN	55.7099	NaN	55.7099	NaN
55.7565	NaN	55.7565	NaN	55.7565	NaN	55.7565	NaN
55.7565	NaN	55.7565	NaN	55.7565	NaN	55.7565	NaN
55.8032	NaN	55.8032	NaN	55.8032	NaN	55.8032	NaN
55.8498	NaN	55.8498	NaN	55.8498	NaN	55.8498	NaN
55.8965	NaN	55.8965	NaN	55.8965	NaN	55.8965	NaN
55.8965	NaN	55.8965	NaN	55.8965	NaN	55.8965	NaN
55.9431	NaN	55.9431	NaN	55.9431	NaN	55.9431	NaN
55.9898	NaN	55.9898	NaN	55.9898	NaN	55.9898	NaN
56.0364	NaN	56.0364	NaN	56.0364	NaN	56.0364	NaN
56.0364	NaN	56.0364	NaN	56.0364	NaN	56.0364	NaN
56.0831	NaN	56.0831	NaN	56.0831	NaN	56.0831	NaN
56.1297	NaN	56.1297	NaN	56.1297	NaN	56.1297	NaN
56.1764	NaN	56.1764	NaN	56.1764	NaN	56.1764	NaN
56.1764	NaN	56.1764	NaN	56.1764	NaN	56.1764	NaN
56.2231	NaN	56.2231	NaN	56.2231	NaN	56.2231	NaN
56.2697	NaN	56.2697	NaN	56.2697	NaN	56.2697	NaN
56.3163	NaN	56.3163	NaN	56.3163	NaN	56.3163	NaN
56.3163	NaN	56.3163	NaN	56.3163	NaN	56.3163	NaN
56.363	NaN	56.363	NaN	56.363	NaN	56.363	NaN
56.4096	NaN	56.4096	NaN	56.4096	NaN	56.4096	NaN
56.4563	NaN	56.4563	NaN	56.4563	NaN	56.4563	NaN
56.4563	NaN	56.4563	NaN	56.4563	NaN	56.4563	NaN
56.5029	NaN	56.5029	NaN	56.5029	NaN	56.5029	NaN
56.5496	NaN	56.5496	NaN	56.5496	NaN	56.5496	NaN
56.5962	NaN	56.5962	NaN	56.5962	NaN	56.5962	NaN
56.5962	NaN	56.5962	NaN	56.5962	NaN	56.5962	NaN
56.6429	NaN	56.6429	NaN	56.6429	NaN	56.6429	NaN
56.6895	NaN	56.6895	NaN	56.6895	NaN	56.6895	NaN
56.7362	NaN	56.7362	NaN	56.7362	NaN	56.7362	NaN
56.7362	NaN	56.7362	NaN	56.7362	NaN	56.7362	NaN
56.7829	NaN	56.7829	NaN	56.7829	NaN	56.7829	NaN
56.8295	NaN	56.8295	NaN	56.8295	NaN	56.8295	NaN
56.8762	NaN	56.8762	NaN	56.8762	NaN	56.8762	NaN
56.8762	NaN	56.8762	NaN	56.8762	NaN	56.8762	NaN
56.9228	NaN	56.9228	NaN	56.9228	NaN	56.9228	NaN
56.9695	NaN	56.9695	NaN	56.9695	NaN	56.9695	NaN
57.0161	NaN	57.0161	NaN	57.0161	NaN	57.0161	NaN
57.0161	NaN	57.0161	NaN	57.0161	NaN	57.0161	NaN
57.0628	NaN	57.0628	NaN	57.0628	NaN	57.0628	NaN
57.1094	NaN	57.1094	NaN	57.1094	NaN	57.1094	NaN
57.1561	NaN	57.1561	NaN	57.1561	NaN	57.1561	NaN
57.1561	NaN	57.1561	NaN	57.1561	NaN	57.1561	NaN
57.2027	NaN	57.2027	NaN	57.2027	NaN	57.2027	NaN
57.2494	NaN	57.2494	NaN	57.2494	NaN	57.2494	NaN
57.296	NaN	57.296	NaN	57.296	NaN	57.296	NaN
57.296	NaN	57.296	NaN	57.296	NaN	57.296	NaN
57.3427	NaN	57.3427	NaN	57.3427	NaN	57.3427	NaN
57.3893	NaN	57.3893	NaN	57.3893	NaN	57.3893	NaN
57.436	NaN	57.436	NaN	57.436	NaN	57.436	NaN
57.436	NaN	57.436	NaN	57.436	NaN	57.436	NaN
57.4826	NaN	57.4826	NaN	57.4826	NaN	57.4826	NaN
57.5293	NaN	57.5293	NaN	57.5293	NaN	57.5293	NaN
57.5759	NaN	57.5759	NaN	57.5759	NaN	57.5759	NaN
57.5759	NaN	57.5759	NaN	57.5759	NaN	57.5759	NaN
57.6226	NaN	57.6226	NaN	57.6226	NaN	57.6226	NaN
57.6692	NaN	57.6692	NaN	57.6692	NaN	57.6692	NaN
57.7159	NaN	57.7159	NaN	57.7159	NaN	57.7159	NaN
57.7159	NaN	57.7159	NaN	57.7159	NaN	57.7159	NaN
57.7625	NaN	57.7625	NaN	57.7625	NaN	57.7625	NaN
57.8092	NaN	57.8092	NaN	57.8092	NaN	57.8092	NaN
57.8558	NaN	57.8558	NaN	57.8558	NaN	57.8558	NaN
57.8558	NaN	57.8558	NaN	57.8558	NaN	57.8558	NaN
57.9025	NaN	57.9025	NaN	57.9025	NaN	57.9025	NaN
57.9491	NaN	57.9491	NaN	57.9491	NaN	57.9491	NaN
57.9958	NaN	57.9958	NaN	57.9958	NaN	57.9958	NaN
57.9958	NaN	57.9958	NaN	57.9958	NaN	57.9958	NaN
58.0424	NaN	58.0424	NaN	58.0424	NaN	58.0424	NaN
58.0891	NaN	58.0891	NaN	58.0891	NaN	58.0891	NaN
58.1357	NaN	58.1357	NaN	58.1357	NaN	58.1357	NaN
58.1357	NaN	58.1357	NaN	58.1357	NaN	58.1357	NaN
58.1824	NaN	58.1824	NaN	58.1824	NaN	58.1824	NaN
58.229	NaN	58.229	NaN	58.229	NaN	58.229	NaN
58.2757	NaN	58.2757	NaN	58.2757	NaN	58.2757	NaN
58.2757	NaN	58.2757	NaN	58.2757	NaN	58.2757	NaN
58.3223	NaN	58.3223	NaN	58.3223	NaN	58.3223	NaN
58.369	NaN	58.369	NaN	58.369	NaN	58.369	NaN
58.4156	NaN	58.4156	NaN	58.4156	NaN	58.4156	NaN
58.4156	NaN	58.4156	NaN	58.4156	NaN	58.4156	NaN
58.4623	NaN	58.4623	NaN	58.4623	NaN	58.4623	NaN
58.5089	NaN	58.5089	NaN	58.5089	NaN	58.5089	NaN
58.5556	NaN	58.5556	NaN	58.5556	NaN	58.5556	NaN
58.5556	NaN	58.5556	NaN	58.5556	NaN	58.5556	NaN
58.6022	NaN	58.6022	NaN	58.6022	NaN	58.6022	NaN
58.6489	NaN	58.6489	NaN	58.6489	NaN	58.6489	NaN
58.6955	NaN	58.6955	NaN	58.6955	NaN	58.6955	NaN
58.6955	NaN	58.6955	NaN	58.6955	NaN	58.6955	NaN
58.7422	NaN	58.7422	NaN	58.7422	NaN	58.7422	NaN
58.7888	NaN	58.7888	NaN	58.7888	NaN	58.7888	NaN
58.8355	NaN	58.8355	NaN	58.8355	NaN	58.8355	NaN
58.8355	NaN	58.8355	NaN	58.8355	NaN	58.8355	NaN
58.8821	NaN	58.8821	NaN	58.8821	NaN	58.8821	NaN
58.9288	NaN	58.9288	NaN	58.9288	NaN	58.9288	NaN
58.9754	NaN	58.9754	NaN	58.9754	NaN	58.9754	NaN
58.9754	NaN	58.9754	NaN	58.9754	NaN	58.9754	NaN
59.0221	NaN	59.0221	NaN	59.0221	NaN	59.0221	NaN
59.0688	NaN	59.0688	NaN	59.0688	NaN	59.0688	NaN
59.1154	NaN	59.1154	NaN	59.1154	NaN	59.1154	NaN
59.1154	NaN	59.1154	NaN	59.1154	NaN	59.1154	NaN
59.1621	NaN	59.1621	NaN	59.1621	NaN	59.1621	NaN
59.2087	NaN	59.2087	NaN	59.2087	NaN	59.2087	NaN
59.2553	NaN	59.2553	NaN	59.2553	NaN	59.2553	NaN
59.2553	NaN	59.2553	NaN	59.2553	NaN	59.2553	NaN
59.302	NaN	59.302	NaN	59.302	NaN	59.302	NaN
59.3486	NaN	59.3486	NaN	59.3486	NaN	59.3486	NaN
59.3953	NaN	59.3953	NaN	59.3953	NaN	59.3953	NaN
59.3953	NaN	59.3953	NaN	59.3953	NaN	59.3953	NaN
59.4419	NaN	59.4419	NaN	59.4419	NaN	59.4419	NaN
59.4886	NaN	59.4886	NaN	59.4886	NaN	59.4886	NaN
59.5352	NaN	59.5352	NaN	59.5352	NaN	59.5352	NaN
59.5352	NaN	59.5352	NaN	59.5352	NaN	59.5352	NaN
59.5819	NaN	59.5819	NaN	59.5819	NaN	59.5819	NaN
59.6286	NaN	59.6286	NaN	59.6286	NaN	59.6286	NaN
59.6752	NaN	59.6752	NaN	59.6752	NaN	59.6752	NaN
59.6752	NaN	59.6752	NaN	59.6752	NaN	59.6752	NaN
59.7219	NaN	59.7219	NaN	59.7219	NaN	59.7219	NaN
59.7685	NaN	59.7685	NaN	59.7685	NaN	59.7685	NaN
59.8152	NaN	59.8152	NaN	59.8152	NaN	59.8152	NaN
59.8152	NaN	59.8152	NaN	59.8152	NaN	59.8152	NaN
59.8618	NaN	59.8618	NaN	59.8618	NaN	59.8618	NaN
59.9085	NaN	59.9085	NaN	59.9085	NaN	59.9085	NaN
59.9551	NaN	59.9551	NaN	59.9551	NaN	59.9551	NaN
59.9551	NaN	59.9551	NaN	59.9551	NaN	59.9551	NaN
60.0018	NaN	60.0018	NaN	60.0018	NaN	60.0018	NaN
60.0484	NaN	60.0484	NaN	60.0484	NaN	60.0484	NaN
60.0951	NaN	60.0951	NaN	60.0951	NaN	60.0951	NaN
60.0951	NaN	60.0951	NaN	60.0951	NaN	60.0951	NaN
60.1417	NaN	60.1417	NaN	60.1417	NaN	60.1417	NaN
60.1884	NaN	60.1884	NaN	60.1884	NaN	60.1884	NaN
60.235	NaN	60.235	NaN	60.235	NaN	60.235	NaN
60.235	NaN	60.235	NaN	60.235	NaN	60.235	NaN
60.2817	NaN	60.2817	NaN	60.2817	NaN	60.2817	NaN
60.3283	NaN	60.3283	NaN	60.3283	NaN	60.3283	NaN
60.375	NaN	60.375	NaN	60.375	NaN	60.375	NaN
60.375	NaN	60.375	NaN	60.375	NaN	60.375	NaN
60.4216	NaN	60.4216	NaN	60.4216	NaN	60.4216	NaN
60.4683	NaN	60.4683	NaN	60.4683	NaN	60.4683	NaN
60.5149	NaN	60.5149	NaN	60.5149	NaN	60.5149	NaN
60.5149	NaN	60.5149	NaN	60.5149	NaN	60.5149	NaN
60.5616	NaN	60.5616	NaN	60.5616	NaN	60.5616	NaN
60.6082	NaN	60.6082	NaN	60.6082	NaN	60.6082	NaN
60.6549	NaN	60.6549	NaN	60.6549	NaN	60.6549	NaN
60.6549	NaN	60.6549	NaN	60.6549	NaN	60.6549	NaN
60.7015	NaN	60.7015	NaN	60.7015	NaN	60.7015	NaN
60.7482	NaN	60.7482	NaN	60.7482	NaN	60.7482	NaN
60.7948	NaN	60.7948	NaN	60.7948	NaN	60.7948	NaN
60.7948	NaN	60.7948	NaN	60.7948	NaN	60.7948	NaN
60.8415	NaN	60.8415	NaN	60.8415	NaN	60.8415	NaN
60.8881	NaN	60.8881	NaN	60.8881	NaN	60.8881	NaN
60.9348	NaN	60.9348	NaN	60.9348	NaN	60.9348	NaN
60.9348	NaN	60.9348	NaN	60.9348	NaN	60.9348	NaN
60.9814	NaN	60.9814	NaN	60.9814	NaN	60.9814	NaN
61.0281	NaN	61.0281	NaN	61.0281	NaN	61.0281	NaN
61.0747	NaN	61.0747	NaN	61.0747	NaN	61.0747	NaN
61.0747	NaN	61.0747	NaN	61.0747	NaN	61.0747	NaN
61.1214	NaN	61.1214	NaN	61.1214	NaN	61.1214	NaN
61.168	NaN	61.168	NaN	61.168	NaN	61.168	NaN
61.2147	NaN	61.2147	NaN	61.2147	NaN	61.2147	NaN
61.2147	NaN	61.2147	NaN	61.2147	NaN	61.2147	NaN
61.2613	NaN	61.2613	NaN	61.2613	NaN	61.2613	NaN
61.308	NaN	61.308	NaN	61.308	NaN	61.308	NaN
61.3546	NaN	61.3546	NaN	61.3546	NaN	61.3546	NaN
61.3546	NaN	61.3546	NaN	61.3546	NaN	61.3546	NaN
61.4013	NaN	61.4013	NaN	61.4013	NaN	61.4013	NaN
61.4479	NaN	61.4479	NaN	61.4479	NaN	61.4479	NaN
61.4946	NaN	61.4946	NaN	61.4946	NaN	61.4946	NaN
61.4946	NaN	61.4946	NaN	61.4946	NaN	61.4946	NaN
61.5412	NaN	61.5412	NaN	61.5412	NaN	61.5412	NaN
61.5879	NaN	61.5879	NaN	61.5879	NaN	61.5879	NaN
61.6345	NaN	61.6345	NaN	61.6345	NaN	61.6345	NaN
61.6345	NaN	61.6345	NaN	61.6345	NaN	61.6345	NaN
61.6812	NaN	61.6812	NaN	61.6812	NaN	61.6812	NaN
61.7278	NaN	61.7278	NaN	61.7278	NaN	61.7278	NaN
61.7745	NaN	61.7745	NaN	61.7745	NaN	61.7745	NaN
61.7745	NaN	61.7745	NaN	61.7745	NaN	61.7745	NaN
61.8211	NaN	61.8211	NaN	61.8211	NaN	61.8211	NaN
61.8678	NaN	61.8678	NaN	61.8678	NaN	61.8678	NaN
61.9145	NaN	61.9145	NaN	61.9145	NaN	61.9145	NaN
61.9145	NaN	61.9145	NaN	61.9145	NaN	61.9145	NaN
61.9611	NaN	61.9611	NaN	61.9611	NaN	61.9611	NaN
62.0078	NaN	62.0078	NaN	62.0078	NaN	62.0078	NaN
62.0544	NaN	62.0544	NaN	62.0544	NaN	62.0544	NaN
62.0544	NaN	62.0544	NaN	62.0544	NaN	62.0544	NaN
62.1011	NaN	62.1011	NaN	62.1011	NaN	62.1011	NaN
62.1477	NaN	62.1477	NaN	62.1477	NaN	62.1477	NaN
62.1944	NaN	62.1944	NaN	62.1944	NaN	62.1944	NaN
62.1944	NaN	62.1944	NaN	62.1944	NaN	62.1944	NaN
62.241	NaN	62.241	NaN	62.241	NaN	62.241	NaN
62.2876	NaN	62.2876	NaN	62.2876	NaN	62.2876	NaN
62.3343	NaN	62.3343	NaN	62.3343	NaN	62.3343	NaN
62.3343	NaN	62.3343	NaN	62.3343	NaN	62.3343	NaN
62.3809	NaN	62.3809	NaN	62.3809	NaN	62.3809	NaN
62.4276	NaN	62.4276	NaN	62.4276	NaN	62.4276	NaN
62.4743	NaN	62.4743	NaN	62.4743	NaN	62.4743	NaN
62.4743	NaN	62.4743	NaN	62.4743	NaN	62.4743	NaN
62.5209	NaN	62.5209	NaN	62.5209	NaN	62.5209	NaN
62.5676	NaN	62.5676	NaN	62.5676	NaN	62.5676	NaN
62.6142	NaN	62.6142	NaN	62.6142	NaN	62.6142	NaN
62.6142	NaN	62.6142	NaN	62.6142	NaN	62.6142	NaN
62.6609	NaN	62.6609	NaN	62.6609	NaN	62.6609	NaN
62.7075	NaN	62.7075	NaN	62.7075	NaN	62.7075	NaN
62.7542	NaN	62.7542	NaN	62.7542	NaN	62.7542	NaN
62.7542	NaN	62.7542	NaN	62.7542	NaN	62.7542	NaN
62.8008	NaN	62.8008	NaN	62.8008	NaN	62.8008	NaN
62.8475	NaN	62.8475	NaN	62.8475	NaN	62.8475	NaN
62.8941	NaN	62.8941	NaN	62.8941	NaN	62.8941	NaN
62.8941	NaN	62.8941	NaN	62.8941	NaN	62.8941	NaN
62.9408	NaN	62.9408	NaN	62.9408	NaN	62.9408	NaN
62.9874	NaN	62.9874	NaN	62.9874	NaN	62.9874	NaN
63.0341	NaN	63.0341	NaN	63.0341	NaN	63.0341	NaN
63.0341	NaN	63.0341	NaN	63.0341	NaN	63.0341	NaN
63.0807	NaN	63.0807	NaN	63.0807	NaN	63.0807	NaN
63.1274	NaN	63.1274	NaN	63.1274	NaN	63.1274	NaN
63.174	NaN	63.174	NaN	63.174	NaN	63.174	NaN
63.174	NaN	63.174	NaN	63.174	NaN	63.174	NaN
63.2207	NaN	63.2207	NaN	63.2207	NaN	63.2207	NaN
63.2673	NaN	63.2673	NaN	63.2673	NaN	63.2673	NaN
63.314	NaN	63.314	NaN	63.314	NaN	63.314	NaN
63.314	NaN	63.314	NaN	63.314	NaN	63.314	NaN
63.3606	NaN	63.3606	NaN	63.3606	NaN	63.3606	NaN
63.4073	NaN	63.4073	NaN	63.4073	NaN	63.4073	NaN
63.4539	NaN	63.4539	NaN	63.4539	NaN	63.4539	NaN
63.4539	NaN	63.4539	NaN	63.4539	NaN	63.4539	NaN
63.5006	NaN	63.5006	NaN	63.5006	NaN	63.5006	NaN
63.5472	NaN	63.5472	NaN	63.5472	NaN	63.5472	NaN
63.5939	NaN	63.5939	NaN	63.5939	NaN	63.5939	NaN
63.5939	NaN	63.5939	NaN	63.5939	NaN	63.5939	NaN
63.6405	NaN	63.6405	NaN	63.6405	NaN	63.6405	NaN
63.6872	NaN	63.6872	NaN	63.6872	NaN	63.6872	NaN
63.7338	NaN	63.7338	NaN	63.7338	NaN	63.7338	NaN
63.7338	NaN	63.7338	NaN	63.7338	NaN	63.7338	NaN
63.7805	NaN	63.7805	NaN	63.7805	NaN	63.7805	NaN
63.8271	NaN	63.8271	NaN	63.8271	NaN	63.8271	NaN
63.8738	NaN	63.8738	NaN	63.8738	NaN	63.8738	NaN
63.8738	NaN	63.8738	NaN	63.8738	NaN	63.8738	NaN
63.9204	NaN	63.9204	NaN	63.9204	NaN	63.9204	NaN
63.9671	NaN	63.9671	NaN	63.9671	NaN	63.9671	NaN
64.0137	NaN	64.0137	NaN	64.0137	NaN	64.0137	NaN
64.0137	NaN	64.0137	NaN	64.0137	NaN	64.0137	NaN
64.0604	NaN	64.0604	NaN	64.0604	NaN	64.0604	NaN
64.107	NaN	64.107	NaN	64.107	NaN	64.107	NaN
64.1537	NaN	64.1537	NaN	64.1537	NaN	64.1537	NaN
64.1537	NaN	64.1537	NaN	64.1537	NaN	64.1537	NaN
64.2003	NaN	64.2003	NaN	64.2003	NaN	64.2003	NaN
64.247	NaN	64.247	NaN	64.247	NaN	64.247	NaN
64.2936	NaN	64.2936	NaN	64.2936	NaN	64.2936	NaN
64.2936	NaN	64.2936	NaN	64.2936	NaN	64.2936	NaN
64.3403	NaN	64.3403	NaN	64.3403	NaN	64.3403	NaN
64.3869	NaN	64.3869	NaN	64.3869	NaN	64.3869	NaN
64.4336	NaN	64.4336	NaN	64.4336	NaN	64.4336	NaN
64.4336	NaN	64.4336	NaN	64.4336	NaN	64.4336	NaN
64.4802	NaN	64.4802	NaN	64.4802	NaN	64.4802	NaN
64.5269	NaN	64.5269	NaN	64.5269	NaN	64.5269	NaN
64.5735	NaN	64.5735	NaN	64.5735	NaN	64.5735	NaN
64.5735	NaN	64.5735	NaN	64.5735	NaN	64.5735	NaN
64.6202	NaN	64.6202	NaN	64.6202	NaN	64.6202	NaN
64.6668	NaN	64.6668	NaN	64.6668	NaN	64.6668	NaN
64.7135	NaN	64.7135	NaN	64.7135	NaN	64.7135	NaN
64.7135	NaN	64.7135	NaN	64.7135	NaN	64.7135	NaN
64.7601	NaN	64.7601	NaN	64.7601	NaN	64.7601	NaN
64.8068	NaN	64.8068	NaN	64.8068	NaN	64.8068	NaN
64.8534	NaN	64.8534	NaN	64.8534	NaN	64.8534	NaN
64.8534	NaN	64.8534	NaN	64.8534	NaN	64.8534	NaN
64.9001	NaN	64.9001	NaN	64.9001	NaN	64.9001	NaN
64.9467	NaN	64.9467	NaN	64.9467	NaN	64.9467	NaN
64.9934	NaN	64.9934	NaN	64.9934	NaN	64.9934	NaN
64.9934	NaN	64.9934	NaN	64.9934	NaN	64.9934	NaN
65.04	NaN	65.04	NaN	65.04	NaN	65.04	NaN
65.0867	NaN	65.0867	NaN	65.0867	NaN	65.0867	NaN
65.1333	NaN	65.1333	NaN	65.1333	NaN	65.1333	NaN
65.1333	NaN	65.1333	NaN	65.1333	NaN	65.1333	NaN
65.18	NaN	65.18	NaN	65.18	NaN	65.18	NaN
65.2267	NaN	65.2267	NaN	65.2267	NaN	65.2267	NaN
65.2733	NaN	65.2733	NaN	65.2733	NaN	65.2733	NaN
65.2733	NaN	65.2733	NaN	65.2733	NaN	65.2733	NaN
65.32	NaN	65.32	NaN	65.32	NaN	65.32	NaN
65.3666	NaN	65.3666	NaN	65.3666	NaN	65.3666	NaN
65.4133	NaN	65.4133	NaN	65.4133	NaN	65.4133	NaN
65.4133	NaN	65.4133	NaN	65.4133	NaN	65.4133	NaN
65.4599	NaN	65.4599	NaN	65.4599	NaN	65.4599	NaN
65.5066	NaN	65.5066	NaN	65.5066	NaN	65.5066	NaN
65.5532	NaN	65.5532	NaN	65.5532	NaN	65.5532	NaN
65.5532	NaN	65.5532	NaN	65.5532	NaN	65.5532	NaN
65.5999	NaN	65.5999	NaN	65.5999	NaN	65.5999	NaN
65.6465	NaN	65.6465	NaN	65.6465	NaN	65.6465	NaN
65.6932	NaN	65.6932	NaN	65.6932	NaN	65.6932	NaN
65.6932	NaN	65.6932	NaN	65.6932	NaN	65.6932	NaN
65.7398	NaN	65.7398	NaN	65.7398	NaN	65.7398	NaN
65.7865	NaN	65.7865	NaN	65.7865	NaN	65.7865	NaN
65.8331	NaN	65.8331	NaN	65.8331	NaN	65.8331	NaN
65.8331	NaN	65.8331	NaN	65.8331	NaN	65.8331	NaN
65.8798	NaN	65.8798	NaN	65.8798	NaN	65.8798	NaN
65.9264	NaN	65.9264	NaN	65.9264	NaN	65.9264	NaN
65.9731	NaN	65.9731	NaN	65.9731	NaN	65.9731	NaN
65.9731	NaN	65.9731	NaN	65.9731	NaN	65.9731	NaN
66.0197	NaN	66.0197	NaN	66.0197	NaN	66.0197	NaN
66.0664	NaN	66.0664	NaN	66.0664	NaN	66.0664	NaN
66.113	NaN	66.113	NaN	66.113	NaN	66.113	NaN
66.113	NaN	66.113	NaN	66.113	NaN	66.113	NaN
66.1597	NaN	66.1597	NaN	66.1597	NaN	66.1597	NaN
66.2063	NaN	66.2063	NaN	66.2063	NaN	66.2063	NaN
66.253	NaN	66.253	NaN	66.253	NaN	66.253	NaN
66.253	NaN	66.253	NaN	66.253	NaN	66.253	NaN
66.2996	NaN	66.2996	NaN	66.2996	NaN	66.2996	NaN
66.3463	NaN	66.3463	NaN	66.3463	NaN	66.3463	NaN
66.3929	NaN	66.3929	NaN	66.3929	NaN	66.3929	NaN
66.3929	NaN	66.3929	NaN	66.3929	NaN	66.3929	NaN
66.4396	NaN	66.4396	NaN	66.4396	NaN	66.4396	NaN
66.4862	NaN	66.4862	NaN	66.4862	NaN	66.4862	NaN
66.5329	NaN	66.5329	NaN	66.5329	NaN	66.5329	NaN
66.5329	NaN	66.5329	NaN	66.5329	NaN	66.5329	NaN
66.5795	NaN	66.5795	NaN	66.5795	NaN	66.5795	NaN
66.6262	NaN	66.6262	NaN	66.6262	NaN	66.6262	NaN
66.6728	NaN	66.6728	NaN	66.6728	NaN	66.6728	NaN
66.6728	NaN	66.6728	NaN	66.6728	NaN	66.6728	NaN
66.7195	NaN	66.7195	NaN	66.7195	NaN	66.7195	NaN
66.7661	NaN	66.7661	NaN	66.7661	NaN	66.7661	NaN
66.8128	NaN	66.8128	NaN	66.8128	NaN	66.8128	NaN
66.8128	NaN	66.8128	NaN	66.8128	NaN	66.8128	NaN
66.8594	NaN	66.8594	NaN	66.8594	NaN	66.8594	NaN
66.9061	NaN	66.9061	NaN	66.9061	NaN	66.9061	NaN
66.9527	NaN	66.9527	NaN	66.9527	NaN	66.9527	NaN
66.9527	NaN	66.9527	NaN	66.9527	NaN	66.9527	NaN
66.9994	NaN	66.9994	NaN	66.9994	NaN	66.9994	NaN
67.046	NaN	67.046	NaN	67.046	NaN	67.046	NaN
67.0927	NaN	67.0927	NaN	67.0927	NaN	67.0927	NaN
67.0927	NaN	67.0927	NaN	67.0927	NaN	67.0927	NaN
67.1393	NaN	67.1393	NaN	67.1393	NaN	67.1393	NaN
67.186	NaN	67.186	NaN	67.186	NaN	67.186	NaN
67.2326	NaN	67.2326	NaN	67.2326	NaN	67.2326	NaN
67.2326	NaN	67.2326	NaN	67.2326	NaN	67.2326	NaN
67.2793	NaN	67.2793	NaN	67.2793	NaN	67.2793	NaN
67.3259	NaN	67.3259	NaN	67.3259	NaN	67.3259	NaN
67.3726	NaN	67.3726	NaN	67.3726	NaN	67.3726	NaN
67.3726	NaN	67.3726	NaN	67.3726	NaN	67.3726	NaN
67.4192	NaN	67.4192	NaN	67.4192	NaN	67.4192	NaN
67.4659	NaN	67.4659	NaN	67.4659	NaN	67.4659	NaN
67.5125	NaN	67.5125	NaN	67.5125	NaN	67.5125	NaN
67.5125	NaN	67.5125	NaN	67.5125	NaN	67.5125	NaN
67.5592	NaN	67.5592	NaN	67.5592	NaN	67.5592	NaN
67.6059	NaN	67.6059	NaN	67.6059	NaN	67.6059	NaN
67.6525	NaN	67.6525	NaN	67.6525	NaN	67.6525	NaN
67.6525	NaN	67.6525	NaN	67.6525	NaN	67.6525	NaN
67.6992	NaN	67.6992	NaN	67.6992	NaN	67.6992	NaN
67.7458	NaN	67.7458	NaN	67.7458	NaN	67.7458	NaN
67.7925	NaN	67.7925	NaN	67.7925	NaN	67.7925	NaN
67.7925	NaN	67.7925	NaN	67.7925	NaN	67.7925	NaN
67.8391	NaN	67.8391	NaN	67.8391	NaN	67.8391	NaN
67.8858	NaN	67.8858	NaN	67.8858	NaN	67.8858	NaN
67.9324	NaN	67.9324	NaN	67.9324	NaN	67.9324	NaN
67.9324	NaN	67.9324	NaN	67.9324	NaN	67.9324	NaN
67.9791	NaN	67.9791	NaN	67.9791	NaN	67.9791	NaN
68.0257	NaN	68.0257	NaN	68.0257	NaN	68.0257	NaN
68.0724	NaN	68.0724	NaN	68.0724	NaN	68.0724	NaN
68.0724	NaN	68.0724	NaN	68.0724	NaN	68.0724	NaN
68.119	NaN	68.119	NaN	68.119	NaN	68.119	NaN
68.1657	NaN	68.1657	NaN	68.1657	NaN	68.1657	NaN
68.2123	NaN	68.2123	NaN	68.2123	NaN	68.2123	NaN
68.2123	NaN	68.2123	NaN	68.2123	NaN	68.2123	NaN
68.259	NaN	68.259	NaN	68.259	NaN	68.259	NaN
68.3056	NaN	68.3056	NaN	68.3056	NaN	68.3056	NaN
68.3523	NaN	68.3523	NaN	68.3523	NaN	68.3523	NaN
68.3523	NaN	68.3523	NaN	68.3523	NaN	68.3523	NaN
68.3989	NaN	68.3989	NaN	68.3989	NaN	68.3989	NaN
68.4456	NaN	68.4456	NaN	68.4456	NaN	68.4456	NaN
68.4922	NaN	68.4922	NaN	68.4922	NaN	68.4922	NaN
68.4922	NaN	68.4922	NaN	68.4922	NaN	68.4922	NaN
68.5389	NaN	68.5389	NaN	68.5389	NaN	68.5389	NaN
68.5855	NaN	68.5855	NaN	68.5855	NaN	68.5855	NaN
68.6322	NaN	68.6322	NaN	68.6322	NaN	68.6322	NaN
68.6322	NaN	68.6322	NaN	68.6322	NaN	68.6322	NaN
68.6788	NaN	68.6788	NaN	68.6788	NaN	68.6788	NaN
68.7255	NaN	68.7255	NaN	68.7255	NaN	68.7255	NaN
68.7721	NaN	68.7721	NaN	68.7721	NaN	68.7721	NaN
68.7721	NaN	68.7721	NaN	68.7721	NaN	68.7721	NaN
68.8188	NaN	68.8188	NaN	68.8188	NaN	68.8188	NaN
68.8654	NaN	68.8654	NaN	68.8654	NaN	68.8654	NaN
68.9121	NaN	68.9121	NaN	68.9121	NaN	68.9121	NaN
68.9121	NaN	68.9121	NaN	68.9121	NaN	68.9121	NaN
68.9587	NaN	68.9587	NaN	68.9587	NaN	68.9587	NaN
69.0054	NaN	69.0054	NaN	69.0054	NaN	69.0054	NaN
69.052	NaN	69.052	NaN	69.052	NaN	69.052	NaN
69.052	NaN	69.052	NaN	69.052	NaN	69.052	NaN
69.0987	NaN	69.0987	NaN	69.0987	NaN	69.0987	NaN
69.1453	NaN	69.1453	NaN	69.1453	NaN	69.1453	NaN
69.192	NaN	69.192	NaN	69.192	NaN	69.192	NaN
69.192	NaN	69.192	NaN	69.192	NaN	69.192	NaN
69.2386	NaN	69.2386	NaN	69.2386	NaN	69.2386	NaN
69.2853	NaN	69.2853	NaN	69.2853	NaN	69.2853	NaN
69.3319	NaN	69.3319	NaN	69.3319	NaN	69.3319	NaN
69.3319	NaN	69.3319	NaN	69.3319	NaN	69.3319	NaN
69.3786	NaN	69.3786	NaN	69.3786	NaN	69.3786	NaN
69.4252	NaN	69.4252	NaN	69.4252	NaN	69.4252	NaN
69.4719	NaN	69.4719	NaN	69.4719	NaN	69.4719	NaN
69.4719	NaN	69.4719	NaN	69.4719	NaN	69.4719	NaN
69.5185	NaN	69.5185	NaN	69.5185	NaN	69.5185	NaN
69.5652	NaN	69.5652	NaN	69.5652	NaN	69.5652	NaN
69.6118	NaN	69.6118	NaN	69.6118	NaN	69.6118	NaN
69.6118	NaN	69.6118	NaN	69.6118	NaN	69.6118	NaN
69.6585	NaN	69.6585	NaN	69.6585	NaN	69.6585	NaN
69.7051	NaN	69.7051	NaN	69.7051	NaN	69.7051	NaN
69.7518	NaN	69.7518	NaN	69.7518	NaN	69.7518	NaN
69.7518	NaN	69.7518	NaN	69.7518	NaN	69.7518	NaN
69.7984	NaN	69.7984	NaN	69.7984	NaN	69.7984	NaN
69.8451	NaN	69.8451	NaN	69.8451	NaN	69.8451	NaN
69.8917	NaN	69.8917	NaN	69.8917	NaN	69.8917	NaN
69.8917	NaN	69.8917	NaN	69.8917	NaN	69.8917	NaN
69.9384	NaN	69.9384	NaN	69.9384	NaN	69.9384	NaN
69.985	NaN	69.985	NaN	69.985	NaN	69.985	NaN
70.0317	NaN	70.0317	NaN	70.0317	NaN	70.0317	NaN
70.0317	NaN	70.0317	NaN	70.0317	NaN	70.0317	NaN
70.0783	NaN	70.0783	NaN	70.0783	NaN	70.0783	NaN
70.125	NaN	70.125	NaN	70.125	NaN	70.125	NaN
70.1716	NaN	70.1716	NaN	70.1716	NaN	70.1716	NaN
70.1716	NaN	70.1716	NaN	70.1716	NaN	70.1716	NaN
70.2183	NaN	70.2183	NaN	70.2183	NaN	70.2183	NaN
70.2649	NaN	70.2649	NaN	70.2649	NaN	70.2649	NaN
70.3116	NaN	70.3116	NaN	70.3116	NaN	70.3116	NaN
70.3116	NaN	70.3116	NaN	70.3116	NaN	70.3116	NaN
70.3582	NaN	70.3582	NaN	70.3582	NaN	70.3582	NaN
70.4049	NaN	70.4049	NaN	70.4049	NaN	70.4049	NaN
70.4515	NaN	70.4515	NaN	70.4515	NaN	70.4515	NaN
70.4515	NaN	70.4515	NaN	70.4515	NaN	70.4515	NaN
70.4982	NaN	70.4982	NaN	70.4982	NaN	70.4982	NaN
70.5448	NaN	70.5448	NaN	70.5448	NaN	70.5448	NaN
70.5915	NaN	70.5915	NaN	70.5915	NaN	70.5915	NaN
70.5915	NaN	70.5915	NaN	70.5915	NaN	70.5915	NaN
70.6381	NaN	70.6381	NaN	70.6381	NaN	70.6381	NaN
70.6848	NaN	70.6848	NaN	70.6848	NaN	70.6848	NaN
70.7314	NaN	70.7314	NaN	70.7314	NaN	70.7314	NaN
70.7314	NaN	70.7314	NaN	70.7314	NaN	70.7314	NaN
70.7781	NaN	70.7781	NaN	70.7781	NaN	70.7781	NaN
70.8247	NaN	70.8247	NaN	70.8247	NaN	70.8247	NaN
70.8714	NaN	70.8714	NaN	70.8714	NaN	70.8714	NaN
70.8714	NaN	70.8714	NaN	70.8714	NaN	70.8714	NaN
70.918	NaN	70.918	NaN	70.918	NaN	70.918	NaN
70.9647	NaN	70.9647	NaN	70.9647	NaN	70.9647	NaN
71.0114	NaN	71.0114	NaN	71.0114	NaN	71.0114	NaN
71.0114	NaN	71.0114	NaN	71.0114	NaN	71.0114	NaN
71.058	NaN	71.058	NaN	71.058	NaN	71.058	NaN
71.1047	NaN	71.1047	NaN	71.1047	NaN	71.1047	NaN
71.1513	NaN	71.1513	NaN	71.1513	NaN	71.1513	NaN
71.1513	NaN	71.1513	NaN	71.1513	NaN	71.1513	NaN
71.198	NaN	71.198	NaN	71.198	NaN	71.198	NaN
71.2446	NaN	71.2446	NaN	71.2446	NaN	71.2446	NaN
71.2913	NaN	71.2913	NaN	71.2913	NaN	71.2913	NaN
71.2913	NaN	71.2913	NaN	71.2913	NaN	71.2913	NaN
71.3379	NaN	71.3379	NaN	71.3379	NaN	71.3379	NaN
71.3846	NaN	71.3846	NaN	71.3846	NaN	71.3846	NaN
71.4312	NaN	71.4312	NaN	71.4312	NaN	71.4312	NaN
71.4312	NaN	71.4312	NaN	71.4312	NaN	71.4312	NaN
71.4779	NaN	71.4779	NaN	71.4779	NaN	71.4779	NaN
71.5245	NaN	71.5245	NaN	71.5245	NaN	71.5245	NaN
71.5712	NaN	71.5712	NaN	71.5712	NaN	71.5712	NaN
71.5712	NaN	71.5712	NaN	71.5712	NaN	71.5712	NaN
71.6178	NaN	71.6178	NaN	71.6178	NaN	71.6178	NaN
71.6645	NaN	71.6645	NaN	71.6645	NaN	71.6645	NaN
71.7111	NaN	71.7111	NaN	71.7111	NaN	71.7111	NaN
71.7111	NaN	71.7111	NaN	71.7111	NaN	71.7111	NaN
71.7578	NaN	71.7578	NaN	71.7578	NaN	71.7578	NaN
71.8044	NaN	71.8044	NaN	71.8044	NaN	71.8044	NaN
71.8511	NaN	71.8511	NaN	71.8511	NaN	71.8511	NaN
71.8511	NaN	71.8511	NaN	71.8511	NaN	71.8511	NaN
71.8977	NaN	71.8977	NaN	71.8977	NaN	71.8977	NaN
71.9444	NaN	71.9444	NaN	71.9444	NaN	71.9444	NaN
71.991	NaN	71.991	NaN	71.991	NaN	71.991	NaN
71.991	NaN	71.991	NaN	71.991	NaN	71.991	NaN
72.0377	NaN	72.0377	NaN	72.0377	NaN	72.0377	NaN
72.0843	NaN	72.0843	NaN	72.0843	NaN	72.0843	NaN
72.131	NaN	72.131	NaN	72.131	NaN	72.131	NaN
72.131	NaN	72.131	NaN	72.131	NaN	72.131	NaN
72.1776	NaN	72.1776	NaN	72.1776	NaN	72.1776	NaN
72.2243	NaN	72.2243	NaN	72.2243	NaN	72.2243	NaN
72.2709	NaN	72.2709	NaN	72.2709	NaN	72.2709	NaN
72.2709	NaN	72.2709	NaN	72.2709	NaN	72.2709	NaN
72.3176	NaN	72.3176	NaN	72.3176	NaN	72.3176	NaN
72.3642	NaN	72.3642	NaN	72.3642	NaN	72.3642	NaN
72.4109	NaN	72.4109	NaN	72.4109	NaN	72.4109	NaN
72.4109	NaN	72.4109	NaN	72.4109	NaN	72.4109	NaN
72.4575	NaN	72.4575	NaN	72.4575	NaN	72.4575	NaN
72.5042	NaN	72.5042	NaN	72.5042	NaN	72.5042	NaN
72.5508	NaN	72.5508	NaN	72.5508	NaN	72.5508	NaN
72.5508	NaN	72.5508	NaN	72.5508	NaN	72.5508	NaN
72.5975	NaN	72.5975	NaN	72.5975	NaN	72.5975	NaN
72.6441	NaN	72.6441	NaN	72.6441	NaN	72.6441	NaN
72.6908	NaN	72.6908	NaN	72.6908	NaN	72.6908	NaN
72.6908	NaN	72.6908	NaN	72.6908	NaN	72.6908	NaN
72.7374	NaN	72.7374	NaN	72.7374	NaN	72.7374	NaN
72.7841	NaN	72.7841	NaN	72.7841	NaN	72.7841	NaN
72.8307	NaN	72.8307	NaN	72.8307	NaN	72.8307	NaN
72.8307	NaN	72.8307	NaN	72.8307	NaN	72.8307	NaN
72.8774	NaN	72.8774	NaN	72.8774	NaN	72.8774	NaN
72.924	NaN	72.924	NaN	72.924	NaN	72.924	NaN
72.9707	NaN	72.9707	NaN	72.9707	NaN	72.9707	NaN
72.9707	NaN	72.9707	NaN	72.9707	NaN	72.9707	NaN
73.0173	NaN	73.0173	NaN	73.0173	NaN	73.0173	NaN
73.064	NaN	73.064	NaN	73.064	NaN	73.064	NaN
73.1106	NaN	73.1106	NaN	73.1106	NaN	73.1106	NaN
73.1106	NaN	73.1106	NaN	73.1106	NaN	73.1106	NaN
73.1573	NaN	73.1573	NaN	73.1573	NaN	73.1573	NaN
73.2039	NaN	73.2039	NaN	73.2039	NaN	73.2039	NaN
73.2506	NaN	73.2506	NaN	73.2506	NaN	73.2506	NaN
73.2506	NaN	73.2506	NaN	73.2506	NaN	73.2506	NaN
73.2973	NaN	73.2973	NaN	73.2973	NaN	73.2973	NaN
73.3439	NaN	73.3439	NaN	73.3439	NaN	73.3439	NaN
73.3906	NaN	73.3906	NaN	73.3906	NaN	73.3906	NaN
73.3906	NaN	73.3906	NaN	73.3906	NaN	73.3906	NaN
73.4372	NaN	73.4372	NaN	73.4372	NaN	73.4372	NaN
73.4839	NaN	73.4839	NaN	73.4839	NaN	73.4839	NaN
73.5305	NaN	73.5305	NaN	73.5305	NaN	73.5305	NaN
73.5305	NaN	73.5305	NaN	73.5305	NaN	73.5305	NaN
73.5772	NaN	73.5772	NaN	73.5772	NaN	73.5772	NaN
73.6238	NaN	73.6238	NaN	73.6238	NaN	73.6238	NaN
73.6705	NaN	73.6705	NaN	73.6705	NaN	73.6705	NaN
73.6705	NaN	73.6705	NaN	73.6705	NaN	73.6705	NaN
73.7171	NaN	73.7171	NaN	73.7171	NaN	73.7171	NaN
73.7638	NaN	73.7638	NaN	73.7638	NaN	73.7638	NaN
73.8104	NaN	73.8104	NaN	73.8104	NaN	73.8104	NaN
73.8104	NaN	73.8104	NaN	73.8104	NaN	73.8104	NaN
73.8571	NaN	73.8571	NaN	73.8571	NaN	73.8571	NaN
73.9037	NaN	73.9037	NaN	73.9037	NaN	73.9037	NaN
73.9504	NaN	73.9504	NaN	73.9504	NaN	73.9504	NaN
73.9504	NaN	73.9504	NaN	73.9504	NaN	73.9504	NaN
73.997	NaN	73.997	NaN	73.997	NaN	73.997	NaN
74.0437	NaN	74.0437	NaN	74.0437	NaN	74.0437	NaN
74.0903	NaN	74.0903	NaN	74.0903	NaN	74.0903	NaN
74.0903	NaN	74.0903	NaN	74.0903	NaN	74.0903	NaN
74.137	NaN	74.137	NaN	74.137	NaN	74.137	NaN
74.1836	NaN	74.1836	NaN	74.1836	NaN	74.1836	NaN
74.2303	NaN	74.2303	NaN	74.2303	NaN	74.2303	NaN
74.2303	NaN	74.2303	NaN	74.2303	NaN	74.2303	NaN
74.2769	NaN	74.2769	NaN	74.2769	NaN	74.2769	NaN
74.3236	NaN	74.3236	NaN	74.3236	NaN	74.3236	NaN
74.3702	NaN	74.3702	NaN	74.3702	NaN	74.3702	NaN
74.3702	NaN	74.3702	NaN	74.3702	NaN	74.3702	NaN
74.4169	NaN	74.4169	NaN	74.4169	NaN	74.4169	NaN
74.4635	NaN	74.4635	NaN	74.4635	NaN	74.4635	NaN
74.5102	NaN	74.5102	NaN	74.5102	NaN	74.5102	NaN
74.5102	NaN	74.5102	NaN	74.5102	NaN	74.5102	NaN
74.5568	NaN	74.5568	NaN	74.5568	NaN	74.5568	NaN
74.6035	NaN	74.6035	NaN	74.6035	NaN	74.6035	NaN
74.6501	NaN	74.6501	NaN	74.6501	NaN	74.6501	NaN
74.6501	NaN	74.6501	NaN	74.6501	NaN	74.6501	NaN
74.6968	NaN	74.6968	NaN	74.6968	NaN	74.6968	NaN
74.7434	NaN	74.7434	NaN	74.7434	NaN	74.7434	NaN
74.7901	NaN	74.7901	NaN	74.7901	NaN	74.7901	NaN
74.7901	NaN	74.7901	NaN	74.7901	NaN	74.7901	NaN
74.8367	NaN	74.8367	NaN	74.8367	NaN	74.8367	NaN
74.8834	NaN	74.8834	NaN	74.8834	NaN	74.8834	NaN
74.93	NaN	74.93	NaN	74.93	NaN	74.93	NaN
74.93	NaN	74.93	NaN	74.93	NaN	74.93	NaN
74.9767	NaN	74.9767	NaN	74.9767	NaN	74.9767	NaN
75.0233	NaN	75.0233	NaN	75.0233	NaN	75.0233	NaN
75.07	NaN	75.07	NaN	75.07	NaN	75.07	NaN
75.07	NaN	75.07	NaN	75.07	NaN	75.07	NaN
75.1166	NaN	75.1166	NaN	75.1166	NaN	75.1166	NaN
75.1633	NaN	75.1633	NaN	75.1633	NaN	75.1633	NaN
75.2099	NaN	75.2099	NaN	75.2099	NaN	75.2099	NaN
75.2099	NaN	75.2099	NaN	75.2099	NaN	75.2099	NaN
75.2566	NaN	75.2566	NaN	75.2566	NaN	75.2566	NaN
75.3032	NaN	75.3032	NaN	75.3032	NaN	75.3032	NaN
75.3499	NaN	75.3499	NaN	75.3499	NaN	75.3499	NaN
75.3499	NaN	75.3499	NaN	75.3499	NaN	75.3499	NaN
75.3965	NaN	75.3965	NaN	75.3965	NaN	75.3965	NaN
75.4432	NaN	75.4432	NaN	75.4432	NaN	75.4432	NaN
75.4898	NaN	75.4898	NaN	75.4898	NaN	75.4898	NaN
75.4898	NaN	75.4898	NaN	75.4898	NaN	75.4898	NaN
75.5365	NaN	75.5365	NaN	75.5365	NaN	75.5365	NaN
75.5831	NaN	75.5831	NaN	75.5831	NaN	75.5831	NaN
75.6298	NaN	75.6298	NaN	75.6298	NaN	75.6298	NaN
75.6298	NaN	75.6298	NaN	75.6298	NaN	75.6298	NaN
75.6764	NaN	75.6764	NaN	75.6764	NaN	75.6764	NaN
75.7231	NaN	75.7231	NaN	75.7231	NaN	75.7231	NaN
75.7697	NaN	75.7697	NaN	75.7697	NaN	75.7697	NaN
75.7697	NaN	75.7697	NaN	75.7697	NaN	75.7697	NaN
75.8164	NaN	75.8164	NaN	75.8164	NaN	75.8164	NaN
75.863	NaN	75.863	NaN	75.863	NaN	75.863	NaN
75.9097	NaN	75.9097	NaN	75.9097	NaN	75.9097	NaN
75.9097	NaN	75.9097	NaN	75.9097	NaN	75.9097	NaN
75.9563	NaN	75.9563	NaN	75.9563	NaN	75.9563	NaN
76.003	NaN	76.003	NaN	76.003	NaN	76.003	NaN
76.0496	NaN	76.0496	NaN	76.0496	NaN	76.0496	NaN
76.0496	NaN	76.0496	NaN	76.0496	NaN	76.0496	NaN
76.0963	NaN	76.0963	NaN	76.0963	NaN	76.0963	NaN
76.1429	NaN	76.1429	NaN	76.1429	NaN	76.1429	NaN
76.1896	NaN	76.1896	NaN	76.1896	NaN	76.1896	NaN
76.1896	NaN	76.1896	NaN	76.1896	NaN	76.1896	NaN
76.2362	NaN	76.2362	NaN	76.2362	NaN	76.2362	NaN
76.2829	NaN	76.2829	NaN	76.2829	NaN	76.2829	NaN
76.3295	NaN	76.3295	NaN	76.3295	NaN	76.3295	NaN
76.3295	NaN	76.3295	NaN	76.3295	NaN	76.3295	NaN
76.3762	NaN	76.3762	NaN	76.3762	NaN	76.3762	NaN
76.4228	NaN	76.4228	NaN	76.4228	NaN	76.4228	NaN
76.4695	NaN	76.4695	NaN	76.4695	NaN	76.4695	NaN
76.4695	NaN	76.4695	NaN	76.4695	NaN	76.4695	NaN
76.5161	NaN	76.5161	NaN	76.5161	NaN	76.5161	NaN
76.5628	NaN	76.5628	NaN	76.5628	NaN	76.5628	NaN
76.6094	NaN	76.6094	NaN	76.6094	NaN	76.6094	NaN
76.6094	NaN	76.6094	NaN	76.6094	NaN	76.6094	NaN
76.6561	NaN	76.6561	NaN	76.6561	NaN	76.6561	NaN
76.7027	NaN	76.7027	NaN	76.7027	NaN	76.7027	NaN
76.7494	NaN	76.7494	NaN	76.7494	NaN	76.7494	NaN
76.7494	NaN	76.7494	NaN	76.7494	NaN	76.7494	NaN
76.7961	NaN	76.7961	NaN	76.7961	NaN	76.7961	NaN
76.8427	NaN	76.8427	NaN	76.8427	NaN	76.8427	NaN
76.8894	NaN	76.8894	NaN	76.8894	NaN	76.8894	NaN
76.8894	NaN	76.8894	NaN	76.8894	NaN	76.8894	NaN
76.936	NaN	76.936	NaN	76.936	NaN	76.936	NaN
76.9827	NaN	76.9827	NaN	76.9827	NaN	76.9827	NaN
77.0293	NaN	77.0293	NaN	77.0293	NaN	77.0293	NaN
77.0293	NaN	77.0293	NaN	77.0293	NaN	77.0293	NaN
77.076	NaN	77.076	NaN	77.076	NaN	77.076	NaN
77.1226	NaN	77.1226	NaN	77.1226	NaN	77.1226	NaN
77.1693	NaN	77.1693	NaN	77.1693	NaN	77.1693	NaN
77.1693	NaN	77.1693	NaN	77.1693	NaN	77.1693	NaN
77.2159	NaN	77.2159	NaN	77.2159	NaN	77.2159	NaN
77.2626	NaN	77.2626	NaN	77.2626	NaN	77.2626	NaN
77.3092	NaN	77.3092	NaN	77.3092	NaN	77.3092	NaN
77.3092	NaN	77.3092	NaN	77.3092	NaN	77.3092	NaN
77.3559	NaN	77.3559	NaN	77.3559	NaN	77.3559	NaN
77.4025	NaN	77.4025	NaN	77.4025	NaN	77.4025	NaN
77.4492	NaN	77.4492	NaN	77.4492	NaN	77.4492	NaN
77.4492	NaN	77.4492	NaN	77.4492	NaN	77.4492	NaN
77.4958	NaN	77.4958	NaN	77.4958	NaN	77.4958	NaN
77.5425	NaN	77.5425	NaN	77.5425	NaN	77.5425	NaN
77.5891	NaN	77.5891	NaN	77.5891	NaN	77.5891	NaN
77.5891	NaN	77.5891	NaN	77.5891	NaN	77.5891	NaN
77.6358	NaN	77.6358	NaN	77.6358	NaN	77.6358	NaN
77.6824	NaN	77.6824	NaN	77.6824	NaN	77.6824	NaN
77.7291	NaN	77.7291	NaN	77.7291	NaN	77.7291	NaN
77.7291	NaN	77.7291	NaN	77.7291	NaN	77.7291	NaN
77.7757	NaN	77.7757	NaN	77.7757	NaN	77.7757	NaN
77.8224	NaN	77.8224	NaN	77.8224	NaN	77.8224	NaN
77.869	NaN	77.869	NaN	77.869	NaN	77.869	NaN
77.869	NaN	77.869	NaN	77.869	NaN	77.869	NaN
77.9157	NaN	77.9157	NaN	77.9157	NaN	77.9157	NaN
77.9623	NaN	77.9623	NaN	77.9623	NaN	77.9623	NaN
78.009	NaN	78.009	NaN	78.009	NaN	78.009	NaN
78.009	NaN	78.009	NaN	78.009	NaN	78.009	NaN
78.0556	NaN	78.0556	NaN	78.0556	NaN	78.0556	NaN
78.1023	NaN	78.1023	NaN	78.1023	NaN	78.1023	NaN
78.1489	NaN	78.1489	NaN	78.1489	NaN	78.1489	NaN
78.1489	NaN	78.1489	NaN	78.1489	NaN	78.1489	NaN
78.1956	NaN	78.1956	NaN	78.1956	NaN	78.1956	NaN
78.2422	NaN	78.2422	NaN	78.2422	NaN	78.2422	NaN
78.2889	NaN	78.2889	NaN	78.2889	NaN	78.2889	NaN
78.2889	NaN	78.2889	NaN	78.2889	NaN	78.2889	NaN
78.3355	NaN	78.3355	NaN	78.3355	NaN	78.3355	NaN
78.3822	NaN	78.3822	NaN	78.3822	NaN	78.3822	NaN
78.4288	NaN	78.4288	NaN	78.4288	NaN	78.4288	NaN
78.4288	NaN	78.4288	NaN	78.4288	NaN	78.4288	NaN
78.4755	NaN	78.4755	NaN	78.4755	NaN	78.4755	NaN
78.5221	NaN	78.5221	NaN	78.5221	NaN	78.5221	NaN
78.5688	NaN	78.5688	NaN	78.5688	NaN	78.5688	NaN
78.5688	NaN	78.5688	NaN	78.5688	NaN	78.5688	NaN
78.6154	NaN	78.6154	NaN	78.6154	NaN	78.6154	NaN
78.6621	NaN	78.6621	NaN	78.6621	NaN	78.6621	NaN
78.7087	NaN	78.7087	NaN	78.7087	NaN	78.7087	NaN
78.7087	NaN	78.7087	NaN	78.7087	NaN	78.7087	NaN
78.7554	NaN	78.7554	NaN	78.7554	NaN	78.7554	NaN
78.802	NaN	78.802	NaN	78.802	NaN	78.802	NaN
78.8487	NaN	78.8487	NaN	78.8487	NaN	78.8487	NaN
78.8487	NaN	78.8487	NaN	78.8487	NaN	78.8487	NaN
78.8953	NaN	78.8953	NaN	78.8953	NaN	78.8953	NaN
78.942	NaN	78.942	NaN	78.942	NaN	78.942	NaN
78.9886	NaN	78.9886	NaN	78.9886	NaN	78.9886	NaN
78.9886	NaN	78.9886	NaN	78.9886	NaN	78.9886	NaN
79.0353	NaN	79.0353	NaN	79.0353	NaN	79.0353	NaN
79.082	NaN	79.082	NaN	79.082	NaN	79.082	NaN
79.1286	NaN	79.1286	NaN	79.1286	NaN	79.1286	NaN
79.1286	NaN	79.1286	NaN	79.1286	NaN	79.1286	NaN
79.1753	NaN	79.1753	NaN	79.1753	NaN	79.1753	NaN
79.2219	NaN	79.2219	NaN	79.2219	NaN	79.2219	NaN
79.2686	NaN	79.2686	NaN	79.2686	NaN	79.2686	NaN
79.2686	NaN	79.2686	NaN	79.2686	NaN	79.2686	NaN
79.3152	NaN	79.3152	NaN	79.3152	NaN	79.3152	NaN
79.3619	NaN	79.3619	NaN	79.3619	NaN	79.3619	NaN
79.4085	NaN	79.4085	NaN	79.4085	NaN	79.4085	NaN
79.4085	NaN	79.4085	NaN	79.4085	NaN	79.4085	NaN
79.4552	NaN	79.4552	NaN	79.4552	NaN	79.4552	NaN
79.5018	NaN	79.5018	NaN	79.5018	NaN	79.5018	NaN
79.5485	NaN	79.5485	NaN	79.5485	NaN	79.5485	NaN
79.5485	NaN	79.5485	NaN	79.5485	NaN	79.5485	NaN
79.5951	NaN	79.5951	NaN	79.5951	NaN	79.5951	NaN
79.6418	NaN	79.6418	NaN	79.6418	NaN	79.6418	NaN
79.6884	NaN	79.6884	NaN	79.6884	NaN	79.6884	NaN
79.6884	NaN	79.6884	NaN	79.6884	NaN	79.6884	NaN
79.7351	NaN	79.7351	NaN	79.7351	NaN	79.7351	NaN
79.7817	NaN	79.7817	NaN	79.7817	NaN	79.7817	NaN
79.8284	NaN	79.8284	NaN	79.8284	NaN	79.8284	NaN
79.8284	NaN	79.8284	NaN	79.8284	NaN	79.8284	NaN
79.875	NaN	79.875	NaN	79.875	NaN	79.875	NaN
79.9217	NaN	79.9217	NaN	79.9217	NaN	79.9217	NaN
79.9683	NaN	79.9683	NaN	79.9683	NaN	79.9683	NaN
79.9683	NaN	79.9683	NaN	79.9683	NaN	79.9683	NaN
80.015	NaN	80.015	NaN	80.015	NaN	80.015	NaN
80.0616	NaN	80.0616	NaN	80.0616	NaN	80.0616	NaN
80.1083	NaN	80.1083	NaN	80.1083	NaN	80.1083	NaN
80.1083	NaN	80.1083	NaN	80.1083	NaN	80.1083	NaN
80.1549	NaN	80.1549	NaN	80.1549	NaN	80.1549	NaN
80.2016	NaN	80.2016	NaN	80.2016	NaN	80.2016	NaN
80.2482	NaN	80.2482	NaN	80.2482	NaN	80.2482	NaN
80.2482	NaN	80.2482	NaN	80.2482	NaN	80.2482	NaN
80.2949	NaN	80.2949	NaN	80.2949	NaN	80.2949	NaN
80.3415	NaN	80.3415	NaN	80.3415	NaN	80.3415	NaN
80.3882	NaN	80.3882	NaN	80.3882	NaN	80.3882	NaN
80.3882	NaN	80.3882	NaN	80.3882	NaN	80.3882	NaN
80.4348	NaN	80.4348	NaN	80.4348	NaN	80.4348	NaN
80.4815	NaN	80.4815	NaN	80.4815	NaN	80.4815	NaN
80.5281	NaN	80.5281	NaN	80.5281	NaN	80.5281	NaN
80.5281	NaN	80.5281	NaN	80.5281	NaN	80.5281	NaN
80.5748	NaN	80.5748	NaN	80.5748	NaN	80.5748	NaN
80.6214	NaN	80.6214	NaN	80.6214	NaN	80.6214	NaN
80.6681	NaN	80.6681	NaN	80.6681	NaN	80.6681	NaN
80.6681	NaN	80.6681	NaN	80.6681	NaN	80.6681	NaN
80.7147	NaN	80.7147	NaN	80.7147	NaN	80.7147	NaN
80.7614	NaN	80.7614	NaN	80.7614	NaN	80.7614	NaN
80.808	NaN	80.808	NaN	80.808	NaN	80.808	NaN
80.808	NaN	80.808	NaN	80.808	NaN	80.808	NaN
80.8547	NaN	80.8547	NaN	80.8547	NaN	80.8547	NaN
80.9013	NaN	80.9013	NaN	80.9013	NaN	80.9013	NaN
80.948	NaN	80.948	NaN	80.948	NaN	80.948	NaN
80.948	NaN	80.948	NaN	80.948	NaN	80.948	NaN
80.9946	NaN	80.9946	NaN	80.9946	NaN	80.9946	NaN
81.0413	NaN	81.0413	NaN	81.0413	NaN	81.0413	NaN
81.0879	NaN	81.0879	NaN	81.0879	NaN	81.0879	NaN
81.0879	NaN	81.0879	NaN	81.0879	NaN	81.0879	NaN
81.1346	NaN	81.1346	NaN	81.1346	NaN	81.1346	NaN
81.1812	NaN	81.1812	NaN	81.1812	NaN	81.1812	NaN
81.2279	NaN	81.2279	NaN	81.2279	NaN	81.2279	NaN
81.2279	NaN	81.2279	NaN	81.2279	NaN	81.2279	NaN
81.2745	NaN	81.2745	NaN	81.2745	NaN	81.2745	NaN
81.3212	NaN	81.3212	NaN	81.3212	NaN	81.3212	NaN
81.3678	NaN	81.3678	NaN	81.3678	NaN	81.3678	NaN
81.3678	NaN	81.3678	NaN	81.3678	NaN	81.3678	NaN
81.4145	NaN	81.4145	NaN	81.4145	NaN	81.4145	NaN
81.4611	NaN	81.4611	NaN	81.4611	NaN	81.4611	NaN
81.5078	NaN	81.5078	NaN	81.5078	NaN	81.5078	NaN
81.5078	NaN	81.5078	NaN	81.5078	NaN	81.5078	NaN
81.5544	NaN	81.5544	NaN	81.5544	NaN	81.5544	NaN
81.6011	NaN	81.6011	NaN	81.6011	NaN	81.6011	NaN
81.6477	NaN	81.6477	NaN	81.6477	NaN	81.6477	NaN
81.6477	NaN	81.6477	NaN	81.6477	NaN	81.6477	NaN
81.6944	NaN	81.6944	NaN	81.6944	NaN	81.6944	NaN
81.741	NaN	81.741	NaN	81.741	NaN	81.741	NaN
81.7877	NaN	81.7877	NaN	81.7877	NaN	81.7877	NaN
81.7877	NaN	81.7877	NaN	81.7877	NaN	81.7877	NaN
81.8343	NaN	81.8343	NaN	81.8343	NaN	81.8343	NaN
81.881	NaN	81.881	NaN	81.881	NaN	81.881	NaN
81.9276	NaN	81.9276	NaN	81.9276	NaN	81.9276	NaN
81.9276	NaN	81.9276	NaN	81.9276	NaN	81.9276	NaN
81.9743	NaN	81.9743	NaN	81.9743	NaN	81.9743	NaN
82.0209	NaN	82.0209	NaN	82.0209	NaN	82.0209	NaN
82.0676	NaN	82.0676	NaN	82.0676	NaN	82.0676	NaN
82.0676	NaN	82.0676	NaN	82.0676	NaN	82.0676	NaN
82.1142	NaN	82.1142	NaN	82.1142	NaN	82.1142	NaN
82.1609	NaN	82.1609	NaN	82.1609	NaN	82.1609	NaN
82.2075	NaN	82.2075	NaN	82.2075	NaN	82.2075	NaN
82.2075	NaN	82.2075	NaN	82.2075	NaN	82.2075	NaN
82.2542	NaN	82.2542	NaN	82.2542	NaN	82.2542	NaN
82.3008	NaN	82.3008	NaN	82.3008	NaN	82.3008	NaN
82.3475	NaN	82.3475	NaN	82.3475	NaN	82.3475	NaN
82.3475	NaN	82.3475	NaN	82.3475	NaN	82.3475	NaN
82.3941	NaN	82.3941	NaN	82.3941	NaN	82.3941	NaN
82.4408	NaN	82.4408	NaN	82.4408	NaN	82.4408	NaN
82.4875	NaN	82.4875	NaN	82.4875	NaN	82.4875	NaN
82.4875	NaN	82.4875	NaN	82.4875	NaN	82.4875	NaN
82.5341	NaN	82.5341	NaN	82.5341	NaN	82.5341	NaN
82.5808	NaN	82.5808	NaN	82.5808	NaN	82.5808	NaN
82.6274	NaN	82.6274	NaN	82.6274	NaN	82.6274	NaN
82.6274	NaN	82.6274	NaN	82.6274	NaN	82.6274	NaN
82.6741	NaN	82.6741	NaN	82.6741	NaN	82.6741	NaN
82.7207	NaN	82.7207	NaN	82.7207	NaN	82.7207	NaN
82.7674	NaN	82.7674	NaN	82.7674	NaN	82.7674	NaN
82.7674	NaN	82.7674	NaN	82.7674	NaN	82.7674	NaN
82.814	NaN	82.814	NaN	82.814	NaN	82.814	NaN
82.8607	NaN	82.8607	NaN	82.8607	NaN	82.8607	NaN
82.9073	NaN	82.9073	NaN	82.9073	NaN	82.9073	NaN
82.9073	NaN	82.9073	NaN	82.9073	NaN	82.9073	NaN
82.954	NaN	82.954	NaN	82.954	NaN	82.954	NaN
83.0006	NaN	83.0006	NaN	83.0006	NaN	83.0006	NaN
83.0473	NaN	83.0473	NaN	83.0473	NaN	83.0473	NaN
83.0473	NaN	83.0473	NaN	83.0473	NaN	83.0473	NaN
83.0939	NaN	83.0939	NaN	83.0939	NaN	83.0939	NaN
83.1406	NaN	83.1406	NaN	83.1406	NaN	83.1406	NaN
83.1872	NaN	83.1872	NaN	83.1872	NaN	83.1872	NaN
83.1872	NaN	83.1872	NaN	83.1872	NaN	83.1872	NaN
83.2339	NaN	83.2339	NaN	83.2339	NaN	83.2339	NaN
83.2805	NaN	83.2805	NaN	83.2805	NaN	83.2805	NaN
83.3272	NaN	83.3272	NaN	83.3272	NaN	83.3272	NaN
83.3272	NaN	83.3272	NaN	83.3272	NaN	83.3272	NaN
83.3738	NaN	83.3738	NaN	83.3738	NaN	83.3738	NaN
83.4205	NaN	83.4205	NaN	83.4205	NaN	83.4205	NaN
83.4671	NaN	83.4671	NaN	83.4671	NaN	83.4671	NaN
83.4671	NaN	83.4671	NaN	83.4671	NaN	83.4671	NaN
83.5138	NaN	83.5138	NaN	83.5138	NaN	83.5138	NaN
83.5604	NaN	83.5604	NaN	83.5604	NaN	83.5604	NaN
83.6071	NaN	83.6071	NaN	83.6071	NaN	83.6071	NaN
83.6071	NaN	83.6071	NaN	83.6071	NaN	83.6071	NaN
83.6537	NaN	83.6537	NaN	83.6537	NaN	83.6537	NaN
83.7004	NaN	83.7004	NaN	83.7004	NaN	83.7004	NaN
83.747	NaN	83.747	NaN	83.747	NaN	83.747	NaN
83.747	NaN	83.747	NaN	83.747	NaN	83.747	NaN
83.7937	NaN	83.7937	NaN	83.7937	NaN	83.7937	NaN
83.8403	NaN	83.8403	NaN	83.8403	NaN	83.8403	NaN
83.887	NaN	83.887	NaN	83.887	NaN	83.887	NaN
83.887	NaN	83.887	NaN	83.887	NaN	83.887	NaN
83.9336	NaN	83.9336	NaN	83.9336	NaN	83.9336	NaN
83.9803	NaN	83.9803	NaN	83.9803	NaN	83.9803	NaN
84.0269	NaN	84.0269	NaN	84.0269	NaN	84.0269	NaN
84.0269	NaN	84.0269	NaN	84.0269	NaN	84.0269	NaN
84.0736	NaN	84.0736	NaN	84.0736	NaN	84.0736	NaN
84.1202	NaN	84.1202	NaN	84.1202	NaN	84.1202	NaN
84.1669	NaN	84.1669	NaN	84.1669	NaN	84.1669	NaN
84.1669	NaN	84.1669	NaN	84.1669	NaN	84.1669	NaN
84.2135	NaN	84.2135	NaN	84.2135	NaN	84.2135	NaN
84.2602	NaN	84.2602	NaN	84.2602	NaN	84.2602	NaN
84.3068	NaN	84.3068	NaN	84.3068	NaN	84.3068	NaN
84.3068	NaN	84.3068	NaN	84.3068	NaN	84.3068	NaN
84.3535	NaN	84.3535	NaN	84.3535	NaN	84.3535	NaN
84.4001	NaN	84.4001	NaN	84.4001	NaN	84.4001	NaN
84.4468	NaN	84.4468	NaN	84.4468	NaN	84.4468	NaN
84.4468	NaN	84.4468	NaN	84.4468	NaN	84.4468	NaN
84.4934	NaN	84.4934	NaN	84.4934	NaN	84.4934	NaN
[truncated: 3,614 more rows]
