# Supplementary material for: Spontaneously established reverse electric field to enhance the performance of triboelectric nanogenerators via improving Coulombic efficiency
Source: Nat Commun. 2024 May 16;15:4167. doi: 10.1038/s41467-024-48456-1 (PMC11099027; doi:10.1038/s41467-024-48456-1)
Supplement: Supplementary file 3 — Source Data [file 41467_2024_48456_MOESM3_ESM.zip › Source Data/Source Data Fig. S5.xlsx]

## Sheet: Sheet1
Time (s)	Surface charge density (mC m-2)
0	1.28	1.45	1.55	1.16	1.53
30	1.2	1.18	1.17	1.31	1.27
60	1.01	1	1.08	1.14	1.12
90	1	1.11	1.08	0.98	1.14
