# Supplementary material for: Spontaneously established reverse electric field to enhance the performance of triboelectric nanogenerators via improving Coulombic efficiency
Source: Nat Commun. 2024 May 16;15:4167. doi: 10.1038/s41467-024-48456-1 (PMC11099027; doi:10.1038/s41467-024-48456-1)
Supplement: Supplementary file 3 — Source Data [file 41467_2024_48456_MOESM3_ESM.zip › Source Data/Source Data Fig. S7.xlsx]

## Sheet: 7a
Distance (mm)	Surface charge density (mC m-2)
10	0.047	0.017	0.059	0.041	0.012
20	0.036	0.033	0.044	0.045	0.039
30	0.065	0.031	0.045	0.088	0.031
40	0.103	0.056	0.072	0.118	0.093
50	0.124	0.069	0.061	0.1	0.079
60	0.126	0.162	0.131	0.116	0.086
70	0.223	0.23	0.127	0.101	0.123
80	0.359	0.279	0.238	0.171	0.269
90	0.445	0.331	0.253	0.233	0.17
100	0.4	0.466	0.262	0.358	0.177

## Sheet: 7b
Distance (mm)	Surface charge density (mC m-2)
10	0.273	0.247	0.337	0.38	0.347
20	0.322	0.436	0.478	0.425	0.639
30	0.527	0.571	0.813	0.863	0.767
40	0.663	0.809	0.877	0.667	0.922
50	0.83	0.718	0.75	0.746	0.975
60	0.963	0.998	0.833	0.858	0.749
70	0.86	1.068	0.919	0.959	0.803
80	0.89	0.985	0.962	1.019	0.936
90	1.04	0.774	0.789	1.036	0.928
100	1.181	1.059	0.984	0.801	0.838
