# Supplementary material for: Spontaneously established reverse electric field to enhance the performance of triboelectric nanogenerators via improving Coulombic efficiency
Source: Nat Commun. 2024 May 16;15:4167. doi: 10.1038/s41467-024-48456-1 (PMC11099027; doi:10.1038/s41467-024-48456-1)
Supplement: Supplementary file 3 — Source Data [file 41467_2024_48456_MOESM3_ESM.zip › Source Data/Source Data Fig. S9.xlsx]

## Sheet: Sheet1
w/ insulator		w/o insulator
Output voltage (V)	Output charge (nC)	Output voltage (V)	Output charge (nC)
-0.53073	220	0.98244	210
186.596	210.986	197.518	201.449
365.378	201.576	354.298	160.699
539.344	196.148	480.716	129.579
707.534	189.633	585.46	107.362
868.982	182.034	668.82	85.444
1026.9	178.053	735.379	68.2234
1175.51	167.558	788.921	54.8806
1318.66	161.405	833.935	46.139
1458.61	157.787	869.203	36.15
1592.45	150.91
